# Supplementary material for: Using graph convolutional neural networks to learn a representation for glycans
Source: Cell Rep. Author manuscript; Available in PMC 2022 Jun 20. (PMC9208909; doi:10.1016/j.celrep.2021.109251)
Supplement: Table S7. Binding predictions for glycans binding to rotavirus, related to Figure 4E [file NIHMS1816564-supplement-Table_S7__Binding_predictions_for_glycans_binding_to_rotavirus__related_to_Figure_4E.csv]

Glycan	relative_binding
NeuNAc(a2-6)Gal(b1-4)GlcNAc(b1-2)Man(a1-3)[NeuNAc(a2-3)Gal(b1-4)GlcNAc(b1-2)[NeuNAc(a2-6)Gal(b1-4)GlcNAc(b1-6)]Man(a1-6)]Man(b1-4)GlcNAc(b1-4)GlcNAc	1.000000085
Gal(b1-3)[Fuc(a1-4)]GlcNAc(b1-3)[NeuNAc(a2-3)Gal(b1-4)[Fuc(a1-3)]GlcNAc(b1-6)]Gal(b1-4)Glc	1.000000085
GlcOAc(a1-4)Glc(a1-4)Glc(a1-4)Glc(a1-4)Glc(a1-4)Glc	1.000000085
NeuNAc(a2-6)Gal(b1-4)GlcNAc(b1-2)[Gal(b1-4)GlcNAc(b1-4)]Man(a1-3)[NeuNAc(a2-3)Gal(b1-4)GlcNAc(b1-2)Man(a1-6)]Man(b1-4)GlcNAc(b1-4)GlcNAc	1.000000085
GlcNAc(b1-6)Gal(b1-4)GlcNAc	1.000000085
NeuNAc(a2-6)Gal(b1-4)GlcNAc(b1-2)Man(a1-3)[NeuNAc(a2-3)Gal(b1-4)GlcNAc(b1-2)[NeuNGc(a2-6)Gal(b1-4)GlcNAc(b1-6)]Man(a1-6)]Man(b1-4)GlcNAc(b1-4)[Fuc(a1-6)]GlcNAc	1.000000085
NeuNAc(a2-3)Gal(b1-4)GlcNAc(b1-2)[NeuNGc(a2-3)Gal(b1-4)GlcNAc(b1-4)]Man(a1-3)[Gal(b1-4)GlcNAc(b1-2)Man(a1-6)]Man(b1-4)GlcNAc(b1-4)GlcNAc	1.000000085
NeuNAc(a2-3)Gal(b1-4)GlcNAc(b1-4)LDManHep(a1-6)Glc(b1-4)[LDManHep(a1-2)LDManHep(a1-3)]LDManHep(a1-5)Kdo	1.000000085
Fuc(a1-4)Kdn(a2-3)Gal(b1-3)[Fuc(a1-2)Gal(b1-4)GlcNAc(b1-6)]GlcNAc	1.000000085
Fuc(a1-2)GalOAc(b1-3)[Fuc(a1-4)]GlcNAc(a1-4)GlcA(b1-4)GalA(a1-3)Glc(b1-6)[GalA(a1-3)Glc(b1-4)]GlcOAc(a1-5)Kdo	1.000000085
GalNAc(a1-3)[NeuNGc(a2-6)]GalNAc	1.000000085
GlcNAc(a1-4)GlcASer(b1-4)GlcNAc(a1-6)GlcNAc	1.000000085
NeuNAc(a2-3)Gal(b1-4)[Fuc(a1-3)]GlcNAc(b1-2)Man(a1-3)[Kdn(a2-3)Gal(b1-4)[Fuc(a1-3)]GlcNAc(b1-2)Man(a1-6)]Man(b1-4)GlcNAc(b1-4)[Fuc(a1-6)]GlcNAc	1.000000085
Gal(b1-4)GlcNAcOS(b1-3)Gal(b1-4)Glc	1.000000085
NeuNAc(a2-3)Gal(b1-4)[Fuc(a1-3)]GlcNAc(b1-3)Gal(b1-4)GlcNAc(b1-3)Gal(b1-4)GlcNAc(b1-3)Gal(b1-4)Glc	1.000000085
NeuNAc(a2-3)Gal(b1-4)[Fuc(a1-3)]GlcNAc(b1-6)GalOS(b1-3)]GalNAc	1.000000085
NeuNAc(a2-6)Gal(b1-4)GlcNAc(b1-2)Man(b1-3)[NeuNAc(a2-3)Gal(b1-4)GlcNAc(b1-2)Man(a1-6)]Man(b1-4)GlcNAc(b1-4)GlcNAc	1.000000085
GalNAc(a1-2)Fuc(a1-3)[GalNAc(b1-4)]GlcNAc(b1-3)GalNAc	1.000000085
NeuNAc(a2-6)Gal(b1-4)[NeuNAc(a2-6)]GlcNAc(b1-2)[NeuNAc(a2-3)Gal(b1-4)GlcNAc(b1-4)]Man(a1-3)[NeuNAc(a2-3)Gal(b1-4)GlcNAc(b1-2)Man(a1-6)]Man(b1-4)GlcNAc(b1-4)GlcNAc	1.000000085
NeuNAc(a2-3)Gal(b1-4)[Fuc(a1-3)]GlcNAc(b1-3)Gal(a1-3)Gal(b1-4)Glc	1.000000085
Glc(b1-6)Gal(a1-2)GlcGro	1.000000085
Gal(b1-4)[D-Fuc(a1-3)]GlcNAc(b1-2)Man(a1-3)[NeuNAc(a2-3)Gal(b1-4)GlcNAc(b1-2)Man(a1-6)]Man(b1-4)GlcNAc(b1-4)[D-Fuc(a1-6)]GlcNAc	1.000000085
NeuNAc(a2-3)Gal(b1-3)[Fuc(a1-4)]GlcNAc(b1-3)[Fuc(a1-3)[Gal(b1-4)]GlcNAc(b1-6)]Gal(b1-4)Glc	1.000000085
FucNAcOAc(b1-3)GlcNAcOPyr(a1-4)Gal(a1-4)Gal(b1-3)GlcNAc(b1-2)FucNAcOAc	1.000000085
NeuNAc(a2-3)Gal(b1-3)[Fuc(a1-4)]GlcNAc(b1-3)Glc	1.000000085
NeuNAc(a2-3)Gal(b1-3)GlcNAc	1.000000085
GlcNAc(b1-3)Gal(b1-4)GlcNAcOS(b1-3)Gal	1.000000085
NeuNAc(a2-8)NeuNAc(a2-3)[NeuNAc(a2-3)Gal(b1-3)GlcNAc(b1-4)]Gal(b1-4)Glc	1.000000085
Kdo(a2-4)[GlcNAc(a1-2)[Glc(a1-3)]LDManHep(a1-3)[NeuNAc(a2-3)Gal(b1-4)GlcNAc(b1-3)Gal(b1-4)Glc(b1-4)Glc(b1-4)]LDManHep(a1-5)]Kdo	1.000000085
NeuNAc(a2-6)Gal(b1-4)GlcNAc(b1-2)Man(a1-3)[Kdn(a2-3)Gal(b1-4)GlcNAc(b1-2)[Kdn(a2-6)Gal(b1-4)GlcNAc(b1-6)]Man(a1-6)]Man(b1-4)GlcNAc(b1-4)[Fuc(a1-6)]GlcNAc	1.000000085
XylHex(b1-3)Gal(a1-4)Gal	1.000000085
NeuNAc(a2-3)Gal(b1-4)[Fuc(a1-3)]GlcNAc(b1-3)Gal(b1-4)GlcNAc(b1-3)Gal(b1-4)GlcNAc(b1-3)Gal(b1-4)GlcNAc(b1-3)Gal(b1-4)Glc	1.000000085
NeuNAc(a2-3)Gal(b1-3)GlcNAc(b1-6)[NeuNAc(a2-3)Gal(b1-4)GlcNAc(b1-2)]Man(a1-6)[NeuNAc(a2-3)Gal(b1-3)GlcNAc(b1-2)Man(a1-3)]Man(b1-4)GlcNAc(b1-4)[Fuc(a1-6)]GlcNAc	1.000000085
NeuNAc(a2-3)Gal(b1-4)GlcNAc(b1-2)Glc(a1-3)[NeuNAc(a2-3)Gal(b1-4)GlcNAc(b1-2)Glc(a1-6)]Man(b1-4)GlcNAc(b1-4)GlcNAc	1.000000085
NeuNGc(a2-3)Gal(b1-4)GlcNAc(b1-2)Man(a1-3)[GlcNAc(b1-4)][NeuNAc(a2-3)Gal(b1-4)GlcNAc(b1-2)Man(a1-6)]Man(b1-4)GlcNAc(b1-4)[Fuc(a1-6)]GlcNAc	1.000000085
NeuNAc(a2-3)Gal(b1-4)[Fuc(a1-3)]GlcNAc(b1-3)Gal(b1-4)[Fuc(a1-3)]GlcNAc(b1-3)Gal	1.000000085
Gal(a1-4)GlcA(b1-3)Gal(a1-3)Fuc	1.000000085
GalNAc(a1-3)[Fuc(a1-2)]GalF	1.000000085
NeuNAc(a2-3)Gal(b1-4)GlcNAc(b1-2)[NeuNAc(a2-3)Gal(b1-4)GlcNAc(b1-4)]Man(a1-3)[NeuNAc(a2-3)Gal(b1-4)GlcNAc(b1-2)[Gal(b1-4)GlcNAc(b1-6)]Man(a1-6)]Man(b1-4)GlcNAc(b1-4)[Fuc(a1-6)]GlcNAc	1.000000085
GlcNAc(a1-4)GlcA(b1-4)GlcNAc(a1-4)GlcA(b1-4)GlcNAc(a1-4)GlcA(b1-4)GlcNAc(a1-4)GlcA(b1-4)GlcNAc(a1-4)GlcA(b1-4)2,5-Anhydro-Man	1.000000085
GalNAc(b1-4)[NeuNAc(a2-3)]Gal(b1-3)[GlcNAc(b1-6)]GalNAc	1.000000085
NeuNGc(a2-6)Gal(b1-4)GlcNAc(b1-2)Man(a1-3)[NeuNAc(a2-3)Gal(b1-4)GlcNAc(b1-2)Man(a1-6)]Man(b1-4)GlcNAc(b1-4)[Fuc(a1-6)]GlcNAc	1.000000085
NeuNAc(a2-3)Gal(b1-4)GlcNAc(b1-3)[GalOS(b1-4)GlcNAc(b1-6)]GalNAc	1.000000085
GlcNAc(a1-4)GlcA(a1-2)[GlcNAc(a1-4)]GlcA(a1-2)[GlcNAc(a1-4)]GlcA(a1-2)Gal	1.000000085
NeuNGc(a2-6)Gal(b1-4)GlcNAc(b1-2)[NeuNGc(a2-3)[GalNAc(b1-4)]Gal(b1-4)GlcNAc(b1-4)]Man(a1-3)[Gal(b1-4)GlcNAc(b1-2)Man(a1-6)]Man(b1-4)GlcNAc(b1-4)[Fuc(a1-6)]GlcNAc	1.000000085
GalNAc(a1-3)[GalNAc(a1-4)]GlcNAc(a1-3)GalNAc	1.000000085
NeuNAc(a2-3)Gal(b1-3)[NeuNAc(a2-6)][Fuc(a1-4)]GlcNAc(b1-3)Gal	1.000000085
NeuNAc(a2-6)Gal(b1-4)GlcNAc(b1-2)[NeuNAc(a2-6)Gal(b1-4)GlcNAc(b1-6)]Man(a1-3)[NeuNAc(a2-6)Gal(b1-4)GlcNAc(b1-2)[NeuNAc(a2-3)Gal(b1-4)GlcNAc(b1-4)]Man(a1-6)]Man(b1-4)GlcNAc(b1-4)[Fuc(a1-6)]GlcNAc	1.000000085
NeuNAc(a2-3)Gal(b1-3)GlcNAcOS	1.000000085
GlcNAc(b1-4)Gal(b1-3)[GlcNAc(a1-4)Gal(b1-4)GlcNAc(b1-6)]GalNAc	1.000000085
Kdo(a2-4)[GlcNAc(a1-2)LDManHepOPEtn(a1-3)[NeuNAc(a2-3)Gal(b1-4)GlcNAc(b1-3)Gal(b1-4)]LDManHep(a1-5)]Kdo	1.000000085
GlcSH(a1-4)GlcSH(a1-4)GlcSH(a1-4)GlcSH(a1-4)GlcSH(a1-4)GlcSH(a1-4)GlcSH	1.000000085
NeuNAc(a2-3)Gal(b1-3)GalNAc(b1-4)[NeuNAc(a2-3)]Gal(b1-3)[Glc(b1-4)]LDManHepOPEtn(a1-5)Kdo	1.000000085
NeuNAc(a2-3)Gal(b1-3)GlcNAc(b1-2)Man(a1-6)[GlcNAc(b1-2)Man(a1-3)]Man(b1-4)GlcNAc(b1-4)[Fuc(a1-6)]GlcNAc	1.000000085
NeuNAcOAc(a2-3)Gal(b1-3)GalNAc	1.000000085
NeuNAc(a2-3)Gal(b1-4)[Fuc(a1-3)]GlcNAc(b1-2)Man(a1-3)[NeuNAc(a2-3)Gal(b1-4)GlcNAc(b1-2)Man(a1-6)]Man(b1-4)GlcNAc(b1-4)[Fuc(a1-6)]GlcNAc	1.000000085
[Ara(a1-6)]Gal(a1-4)Gal	1.000000085
NeuNAcOS(a2-3)Gal(b1-4)GlcNAc(b1-3)Gal(b1-3)[NeuNAc(a2-3)Gal(b1-4)GlcNAc(b1-6)]GalNAc	1.000000085
Gal(a1-4)LegNAcNAc(a2-3)Gal(b1-3)GalNAc(b1-4)Gal	1.000000085
GalNAc(b1-4)[NeuNAc(a2-3)]Gal(b1-4)GlcNAc(b1-2)[GalNAc(b1-4)[NeuNAc(a2-3)]Gal(b1-4)GlcNAc(b1-4)]Man(a1-3)[GalNAc(b1-4)[NeuNAc(a2-3)]Gal(b1-4)GlcNAc(b1-2)[GalNAc(b1-4)[NeuNAc(a2-3)]Gal(b1-4)GlcNAc(b1-6)]Man(a1-6)]Man(b1-4)GlcNAc(b1-4)[Fuc(a1-6)]GlcNAc	1.000000085
GlcNAcOAc(b1-3)Gal(a1-4)GlcNAcOAc(b1-3)Gal(a1-4)GlcNAcOAc(b1-3)Gal	1.000000085
NeuNAcN(a2-8)NeuNAcN(a2-3)[Gal(b1-3)GalNAc(b1-4)]Gal(b1-4)Glc	1.000000085
NeuNAc(a2-3)Gal(b1-4)Glc(b1-3)LDManHep(a1-2)LDManHepOPEtn(a1-3)[Glc(b1-4)]LDManHep(a1-5)KdoOPPEtn	1.000000085
Glc(b1-2)[NeuNAc(a2-3)[NeuNAc(a2-3)Gal(b1-3)GalNAc(b1-4)]Gal(b1-3)]LDManHep	1.000000085
NeuNAc(a2-3)Gal(b1-4)GlcNAcOS(b1-6)[Gal(b1-3)]GalNAc	1.000000085
ManNAc(a1-4)GlcNAc(a1-4)ManNAcA(b1-2)Ery	1.000000085
NeuNGc(a2-3)Gal(b1-4)GlcNAc(b1-3)[GlcNAc(b1-6)]Gal(b1-4)GlcNAc(b1-3)Gal(b1-4)Glc	1.000000085
Araf(a1-3)[Araf(a1-2)[Araf(a1-3)][Xyl(b1-4)]Xyl(b1-4)]Xyl(b1-4)Xyl(b1-4)Xyl	1.000000085
NeuNAcOAcOMe(a2-3)Gal(b1-4)Glc	1.000000085
NeuNAc(a2-8)NeuNAc(a2-3)Gal(b1-4)GlcNAc(b1-3)Gal(b1-4)GlcNAc(b1-3)Gal(b1-4)Glc	1.000000085
Gal(b1-4)Gal(b1-4)ManOMe	1.000000085
NeuNAc(a2-6)Gal(b1-4)GlcNAc(b1-2)[NeuNAc(a2-3)Gal(b1-4)GlcNAc(b1-4)]Man(a1-3)[NeuNAc(a2-3)Gal(b1-4)GlcNAc(b1-2)Man(a1-6)]Man(b1-4)GlcNAc(b1-4)[Fuc(a1-6)]GlcNAc	1.000000085
NeuNGc(a2-3)Gal(b1-4)GlcNAc(b1-2)Man(a1-3)[NeuNGc(a2-3)Gal(b1-4)GlcNAc(b1-2)Man(a1-6)]Man(b1-4)GlcNAc(b1-4)[Fuc(a1-6)]GlcNAc	1.000000085
Col(a1-3)[NeuNAc(a2-3)Gal(b1-4)]GlcNAc(b1-3)Gal	1.000000085
Araf(a1-3)Gal(a1-4)Gal	1.000000085
NeuNAc(a2-3)Gal(b1-3)GalNAc(b1-4)[NeuNAc(a2-8)NeuNAc(a2-3)]Gal(b1-4)Glc	1.000000085
NeuNGc(a2-3)[Gal(a1-4)GalNAc(b1-4)]Gal(b1-3)GalNAc	1.000000085
GalNAc(b1-3)Gal(a1-4)Gal(b1-4)Glc(b1-2)LDManHepOPEtn(a1-2)LDManHepOPEtn(a1-3)[GalNAc(b1-3)Gal(a1-4)Gal(b1-4)GlcOP(b1-4)]LDManHep(a1-5)KdoOPPEtn	1.000000085
Gal(a1-3)[NeuNGc(a2-3)[GalNAc(a1-4)]Gal(a1-4)GlcNAc(a1-6)]GalNAc	1.000000085
NeuNAc(a2-3)GalOS(b1-4)[Fuc(a1-3)]GlcNAcOS(b1-3)Gal(b1-4)Glc	1.000000085
NeuNAc(a2-6)Gal(b1-4)GlcNAcOS	1.000000085
NeuNAc(a2-3)Gal(b1-4)GlcNAc(b1-6)[Gal(b1-4)GlcNAc(b1-2)]Man	1.000000085
L-ThrHexOSA4en(a1-4)GlcNSOS(a1-4)IdoOSA(a1-4)GlcNSOS(a1-4)IdoOSA(a1-4)GlcNSOS	1.000000085
Glc(a1-4)Glc(a1-4)Glc(a1-4)Glc(a1-4)Glc(a1-4)Glc(a1-4)GlcN	1.000000085
NeuOFo(a2-3)Gal(b1-3)GalNAc	1.000000085
Kdn(a2-3)Gal(b1-3)[NeuNAc(a2-6)]GalNAc(b1-4)Gal(b1-4)Glc	1.000000085
NeuNAc(a2-8)NeuNAc(a2-3)Gal(b1-3)LDManHep(a1-3)[Glc(b1-4)]LDManHepOPEtn(a1-5)Kdo	1.000000085
NeuNGc(a2-3)Gal(b1-4)GlcNAc(b1-3)[Gal(b1-4)GlcNAc(b1-6)]Gal(b1-4)GlcNAc(b1-3)Gal(b1-4)Glc	1.000000085
GalNAc(b1-4)Gal(a1-4)[NeuNAc(a2-3)]Gal(b1-4)Glc(b1-2)LDManHep(a1-2)LDManHepOPEtn(a1-3)[NeuNAc(a2-3)Gal(b1-4)GlcNAc(b1-3)Gal(b1-4)Glc(b1-4)]LDManHep(a1-5)KdoOPPEtn	1.000000085
Glc(a1-4)Glc(a1-4)Glc(a1-4)GlcN(a1-4)Glc(a1-4)Glc(a1-4)GlcN	1.000000085
GalNAc(b1-4)[NeuNAc(a2-3)]Gal(b1-4)GlcNAc(b1-4)GalOS(b1-4)GlcNAc(b1-2)]Man(a1-3)[GalNAc(b1-4)[NeuNAc(a2-3)]Gal(b1-4)GlcNAc(b1-2)Man(a1-6)]Man(b1-4)GlcNAc(b1-4)[Fuc(a1-6)]GlcNAc	1.000000085
Gal(a1-3)Gal(a1-4)Gal(b1-4)GlcNAc(b1-6)][Fuc(a1-2)Gal(a1-3)Gal(a1-4)Gal(b1-3)]GalNAc	1.000000085
NeuNAc(a2-3)Gal(b1-4)GlcNAc(b1-2)Man(a1-3)[Man(a1-6)]Man(b1-4)GlcNAc(b1-4)[D-Fuc(a1-6)]GlcNAc	1.000000085
NeuNAc(a2-3)Gal(b1-4)GlcNAc(a1-2)Man(a1-3)[Gal(b1-4)GlcNAc(a1-2)Man(a1-6)]Man(b1-4)GlcNAc(b1-4)QuiNAc	1.000000085
GlcNMeOVac(b1-4)GlcNAc(b1-4)GlcNAc(b1-4)GlcNAc(b1-4)GlcNAcOS	1.000000085
NeuNAc(a2-3)Gal(b1-3)GlcNAc(b1-2)[NeuNAc(a2-3)Gal(b1-3)GlcNAc(b1-4)]Man(a1-3)[NeuNAc(a2-3)Gal(b1-4)GlcNAc(b1-2)[NeuNAc(a2-3)Gal(b1-3)GlcNAc(b1-6)]Man(a1-6)]Man(b1-4)GlcNAc(b1-4)[Fuc(a1-6)]GlcNAc	1.000000085
NeuNAc(a2-6)Gal(b1-4)GlcNAc(b1-2)Man(a1-3)[NeuNAc(a2-3)Gal(b1-4)GlcNAc(b1-2)Man(a1-6)]Man(b1-4)GlcNAc(b1-4)[Fuc(a1-6)]GlcNAc	1.000000085
NeuNAc(a2-3)Gal(b1-4)GlcNAc(b1-2)[GalOS(b1-4)GlcNAc(b1-4)]Man(a1-3)[NeuNAc(a2-3)Gal(b1-4)GlcNAc(b1-2)[NeuNAc(a2-3)Gal(b1-4)GlcNAc(b1-6)]Man(a1-6)]Man(b1-4)GlcNAc(b1-4)[Fuc(a1-6)]GlcNAc	1.000000085
Gal(b1-4)Gal(b1-4)Gal(b1-4)Gal(b1-4)Gal	1.000000085
NeuNAc(a2-3)Gal(b1-4)GlcNAc(b1-2)[NeuNAc(a2-3)Gal(b1-4)[Fuc(a1-3)]GlcNAc(b1-4)]Man(a1-3)[NeuNAc(a2-3)Gal(b1-4)GlcNAc(b1-2)[NeuNAc(a2-3)Gal(b1-4)GlcNAc(b1-6)]Man(a1-6)]Man(b1-4)GlcNAc(b1-4)[Fuc(a1-6)]GlcNAc	1.000000085
GalOS(b1-4)GlcNAcOS(b1-3)GalOS(b1-4)GlcNAcOS	1.000000085
Man(b1-4)Gal(a1-4)L-Man	1.000000085
Gal(b1-4)Glc(b1-4)Gal(b1-4)Glc	1.000000085
Gal(b1-6)Gal(b1-4)Gal(b1-4)Rha	1.000000085
NeuNAc(a2-8)NeuNAc(a2-8)NeuNAc(a2-3)[NeuNAc(a2-3)Gal(b1-3)GalNAc(b1-4)]Gal(b1-4)Glc	1.000000085
NeuNAc(a2-3)Gal(b1-4)GlcNAc(a1-2)Man(a1-3)[Gal(b1-4)GlcNAc(a1-2)Man(a1-6)]Man(b1-4)GlcNAc(b1-4)GlcNAc	1.000000085
NeuNGc(a2-3)Gal(b1-4)GlcNAc(b1-2)Man(a1-3)[NeuNAc(a2-3)Gal(b1-4)GlcNAc(b1-2)Man(a1-6)]Man(b1-4)GlcNAc(b1-4)[Fuc(a1-6)]GlcNAc	1.000000085
Gal(b1-4)GlcNAc(b1-2)[NeuNAc(a2-3)Gal(b1-3)[NeuNAc(a2-6)]GlcNAc(b1-4)]Man(a1-3)[NeuNAc(a2-6)Gal(b1-4)GlcNAc(b1-2)Man(a1-6)]Man	1.000000085
NeuNAc(a2-3)Gal(b1-4)GlcNAc(b1-2)[NeuNAc(a2-6)Gal(b1-4)GlcNAc(b1-4)]Man(a1-3)[NeuNAc(a2-3)Gal(b1-4)GlcNAc(b1-2)[NeuNAc(a2-6)Gal(b1-4)GlcNAc(b1-6)]Man(a1-6)]Man(b1-4)GlcNAc(b1-4)GlcNAc	1.000000085
NeuNAcOAc(a2-8)NeuNAc(a2-3)[NeuNAc(a2-3)Gal(b1-3)GalNAc(b1-4)]Gal(b1-4)Glc	1.000000085
Araf(a1-2)[Araf(a1-3)][Araf(a1-2)[Araf(a1-3)][Xyl(b1-4)]Xyl(b1-4)]Xyl(b1-4)Xyl(b1-4)Xyl(b1-4)Xyl	1.000000085
NeuNAc(a2-3)Gal(b1-4)GlcNAc(b1-4)Man(a1-3)[GlcNAc(b1-4)][NeuNAc(a2-3)Gal(b1-4)GlcNAc(b1-2)[NeuNAc(a2-3)Gal(b1-4)GlcNAc(b1-6)]Man(a1-6)]Man(b1-4)GlcNAc(b1-4)[Fuc(a1-6)]GlcNAc	1.000000085
NeuNAc(a2-6)Gal(b1-4)GlcNAc(b1-2)[NeuNAc(a2-3)Gal(b1-3)[NeuNAc(a2-6)]GlcNAc(b1-4)]Man(a1-3)[NeuNAc(a2-3)Gal(b1-4)GlcNAc(b1-2)Man(a1-6)]Man(b1-4)GlcNAc(b1-4)GlcNAc	1.000000085
[NeuNAc(a2-3)Gal(b1-4)]GlcNAc(b1-3)Gal(b1-4)Glc(b1-6)GlcNAc	1.000000085
GlcAOLac(b1-6)Glc(b1-4)Gal(a1-4)Glc(b1-4)Xyl	1.000000085
NeuNAcOS(a2-3)Gal(b1-4)GlcNAc(b1-6)[NeuNAc(a2-3)Gal(b1-3)]GalNAc	1.000000085
GalNAc(b1-4)Gal(b1-3)D-FucNAcN(b1-4)GalNAc	1.000000085
NeuNAc(a2-3)Gal(b1-4)GlcNAc(b1-4)Man(a1-3)[NeuNAc(a2-3)Gal(b1-4)GlcNAc(b1-2)[NeuNAc(a2-3)Gal(b1-4)GlcNAc(b1-6)]Man(a1-6)]Man(b1-4)GlcNAc(b1-4)GlcNAc	1.000000085
GalOS(b1-4)GlcNAcOS(b1-4)Gal	1.000000085
NeuNAc(a2-3)[NeuNAc(a2-8)NeuNAc(a2-3)Gal(b1-3)GalNAc(b1-4)]Gal	1.000000085
NeuNAc(a2-3)Gal(b1-3)GlcNAc(b1-2)[NeuNAc(a2-3)Gal(b1-3)GlcNAc(b1-6)]Man(a1-6)[NeuNAc(a2-3)Gal(b1-3)GlcNAc(b1-4)Man(a1-3)]Man(b1-4)GlcNAc(b1-4)[Fuc(a1-6)]GlcNAc	1.000000085
NeuNAc(a2-6)Gal(b1-4)GlcNAc(b1-2)[NeuNAc(a2-3)Gal(b1-4)GlcNAc(b1-6)]Man(a1-3)[NeuNAc(a2-3)Gal(b1-4)GlcNAc(b1-2)Man(a1-6)]Man(b1-4)GlcNAc(b1-4)[Fuc(a1-6)]GlcNAc	1.000000085
Gal(b1-4)GlcNAc(b1-2)[NeuNAc(a2-3)Gal(b1-4)GlcNAc(b1-4)]Man(a1-3)[GlcNAc(b1-4)][NeuNAc(a2-6)Gal(b1-4)GlcNAc(b1-2)Man(a1-6)]Man(b1-4)GlcNAc(b1-4)GlcNAc	1.000000085
NeuNAc(a2-3)Gal(b1-4)GlcNAc(b1-2)[NeuNAc(a2-3)Gal(b1-4)GlcNAc(b1-6)]Man(a1-6)[NeuNAc(a2-3)Gal(b1-4)GlcNAc(b1-2)Man(a1-3)]Man(b1-4)GlcNAc(b1-4)GlcNAc	1.000000085
[Glc(a1-4)Glc(a1-4)Glc(a1-4)Glc(a1-4)Glc(a1-6)]4)Glc(a1-4)Glc(a1-4)Glc(a1-4)Glc(a1-4)Glc(a1-4)Glc	1.000000085
NeuNAc(a2-6)Gal(b1-4)GlcNAc(b1-2)[NeuNAc(a2-6)Gal(b1-4)GlcNAc(b1-4)]Man(a1-3)[NeuNAc(a2-6)Gal(b1-4)GlcNAc(b1-2)[NeuNAc(a2-3)Gal(b1-4)GlcNAc(b1-6)]Man(a1-6)]Man(b1-4)GlcNAc(b1-4)GlcNAc	1.000000085
NeuNAc(a2-3)Gal(b1-4)GlcNAc(b1-3)Gal(b1-4)GlcNAc(b1-3)Gal(b1-4)Glc	1.000000085
Gal(b1-3)[Fuc(a1-4)]GlcNAc(b1-4)Gal(b1-4)Glc	1.000000085
Kdn(a2-3)Gal(b1-4)GlcNAc(b1-2)Man(a1-3)Man(b1-4)GlcNAc	1.000000085
Gal(a1-4)Gal(b1-4)Glc(b1-6)[Glc(b1-4)]LDManHep	1.000000085
Gal(b1-3)GalNAc(b1-4)Gal(a1-4)LegNAcNAc	1.000000085
NeuNAc(a2-3)Gal(b1-3)[NeuNAc(a2-6)]GlcNAc(b1-4)[GlcNAc(b1-2)]Man(a1-3)[GlcNAc(b1-2)Man(a1-6)]Man(b1-4)GlcNAc(b1-4)[Fuc(a1-6)]GlcNAc	1.000000085
Neu(a2-3)Gal(b1-4)GlcNAc(b1-2)Man(a1-3)[Man(a1-3)Man(a1-6)]Man(b1-4)GlcNAc(b1-4)GlcNAc	1.000000085
Glc(b1-6)Gal(a1-4)GlcA(b1-4)Gal	1.000000085
NeuNAc(a2-3)Gal(b1-4)GlcNAc(b1-2)Man(a1-3)[GlcNAc(b1-4)][Man(a1-3)Man(a1-6)]Man(b1-4)GlcNAc(b1-4)GlcNAc	1.000000085
NeuNGc(a2-3)Gal(b1-4)GlcNAc(b1-2)[NeuNAc(a2-3)Gal(b1-4)GlcNAc(b1-4)]Man(a1-3)[GlcNAc(b1-4)][NeuNAc(a2-3)Gal(b1-4)GlcNAc(b1-2)Man(a1-6)]Man(b1-4)GlcNAc(b1-4)[Fuc(a1-6)]GlcNAc	1.000000085
Gal(b1-6)Gal(b1-4)Gal(b1-4)L-Man	1.000000085
NeuNAc(a2-3)Gal(b1-4)GlcNAc(b1-2)Man(a1-3)[GalOS(b1-4)GlcNAc(b1-2)Man(a1-6)]Man(b1-4)GlcNAc(b1-4)[Fuc(a1-6)]GlcNAc	1.000000085
NeuNAc(a2-3)Gal(b1-4)GlcNAc(b1-2)Man(a1-6)[Fuc(a1-3)[Gal(b1-4)]GlcNAc(b1-2)Man(a1-3)]Man(b1-4)GlcNAc(b1-4)GlcNAc	1.000000085
Glc(a1-1)[Glc(a1-4)Glc(a1-4)Glc(a1-4)Glc(a1-4)Glc(a1-4)Glc(a1-4)Glc(b1-6)]Glc	1.000000085
Kdn(a2-3)Gal(b1-4)GlcNAc(b1-2)[Kdn(a2-3)Gal(b1-4)GlcNAc(b1-4)]Man(a1-3)[Gal(b1-4)GlcNAc(b1-2)Man(a1-6)]Man(b1-4)GlcNAc(b1-4)[Fuc(a1-6)]GlcNAc	1.000000085
NeuNAc(a2-3)Gal(b1-4)GlcNAc(b1-4)[Gal(b1-4)GlcNAc(b1-2)]Man(a1-3)[NeuNAc(a2-3)Gal(b1-4)GlcNAc(b1-2)Man(a1-6)]Man(b1-4)GlcNAc(b1-4)GlcNAc	1.000000085
NeuNAc(a2-3)Gal(b1-4)GlcNAc(b1-6)[Gal(b1-3)]GalNAc	1.000000085
Gal(b1-4)GlcNAc(b1-2)[Gal(b1-4)GlcNAc(b1-4)]Man(a1-3)[NeuNAc(a2-3)Gal(b1-4)GlcNAc(b1-2)[NeuNAc(a2-3)Gal(b1-4)GlcNAc(b1-6)]Man(a1-6)]Man(b1-4)GlcNAc(b1-4)[Fuc(a1-6)]GlcNAc	1.000000085
GalOS(b1-4)Gal(b1-4)Glc	1.000000085
NeuNAcOAc(a2-8)NeuNAc(a2-3)Gal(b1-4)Glc	1.000000085
Gal(b1-3)GalNAc(b1-4)[NeuNAc(a2-3)]Gal(b1-3)Gal(b1-3)LDManHep(a1-3)LDManHep(a1-5)Kdo	1.000000085
NeuNAc(a2-3)Gal(b1-4)GlcNAc(b1-2)Man(a1-3)[Gal(b1-4)GlcNAc(b1-2)[NeuNAc(a2-3)Gal(b1-4)GlcNAc(b1-6)]Man(a1-6)]Man(b1-4)GlcNAc(b1-4)[Fuc(a1-6)]GlcNAc	1.000000085
Gal(b1-4)GlcNAc(b1-4)Gal	1.000000085
GlcOMe(a1-4)Glc(a1-4)Glc(a1-4)Glc(a1-4)GlcOMe(a1-4)GlcOMe(a1-4)GlcOMe(a1-4)GlcOMe(a1-4)GlcOMe(a1-4)GlcOMe(a1-4)GlcOMe(a1-4)GlcOMe(a1-4)GlcOMe(a1-4)GlcOMe(a1-4)[Glc(b1-3)]Glc(a1-4)Glc(a1-4)[Glc(b1-3)]Glc(a1-6)GlcGroA	1.000000085
NeuNAc(a2-6)Gal(b1-4)GlcNAcOS(b1-2)Man(a1-3)[Gal(a1-3)Gal(b1-4)GlcNAc(b1-2)Man(a1-6)]Man(b1-4)GlcNAc(b1-4)[Fuc(a1-6)]GlcNAc	1.000000085
NeuNAc(a2-6)Gal(b1-4)GlcNAc(b1-2)Man(a1-3)[NeuNAc(a2-3)Gal(b1-4)GlcNAc(b1-2)[NeuNAc(a2-6)Gal(b1-4)GlcNAc(b1-6)]Man(a1-6)]Man(b1-4)GlcNAc(b1-4)[Fuc(a1-6)]GlcNAc	1.000000085
Gal(a1-6)Gal(a1-4)Glc(a1-6)Glc	1.000000085
GalNAc(b1-4)GlcNAc(b1-4)GlcNAc	1.000000085
Gal(a1-4)[Fuc(a1-3)]Glc	1.000000085
NeuNAc(a2-3)Gal(b1-4)GlcNAc(b1-2)[NeuNAc(a2-6)Gal(b1-4)GlcNAc(b1-6)]Man(a1-3)[NeuNAc(a2-6)Gal(b1-4)GlcNAc(b1-2)[NeuNAc(a2-6)Gal(b1-4)GlcNAc(b1-4)]Man(a1-6)]Man(b1-4)GlcNAc(b1-4)[Fuc(a1-6)]GlcNAc	1.000000085
NeuNAc(a2-3)Gal(b1-3)[NeuNAc(a2-6)]GalNAc(b1-4)Gal(b1-4)Glc	1.000000085
D-FucNAcOAc(b1-3)GlcNAcOPyr(a1-4)Gal(a1-4)Gal(b1-3)GlcNAc(b1-2)D-FucNAcOAc	1.000000085
NeuNAc(a2-3)Gal(b1-4)GlcNAc(b1-3)Gal(b1-4)GlcNAc(b1-2)Man(a1-6)[NeuNAc(a2-3)Gal(b1-4)GlcNAc(b1-2)[NeuNAc(a2-3)Gal(b1-4)GlcNAc(b1-4)]Man(a1-3)]Man(b1-4)GlcNAc(b1-4)[Fuc(a1-6)]GlcNAc	1.000000085
IdoA(a1-4)GlcNAc(a1-4)GlcA(b1-3)Gal	1.000000085
GalNAc(b1-3)Gal(a1-3)Gal(a1-3)Gal(a1-4)Gal(b1-4)Glc	1.000000085
NeuNAc(a2-3)Gal(b1-3)[Fuc(a1-4)]GlcNAc(b1-6)Gal	1.000000085
NeuNAc(a2-3)Gal(b1-4)GlcNAc(b1-2)Man(a1-3)[Man(a1-6)]Man(b1-4)GlcNAc(a1-4)[D-Fuc(a1-6)]GlcNAc	1.000000085
NeuNAc(a2-3)Gal(b1-3)[GalOS(b1-4)GlcNAcOS(b1-6)]GlcNAc	1.000000085
Fuc(a1-3)GlcNAc(b1-6)[NeuNAc(a2-3)Gal(b1-3)]GalNAc	1.000000085
Fuc(a1-3)GlcNAc(a1-4)GlcNAc(b1-3)Ery-onic	1.000000085
NeuNAc(a2-7)NeuNAc(a2-3)Gal(a1-3)Gal(a1-4)GlcNAc	1.000000085
NeuNAc(a2-3)Gal(b1-4)GlcNAc(b1-3)Gal(b1-4)GlcNAc(b1-2)Man(a1-6)[NeuNAc(a2-3)Gal(b1-4)GlcNAc(b1-2)Man(a1-3)]Man(b1-4)GlcNAc(b1-4)[Fuc(a1-6)]GlcNAc	1.000000085
Gal(b1-4)Gal(b1-4)Man	1.000000085
Kdo(a2-4)[GlcNAc(a1-2)[Glc(a1-3)]LDManHepOPEtn(a1-3)[NeuNAc(a2-3)Gal(b1-4)GlcNAc(b1-3)Gal(b1-4)Glc(b1-4)]LDManHep(a1-5)]Kdo	1.000000085
NeuNAc(a2-3)Gal(b1-3)[Fuc(a1-4)]GlcNAc(b1-3)Gal(b1-3)GlcNAc(b1-3)Gal(b1-3)GalNAc	1.000000085
NeuNAcOAc(a2-8)NeuNAc(a2-3)[NeuNAc(a2-8)NeuNAc(a2-3)Gal(b1-3)GalNAc(b1-4)]Gal(b1-4)Glc	1.000000085
Fuc(a1-2)Gal(b1-3)GalNAc(b1-3)Gal(b1-4)Gal(b1-4)Glc	1.000000085
GlcNAc(b1-2)Man(a1-3)[GlcNAc(b1-4)][NeuNAc(a2-3)Gal(b1-4)GlcNAc(b1-2)Man(a1-6)]Man(b1-4)GlcNAc(b1-4)[D-Fuc(a1-6)]GlcNAc	1.000000085
[GalNAcOPGro(b1-4)]Gal(a1-6)Glc(b1-3)GalNAc(b1-3)Gal	1.000000085
Gal(b1-3)GlcNAc(a1-4)Rha(a1-3)GlcNAc(b1-2)Gal	1.000000085
Gal(b1-4)GlcNAc(b1-2)Man(a1-3)[Man(a1-6)]Man(b1-4)GlcNAc(a1-4)[D-Fuc(a1-6)]GlcNAc	1.000000085
GlcNAc(b1-3)[Neu(a2-3)Gal(b1-4)]Gal(b1-4)Glc	1.000000085
DDGalHep(a1-2)Rha(a1-4)DDGalHep(b1-3)GlcNAc(a1-4)DDGalHep	1.000000085
NeuNAc(a2-3)Gal(b1-4)GlcNAc(b1-4)[Gal(b1-4)GlcNAc(b1-2)]Man(a1-3)[Gal(b1-4)GlcNAc(b1-2)Man(a1-6)]Man(b1-4)GlcNAc(b1-4)GlcNAc	1.000000085
Rha(a1-4)Gal(b1-2)GlcA	1.000000085
NeuNAc(a2-3)Gal(b1-4)GlcNAc(b1-2)[NeuNAc(a2-3)Gal(b1-4)GlcNAc(b1-4)]Man(a1-3)[NeuNAcOAc(a2-3)Gal(b1-4)GlcNAc(b1-2)[NeuNAc(a2-3)Gal(b1-4)GlcNAc(b1-6)]Man(a1-6)]Man(b1-4)GlcNAc(b1-4)[Fuc(a1-6)]GlcNAc	1.000000085
GlcA(b1-4)GlcNAc(a1-4)GlcA(b1-4)GlcNAc(a1-4)GlcA(b1-4)GlcNAc(a1-4)GlcA(b1-4)GlcNAc(a1-4)GlcA(b1-4)2,5-Anhydro-Man	1.000000085
NeuNGc(a2-3)Gal(b1-3)GlcNAc	1.000000085
Gal(a1-2)Gal(a1-4)Gal	1.000000085
Kdn(a2-3)Gal(b1-4)GlcNAc(b1-2)Man(a1-3)[Kdn(a2-3)Gal(b1-4)GlcNAc(b1-2)Man(a1-6)]Man(b1-4)GlcNAc	1.000000085
Glc(a1-4)3,6-Anhydro-Glc(a1-4)3,6-Anhydro-Glc(a1-4)3,6-Anhydro-Glc(a1-4)3,6-Anhydro-Glc(a1-4)3,6-Anhydro-Glc	1.000000085
GalNAc(b1-4)[NeuNAc(a2-3)]Gal(b1-4)GlcNAc(b1-2)[GalNAc(b1-4)[NeuNAc(a2-3)]Gal(b1-4)GlcNAc(b1-6)]Man(a1-6)[GalOS(b1-4)GlcNAc(b1-2)[GalOS(b1-4)GlcNAc(b1-4)]Man(a1-3)]Man(b1-4)GlcNAc(b1-4)GlcNAc	1.000000085
NeuNAc(a2-3)Gal(b1-4)GlcNAc(b1-2)[NeuNAc(a2-3)Gal(b1-4)GlcNAc(b1-6)]Man(a1-3)[NeuNAc(a2-3)Gal(b1-4)GlcNAc(b1-2)[NeuNAc(a2-6)Gal(b1-4)GlcNAc(b1-4)]Man(a1-6)]Man(b1-4)GlcNAc(b1-4)[Fuc(a1-6)]GlcNAc	1.000000085
NeuNGc(a2-3)Gal(b1-4)GlcNAc(b1-6)][Gal(b1-3)]GalNAc	1.000000085
Man(a1-4)Gal(b1-6)Gal	1.000000085
Gal(a1-4)Gal(b1-4)GlcNAc(b1-2)[Gal(a1-4)Gal(b1-4)GlcNAc(b1-4)]Man(a1-3)[Gal(a1-4)Gal(b1-4)GlcNAc(b1-2)[Gal(a1-4)Gal(b1-4)GlcNAc(b1-6)]Man(a1-6)][GlcNAc(b1-4)]Man(b1-4)GlcNAc(b1-4)GlcNAc	1.000000085
Gal(a1-4)Gal(b1-4)GalNAc	1.000000085
Araf(a1-3)[Araf(a1-3)[Araf(a1-3)[Araf(a1-3)Xyl(b1-4)Xyl(b1-4)]Xyl(b1-4)]Xyl(b1-4)]Xyl(b1-4)Xyl	1.000000085
[Glc(a1-4)Glc(a1-6)Glc(a1-4)Glc(a1-6)]Glc(a1-4)Glc(a1-4)Glc(a1-4)Glc(a1-4)Glc(a1-4)Glc(a1-4)Glc	1.000000085
NeuNAc(a2-6)Gal(b1-4)GlcNAc(b1-6)[NeuNAc(a2-6)Gal(b1-4)GlcNAc(b1-2)]Man(a1-6)][NeuNAc(a2-3)Gal(b1-3)[NeuNAc(a2-6)]GlcNAc(b1-2)Man(a1-3)]Man(b1-4)GlcNAc(b1-4)GlcNAc	1.000000085
Gal(a1-4)[Fuc(a1-2)]Gal(b1-3)GlcNAc	1.000000085
Araf(a1-3)Gal(b1-4)NeuOMe(a2-3)Gal(b1-4)Glc	1.000000085
NeuNGc(a2-3)Gal(b1-4)GlcNAc(b1-3)Gal(b1-4)Glc	1.000000085
GalNAc(b1-4)[NeuNAc(a2-3)]Gal(b1-3)[NeuNAc(a2-6)]GalNAc	1.000000085
NeuNGc(a2-3)Gal(b1-4)GlcNAc(b1-2)[NeuNGc(a2-3)Gal(b1-4)GlcNAc(b1-4)]Man(a1-3)[NeuNGc(a2-6)Gal(b1-4)GlcNAc(b1-2)Man(a1-6)]Man(b1-4)GlcNAc(b1-4)[Fuc(a1-6)]GlcNAc	1.000000085
NeuNAc(a2-3)Gal(b1-4)GlcNAc(b1-3)Gal(b1-4)Glc(b1-4)[GlcNAc(a1-2)[Glc(a1-3)]LDManHepOPEtn(a1-3)]LDManHep(a1-5)[Kdo(2-4)]Kdo	1.000000085
NeuNGc(a2-3)[Gal(a1-3)[Fuc(a1-2)]Gal(b1-3)GalNAc(b1-4)]Gal(b1-4)Glc	1.000000085
NeuNAc(a2-3)Gal(b1-4)GlcNAc(b1-3)[NeuNAc(a2-3)Gal(b1-3)GlcNAc(b1-6)]GalNAc	1.000000085
NeuNAc(a2-3)Gal(b1-4)GlcNAc(b1-2)Man(a1-3)[NeuNAc(a2-3)Gal(b1-4)GlcNAc(b1-2)[NeuNAc(a2-6)Gal(b1-4)GlcNAc(b1-4)]Man(a1-6)]Man(b1-4)GlcNAc(b1-4)GlcNAc	1.000000085
NeuNAc(a2-6)Gal(b1-4)GlcNAc(b1-2)[NeuNAc(a2-3)Gal(b1-4)GlcNAc(b1-4)]Man(a1-3)[NeuNAc(a2-6)Gal(b1-4)GlcNAc(b1-2)[NeuNAc(a2-6)Gal(b1-4)GlcNAc(b1-6)]Man(a1-6)]Man(b1-4)GlcNAc(b1-4)GlcNAc	1.000000085
Fuc(a1-2)Gal(a1-3)Gal(a1-4)Gal(b1-3)[Gal(a1-4)Gal(b1-4)GlcNAc(b1-6)]GalNAc	1.000000085
NeuNAc(a2-3)Gal(b1-4)GlcNAc(b1-2)[Kdn(a2-3)Gal(b1-4)GlcNAc(b1-4)]Man(a1-3)[Man(a1-6)]Man(b1-4)GlcNAc(b1-4)[Fuc(a1-6)]GlcNAc	1.000000085
NeuNGcOMe(a2-3)Gal(b1-4)Glc	1.000000085
NeuNAc(a2-3)[Glc(b1-3)GalNAc(b1-4)]Gal(b1-4)Glc	1.000000085
GalOS(b1-4)GlcNAc(b1-4)[NeuNAc(a2-3)Gal(b1-4)GlcNAc(b1-2)]Man(a1-3)[NeuNAc(a2-3)Gal(b1-4)GlcNAc(b1-2)[NeuNAc(a2-3)Gal(b1-4)GlcNAc(b1-6)]Man(a1-6)]Man(b1-4)GlcNAc(b1-4)GlcNAc	1.000000085
NeuNAc(a2-3)Gal(b1-4)[Fuc(a1-3)]GlcNAc(b1-6)Gal(b1-4)Glc	1.000000085
NeuNAc(a2-6)Gal(b1-4)GlcNAc(b1-2)[NeuNGc(a2-3)Gal(b1-4)GlcNAc(b1-4)]Man(a1-3)[NeuNGc(a2-6)Gal(b1-4)GlcNAc(b1-2)Man(a1-6)]Man(b1-4)GlcNAc(b1-4)[Fuc(a1-6)]GlcNAc	1.000000085
Kdn(a2-3)Gal(b1-4)GlcNAc(b1-2)Man(a1-3)[Kdn(a2-3)Gal(b1-4)GlcNAc(b1-2)Man(a1-6)]Man(b1-4)GlcNAc(b1-4)[Fuc(a1-6)]GlcNAc	1.000000085
GlcNAc(b1-3)[NeuNAc(a2-3)Gal(b1-4)GlcNAc(b1-6)]GalNAc	1.000000085
Gal(b1-3)GalNAc(b1-4)[NeuNAc(a2-3)]Gal	1.000000085
NeuNAc(a2-3)Gal(b1-3)[Fuc(a1-4)]GlcN	1.000000085
GalOMe(b1-3)GalNAc(b1-4)GlcNAc	1.000000085
NeuNAc(a2-3)Gal(b1-4)GlcNAc(b1-2)[Gal(b1-4)GlcNAc(b1-6)]Man	1.000000085
NeuNAc(a2-3)Gal(b1-4)GlcNAc(b1-2)Man(a1-3)[Fuc(a1-3)[Gal(b1-4)]GlcNAc(b1-2)Man(a1-6)]Man(b1-4)GlcNAc(b1-4)[Fuc(a1-6)]GlcNAc	1.000000085
GalNAc(a1-3)GalNAc(b1-3)[Gal(b1-3)GalNAc(b1-4)]Gal(a1-4)Gal(b1-4)Glc	1.000000085
NeuNAc(a2-3)Gal(b1-4)GalNAc	1.000000085
[NeuNAc(a2-3)Gal(b1-4)GlcNAc(b1-3)]Gal(b1-4)Glc(b1-4)Gal	1.000000085
NeuNAc(a2-6)Gal(b1-4)GlcNAc(b1-2)[NeuNAc(a2-3)Gal(b1-4)GlcNAc(b1-6)]Man(a1-3)[NeuNAc(a2-6)Gal(b1-4)GlcNAc(b1-2)Man(a1-6)]Man(b1-4)GlcNAc(b1-4)[Fuc(a1-6)]GlcNAc	1.000000085
Fuc(a1-2)Gal(b1-4)GlcNAc(b1-3)[NeuNAc(a2-3)Gal(b1-4)GlcNAc(b1-6)]GalNAc	1.000000085
GalNAc(a1-3)GalNAc(a1-4)Gal(b1-3)Gal(b1-4)Glc	1.000000085
NeuNAc(a2-3)Gal(b1-4)GlcNAc(b1-2)Man(a1-3)[NeuNAc(a2-3)Gal(b1-4)GlcNAc(b1-2)[NeuNAc(a2-6)Gal(b1-4)GlcNAc(b1-6)]Man(a1-6)]Man(b1-4)GlcNAc(b1-4)[Fuc(a1-6)]GlcNAc	1.000000085
NeuNAc(a2-3)[GalNAc(b1-4)]Gal(b1-3)GalNAc(a1-4)Gal(b1-3)GalNAc	1.000000085
NeuNAc(a2-6)Gal(b1-4)GlcNAcOS(b1-3)Gal(b1-3)[NeuNAc(a2-6)]GalNAc	1.000000085
NeuNAc(a2-3)[NeuNAc(a2-3)[GalNAc(b1-4)]Gal(b1-3)GalNAc(b1-4)]Gal(b1-4)Glc	1.000000085
Gal(b1-2)Glc(b1-4)Gal	1.000000085
NeuNAc(a2-3)Gal(b1-4)GlcNAc(b1-2)[NeuNAc(a2-3)Gal(b1-4)GlcNAc(b1-3)Gal(b1-4)GlcNAc(b1-4)]Man(a1-3)[NeuNAc(a2-3)Gal(b1-4)GlcNAc(b1-3)Gal(b1-4)GlcNAc(b1-2)[NeuNAc(a2-3)Gal(b1-4)GlcNAc(b1-3)Gal(b1-4)GlcNAc(b1-6)]Man(a1-6)]Man(b1-4)GlcNAc(b1-4)[Fuc(a1-6)]GlcNAc	1.000000085
NeuNGc(a2-3)Gal(b1-4)GlcNAc(b1-2)[Kdn(a2-6)Gal(b1-4)GlcNAc(b1-4)]Man(a1-3)[Kdn(a2-3)Gal(b1-4)GlcNAc(b1-2)Man(a1-6)]Man(b1-4)GlcNAc(b1-4)GlcNAc	1.000000085
Fuc(a1-3)GlcNAc(a1-4)GlcA(a1-3)Fuc(a1-3)GlcNAc	1.000000085
GalNAc(a1-3)GalNAcOPGro(b1-6)GalNAc	1.000000085
NeuNAc(a2-3)[NeuNAc(a2-3)Gal(b1-3)GlcNAc(b1-4)]Gal(b1-4)Glc	1.000000085
Fuc(b1-4)Gal(b1-4)Glc	1.000000085
GlcNAc(a1-4)GlcNAc(b1-4)Gal(b1-3)GalNAc	1.000000085
Kdn(a2-3)Gal(b1-4)GlcNAc(b1-2)Glc(a1-3)[Kdn(a2-6)Gal(b1-4)GlcNAc(b1-2)Glc(a1-6)]Man(b1-4)GlcNAc	1.000000085
Gal(b1-4)GlcNAc(b1-2)Man(a1-3)[Gal(b1-4)GlcNAc(b1-2)[NeuNAc(a2-3)Gal(b1-4)GlcNAc(b1-4)]Man(a1-6)]Man(b1-4)GlcNAc(b1-4)[Fuc(a1-6)]GlcNAc	1.000000085
Kdn(a2-6)Gal(b1-4)GlcNAc(b1-2)Man(a1-3)[NeuNAc(a2-3)Gal(b1-4)GlcNAc(b1-2)Man(a1-6)]Man(b1-4)GlcNAc(b1-4)GlcNAc	1.000000085
Fuc(a1-2)[Gal(a1-4)]Gal(b1-3)[GlcNAc(b1-6)]GalNAc	1.000000085
Glc(b1-3)[Gal(b1-3)[Glc(a1-4)]GalNAc(b1-4)GlcNAc(a1-4)]GalNAc	1.000000085
NeuNAc(a2-3)Gal(b1-3)[NeuNAc(a2-3)Gal(b1-4)[Fuc(a1-3)]GlcNAc(b1-6)]GalNAc	1.000000085
NeuNAc(a2-3)Gal(b1-4)GlcNAc(b1-3)[GalOS(b1-4)[Fuc(a1-3)]GlcNAc(b1-6)]GalNAc	1.000000085
NeuNAc(a2-3)Gal(b1-3)GlcN	1.000000085
NeuNAc(a2-3)Gal(b1-3)[GalOS(b1-4)GlcNAcOS(b1-3)Gal(b1-4)GlcNAcOS(b1-6)]GalNAc	1.000000085
[Gal(b1-4)Gal(b1-4)]Rha(a1-2)Rha	1.000000085
Glc(b1-3)Glc(b1-4)Gal	1.000000085
Neu(a2-3)Gal(b1-4)GlcNAc(b1-2)Man(a1-3)[Man(a1-3)[Man(a1-6)]Man(a1-6)]Man(b1-4)GlcNAc(b1-4)GlcNAc	1.000000085
NeuNAc(a2-3)Gal(b1-4)GlcNAc(b1-6)Gal	1.000000085
GlcNAc(b1-3)[Kdn(a2-3)Gal(b1-4)]Gal(b1-4)Glc	1.000000085
GalOS(b1-4)GlcNAc(b1-2)Man(a1-3)[NeuNAc(a2-3)Gal(b1-4)GlcNAc(b1-2)Man(a1-6)]Man(b1-4)GlcNAc(b1-4)GlcNAc	1.000000085
Glc(b1-3)[GalNAc(a1-4)GalNAc(a1-4)]GalNAc(a1-4)GalNAc(a1-4)GalNAc(a1-3)Bac	1.000000085
Glc(a1-4)Glc(a1-6)Glc(a1-4)Glc(a1-4)Glc(a1-6)Glc(a1-4)Glc	1.000000085
NeuNAc(a2-3)Gal(b1-4)GlcNAc(b1-2)[NeuNAc(a2-3)Gal(b1-4)GlcNAc(b1-6)]Man(a1-3)[NeuNAc(a2-3)Gal(b1-4)GlcNAc(b1-2)[NeuNAc(a2-3)Gal(b1-4)GlcNAc(b1-4)]Man(a1-6)]Man(b1-4)GlcNAc(b1-4)[Fuc(a1-6)]GlcNAc	1.000000085
NeuNAc(a2-3)Gal(b1-3)GlcNAc(b1-2)Man(a1-6)[Man(a1-3)]Man(b1-4)GlcNAc(b1-4)[Fuc(a1-6)]GlcNAc	1.000000085
Kdn(a2-3)[GlcNAc(a1-4)Gal(b1-4)]Gal(b1-3)[GlcNAc(a1-4)[Fuc(a1-2)]Gal(b1-4)GlcNAc(b1-3)[Fuc(a1-4)]GlcNAc(b1-6)]GalNAc	1.000000085
NeuNAc(a2-3)Gal(b1-3)[NeuNAc(a2-6)]GlcNAc(b1-2)Man(a1-3)[NeuNAc(a2-3)Gal(b1-3)[NeuNAc(a2-6)]GlcNAc(b1-2)Man(a1-6)]Man(b1-4)GlcNAc(b1-4)GlcNAc	1.000000085
[D-FucNAlaAc(a1-4)]Gal(b1-4)Glc(a1-4)Glc(b1-3)GalNAc(b1-3)Gal	1.000000085
NeuNAc(a2-3)Gal(b1-4)[Fuc(a1-3)]GlcNAc(b1-2)[NeuNAc(a2-3)Gal(b1-4)[Fuc(a1-3)]GlcNAc(b1-6)]Gal	1.000000085
Gal(a1-4)NeuNAc(a2-3)Gal(b1-3)GalNAc(b1-4)Gal	1.000000085
Gal(b1-4)NeuNAcOMe(a2-3)Gal(b1-4)Glc	1.000000085
Gal(b1-4)GlcNAc(b1-2)[NeuNAc(a2-3)Gal(b1-4)GlcNAc(b1-4)]Man(a1-3)[NeuNAc(a2-3)Gal(b1-4)GlcNAc(b1-2)[NeuNAc(a2-3)Gal(b1-4)GlcNAc(b1-6)]Man(a1-6)]Man(b1-4)GlcNAc(b1-4)[Fuc(a1-6)]GlcNAc	1.000000085
Gal(b1-4)GlcNAc(a1-4)GlcA	1.000000085
NeuNAc(a2-3)Gal(b1-3)[Fuc(a1-4)]GlcNAc(b1-3)Gal(b1-3)GalNAc	1.000000085
NeuNAc(a2-3)Gal(b1-4)GlcNAcOS(b1-3)GalNAc	1.000000085
NeuNAc(a2-3)Gal(b1-4)Glc(b1-3)LDManHepOAc(a1-2)[GlcOP(a1-3)]LDManHepOPEtn(a1-3)[Glc(b1-4)]LDManHep(a1-5)KdoOPPEtn	1.000000085
NeuNAc(a2-3)Gal(b1-4)GlcNAc(b1-2)[NeuNAc(a2-3)Gal(b1-4)GlcNAc(b1-4)]Man(a1-3)[NeuNAc(a2-3)Gal(b1-4)GlcNAc(b1-2)Man(a1-6)]Man(b1-4)GlcNAc(b1-4)GlcNAc	1.000000085
NeuNAc(a2-3)Gal(b1-4)GlcNAc(b1-2)Man(a1-3)[Man(a1-3)Man(a1-6)]Man(b1-4)GlcNAc(b1-4)[Fuc(a1-6)]GlcNAc	1.000000085
NeuNGcN(a2-3)Gal(b1-4)Glc	1.000000085
NeuNAc(a2-3)GalOS(b1-3)[NeuNAc(a2-3)Gal(b1-4)GlcNAc(b1-6)]GalNAc	1.000000085
Glc(a1-4)Glc(a1-4)Glc(a1-4)Glc(a1-4)Glc(a1-4)GlcNSuc	1.000000085
GlcOMe(a1-4)Glc(a1-4)Glc(a1-4)Glc(a1-4)GlcOMe(a1-4)GlcOMe(a1-4)GlcOMe(a1-4)GlcOMe(a1-4)GlcOMe(a1-4)GlcOMe(a1-4)GlcOMe(a1-4)GlcOMe(a1-4)GlcOMe(a1-4)GlcOMe(a1-4)[Glc(b1-3)]GlcOMe(a1-4)Glc(a1-4)[Glc(b1-3)]Glc(a1-6)GlcGroA	1.000000085
NeuNAc(a2-3)Gal(b1-4)GlcNAc(b1-6)[NeuNAc(a2-6)Gal(b1-4)GlcNAc(b1-2)]Man(a1-6)[NeuNAc(a2-6)Gal(b1-4)GlcNAc(b1-2)Man(a1-3)]Man(b1-4)GlcNAc(b1-4)GlcNAc	1.000000085
NeuNAc(a2-3)Gal(b1-4)[Fuc(a1-3)]GlcNAc(b1-3)Gal(b1-4)Glc	1.000000085
NeuNAc(a2-3)Gal(b1-4)GlcNAc(b1-2)[NeuNAc(a2-4)Gal(b1-4)GlcNAc(b1-4)]Man(a1-3)[NeuNAc(a2-3)Gal(b1-4)GlcNAc(b1-3)Gal(b1-4)GlcNAc(b1-2)[NeuNAc(a2-3)Gal(b1-4)GlcNAc(b1-6)]Man(a1-6)]Man(b1-4)GlcNAc(b1-4)[Fuc(a1-6)]GlcNAc	1.000000085
Fuc(a1-2)Gal(b1-3)[NeuNAc(a2-3)Gal(b1-4)GlcNAc(b1-6)]GalNAc	1.000000085
NeuNAc(a2-6)Gal(b1-4)GlcNAc(b1-2)[NeuNAc(a2-6)Gal(b1-4)GlcNAc(b1-6)]Man(a1-3)[NeuNAc(a2-3)Gal(b1-4)GlcNAc(b1-2)[NeuNAc(a2-3)Gal(b1-4)GlcNAc(b1-4)]Man(a1-6)]Man(b1-4)GlcNAc(b1-4)GlcNAc	1.000000085
NeuNAc(a2-6)Gal(b1-4)GlcNAcOS(b1-3)Gal(b1-4)GlcNAcOS	1.000000085
Kdn(a2-3)Gal(b1-3)GalNAc(b1-3)[Kdn(a2-8)Kdn(a2-8)Kdn(a2-8)Kdn(a2-8)Kdn(a2-8)Kdn(a2-8)Kdn(a2-6)]GalNAc	1.000000085
Gal(b1-3)[Gal(a1-4)Gal(b1-4)Gal(b1-4)GlcNAc(b1-6)]GalNAc(a1-3)GalNAc	1.000000085
NeuNAc(a2-3)Gal(b1-4)GlcNAcOS(b1-3)Gal	1.000000085
NeuNAc(a2-6)Gal(b1-4)GlcNAc(b1-2)Man(a1-3)[NeuNAc(a2-3)Gal(b1-4)GlcNAc(b1-2)Man(a1-6)]Man(b1-4)GlcNAc	1.000000085
NeuNAc(a2-3)Gal(b1-4)GlcNAc(b1-2)Man(a1-3)[Gal(a1-3)Gal(b1-4)GlcNAc(b1-2)Man(a1-6)]Man(b1-4)GlcNAc(b1-4)[Fuc(a1-6)]GlcNAc	1.000000085
NeuNGc(a2-3)Gal(b1-4)GlcNAc(b1-2)Man(a1-6)[NeuNGc(a2-6)Gal(b1-4)GlcNAc(b1-2)Man(a1-3)]Man(b1-4)GlcNAc(b1-4)[Fuc(a1-6)]GlcNAc	1.000000085
NeuNAc(a2-3)Gal(b1-4)[Fuc(a1-3)]Glc	1.000000085
Gal(b1-4)GlcNAc(b1-2)Man(a1-3)[NeuNAc(a2-3)Gal(b1-4)GlcNAc(b1-2)[Gal(b1-4)GlcNAc(b1-4)]Man(a1-6)]Man(b1-4)GlcNAc(b1-4)GlcNAc	1.000000085
[Fuc(a1-4)]GlcNAc(a1-4)GlcA(b1-3)Fuc(a1-3)GlcNAc(a1-3)GlcNAc	1.000000085
NeuNGc(a2-3)Gal(b1-4)GlcNAc(b1-2)[NeuNGc(a2-6)Gal(b1-4)GlcNAc(b1-4)]Man(a1-3)[NeuNGc(a2-3)Gal(b1-4)GlcNAc(b1-2)Man(a1-6)]Man(b1-4)GlcNAc(b1-4)GlcNAc	1.000000085
NeuNAc(a2-3)Gal(b1-4)GlcNAc(b1-2)[NeuNAc(a2-3)Gal(b1-4)GlcNAc(b1-4)]Man(a1-3)[NeuNAc(a2-3)Gal(b1-4)GlcNAc(b1-2)[NeuNAc(a2-6)Gal(b1-4)GlcNAc(b1-6)]Man(a1-6)]Man(b1-4)GlcNAc(b1-4)GlcNAc	1.000000085
NeuNAc(a2-8)NeuNGc(a2-3)[NeuNAc(a2-8)NeuNAc(a2-3)Gal(b1-3)GalNAc(b1-4)]Gal(b1-4)Glc	1.000000085
GalNAc(b1-4)GlcA(b1-3)GlcNAcGro	1.000000085
NeuNAc(a2-3)GalOS(b1-4)Glc	1.000000085
NeuNGc(a2-3)Gal(b1-4)GlcNAc(b1-2)[NeuNGc(a2-3)Gal(b1-4)GlcNAc(b1-4)]Man(a1-3)[GlcNAc(b1-4)][NeuNGc(a2-3)Gal(b1-4)GlcNAc(b1-2)Man(a1-6)]Man(b1-4)GlcNAc(b1-4)[Fuc(a1-6)]GlcNAc	1.000000085
L-ThrHexOSA4en(a1-4)GlcNS(a1-4)GlcA(b1-4)GlcNAc(a1-4)GlcA(b1-3)Gal(b1-3)Gal(b1-4)Xyl	1.000000085
Gal(b1-3)GalNAc(b1-4)Gal(a1-4)NeuNAc(a2-3)Gal	1.000000085
GalNAc(b1-4)[NeuNAc(a2-3)]Gal(b1-3)GalNAc(b1-4)[NeuNAc(a2-3)]Gal(b1-4)Glc	1.000000085
NeuNGcOMe(a2-3)Gal(b1-3)[NeuNGcOMe(a2-6)]GlcNAc(b1-2)Man	1.000000085
NeuNAc(a2-6)Gal(b1-4)GlcNAc(b1-2)[NeuNAc(a2-3)Gal(b1-4)GlcNAc(b1-4)]Man(a1-3)[NeuNAc(a2-6)Gal(b1-4)GlcNAc(b1-2)[NeuNAc(a2-3)Gal(b1-4)GlcNAc(b1-6)]Man(a1-6)]Man(b1-4)GlcNAc	1.000000085
Gal(b1-4)GlcNAc(b1-3)[NeuNAc(a2-3)Gal(b1-4)[Fuc(a1-3)]GlcNAc(b1-6)]GalNAc	1.000000085
GlcNAc(a1-4)ManNAcA(b1-3)FucNAcNMe(b1-6)[LDManHep(a1-4)]2,5-Anhydro-Man	1.000000085
NeuNAc(a2-3)Gal(b1-4)GlcNAc(b1-2)Man(a1-3)[GlcNAc(b1-4)][Man(a1-3)[Man(a1-6)]Man(a1-6)]Man(b1-4)GlcNAc(b1-4)GlcNAc	1.000000085
Neu(a2-3)Gal(b1-4)[Neu(a2-3)Gal(a1-4)[Glc(b1-6)]GlcN(b1-3)Gal(b1-4)Glc(b1-6)]GlcNAc(b1-3)Gal	1.000000085
Fuc(a1-4)[GlcNAc(b1-3)]GlcNAc(b1-6)[NeuNAc(a2-3)Gal(b1-3)]GalNAc	1.000000085
GalOS(b1-4)GlcNAcOS(b1-3)Gal	1.000000085
NeuNAcOAc(a2-3)Gal(b1-4)Glc	1.000000085
NeuNAc(a2-3)Gal(b1-4)GlcNAc(b1-2)Man(a1-6)Man(b1-4)GlcNAc	1.000000085
Gal(b1-3)GlcNAc(b1-4)Gal(b1-4)Glc	1.000000085
NeuNAc(a2-3)Gal(b1-4)GlcNAc(b1-2)[NeuNAc(a2-3)Gal(b1-4)GlcNAc(b1-4)]Man(a1-3)[NeuNAc(a2-3)Gal(b1-4)GlcNAc(b1-2)[NeuNAc(a2-6)Gal(b1-4)GlcNAc(b1-6)]Man(a1-6)]Man(b1-4)GlcNAc(b1-4)[Fuc(a1-6)]GlcNAc	1.000000085
NeuNAc(a2-6)Gal(b1-4)GlcNAc(b1-2)[NeuNAc(a2-3)[GalNAc(b1-4)]Gal(b1-4)GlcNAc(b1-4)]Man(a1-3)[Gal(b1-4)GlcNAc(b1-2)Man(a1-6)]Man(b1-4)GlcNAc(b1-4)[Fuc(a1-6)]GlcNAc	1.000000085
Ery-L-GlcNonUloNAcOAcOMeSH-onic(a2-3)Gal(b1-4)Glc	1.000000085
NeuNAc(a2-3)Gal(b1-4)GlcNAc(b1-3)b-Tri-ol	1.000000085
NeuNAc(a2-3)Gal(b1-4)GlcNAc(b1-2)Man(a1-3)[NeuNAc(a2-6)Gal(b1-4)GlcNAc(b1-2)Man(a1-6)]Man(b1-4)Glc	1.000000085
Kdn(a2-6)Gal(b1-4)GlcNAc(b1-2)[Gal(b1-4)GlcNAc(b1-4)]Man(a1-3)[NeuNGc(a2-3)Gal(b1-4)GlcNAc(b1-2)Man(a1-6)]Man(b1-4)GlcNAc(b1-4)GlcNAc	1.000000085
NeuNAc(a2-3)Gal(b1-3)GlcNAc(b1-2)[NeuNAc(a2-3)Gal(b1-3)GlcNAc(b1-4)]Man(a1-3)[NeuNAc(a2-3)Gal(b1-3)GlcNAc(b1-6)[GlcNAc(b1-2)]Man(a1-6)]Man(b1-4)GlcNAc(b1-4)[Fuc(a1-6)]GlcNAc	1.000000085
NeuNAc(a2-3)Gal(b1-3)[Gal(b1-4)GlcNAcOS(b1-6)]GalNAc	1.000000085
NeuNAc(a2-3)[GalNAc(b1-4)]Gal(b1-3)GalNAc(a1-3)Gal	1.000000085
NeuNAc(a2-3)Gal(b1-4)[Fuc(a1-3)]GlcNAc(b1-3)Gal(b1-4)[Fuc(a1-3)]GlcNAc(b1-3)Gal(b1-4)Glc	1.000000085
NeuNAc(a2-3)Gal(b1-4)GlcNAc(b1-3)[NeuNAc(a2-3)Gal(b1-4)GlcNAc(b1-6)]Gal(b1-3)Gal(b1-4)Glc	1.000000085
NeuNAc(a2-3)Gal(b1-4)GlcNAc(b1-2)Man(a1-3)[Man(a1-3)[Man(a1-6)]Man(a1-6)]Man(b1-4)GlcNAc	1.000000085
Fuc(a1-4)[Fuc(a1-5)]Kdn(a2-3)Gal(b1-3)GalNAc	1.000000085
GlcA(b1-4)GlcNAc(a1-4)GlcA(b1-4)GlcNS(a1-4)GlcA(b1-4)GlcNS(a1-4)GlcA(b1-4)2,5-Anhydro-Man	1.000000085
NeuNAc(a2-3)Gal(b1-4)GlcNAc(b1-3)Gal(b1-4)GlcNAc(b1-2)[NeuNAc(a2-3)Gal(b1-4)GlcNAc(b1-4)]Man(a1-3)[NeuNAc(a2-3)Gal(b1-4)GlcNAc(b1-3)Gal(b1-4)GlcNAc(b1-2)[NeuNAc(a2-3)Gal(b1-4)GlcNAc(b1-3)Gal(b1-4)GlcNAc(b1-6)]Man(a1-6)]Man(b1-4)GlcNAc(b1-4)[Fuc(a1-6)]GlcNAc	1.000000085
NeuNAc(a2-3)Gal(b1-4)GlcNAc(b1-2)[Gal(b1-4)GlcNAc(b1-4)]Man(a1-3)[NeuNAc(a2-6)Gal(b1-4)GlcNAc(b1-2)Man(a1-6)]Man(b1-4)GlcNAc(b1-4)GlcNAc	1.000000085
NeuNAc(a2-3)Gal(b1-4)GlcNAc(b1-2)Man(a1-6)[Gal(b1-4)GlcNAc(b1-2)[Gal(b1-4)GlcNAc(b1-4)]Man(a1-3)]Man(b1-4)GlcNAc(b1-4)GlcNAc	1.000000085
[D-FucNAc(a1-4)]Gal(b1-4)Glc(a1-4)GalNAc(a1-3)GalNAc(b1-3)Gal	1.000000085
Man(a1-4)[Man(a1-6)]Glc(a1-4)GlcNAc(a1-4)[Fuc(a1-2)]Gal(a1-3)GalNAc	1.000000085
NeuNAc(a2-6)Gal(b1-4)GlcNAc(b1-2)[Kdn(a2-3)[GalNAc(b1-4)]Gal(b1-4)GlcNAc(b1-4)]Man(a1-3)[Gal(b1-4)GlcNAc(b1-2)Man(a1-6)]Man(b1-4)GlcNAc(b1-4)GlcNAc	1.000000085
NeuNAc(a2-8)NeuNAc(a2-3)[NeuNGc(a2-3)Gal(b1-3)GalNAc(b1-4)]Gal(b1-4)Glc	1.000000085
GlcNAcOS(b1-3)GalOS(b1-4)GlcNAcOS(b1-3)GalOS(b1-4)GlcNAcOS(b1-3)GalOS(b1-4)GlcNAcOS(b1-3)GalOS(b1-4)GlcNAcOS(b1-3)Gal	1.000000085
NeuNAc(a2-3)Gal(b1-4)GlcNAc(b1-2)[Gal(a1-3)Gal(b1-4)GlcNAc(b1-4)]Man(a1-3)[NeuNAc(a2-3)Gal(b1-4)GlcNAc(b1-2)Man(a1-6)]Man(b1-4)GlcNAc(b1-4)[Fuc(a1-6)]GlcNAc	1.000000085
GlcNAc(a1-4)GalOAc(b1-6)Galf(b1-3)GalNAc	1.000000085
NeuNAc(a2-6)Gal(b1-4)GlcNAc(b1-2)Man(a1-3)[NeuNAc(a2-3)Gal(b1-4)GlcNAc(b1-2)[NeuNAc(a2-3)Gal(b1-4)GlcNAc(b1-4)]Man(a1-6)]Man(b1-4)GlcNAc(b1-4)[Fuc(a1-6)]GlcNAc	1.000000085
[QuiNAc(a1-4)]GlcASer(b1-4)GlcNAc(a1-4)ManNAcASer(b1-4)GlcNAc(b1-3)GlcASer	1.000000085
NeuNAc(a2-3)Gal(b1-4)GlcNAc(b1-2)[NeuNAc(a2-3)Gal(b1-4)GlcNAc(b1-4)]Man(a1-3)[NeuNAc(a2-6)Gal(b1-4)GlcNAc(b1-2)Man(a1-6)]Man(b1-4)GlcNAc(b1-4)[Fuc(a1-6)]GlcNAc	1.000000085
NeuNAc(a2-3)Gal(b1-4)GlcNAc(b1-2)[NeuNAc(a2-6)Gal(b1-4)GlcNAc(b1-6)]Man(a1-3)[NeuNAc(a2-6)Gal(b1-4)GlcNAc(b1-2)[NeuNAc(a2-3)Gal(b1-4)GlcNAc(b1-4)]Man(a1-6)]Man(b1-4)GlcNAc(b1-4)[Fuc(a1-6)]GlcNAc	1.000000085
NeuNAc(a2-3)Gal(b1-4)GlcNAc(b1-2)Man(a1-3)[NeuNAc(a2-3)Gal(b1-4)[Fuc(a1-3)]GlcNAc(b1-2)Man(a1-6)]Man(b1-4)GlcNAc(b1-4)[Fuc(a1-6)]GlcNAc	1.000000085
Glc(a1-4)Glc(a1-4)Glc(a1-4)2,3-Anhydro-Man(a1-4)Glc(a1-4)Glc	1.000000085
GlcNAc(a1-4)[Gal(b1-9)]Kdn(a2-6)Gal(b1-9)KdnOMe	1.000000085
Kdn(a2-3)Gal(b1-3)[Kdn(a2-6)]GalNAc(b1-4)Gal(b1-4)Glc	1.000000085
GalNonUloNAc-onic(a2-3)Gal(b1-4)Glc	1.000000085
NeuNAc(a2-6)Gal(b1-4)GlcNAc(b1-2)[NeuNAc(a2-3)Gal(b1-4)GlcNAc(b1-4)]Man(a1-3)[NeuNAc(a2-3)Gal(b1-4)GlcNAc(b1-2)[NeuNAc(a2-3)Gal(b1-4)GlcNAc(b1-6)]Man(a1-6)]Man(b1-4)GlcNAc	1.000000085
NeuNAc(a2-8)NeuNAc(a2-3)Gal(b1-3)GlcNAc(b1-3)Gal(b1-4)Glc	1.000000085
Col(a1-3)[NeuNAc(a2-3)Gal(b1-4)]GlcNAc	1.000000085
NeuNAc(a2-8)NeuNAc(a2-3)Gal(b1-3)GalNAc(b1-4)[NeuNAc(a2-3)]Gal	1.000000085
NeuNGc(a2-3)Gal(b1-4)GlcNAcOS(b1-3)Gal(b1-4)GlcNAc(b1-3)Gal(b1-3)GalNAc	1.000000085
GalNAcOS(b1-4)GlcA(b1-3)GalNAcOS	1.000000085
GalA(a1-4)GalA(a1-4)GalA(a1-4)GalA(a1-4)GalA(a1-4)GalA(a1-4)GalA(a1-4)GalA(a1-4)GalA(a1-4)GalA	1.000000085
Gal(b1-4)GlcNAcOS(b1-3)GalOS(b1-4)GlcNAcOS(b1-3)Gal	1.000000085
IdoA(a1-4)GlcNAc(a1-4)GlcA(b1-4)2,5-Anhydro-Man	1.000000085
[NeuNAc(a2-3)]Gal(b1-4)GlcNAc(b1-3)[Gal(b1-6)]Gal(b1-4)Glc(b1-3)Glc(b1-2)Gal	1.000000085
GlcOMe(a1-4)Glc(a1-4)GlcOMe(a1-4)Glc(a1-4)GlcOMe(a1-4)Glc	1.000000085
GalNAc(b1-3)Gal(a1-4)Gal(b1-4)Glc(b1-2)LDManHepOPEtn(a1-2)LDManHepOPEtn(a1-3)[GalNAc(b1-3)Gal(a1-4)Gal(b1-4)Glc(b1-4)]LDManHep(a1-5)KdoOPPEtn	1.000000085
NeuNAc(a2-3)Gal(b1-3)[NeuNAc(a2-6)]GlcNAc(a1-3)Gal(a1-4)Glc	1.000000085
Fuc(a1-2)Gal(b1-3)GalNAc(b1-4)Gal(b1-4)Glc	1.000000085
GlcNAcOS(a1-4)GlcA(b1-4)2,5-Anhydro-Man	1.000000085
NeuNGc(a2-3)Gal(b1-4)GlcNAc(b1-3)Gal(b1-4)GlcNAc(b1-3)Gal(b1-3)Glc	1.000000085
GlcNAcOS(a1-4)GlcA(b1-4)GlcNAcOS(a1-4)IdoOSA(a1-4)GlcNAcOS	1.000000085
NeuNAc(a2-3)Gal(b1-4)GlcNAc(b1-2)[NeuNAc(a2-6)Gal(b1-4)GlcNAc(b1-4)]Man(a1-3)[NeuNAc(a2-3)Gal(b1-4)GlcNAc(b1-2)Man(a1-6)]Man(b1-4)GlcNAc(b1-4)[Fuc(a1-6)]GlcNAc	1.000000085
NeuNAc(a2-3)Gal(b1-3)[Gal(b1-4)Gal(b1-4)GlcNAc(b1-6)]GalNAc	1.000000085
NeuNGc(a2-3)Gal(a1-4)GlcNAc(b1-3)Gal(b1-4)GlcNAc(b1-3)[Gal(a1-3)Gal(a1-4)GlcNAc(b1-6)]Gal(b1-3)GalNAc	1.000000085
Gal(a1-2)Rha(a1-2)Ribf(b1-4)Gal(b1-3)GalNAc(b1-4)Gal	1.000000085
GlcOMeA(b1-6)Gal(b1-6)Gal(b1-6)Gal	1.000000085
NeuNAc(a2-8)NeuNAc(a2-3)[NeuNAc(a2-8)NeuNAcOAc(a2-3)Gal(b1-3)GalNAc(b1-4)]Gal(b1-4)Glc	1.000000085
GlcA(b1-3)GalNAcOS(b1-4)GlcA(b1-3)GalNAcOS(b1-4)GlcOSA(b1-3)GalNAcOS	1.000000085
NeuNAc(a2-3)Gal(b1-4)Gal(b1-4)GlcNAc(b1-2)Man(a1-3)[NeuNAc(a2-3)Gal(b1-4)Gal(b1-4)GlcNAc(b1-2)Man(a1-6)]Man(b1-4)GlcNAc(b1-4)GlcNAc	1.000000085
GlcOMe(a1-4)Glc(a1-4)GlcOMe(a1-4)Glc(a1-4)GlcOMe(a1-4)Glc(a1-4)GlcOMe(a1-4)Glc	1.000000085
NeuNGc(a2-6)Gal(b1-4)GlcNAc(b1-2)[NeuNAc(a2-6)Gal(b1-4)GlcNAc(b1-4)]Man(a1-3)[NeuNAc(a2-3)Gal(b1-4)GlcNAc(b1-2)[NeuNAc(a2-3)Gal(b1-4)GlcNAc(b1-6)]Man(a1-6)]Man(b1-4)GlcNAc(b1-4)GlcNAc	1.000000085
NeuNAc(a2-3)Gal(b1-3)GalNAc(b1-4)Gal(b1-4)Glc	1.000000085
NeuNAc(a2-3)[GlcNAc(a1-4)Gal(b1-4)]Gal(b1-3)[GlcNAc(b1-3)[D-Fuc(a1-4)]GlcNAc(b1-6)]GalNAc	1.000000085
GalOS(b1-4)GlcNAc(b1-2)[NeuNAc(a2-3)[GalNAc(b1-4)]Gal(b1-4)GlcNAc(b1-4)]Man(a1-3)[NeuNAc(a2-3)Gal(b1-4)GlcNAc(b1-2)Man(a1-6)]Man(b1-4)GlcNAc(b1-4)[Fuc(a1-6)]GlcNAc	1.000000085
Gal(b1-6)Gal(b1-6)Gal(b1-6)Gal(b1-4)[Gal(b1-6)]Glc(a1-2)Rha	1.000000085
NeuNAc(a2-3)Gal(b1-3)[NeuNAc(a2-6)]GlcNAc(b1-2)Man(a1-3)[NeuNAc(a2-3)Gal(b1-4)GlcNAc(b1-2)Man(a1-6)]Man(b1-4)GlcNAc(b1-4)[Fuc(a1-6)]GlcNAc	1.000000085
GalNAc(a1-4)GalNAc(a1-4)[Glc(b1-3)]GalNAc(a1-4)GalNAc(a1-4)GalNAc(a1-3)QuiNAc	1.000000085
NeuNAc(a2-3)Gal(b1-4)GlcNAc(b1-2)Man(a1-3)[GlcNAc(b1-4)][GlcNAc(b1-2)Man(a1-6)]Man(b1-4)GlcNAc(b1-4)[D-Fuc(a1-6)]GlcNAc	1.000000085
Gal(b1-4)[Gal(b1-6)Gal(b1-6)Gal(b1-6)Gal(b1-6)]Glc(a1-2)Rha	1.000000085
NeuNAcOMe(a2-3)[GalNAc(b1-4)]Gal(b1-4)Glc	1.000000085
NeuNAc(a2-8)NeuNAc(a2-3)Gal(b1-3)[NeuNAc(a2-6)]GalNAc(b1-4)Gal(b1-4)Glc	1.000000085
GalNAc(b1-3)[GalNAc(b1-4)]GlcNAc(b1-3)GalNAc	1.000000085
NeuNAc(a2-6)Gal(b1-4)GlcNAc(b1-2)[NeuNAc(a2-6)Gal(b1-4)GlcNAc(b1-6)]Man(a1-3)[NeuNAc(a2-6)Gal(b1-4)GlcNAc(b1-2)[NeuNAc(a2-3)Gal(b1-4)GlcNAc(b1-4)]Man(a1-6)]Man(b1-4)GlcNAc(b1-4)GlcNAc	1.000000085
NeuNAc(a2-3)Gal(b1-4)GlcNAc(b1-3)[NeuNAc(a2-3)Gal(b1-4)GlcNAc(b1-6)]Gal(b1-4)GlcNAc	1.000000085
D-Fuc(a1-2)Gal(a1-3)Gal(a1-4)Gal(b1-3)GalNAc	1.000000085
NeuNGc(a2-3)[Gal(a1-3)Gal(b1-4)GlcNAc(b1-3)Gal(b1-4)GalNAc(b1-3)Gal(b1-3)GalNAc(b1-4)]Gal(b1-4)Glc	1.000000085
GalNAc(a1-3)GalNAc(b1-3)Gal(a1-4)Gal(b1-4)Glc(b1-6)[Glc(b1-4)]LDManHep	1.000000085
NeuNAc(a2-3)Gal(b1-4)GlcNAc(b1-2)[NeuNAc(a2-3)Gal(b1-4)GlcNAc(b1-4)]Man(a1-3)[NeuNAc(a2-6)Gal(b1-4)GlcNAc(b1-2)[NeuNAc(a2-3)Gal(b1-4)GlcNAc(b1-6)]Man(a1-6)]Man(b1-4)GlcNAc(b1-4)[Fuc(a1-6)]GlcNAc	1.000000085
LDManHep(a1-2)LDManHep(a1-3)[NeuNAc(a2-3)Gal(b1-4)GlcNAc(b1-3)Gal(b1-4)DDManHep(a1-6)Glc(b1-4)]LDManHep(a1-5)KdoOP	1.000000085
NeuNGc(a2-3)Gal(b1-3)[NeuNGc(a2-6)]GlcNAc(b1-3)Gal(b1-4)Glc	1.000000085
Gal(a1-3)[Fuc(a1-2)]Gal(b1-3)[NeuNAc(a2-3)[GalNAc(b1-4)]Gal(b1-4)GlcNAc(b1-6)]GalNAc	1.000000085
NeuNGc(a2-3)Gal(b1-4)GlcNAcOS(b1-3)Gal(b1-4)GlcNAcOS(b1-3)Gal(b1-4)GlcNAcOS(b1-3)Gal(b1-3)GalNAc	1.000000085
Glc(a1-4)3,6-Anhydro-Glc(a1-4)Glc(a1-4)3,6-Anhydro-Glc(a1-4)3,6-Anhydro-Glc(a1-4)3,6-Anhydro-Glc	1.000000085
Kdn(a2-3)Gal(b1-3)[GalNAc(b1-4)[Fuc(a1-3)]GlcNAc(b1-6)]GalNAc	1.000000085
GalNAcOS(b1-4)GalOS(b1-4)Glc	1.000000085
GalNAc(a1-3)[Fuc(a1-2)]Gal(a1-4)Glc	1.000000085
NeuNAc(a2-3)Gal(b1-3)[Fuc(a1-4)]GlcNAc(b1-3)[NeuNAc(a2-6)Gal(b1-4)GlcNAc(b1-6)]Gal(b1-4)Glc	1.000000085
GlcA(b1-4)Gal(a1-6)Glc	1.000000085
NeuNAc(a2-3)Gal(b1-4)GlcNAc(b1-2)Man(a1-3)[Man(a1-3)Man(a1-6)]Man(b1-4)GlcNAc	1.000000085
GlcNAc(a1-4)Gal(b1-3)[GlcNAc(a1-4)Gal(b1-4)GlcNAc(b1-6)]GalNAc	1.000000085
NeuNAcOAc(a2-3)Gal(b1-3)[NeuNAc(a2-6)]GalNAc	1.000000085
Gal(b1-4)Gal(b1-2)a-Tri-ol	1.000000085
GlcOSA(b1-3)Gal(b1-4)GlcNAcOS(b1-2)Man(a1-3)[Man(a1-3)Man(a1-6)]Man(b1-4)GlcNAc(b1-4)[Fuc(a1-6)]GlcNAc	1.000000085
GalNAc(b1-4)[NeuNAc(a2-3)]Gal(b1-4)GlcNAc(b1-4)[GalOS(b1-4)GlcNAc(b1-2)]Man(a1-3)[GalNAc(b1-4)[NeuNAc(a2-3)]Gal(b1-4)GlcNAc(b1-2)Man(a1-6)]Man(b1-4)GlcNAc(b1-4)[Fuc(a1-6)]GlcNAc	1.000000085
GalNAc(a1-4)QuiNAc(a1-3)Rha(a1-6)GlcNAc(a1-4)GlcA(b1-3)GalNAc	1.000000085
NeuNAc(a2-3)Gal(b1-3)[NeuNAcOAc(a2-6)]GalNAc	1.000000085
GalNAc(a1-4)ManNAc(b1-4)GlcNAc(b1-6)GalNAc	1.000000085
NeuNAc(a2-8)NeuNAc(a2-3)[Fuc(a1-2)Gal(b1-3)GalNAc(b1-4)]Gal(b1-4)Glc	1.000000085
Gal(b1-3)Gal(b1-3)Gal(b1-6)Gal(b1-6)Gal(b1-6)Gal(b1-6)Gal	1.000000085
NeuNGc(a2-3)Gal(b1-4)GlcNAc(b1-2)Man(a1-3)[Man(a1-3)Man(a1-6)]Man(b1-4)GlcNAc(b1-4)GlcNAc	1.000000085
Glc(b1-3)[GlcOMe(a1-4)Glc(a1-4)Glc(a1-4)Glc(a1-4)GlcOMe(a1-4)GlcOMe(a1-4)GlcOMe(a1-4)GlcOMe(a1-4)GlcOMe(a1-4)GlcOMe(a1-4)GlcOMe(a1-4)GlcOMe(a1-4)GlcOMe(a1-4)GlcOMe(a1-4)]GlcOMe(a1-4)GlcOMe(a1-4)Glc(a1-6)Glc(b1-2)L-Gro-onic	1.000000085
Glc(a1-4)Glc(a1-4)[Glc(a1-4)Glc(a1-4)Glc(a1-6)]Glc(a1-4)Glc(a1-4)Glc	1.000000085
Gal(b1-6)Gal(b1-6)Gal(b1-6)Gal(b1-6)[Gal(b1-4)]Glc(a1-2)Rha	1.000000085
GalNAc(b1-6)Gal(a1-4)Gal(b1-4)Glc	1.000000085
GlcA(b1-4)GlcNS(a1-4)GlcA(b1-4)GlcNAc(a1-4)GlcA(b1-4)GlcNAc(a1-4)GlcA(b1-4)2,5-Anhydro-Man	1.000000085
NeuNGcOS(a2-3)Gal(b1-3)[NeuNGcOS(a2-6)]GlcNAc(b1-2)Man	1.000000085
NeuNAc(a2-3)Gal(b1-3)GlcNAc(b1-3)Gal(b1-4)GlcNAc(b1-3)Gal(b1-4)Glc	1.000000085
NeuNAc(a2-8)NeuNAc(a2-3)[GalNAc(b1-4)]Gal(b1-4)Glc	1.000000085
NeuNGc(a2-3)Gal(b1-4)GlcNAc(b1-2)[NeuNGc(a2-3)Gal(b1-4)GlcNAc(b1-4)]Man(a1-3)[Gal(b1-4)GlcNAc(b1-2)Man(a1-6)]Man(b1-4)GlcNAc(b1-4)GlcNAc	1.000000085
Kdn(a2-3)Gal(b1-3)GlcNAc(b1-2)Man(a1-3)[GlcNAc(b1-2)[NeuNAc(a2-3)Gal(b1-3)GlcNAc(b1-6)]Man(a1-6)]Man(b1-4)GlcNAc(b1-4)[Fuc(a1-6)]GlcNAc	1.000000085
NeuNAc(a2-6)Gal(b1-4)GlcNAc(b1-2)Man(a1-3)[Gal(b1-4)GlcNAc(b1-2)[NeuNAc(a2-3)Gal(b1-4)GlcNAc(b1-4)]Man(a1-6)]Man(b1-4)GlcNAc(b1-4)[Fuc(a1-6)]GlcNAc	1.000000085
NeuNAc(a2-3)[Gal(b1-4)]Gal(b1-4)GlcNAc(b1-2)Man(a1-3)[NeuNAc(a2-3)[Gal(b1-4)]Gal(b1-4)GlcNAc(b1-2)Man(a1-6)]Man(b1-4)GlcNAc	1.000000085
NeuNAc(a2-3)Gal(b1-4)GlcNAc(b1-2)[NeuNAc(a2-3)Gal(b1-4)GlcNAc(b1-4)]Man(a1-3)[Gal(b1-4)GlcNAc(b1-2)Man(a1-6)]Man(b1-4)GlcNAc(b1-4)[Fuc(a1-6)]GlcNAc	1.000000085
NeuNAc(a2-3)Gal(b1-3)GlcNAc(b1-2)Man(a1-3)[Gal(b1-4)GlcNAc(b1-2)Man(a1-6)]Man(b1-4)GlcNAc(b1-4)GlcNAc	1.000000085
NeuNAc(a2-3)Gal(b1-4)[Gal(b1-4)Glc(b1-6)]2,5-Anhydro-Man	1.000000085
NeuNAc(a2-3)Gal(b1-4)[Fuc(a1-3)]GlcNAc(b1-3)Gal(b1-4)GlcNAc(b1-3)Gal(b1-4)Glc	1.000000085
NeuNAc(a2-3)Gal(b1-4)[Fuc(b1-3)]GlcNAc(b1-3)[NeuNAc(a2-3)Gal(b1-4)[Fuc(b1-3)]GlcNAc(b1-3)[NeuNAc(a2-3)Gal(b1-4)[Fuc(b1-3)]GlcNAc(b1-3)Gal(b1-4)Glc(b1-4)]Gal(b1-4)Glc(b1-4)]Gal	1.000000085
NeuNAc(a2-8)NeuNAc(a2-3)Gal(b1-4)GlcNAc(a1-2)[Man(a1-6)]Man(b1-3)Man(a1-4)[D-Fuc(a1-6)]GlcNAc(a1-4)GlcNAc	1.000000085
NeuNAc(a2-3)[GalNAc(b1-4)]Gal(b1-4)Glc(b1-2)LDManHep(a1-3)[Glc(b1-4)]LDManHepOP(a1-5)Kdo	1.000000085
NeuNAc(a2-3)Gal(b1-4)GlcNAc(b1-4)Gal(b1-4)GlcNAc	1.000000085
NeuNAc(a2-3)Gal(b1-3)GalNAc(b1-3)Gal(b1-4)GlcNAc	1.000000085
NeuNAcOAc(a2-8)NeuNAc(a2-3)[Gal(b1-3)GalNAc(b1-4)]Gal(b1-4)Glc	1.000000085
Ara(b1-4)Gal(a1-4)NeuNAc(a2-3)Gal(b1-4)Glc	1.000000085
NeuNAc(a2-3)Gal(b1-4)GlcNAcOS(b1-3)Gal(b1-4)GlcNAcOS(b1-3)Gal(b1-4)GlcNAcOS(b1-3)Gal(b1-4)GlcNAcOS(b1-3)Gal(b1-4)GlcNAc(b1-3)Gal(b1-3)GalNAc	1.000000085
Gal(a1-3)Gal(a1-4)GlcNAc	1.000000085
GlcNAc(b1-3)Gal(a1-4)Gal	1.000000085
NeuNAc(a2-3)Gal(b1-4)GlcNAc(b1-2)[NeuNAc(a2-3)Gal(b1-4)GlcNAc(b1-4)]Man(a1-3)[NeuNAc(a2-3)Gal(b1-4)GlcNAc(b1-2)[NeuNAc(a2-3)Gal(b1-4)GlcNAc(b1-3)Gal(b1-4)GlcNAc(b1-6)]Man(a1-6)]Man(b1-4)GlcNAc(b1-4)[D-Fuc(a1-6)]GlcNAc	1.000000085
NeuNAcOS(a2-8)NeuNAc(a2-3)Gal(b1-4)Glc	1.000000085
GlcOMeA(b1-6)Gal(b1-6)Gal	1.000000085
Gal(b1-6)Gal(b1-3)a-Tri-ol	1.000000085
NeuNAc(a2-3)Gal(b1-4)[L-XylHex(a1-3)]GlcNAc	1.000000085
Glc(a1-4)Glc(a1-4)Glc(a1-4)GlcNMe(a1-4)Glc(a1-4)Glc(a1-4)GlcNMe	1.000000085
NeuNAc(a2-3)Gal(b1-4)GlcNAc(b1-2)[NeuNAc(a2-3)Gal(b1-4)GlcNAc(b1-4)]Man(a1-3)[NeuNAc(a2-3)Gal(b1-4)GlcNAc(b1-2)[NeuNAc(a2-3)Gal(b1-4)GlcNAc(b1-3)Gal(b1-4)[Fuc(a1-3)]GlcNAc(b1-6)]Man(a1-6)]Man(b1-4)GlcNAc(b1-4)[Fuc(a1-6)]GlcNAc	1.000000085
GalOS(b1-4)GlcNAcOS(b1-3)Gal(b1-4)[Fuc(a1-3)]GlcNAcOS	1.000000085
Glc(a1-4)Gal(b1-3)b-Tri-ol	1.000000085
GlcN(b1-4)GlcNAc(b1-4)GlcNAc(b1-4)GlcNAc(b1-4)GlcNAcOS	1.000000085
NeuNAc(a2-3)Gal(b1-4)GlcNAc(b1-2)Man(a1-3)[NeuNAc(a2-6)Gal(b1-4)GlcNAc(b1-2)Man(a1-6)]Man(b1-4)GlcNAc(b1-4)[Fuc(a1-6)]GlcNAc	1.000000085
NeuNAc(a2-3)Gal(b1-4)GlcNAc(b1-3)[Gal(a1-3)[Fuc(a1-2)]Gal(b1-4)GlcNAc(b1-6)]Gal(b1-4)GlcNAc(b1-3)Gal(b1-4)Glc	1.000000085
GlcNAc(b1-4)GlcNAc(b1-4)GlcNAc(b1-4)GlcNAc(a1-4)GlcNAc(b1-4)GlcNAc	1.000000085
GalOS(b1-3)[NeuNAc(a2-3)Gal(b1-4)[Fuc(a1-3)]GlcNAc(b1-6)]GalNAc	1.000000085
NeuNAc(a2-3)Gal(b1-4)[Fuc(a1-3)]GlcNAc(b1-6)GlcNAcOS(b1-3)]GalNAc	1.000000085
Gal(a1-4)GlcNAc(a1-3)GalNAc	1.000000085
Araf(a1-2)[Araf(a1-3)][Araf(a1-2)[Araf(a1-3)][Xyl(b1-4)Xyl(b1-4)]Xyl(b1-4)]Xyl(b1-4)Xyl(b1-4)Xyl	1.000000085
Glc(a1-4)Glc(a1-6)Glc(a1-4)Glc(a1-6)Glc(a1-4)Glc(a1-4)Glc	1.000000085
Kdn(a2-3)Gal(b1-4)GlcNAc(b1-2)Man(a1-3)[GlcNAc(b1-4)][Kdn(a2-3)Gal(b1-4)GlcNAc(b1-2)Man(a1-6)]Man(a1-4)GlcNAc(b1-4)GlcNAc	1.000000085
GlcNAc(a1-4)Gal(b1-3)[Gal(b1-4)GlcNAc(b1-6)]GalNAc	1.000000085
GlcNAc(a1-4)Gal(b1-4)[NeuNGc(a2-3)]Gal	1.000000085
NeuNAc(a2-3)Gal(b1-4)GlcNAc(b1-2)Man(a1-3)[GlcNAc(b1-2)Man(a1-6)]Man(b1-4)GlcNAc(b1-4)[D-Fuc(a1-6)]GlcNAc	1.000000085
GalOS(b1-4)GlcNAc(b1-2)[GalOS(b1-4)GlcNAc(b1-4)]Man(a1-3)[NeuNAc(a2-3)[GalNAc(b1-4)]Gal(b1-4)GlcNAc(b1-2)[NeuNAc(a2-3)[GalNAc(b1-4)]Gal(b1-4)GlcNAc(b1-6)]Man(a1-6)]Man(b1-4)GlcNAc(b1-4)[Fuc(a1-6)]GlcNAc	1.000000085
Kdo(a2-4)[GlcNAc(a1-2)[Glc(a1-3)]LDManHep(a1-3)[NeuNAc(a2-3)Gal(b1-4)GlcNAc(b1-3)Gal(b1-4)]LDManHep(a1-5)]Kdo	1.000000085
NeuNAc(a2-6)Gal(b1-4)GlcNAc(b1-2)[NeuNAc(a2-3)Gal(b1-3)GlcNAc(b1-4)]Man(a1-3)[NeuNAc(a2-6)Gal(b1-4)GlcNAc(b1-2)Man(a1-6)]Man(b1-4)GlcNAc(b1-4)GlcNAc	1.000000085
Kdn(a2-3)Gal(b1-4)[Fuc(a1-3)]GlcNAc	1.000000085
NeuNGc(a2-6)Gal(b1-4)GlcNAc(b1-2)[NeuNAc(a2-3)Gal(b1-4)GlcNAc(b1-4)]Man(a1-3)[NeuNGc(a2-6)Gal(b1-4)GlcNAc(b1-2)Man(a1-6)]Man(b1-4)GlcNAc(b1-4)[Fuc(a1-6)]GlcNAc	1.000000085
NeuNAc(a2-6)Gal(b1-4)GlcNAc(b1-2)[NeuNAc(a2-6)Gal(b1-4)GlcNAc(b1-6)]Man(a1-3)[NeuNAc(a2-3)Gal(b1-4)GlcNAc(b1-2)[NeuNAc(a2-3)Gal(b1-4)GlcNAc(b1-4)]Man(a1-6)]Man(b1-4)GlcNAc(b1-4)[Fuc(a1-6)]GlcNAc	1.000000085
NeuNAc(a2-3)GalOS(b1-3)Gal(b1-3)[NeuNAc(a2-3)Gal(b1-4)GlcNAc(b1-6)]GalNAc	1.000000085
GalNAc(b1-4)[NeuNAc(a2-3)]Gal(b1-4)GlcNAc(b1-6)[Gal(b1-3)]GalNAc	1.000000085
Xyl(b1-3)Glc(b1-4)Gal	1.000000085
Kdo(a2-4)[GlcNAc(a1-2)LDManHepOPEtn(a1-3)[NeuNAc(a2-3)Gal(b1-4)GlcNAc(b1-3)Gal(b1-4)Glc(b1-4)]LDManHep(a1-5)]Kdo	1.000000085
Fuc(b1-6)Gal(b1-4)Glc	1.000000085
NeuNGc(a2-8)NeuNAc(a2-3)Gal(b1-4)Glc	1.000000085
GlcNAc(a1-4)GalA(a1-2)Ribf(b1-4)Gal(b1-3)GalNAc(b1-4)GlcNAc	1.000000085
GalNAc(a1-3)GalNAc(b1-4)Rha(a1-3)GalNAc	1.000000085
Gal(b1-4)GlcNAc(b1-6)[NeuNGc(a2-3)Gal(b1-3)]GalNAc	1.000000085
Fuc(a1-2)Gal(b1-3)GalNAc(a1-4)[NeuNAc(a2-3)]Gal(b1-3)GalNAc	1.000000085
Gal(a1-4)ManNAcA(b1-6)Glc(a1-4)ManNAcA(b1-3)GalNAc(b1-6)Gal	1.000000085
GalNAc(a1-3)[Fuc(a1-2)]Gal(b1-3)GalNAc(b1-3)Gal(a1-4)Gal(b1-4)Glc	1.000000085
NeuNAc(a2-3)Gal(b1-4)[Fuc(a1-3)]GlcNAc(b1-2)Man(a1-3)[NeuNAc(a2-3)Gal(b1-4)[Fuc(a1-3)]GlcNAc(b1-2)Man(a1-6)]Man(b1-4)GlcNAc(b1-4)[Fuc(a1-6)]GlcNAc	1.000000085
NeuNAc(a2-3)Gal(b1-3)GlcNAc(b1-3)Gal(b1-3)GalNAc	1.000000085
NeuNAc(a2-3)Gal(b1-4)GlcNAc(b1-6)[Gal(b1-4)GlcNAc(b1-2)]Man(a1-6)[NeuNAc(a2-3)Gal(b1-4)GlcNAc(b1-2)Man(a1-3)]Man(b1-4)GlcNAc(b1-4)[Fuc(a1-6)]GlcNAc	1.000000085
NeuNAc(a2-6)Gal(b1-4)GlcNAc(b1-2)[NeuNAc(a2-3)Gal(b1-4)GlcNAc(b1-4)]Man(a1-3)Man(b1-4)GlcNAc	1.000000085
NeuNAc(a2-3)Gal(b1-4)[Fuc(a1-3)]GlcNAc(b1-3)[NeuNAc(a2-3)Gal(b1-4)[Fuc(a1-3)]GlcNAc(b1-4)]Gal	1.000000085
NeuNAc(a2-8)NeuNAc(a2-8)NeuNAc(a2-3)[NeuNAc(a2-8)NeuNAc(a2-8)NeuNAc(a2-8)NeuNAc(a2-3)Gal(b1-3)GalNAc(b1-4)]Gal(b1-4)Glc	1.000000085
GlcNAc(a1-4)GlcA(b1-4)GlcNAc(a1-4)GlcA(b1-4)GlcNAc(a1-4)GlcA(b1-4)GlcNS(a1-4)GlcA(b1-4)2,5-Anhydro-Man	1.000000085
Gal(b1-4)GlcNAc(b1-2)[NeuNAc(a2-3)Gal(b1-3)[NeuNAc(a2-6)]GlcNAc(b1-4)]Man(a1-3)[NeuNAc(a2-6)Gal(b1-4)GlcNAc(b1-2)Man(a1-6)]Man(b1-4)GlcNAc(b1-4)GlcNAc	1.000000085
Gal(b1-4)Gal(b1-4)Rha	1.000000085
NeuNAc(a2-6)Gal(b1-4)GlcNAc(b1-2)[NeuNGc(a2-3)Gal(b1-4)[Fuc(a1-3)]GlcNAc(b1-4)]Man(a1-3)[NeuNAc(a2-6)Gal(b1-4)GlcNAc(b1-2)Man(a1-6)]Man(b1-4)GlcNAc(b1-4)GlcNAc	1.000000085
NeuNGc(a2-3)Gal(b1-4)GlcNAc(b1-3)[Gal(b1-4)GlcNAc(b1-6)]Gal(b1-4)GlcNAc(b1-3)Gal(b1-4)GlcNAc(b1-3)Gal(b1-3)GalNAc	1.000000085
Gal(b1-4)GlcNAc(b1-2)[NeuNAc(a2-3)Gal(b1-4)GlcNAc(b1-6)]Man	1.000000085
GalOS(b1-4)GlcNAc(b1-2)GalOS(b1-4)GlcNAc(b1-4)Man(a1-3)[NeuNAc(a2-3)Gal(b1-4)GlcNAc(b1-2)[NeuNAc(a2-3)Gal(b1-4)GlcNAc(b1-6)]Man(a1-6)]Man(b1-4)GlcNAc(b1-4)[Fuc(a1-6)]GlcNAc	1.000000085
Gal(b1-6)Gal(b1-6)Gal(b1-6)Gal(b1-6)Gal	1.000000085
IdoA(a1-4)GlcNAcOS(a1-4)GlcA(b1-4)GlcNSOS	1.000000085
NeuNAc(a2-8)NeuNAc(a2-3)Gal(b1-3)GalNAc(b1-4)[NeuNAc(a2-3)]Gal(b1-4)Glc	1.000000085
NeuNAc(a2-3)Gal(b1-4)GlcNAcOS(b1-3)Gal(b1-4)GlcNAcOS(b1-3)Gal(b1-4)GlcNAc(b1-3)Gal(b1-4)GlcNAc(b1-3)Gal(b1-3)GalNAc	1.000000085
GalNAc(b1-4)Gal(b1-4)GlcNAc	1.000000085
Man(a1-4)GlcNAc(b1-4)GlcNAc	1.000000085
NeuNAc(a2-8)NeuNAc(a2-3)Gal(b1-3)GalNAc(b1-3)Gal(a1-4)Gal(b1-4)Glc	1.000000085
Glc(a1-4)Glc(a1-4)[Glc(a1-6)]Glc(a1-4)Glc(a1-4)Glc(a1-4)Glc(a1-4)Glc(a1-4)Glc(a1-4)Glc(a1-4)Glc	1.000000085
NeuNAc(a2-6)Gal(b1-4)GlcNAc(b1-2)Man(a1-3)[NeuNAc(a2-6)Gal(b1-4)GlcNAc(b1-2)[NeuNAc(a2-3)Gal(b1-4)GlcNAc(b1-6)]Man(a1-6)]Man(b1-4)GlcNAc(b1-4)GlcNAc	1.000000085
NeuNAc(a2-3)Gal(b1-4)GlcNAc(b1-3)[NeuNAc(a2-3)Gal(b1-4)GlcNAc(b1-3)[NeuNAc(a2-3)Gal(b1-4)GlcNAc(b1-3)[NeuNAc(a2-3)Gal(b1-4)GlcNAc(b1-3)Gal(b1-4)Glc(b1-4)]Gal(b1-4)Glc(b1-4)]Gal(b1-4)Glc(b1-4)]Gal	1.000000085
NeuNAc(a2-3)Gal(b1-4)GlcNAc(b1-3)Gal(b1-4)[Fuc(a1-3)]GlcNAc(b1-3)Gal(b1-4)GlcNAc(b1-3)Gal(b1-4)GlcNAc(b1-3)Gal(b1-4)Glc	1.000000085
NeuNAc(a2-3)Gal(b1-4)GlcNAc(b1-2)Man(a1-3)[NeuNAc(a2-3)Gal(b1-4)GlcNAc(b1-2)[NeuNAc(a2-6)Gal(b1-4)GlcNAc(b1-4)]Man(a1-6)]Man(b1-4)GlcNAc(b1-4)[Fuc(a1-6)]GlcNAc	1.000000085
Glc(a1-4)Glc(a1-4)Glc(a1-4)Glc(a1-4)Glc(a1-4)Glc(a1-4)GlcNSuc	1.000000085
GalNAc(b1-4)[NeuNAc(a2-3)]Gal(b1-4)GlcNAc(b1-6)[GalOS(b1-4)GlcNAc(b1-2)]Man(a1-6)[GalOS(b1-4)GlcNAc(b1-2)[GalOS(b1-4)GlcNAc(b1-4)]Man(a1-3)]Man(b1-4)GlcNAc(b1-4)[Fuc(a1-6)]GlcNAc	1.000000085
Gal(b1-4)GlcNAc(b1-2)[Kdn(a2-3)Gal(b1-4)GlcNAc(b1-4)]Man(a1-3)[Gal(b1-4)GlcNAc(b1-2)Man(a1-6)]Man(b1-4)GlcNAc(b1-4)[Fuc(a1-6)]GlcNAc	1.000000085
GalOS(b1-4)GlcNAc(b1-2)GalOS(b1-4)GlcNAc(b1-4)]Man(a1-3)[NeuNAc(a2-3)Gal(b1-4)GlcNAc(b1-2)Man(a1-6)]Man(b1-4)GlcNAc(b1-4)GlcNAc	1.000000085
NeuNAc(a2-3)Gal(b1-3)[NeuNAc(a2-6)]GlcNAc(b1-3)Gal(b1-4)Glc	1.000000085
GlcOS(a1-4)GlcOS(a1-4)GlcOS(a1-4)GlcOS(a1-4)GlcOS(a1-4)GlcOS(a1-4)GlcOS	1.000000085
NeuNAc(a2-6)Gal(b1-4)GlcNAcOS(b1-3)GalOS(b1-4)GlcNAcOS(b1-3)Gal	1.000000085
NeuNAc(a2-6)Gal(b1-4)GlcNAc(b1-2)[NeuNAc(a2-3)Gal(b1-4)GlcNAc(b1-4)]Man(a1-3)[Gal(a1-3)Gal(b1-4)GlcNAc(b1-2)[Gal(a1-3)Gal(b1-4)GlcNAc(b1-6)]Man(a1-6)]Man(b1-4)GlcNAc(b1-4)[Fuc(a1-6)]GlcNAc	1.000000085
GalNAc(b1-4)[NeuNAc(a2-3)]Gal(b1-4)GlcNAc(b1-2)[NeuNAc(a2-3)Gal(b1-4)GlcNAc(b1-6)]Man(a1-6)[GalOS(b1-4)GlcNAc(b1-4)[NeuNAc(a2-3)Gal(b1-4)GlcNAc(b1-2)]Man(a1-3)]Man(b1-4)GlcNAc(b1-4)[Fuc(a1-6)]GlcNAc	1.000000085
NeuNAc(a2-3)Gal(b1-4)GlcNAc(b1-2)Glc(a1-3)[NeuNAc(a2-3)Gal(b1-4)GlcNAc(b1-2)Glc(a1-6)]Man(b1-4)GlcNAc	1.000000085
NeuNGc(a2-8)NeuNAc(a2-3)Gal	1.000000085
Fuc(a1-2)Gal(b1-4)Gal(b1-4)Rha-ol	1.000000085
NeuNAc(a2-3)[NeuNAc(a2-3)Gal(b1-3)GalNAc(b1-4)]Gal(b1-4)Glc	1.000000085
NeuNAc(a2-3)[Fuc(a1-3)GalNAc(b1-3)Gal(b1-3)GalNAc(b1-4)]Gal(b1-4)Glc	1.000000085
NeuNAc(a2-3)Gal(b1-4)GlcNAc(b1-2)Man(a1-3)[NeuNAc(a2-3)Gal(b1-4)GlcNAc(b1-2)[NeuNGc(a2-3)Gal(b1-4)GlcNAc(b1-6)]Man(a1-6)]Man(b1-4)GlcNAc(b1-4)[Fuc(a1-6)]GlcNAc	1.000000085
GalOS(b1-3)[NeuNAc(a2-3)Gal(b1-4)GlcNAc(b1-6)]GalNAc	1.000000085
NeuNAc(a2-8)NeuNAc(a2-3)Gal(b1-4)Glc(b1-2)LDManHep(a1-2)LDManHepOPEtn(a1-3)[Glc(b1-4)]LDManHep(a1-5)KdoOPPEtn	1.000000085
GlcA(b1-4)GlcNS(a1-4)GlcA(b1-4)GlcNAc(a1-4)GlcA(b1-4)GlcNS(a1-4)GlcA(b1-4)2,5-Anhydro-Man	1.000000085
NeuNAc(a2-3)Gal(b1-3)GlcNAc(b1-2)Man(a1-3)Man(b1-4)GlcNAc(b1-4)GlcNAc	1.000000085
ManNAcA(b1-6)GlcNAc(a1-4)ManNAcA	1.000000085
NeuNAc(a2-3)Gal(b1-3)[Fuc(a1-4)]GlcNAc	1.000000085
NeuNAc(a2-3)[NeuNAc(a2-6)]Gal(b1-4)GlcNAc(b1-2)Man(a1-3)[NeuNAc(a2-3)Gal(b1-4)GlcNAc(b1-2)Man(a1-6)]Man(b1-4)GlcNAc(b1-4)[Fuc(a1-6)]GlcNAc	1.000000085
NeuNAc(a2-3)[NeuNAc(a2-3)Gal(b1-3)GalNAc(b1-4)]Gal(b1-3)LDManHep(a1-3)[Glc(b1-4)]LDManHepOPEtn(a1-5)Kdo	1.000000085
NeuNAc(a2-3)Gal(b1-3)[NeuNAc(a2-6)]GalNAc(b1-3)Gal(a1-4)Gal(b1-4)Glc	1.000000085
GalOS(b1-4)Gal(b1-3)GalNAc	1.000000085
NeuNAc(a2-3)Gal(b1-3)[Fuc(a1-4)]GlcNAc(b1-3)Gal	1.000000085
[Rha(b1-4)]GlcNAc(a1-6)Gal(a1-4)Gal(b1-3)GlcNAc(b1-3)GlcNAc	1.000000085
GlcNOOle(b1-4)GlcNAc(b1-4)GlcNAc(b1-4)GlcNAcOS	1.000000085
Kdn(a2-3)Gal(b1-4)GlcNAc(b1-2)Man(a1-3)[GlcNAc(b1-4)][NeuNAc(a2-3)Gal(b1-4)GlcNAc(b1-2)Man(a1-6)]Man(b1-4)GlcNAc(b1-4)[Fuc(a1-6)]GlcNAc	1.000000085
Gal(b1-4)GlcNAc(b1-2)Man(a1-3)[NeuNAc(a2-3)Gal(b1-4)GlcNAc(b1-2)[NeuNAc(a2-3)Gal(b1-4)GlcNAc(b1-6)]Man(a1-6)]Man(b1-4)GlcNAc(b1-4)GlcNAc	1.000000085
NeuNAc(a2-3)Gal(b1-4)GlcNAc(b1-2)Man(a1-3)[GlcNAc(b1-4)][NeuNAc(a2-3)Gal(b1-4)GlcNAc(b1-2)Man(a1-6)]Man(b1-4)GlcNAc(b1-4)[Fuc(a1-6)]GlcNAc	1.000000085
GalNAc(a1-3)GlcNAc(a1-3)b-Tri-ol	1.000000085
NeuNAc(a2-3)Gal(b1-4)GlcNAc(b1-2)[NeuNAc(a2-3)Gal(b1-4)GlcNAc(b1-3)Gal(b1-4)GlcNAc(b1-4)]Man(a1-3)[NeuNAc(a2-3)Gal(b1-4)GlcNAc(b1-2)[NeuNAc(a2-3)Gal(b1-4)GlcNAc(b1-6)]Man(a1-6)]Man(b1-4)GlcNAc(b1-4)[D-Fuc(a1-6)]GlcNAc	1.000000085
Gal(a1-4)GalOPyr(a1-3)Rha(a1-3)Gal	1.000000085
NeuNAcN(a2-3)[GalNAc(b1-4)]Gal(b1-4)Glc	1.000000085
NeuNGc(a2-3)Gal(b1-4)GlcNAc(b1-2)Man(a1-3)[Kdn(a2-3)Gal(b1-4)GlcNAc(b1-3)Gal(b1-4)GlcNAc(b1-2)[NeuNGc(a2-3)Gal(b1-4)GlcNAc(b1-3)Gal(b1-4)GlcNAc(b1-6)]Man(a1-6)]Man(b1-4)GlcNAc(b1-4)[Fuc(a1-6)]GlcNAc	1.000000085
D-Fuc(a1-2)Gal(b1-4)GlcNAc(b1-2)Man(a1-3)[Gal(b1-4)GlcNAc(b1-2)[Gal(b1-4)GlcNAc(a1-6)]Man(a1-6)]Man(b1-4)GlcNAc(a1-4)[D-Fuc(a1-6)]GlcNAc	1.000000085
GlcOMe(a1-4)GlcOMe(a1-4)GlcOMe(a1-4)GlcOMe(a1-4)GlcOMe(a1-4)GlcOMe	1.000000085
L-GulNAcAGly(a1-4)Glc(b1-4)GlcNAc(a1-4)Gal(a1-4)L-GulNAcAGly	1.000000085
[Gal(a1-3)][Gal(b1-4)]GlcNAc(a1-4)[Gal(a1-3)]ManNAc(b1-4)[Gal(a1-3)]GlcNAc(b1-6)[Gal(a1-3)][Gal(b1-4)]GlcNAc(a1-4)[Gal(a1-3)]ManNAc(b1-4)[Gal(a1-3)]GlcNAc(b1-6)GlcNAc	1.000000085
NeuNAc(a2-3)Gal(b1-4)GlcNAc(b1-2)Man(a1-3)[NeuNAc(a2-6)Gal(b1-4)GlcNAc(b1-2)[NeuNAc(a2-3)Gal(b1-4)GlcNAc(b1-6)]Man(a1-6)]Man(b1-4)GlcNAc(b1-4)GlcNAc	1.000000085
NeuNAc(a2-3)[Gal(b1-3)GalNAc(b1-4)]Gal(b1-3)LDManHep(a1-3)[Glc(b1-4)]LDManHepOPEtn(a1-5)Kdo	1.000000085
NeuNAc(a2-3)Gal(b1-4)[Fuc(a1-3)]GlcNAcOS(b1-6)[NeuNAc(a2-3)Gal(b1-3)]GalNAc	1.000000085
GalNAc(b1-5)Kdo(b2-3)GalNAc	1.000000085
NeuNAc(a2-6)Gal(b1-4)GlcNAc(b1-2)[NeuNAc(a2-3)Gal(b1-4)[D-Fuc(a1-3)]GlcNAc(b1-4)]Man(a1-3)[NeuNAc(a2-6)Gal(b1-4)GlcNAc(b1-2)[NeuNAc(a2-3)Gal(b1-4)[D-Fuc(a1-3)]GlcNAc(b1-4)]Man(a1-6)]Man(b1-4)GlcNAc(b1-4)GlcNAc	1.000000085
NeuNAc(a2-3)Gal(b1-4)GlcNAc(b1-6)NeuNAcOS(a2-3)]Gal(b1-3)]GalNAc	1.000000085
Gal(b1-4)Gal(b1-4)Gal	1.000000085
NeuNAc(a2-3)[Gal(b1-3)GalNAc(a1-4)]Gal(b1-3)GalNAc	1.000000085
NeuNAc(a2-3)Gal(b1-4)GlcNAc(b1-3)[NeuNAc(a2-3)Gal(b1-4)GlcNAc(b1-6)]Gal(b1-4)GlcNAc(b1-3)Gal(b1-4)Glc	1.000000085
NeuNAc(a2-3)Gal(b1-3)GalNAc(b1-3)Gal	1.000000085
Gal(b1-4)GlcNAc(b1-2)[NeuNAc(a2-6)Gal(b1-4)GlcNAc(b1-4)]Man(a1-3)[NeuNAc(a2-3)Gal(b1-4)GlcNAc(b1-2)Man(a1-6)]Man(b1-4)GlcNAc(b1-4)[Fuc(a1-6)]GlcNAc	1.000000085
ManNAc(b1-6)Glc(a1-4)ManNAc(b1-3)GlcNAc(a1-4)ManNAc(b1-6)Glc(a1-4)ManNAc(b1-3)GlcNAcOP(a1-6)MurNAc	1.000000085
NeuNAc(a2-3)Gal(b1-4)GlcNAc(b1-3)Gal(b1-4)Glc(b1-4)[GlcNAc(a1-2)LDManHepOPEtn(a1-3)]LDManHep(a1-5)[Kdo(2-4)]Kdo	1.000000085
GlcN(a1-4)GlcN(a1-4)GlcN(a1-4)GlcN(a1-4)GlcN(a1-4)GlcN(a1-4)GlcN	1.000000085
GlcNAc(a1-4)GlcNAc(b1-4)GlcNAc(b1-4)GlcNAc	1.000000085
GlcNAc(a1-4)Gal(b1-6)Galf(b1-3)GalNAc(b1-4)GlcNAc	1.000000085
Kdn(a2-3)Gal(b1-3)[GlcNAc(b1-3)[Fuc(a1-4)]GlcNAc(b1-6)]GalNAc	1.000000085
NeuNAc(a2-3)Gal(b1-4)GlcNAc(b1-3)Gal(b1-4)GlcNAc(b1-6)[NeuNAc(a2-3)Gal(b1-3)]GalNAc	1.000000085
Araf(a1-3)[Araf(a1-4)]Gal(a1-4)NeuNAc(a2-3)Gal(b1-4)Glc	1.000000085
Gal(b1-4)Gal(b1-4)Glc	1.000000085
NeuNAc(a2-6)Gal(b1-4)GlcNAc(b1-2)[NeuNAc(a2-3)Gal(b1-4)GlcNAc(b1-4)]Man(a1-3)[NeuNAc(a2-3)Gal(b1-4)GlcNAc(b1-2)Man(a1-6)]Man(b1-4)GlcNAc(b1-4)Glc	1.000000085
Fuc(a1-4)Kdn(a2-3)Gal(b1-3)[Fuc(a1-2)Gal(b1-4)GlcNAc(b1-6)]GalNAc	1.000000085
NeuNAc(a2-3)Gal(b1-4)GlcNAc(b1-2)Man(a1-3)Man(b1-4)Glc	1.000000085
NeuNGcOMe(a2-3)Gal(b1-3)[NeuNGcOS(a2-6)]GlcNAc(b1-2)Man	1.000000085
Gal(b1-4)GlcNAc(b1-3)Gal(b1-4)GlcNAc(b1-2)[NeuNAc(a2-3)Gal(b1-4)GlcNAc(b1-6)]Man(a1-6)[NeuNAc(a2-3)Gal(b1-4)GlcNAc(b1-2)[NeuNAc(a2-3)Gal(b1-4)GlcNAc(b1-4)]Man(a1-3)]Man(b1-4)GlcNAc(b1-4)[Fuc(a1-6)]GlcNAc	1.000000085
Glc(b1-4)Glc(b1-4)Gal	1.000000085
QuiNSerAc(b1-3)Ribf(b1-4)Gal(b1-3)GlcNAc(a1-4)QuiNSerAc	1.000000085
NeuNAc(a2-3)Gal(b1-4)GlcNAc(b1-3)[NeuNAc(a2-3)Gal(b1-4)GlcNAc(b1-6)]Gal(b1-4)GlcNAc(b1-3)Gal(b1-4)GlcNAc	1.000000085
LegNAcNAc(a2-3)Gal(a1-3)Rha(b1-4)GlcNAc(b1-4)LegNAcNAc	1.000000085
Gal(b1-3)[NeuNAc(a2-3)[GalNAc(b1-4)]Gal(b1-4)GlcNAc(b1-6)]GalNAc	1.000000085
NeuNGc(a2-3)Gal(b1-4)GlcNAc(b1-2)[Gal(b1-4)GlcNAc(b1-4)]Man(a1-3)[NeuNAc(a2-3)Gal(b1-4)GlcNAc(b1-3)Gal(b1-4)GlcNAc(b1-2)[NeuNGc(a2-3)Gal(b1-4)GlcNAc(b1-3)Gal(b1-4)GlcNAc(b1-6)]Man(a1-6)]Man(b1-4)GlcNAc(b1-4)[Fuc(a1-6)]GlcNAc	1.000000085
Gal(b1-3)GalNAc(b1-4)Gal(a1-6)Gal	1.000000085
NeuNAc(a2-6)Gal(b1-3)GalNAc(b1-4)Gal(b1-4)Glc	1.000000085
NeuNAc(a2-3)Gal(b1-4)GlcNAc(b1-3)[NeuNAc(a2-6)]Gal(b1-3)[NeuNAc(a2-3)Gal(b1-4)GlcNAc(b1-6)]GalNAc	1.000000085
Glc(b1-6)Gal(a1-4)GlcA(b1-4)GlcA(b1-3)D-4dThrHexA4en	1.000000085
NeuNAc(a2-3)Gal(b1-4)Glc(b1-2)LDManHepOAc(a1-2)LDManHepOPEtn(a1-3)[GlcOAcOP(b1-4)]LDManHep(a1-5)KdoOPPEtn	1.000000085
GlcNAc(a1-4)Gal(b1-3)[GlcNAc(a1-4)Gal(b1-4)GlcNAc(b1-6)]GlcNAc	1.000000085
Glc(b1-6)Gal(a1-4)Glc(b1-4)Glc(b1-4)Gal(a1-4)Gal	1.000000085
GalOS(b1-4)GlcNAc(b1-2)[GalOS(b1-4)GlcNAc(b1-4)]Man(a1-3)[NeuNAc(a2-3)Gal(b1-4)GlcNAc(b1-2)Man(a1-6)]Man(b1-4)GlcNAc(b1-4)[Fuc(a1-6)]GlcNAc	1.000000085
NeuNGc(a2-6)Gal(b1-4)GlcNAc(b1-2)[NeuNAc(a2-3)Gal(b1-4)GlcNAc(b1-4)]Man(a1-3)[NeuNAc(a2-6)Gal(b1-4)GlcNAc(b1-2)Man(a1-6)]Man(b1-4)GlcNAc(b1-4)[Fuc(a1-6)]GlcNAc	1.000000085
GlcNAc(a1-4)Gal(b1-4)[Fuc(a1-2)]Gal(b1-3)[GlcNAcOS(b1-6)]GalNAc	1.000000085
NeuNAc(a2-6)Gal(b1-4)GlcNAc(b1-2)[Kdn(a2-3)Gal(b1-4)[Fuc(a1-3)]GlcNAc(b1-4)]Man(a1-3)[NeuNAc(a2-6)Gal(b1-4)GlcNAc(b1-2)Man(a1-6)]Man(b1-4)GlcNAc(b1-4)GlcNAc	1.000000085
NeuNGc(a2-3)Gal(b1-4)GlcNAc(b1-2)[NeuNAc(a2-3)Gal(b1-4)GlcNAc(b1-4)]Man(a1-3)[NeuNGc(a2-3)Gal(b1-4)GlcNAc(b1-2)[GlcNAc(b1-3)Gal(b1-4)GlcNAc(b1-6)]Man(a1-6)]Man(b1-4)GlcNAc(b1-4)[Fuc(a1-6)]GlcNAc	1.000000085
ManNAcA(b1-4)GlcNAc(a1-4)ManNAcA(b1-3)D-FucNAc(a1-4)ManNAcA	1.000000085
cNeuNAc(a2-3)Gal(b1-4)[Fuc(a1-3)]GlcNAcOS	1.000000085
NeuNAc(a2-3)Gal(b1-4)[Fuc(a1-3)]GlcNAcOS(b1-2)Man(a1-3)[Man(a1-3)[Man(a1-6)]Man(a1-6)]Man(b1-4)GlcNAc(b1-4)[Fuc(a1-6)]GlcNAc	1.000000085
NeuNAc(a2-3)Gal(b1-3)[Fuc(a1-4)]GlcNAc(b1-3)Gal(b1-4)GlcNAc(b1-3)Gal(b1-3)GalNAc	1.000000085
NeuNAc(a2-3)Gal(b1-3)[NeuNAc(a2-3)Gal(b1-4)[Fuc(a1-3)]GlcNAc(b1-3)Gal(b1-4)GlcNAc(b1-6)]GalNAc	1.000000085
GalOS(b1-4)GlcNAcOS(b1-3)Gal(b1-4)GlcNAcOS	1.000000085
Gal(b1-4)GlcNAc(b1-2)Man(a1-3)[NeuNAc(a2-3)Gal(b1-4)GlcNAc(b1-2)Man(a1-6)]Man(b1-4)GlcNAc(b1-4)GlcNAc	1.000000085
NeuNAc(a2-3)Gal(b1-4)GlcNAc(b1-2)Man(a1-3)[GlcNAc(b1-4)][NeuNAc(a2-6)Gal(b1-4)GlcNAc(b1-2)Man(a1-6)]Man(b1-4)GlcNAc(b1-4)[Fuc(a1-6)]GlcNAc	1.000000085
Kdn(a2-3)Gal(b1-4)[Fuc(a1-3)]GlcNAc(b1-3)Gal	1.000000085
GlcNAc(b1-2)Man(a1-3)[NeuNAc(a2-3)Gal(b1-4)GlcNAc(b1-2)Man(a1-6)]Man(b1-4)GlcNAc(b1-4)GlcNAc	1.000000085
NeuNAc(a2-3)Gal(b1-4)GlcNAc(b1-2)Man(a1-6)[NeuNAc(a2-6)Gal(b1-4)GlcNAc(b1-2)Man(a1-3)]Man(b1-4)GlcNAc(b1-4)GlcNAc	1.000000085
NeuNAc(a2-3)Gal(b1-4)GlcNAc(b1-4)Gal(b1-4)Glc	1.000000085
NeuNAcN(a2-3)Gal(b1-4)Glc	1.000000085
NeuNAc(a2-3)Gal(b1-4)GlcNAc(b1-2)[NeuNAc(a2-3)Gal(b1-4)GlcNAc(b1-4)]Man(a1-3)[NeuNAc(a2-6)Gal(b1-4)GlcNAc(b1-2)[NeuNAc(a2-6)Gal(b1-4)GlcNAc(b1-6)]Man(a1-6)]Man(b1-4)GlcNAc(b1-4)[Fuc(a1-6)]GlcNAc	1.000000085
GlcA(b1-4)Gal(a1-6)Glc(b1-3)Gal	1.000000085
NeuNAc(a2-3)Gal(b1-3)[Gal(b1-4)Gal(b1-4)GlcNAc(b1-6)]GalNAc(a1-3)GalNAc	1.000000085
Gal(b1-4)GlcNAc(b1-2)[NeuNGc(a2-3)Gal(b1-4)GlcNAc(b1-4)]Man(a1-3)[Gal(b1-4)GlcNAc(b1-2)Man(a1-6)]Man(b1-4)GlcNAc(b1-4)GlcNAc	1.000000085
GalNAc(b1-3)Gal(a1-3)Gal(a1-3)Gal(a1-3)Gal(a1-4)Gal(b1-4)Glc	1.000000085
GalOS(b1-4)GlcNAc(b1-4)[NeuNAc(a2-6)Gal(b1-4)GlcNAc(b1-2)]Man(a1-3)[NeuNAc(a2-3)Gal(b1-4)GlcNAc(b1-2)Man(a1-6)]Man(b1-4)GlcNAc(b1-4)GlcNAc	1.000000085
GalNAc(a1-3)[Fuc(a1-2)]Gal	1.000000085
NeuNAc(a2-3)Gal(b1-3)GlcNAc(b1-4)[NeuNAc(a2-6)Gal(b1-4)GlcNAc(b1-2)]Man(a1-3)[NeuNAc(a2-3)Gal(b1-4)GlcNAc(b1-2)Man(a1-6)]Man(b1-4)GlcNAc(b1-4)GlcNAc	1.000000085
NeuNAc(a2-3)[Gal(b1-3)GalNAc(b1-4)]Gal(b1-4)Glc	1.000000085
NeuNAc(a2-6)Gal(b1-4)GlcNAc(b1-2)[NeuNAc(a2-3)Gal(b1-4)GlcNAc(b1-4)]Man(b1-3)Man(b1-4)GlcNAc(b1-4)GlcNAc	1.000000085
NeuNAc(a2-8)NeuNAc(a2-3)[NeuNAc(a2-8)NeuNAc(a2-8)NeuNAc(a2-3)Gal(b1-3)GalNAc(b1-4)]Gal(b1-4)Glc	1.000000085
GlcNAc(a1-4)[Fuc(b1-6)]GlcNAc	1.000000085
Gal(b1-3)GalNAc(b1-4)[NeuNAc(a2-3)]Gal(b1-4)Glc	1.000000085
GalNAc(b1-3)[Fuc(a1-2)]Gal	1.000000085
NeuNAc(a2-3)Gal(b1-4)GlcNAc(b1-3)Gal(b1-4)GlcNAc(b1-6)[NeuNAc(a2-3)Gal(b1-4)GlcNAc(b1-2)]Man(a1-6)[Gal(b1-4)GlcNAc(b1-2)[Gal(b1-4)GlcNAc(b1-4)]Man(a1-3)]Man(b1-4)GlcNAc(b1-4)[Fuc(a1-6)]GlcNAc	1.000000085
NeuNGc(a2-3)Gal(b1-4)GlcNAc(b1-3)Gal(b1-3)GalNAc	1.000000085
Glc(b1-4)Gal(a1-4)Glc	1.000000085
Ribf(b1-4)Gal(b1-3)Ribf	1.000000085
Gal(b1-3)GlcNAc(b1-3)Gal(b1-3)[NeuNAc(a2-3)Gal(b1-4)GlcNAc(b1-6)]GalNAc	1.000000085
NeuNAc(a2-3)Gal(b1-3)[Gal(b1-4)[Fuc(a1-3)]GlcNAc(b1-6)]Gal(b1-4)Glc	1.000000085
GalNAc(a1-3)[Fuc(a1-2)]GalOMe	1.000000085
NeuNGc(a2-6)Gal(b1-4)GlcNAc(b1-2)[Gal(b1-4)[Fuc(a1-3)]GlcNAc(b1-4)]Man(a1-3)[NeuNAc(a2-3)Gal(b1-4)GlcNAc(b1-2)Man(a1-6)]Man(b1-4)GlcNAc(b1-4)GlcNAc	1.000000085
NeuNAc(a2-3)[Gal(b1-3)GalNAc(a1-4)]Gal(b1-4)Glc	1.000000085
Gal(a1-4)Glc(a1-4)Glc	1.000000085
Gal(a1-4)Gal(b1-3)[Fuc(a1-2)Gal(a1-3)Gal(a1-4)Gal(b1-4)GlcNAc(b1-6)]GalNAc	1.000000085
NeuNAc(a2-3)Gal(b1-3)GlcNAc(b1-3)Gal(b1-3)GlcNAc(b1-3)Gal(b1-4)Glc	1.000000085
NeuNAc(a2-3)GalNAc(b1-4)GlcNAc	1.000000085
NeuNAc(a2-3)Gal(b1-4)GlcNAc(b1-2)Man(a1-3)[GlcNAc(b1-2)Man(a1-6)]Man(b1-4)GlcNAc(b1-4)GlcNAc	1.000000085
LDManHep(a1-2)LDManHep(a1-3)[NeuNAc(a2-3)Gal(b1-4)GlcNAc(b1-4)LDManHep(a1-6)Glc(b1-4)]LDManHep(a1-5)Kdo	1.000000085
NeuNAc(a2-3)Gal(b1-3)GlcNAcOMe	1.000000085
Gal(b1-4)GlcNAc(b1-2)[NeuNAc(a2-3)Gal(b1-4)GlcNAc(b1-4)]Man(a1-3)[NeuNAc(a2-3)Gal(b1-4)GlcNAc(b1-3)Gal(b1-4)GlcNAc(b1-2)[NeuNAc(a2-3)Gal(b1-4)GlcNAc(b1-3)Gal(b1-4)GlcNAc(b1-6)]Man(a1-6)]Man(b1-4)GlcNAc(b1-4)[Fuc(a1-6)]GlcNAc	1.000000085
Man(b1-4)Gal(a1-4)Rha(a1-4)2,5-Anhydro-Man	1.000000085
NeuNGc(a2-3)Gal(b1-4)GlcNAc(b1-2)[Kdn(a2-3)Gal(b1-4)GlcNAc(b1-4)]Man(a1-3)[Gal(b1-4)GlcNAc(b1-2)Man(a1-6)]Man(b1-4)GlcNAc(b1-4)GlcNAc	1.000000085
NeuNAc(a2-3)Gal(b1-4)GlcNAc(b1-3)Gal(b1-4)GlcNAc(b1-3)Gal(b1-4)[Fuc(a1-3)]GlcNAc(b1-3)Gal(b1-4)GlcNAc(b1-3)Gal(b1-4)Glc	1.000000085
GlcNAc(a1-4)GalOAc(b1-6)Gal	1.000000085
NeuNGc(a2-3)Gal(b1-3)[NeuNAc(a2-6)]GlcNAc(b1-3)Gal(b1-4)Glc	1.000000085
Kdn(a2-3)Gal(b1-3)GlcNAc(b1-2)Man(a1-3)[GlcNAc(b1-2)Man(a1-6)]Man(b1-4)GlcNAc(b1-4)[Fuc(a1-6)]GlcNAc	1.000000085
NeuNAc(a2-3)Gal(b1-3)GalNAcOP	1.000000085
[Glc(a1-3)Glc(a1-6)Glc(a1-6)]Man(a1-6)Man(a1-4)Glc(b1-3)[Gal(b1-2)Glc(b1-6)]Glc(b1-4)Gal(a1-4)Man	1.000000085
GalA(b1-4)Gal(b1-4)Gal(b1-3)Gal	1.000000085
NeuNGc(a2-3)Gal(b1-4)GlcNAc(b1-2)Man(a1-3)[Gal(b1-4)GlcNAc(b1-2)[Kdn(a2-3)Gal(b1-4)GlcNAc(b1-6)]Man(a1-6)]Man(b1-4)GlcNAc(b1-4)[Fuc(a1-6)]GlcNAc	1.000000085
L-GlcA(a1-4)Gal(a1-4)Rha(b1-4)Glc	1.000000085
NeuNAc(a2-3)Gal(b1-3)GlcNAc(b1-2)[NeuNAc(a2-3)Gal(b1-3)GlcNAc(b1-4)]Man(a1-3)[NeuNAc(a2-3)Gal(b1-3)GlcNAc(b1-2)[NeuNAc(a2-3)Gal(b1-4)GlcNAc(b1-6)]Man(a1-6)]Man(b1-4)GlcNAc(b1-4)[Fuc(a1-6)]GlcNAc	1.000000085
Kdn(a2-3)Gal(b1-4)GlcNAc(b1-2)Man(a1-3)[Kdn(a2-3)Gal(b1-4)GlcNAc(b1-3)Gal(b1-4)GlcNAc(b1-2)[Kdn(a2-3)Gal(b1-4)GlcNAc(b1-3)Gal(b1-4)GlcNAc(b1-6)]Man(a1-6)]Man(b1-4)GlcNAc(b1-4)[Fuc(a1-6)]GlcNAc	1.000000085
NeuNAc(a2-3)Gal(a1-3)GlcNAc	1.000000085
NeuNAc(a2-3)Gal(b1-3)[NeuNAc(a2-6)]GlcNAc(b1-3)[Fuc(a1-3)Gal(b1-4)GlcNAc(b1-6)]Gal(b1-4)Glc	1.000000085
NeuNAc(a2-3)Gal(b1-4)GlcNAc(b1-2)Man(a1-3)[Gal(b1-4)GlcNAc(b1-2)[Kdn(a2-3)Gal(b1-4)GlcNAc(b1-6)]Man(a1-6)]Man(b1-4)GlcNAc(b1-4)[Fuc(a1-6)]GlcNAc	1.000000085
NeuNAc(a2-3)Gal(b1-4)GlcNAc(b1-2)[NeuNAc(a2-3)Gal(b1-4)GlcNAc(b1-4)]Man(a1-3)[NeuNAc(a2-3)Gal(b1-4)GlcNAc(b1-2)[NeuNAc(a2-3)Gal(b1-4)GlcNAc(b1-4)]Man(a1-6)]Man(b1-4)GlcNAc(b1-4)[Fuc(a1-6)]GlcNAc	1.000000085
Glc(a1-4)Glc(a1-4)Glc(a1-4)Glc(a1-4)Glc(a1-4)Glc(a1-4)Glc(a1-4)GlcN	1.000000085
ManNAcA(b1-4)GlcNAc(a1-4)ManNAcA(b1-3)D-FucNAc-ol	1.000000085
Fuc(a1-2)Gal(b1-4)GlcNAcOS	1.000000085
GlcOMeA(b1-6)Gal(b1-6)Gal(b1-6)Gal(b1-6)Gal	1.000000085
[Gal(a1-4)]PseNAcNBut(b2-4)PseNAcNBut	1.000000085
NeuNAcOAc(a2-8)NeuNAc(a2-8)NeuNAc(a2-3)[GalNAc(b1-4)]Gal(b1-4)Glc	1.000000085
GlcNAc(a1-3)GalNAc(b1-3)Gal(a1-4)Gal(b1-4)Glc	1.000000085
GalNAc(b1-3)[NeuNAc(a2-6)]GalNAc	1.000000085
ManOAcA(b1-4)GlcNAc(a1-4)ManOAcA(b1-3)D-FucNAc	1.000000085
NeuNAc(a2-6)Gal(b1-4)GlcNAc(b1-2)[NeuNAc(a2-3)Gal(b1-4)GlcNAc(b1-4)]Man(a1-3)[NeuNAc(a2-3)Gal(b1-4)GlcNAc(b1-2)Man(a1-6)]Man(b1-4)GlcNAc	1.000000085
NeuNAc(a2-3)Gal(b1-3)GalNAc(a1-3)[D-Fuc(a1-2)]Gal(b1-3)GalNAc(b1-3)Gal(b1-4)Glc	1.000000085
GalNAc(b1-4)[NeuNAc(a2-3)]Gal(b1-4)GlcNAc(b1-6)[Fuc(a1-2)[Gal(a1-3)]Gal(b1-3)]GalNAc	1.000000085
NeuNGc(a2-3)[Gal(b1-3)GalNAc(b1-4)]Gal(b1-4)Glc	1.000000085
NeuNAc(a2-3)Gal(b1-4)GlcNAc(b1-2)[NeuNAc(a2-3)Gal(b1-4)GlcNAc(b1-4)]Man(a1-3)[NeuNAc(a2-3)Gal(b1-4)[NeuNAc(a2-3)Gal(b1-4)GlcNAc(b1-3)Gal(b1-4)GlcNAc(b1-6)]GlcNAc(b1-2)Man(a1-6)]Man(b1-4)GlcNAc(b1-4)[Fuc(a1-6)]GlcNAc	1.000000085
GalNAc(b1-4)[NeuNAc(a2-3)]Gal(b1-4)GlcNAc(b1-4)[GalOS(b1-4)GlcNAc(b1-2)]Man(a1-3)[GalOS(b1-4)GlcNAc(b1-2)Man(a1-6)]Man(b1-4)GlcNAc(b1-4)[Fuc(a1-6)]GlcNAc	1.000000085
Kdn(a2-3)Gal(b1-4)GlcNAc(b1-2)[Kdn(a2-6)Gal(b1-4)GlcNAc(b1-4)]Man(a1-3)[Kdn(a2-3)Gal(b1-4)GlcNAc(b1-2)Man(a1-6)]Man(b1-4)GlcNAc(b1-4)GlcNAc	1.000000085
NeuNGc(a2-8)NeuNGc(a2-3)[Gal(b1-3)GalNAc(b1-4)]Gal(b1-4)Glc	1.000000085
NeuNAc(a2-3)[GalNAc(b1-4)]Gal(b1-3)GlcNAc(b1-3)[Gal(b1-3)GalNAc(b1-4)]Gal(b1-4)Glc	1.000000085
NeuNAc(a2-3)GalOS(b1-6)Glc	1.000000085
2,3-Anhydro-Man(a1-4)Glc(a1-4)Glc(a1-4)Glc(a1-4)Glc(a1-4)Glc(a1-4)Glc	1.000000085
NeuNAc(a2-3)Gal(b1-3)[NeuNAc(a2-3)Gal(b1-4)GlcNAc(b1-3)Gal(b1-4)GlcNAc(b1-3)Gal(b1-4)GlcNAc(b1-6)]GalNAc	1.000000085
Kdo(a2-4)[GlcNAc(a1-2)LDManHepOPEtn(a1-3)[NeuNAc(a2-3)Gal(b1-4)GlcNAc(b1-3)Gal(b1-4)Glc(b1-4)]LDManHep(a1-5)]Kdo(a2-6)GlcOPPEtnN(b1-6)GlcN	1.000000085
GlcNAc(a1-4)Gal(b1-3)[Fuc(a1-3)GlcNAcOS(b1-6)]GalNAc	1.000000085
NeuNAc(a2-6)Gal(b1-4)GlcNAc(b1-2)[NeuNAc(a2-6)Gal(b1-4)GlcNAc(b1-4)]Man(a1-3)[NeuNAc(a2-3)Gal(b1-4)GlcNAc(b1-2)Man(a1-6)]Man(b1-4)GlcNAc(b1-4)GlcNAc	1.000000085
NeuNAc(a2-3)GalNAc(b1-3)Gal(a1-4)Gal(b1-4)Glc	1.000000085
NeuNAc(a2-3)Gal(b1-4)GlcNAc(b1-2)[NeuNAc(a2-3)Gal(b1-4)GlcNAc(b1-6)]Man(a1-6)[NeuNAc(a2-3)Gal(b1-4)GlcNAc(b1-2)[Gal(b1-4)GlcNAc(b1-4)]Man(a1-3)]Man(b1-4)GlcNAc(b1-4)[Fuc(a1-6)]GlcNAc	1.000000085
Fuc(a1-2)[Gal(a1-4)]Gal(b1-3)[Fuc(a1-3)GlcNAc(b1-6)]GalNAc	1.000000085
NeuNGc(a2-3)Gal(b1-4)GlcNAc(b1-2)Man(a1-3)[Man(a1-6)]Man(b1-4)GlcNAc(a1-4)[D-Fuc(b1-6)]GlcNAc	1.000000085
Neu(a2-3)Gal(b1-4)Xyl	1.000000085
NeuNGc(a2-8)NeuNAc(a2-3)[Gal(b1-3)GalNAc(b1-4)]Gal(b1-4)Glc	1.000000085
Rha(a1-3)Gal(a1-3)GlcNAc(a1-4)Rha(a1-2)[Rha(a1-3)Gal(a1-3)GlcNAc(b1-4)]Rha(a1-2)Rha(a1-1)[Rha(a1-3)]Glc	1.000000085
Glc(a1-4)[Glc(a1-4)Glc(a1-6)]Man(b1-3)Glc(a1-4)[Glc(a1-4)Glc(a1-6)]Gal(a1-4)Glc(a1-4)Glc(a1-4)Glc	1.000000085
NeuNGc(a2-3)Gal(b1-4)GlcNAc(b1-2)Man(a1-3)[NeuNAc(a2-3)Gal(b1-4)GlcNAc(b1-3)Gal(b1-4)GlcNAc(b1-2)Man(a1-6)]Man(b1-4)GlcNAc(b1-4)[Fuc(a1-6)]GlcNAc	1.000000085
NeuNAc(a2-8)NeuNGc(a2-3)[NeuNAc(a2-3)Gal(b1-3)GalNAc(b1-4)]Gal(b1-4)Glc	1.000000085
NeuNAc(a2-3)Gal(b1-4)GlcNAc(b1-2)Man(a1-3)[NeuNAc(a2-3)[Gal(b1-4)]Gal(b1-4)GlcNAc(b1-2)Man(a1-6)]Man(b1-4)GlcNAc(b1-4)GlcNAc	1.000000085
NeuNAc(a2-3)Gal(b1-4)NeuNAc(a2-3)Gal(b1-4)GlcNAc(b1-3)Gal(b1-4)[Fuc(a1-3)]GlcNAc(b1-3)Gal(b1-4)GlcNAc(b1-3)Gal(b1-4)Glc	1.000000085
GlcNAc(a1-4)Gal(b1-4)GlcNAc(b1-3)Gal(b1-3)GalNAc	1.000000085
NeuNAc(a2-3)Gal(b1-4)GlcNAc(b1-2)[Kdn(a2-3)Gal(b1-4)GlcNAc(b1-4)]Man(a1-3)[Gal(b1-4)GlcNAc(b1-2)Man(a1-6)]Man(b1-4)GlcNAc(b1-4)GlcNAc	1.000000085
GlcOP(b1-6)Gal(a1-2)Glc	1.000000085
NeuNAc(a2-6)Gal(b1-4)GlcNAc(b1-2)[NeuNAc(a2-3)Gal(b1-4)GlcNAc(b1-6)]Man(a1-3)[NeuNAc(a2-6)Gal(b1-4)GlcNAc(b1-2)[NeuNAc(a2-3)Gal(b1-4)GlcNAc(b1-4)]Man(a1-6)]Man(b1-4)GlcNAc(b1-4)GlcNAc	1.000000085
NeuNAc(a2-3)Gal(a1-4)Gal	1.000000085
NeuNAc(a2-3)Gal(b1-4)GlcNAc(b1-2)Man(a1-3)[Man(a1-6)]Man(b1-4)GlcNAc(b1-4)[D-Fuc(b1-6)]GlcNAc	1.000000085
Man(a1-3)[NeuNAc(a2-3)Gal(b1-4)GlcNAc(b1-2)Man(a1-6)]Man(b1-4)GlcNAc(b1-4)GlcNAc	1.000000085
NeuNAc(a2-3)Gal(b1-4)GlcNAc(b1-2)[NeuNAc(a2-3)Gal(b1-4)GlcNAc(b1-6)]Man(a1-6)[NeuNAc(a2-3)Gal(b1-4)GlcNAc(b1-2)Man(a1-3)]Man(b1-4)GlcNAc(b1-4)[Fuc(a1-6)]GlcNAc	1.000000085
Fuc(a1-2)Gal(b1-4)GlcNAc(b1-4)[NeuNAc(a2-3)Gal(b1-4)GlcNAc(b1-2)]Man(a1-3)[NeuNAc(a2-3)Gal(b1-4)GlcNAc(b1-2)Man(a1-6)]Man(b1-4)GlcNAc(b1-4)[Fuc(a1-6)]GlcNAc	1.000000085
Gal(b1-3)GalNAc(b1-4)Gal(b1-4)Glc	1.000000085
NeuNAc(a2-3)Gal(b1-4)GlcNAc(b1-2)[NeuNAc(a2-3)Gal(b1-4)GlcNAc(b1-4)]Man(a1-3)[NeuNAc(a2-3)Gal(b1-4)GlcNAc(b1-2)[NeuNAc(a2-3)Gal(b1-4)GlcNAc(b1-6)]Man(a1-6)]Man(b1-4)GlcNAc(b1-4)[D-Fuc(a1-6)]GlcNAc	1.000000085
Kdn(a2-3)Gal(b1-3)GlcNAc(b1-2)Man(a1-3)[GlcNAc(b1-2)[Kdn(a2-3)Gal(b1-3)GlcNAc(b1-6)]Man(a1-6)]Man(b1-4)GlcNAc(b1-4)[Fuc(a1-6)]GlcNAc	1.000000085
Gal(a1-3)Gal(b1-4)GlcNAc(b1-2)Man(a1-6)[NeuNAc(a2-3)Gal(b1-4)GlcNAc(b1-2)Man(a1-3)]Man(b1-4)GlcNAc(b1-4)GlcNAc	1.000000085
NeuNAc(a2-3)Gal(b1-4)GlcNAc(b1-3)Gal(b1-4)Glc(b1-4)LDManHep	1.000000085
Kdn(a2-6)Gal(b1-4)GlcNAc(b1-2)[Gal(b1-4)[Fuc(a1-3)]GlcNAc(b1-4)]Man(a1-3)[Kdn(a2-3)Gal(b1-4)GlcNAc(b1-2)Man(a1-6)]Man(b1-4)GlcNAc(b1-4)GlcNAc	1.000000085
NeuNAc(a2-3)Gal(b1-4)GlcNAc(b1-2)Man(a1-3)[NeuNAc(a2-3)Gal(b1-4)GlcNAc(b1-2)Man(a1-6)][GlcNAc(b1-4)]Man(b1-4)GlcNAc(b1-4)GlcNAc	1.000000085
ManNAcA(b1-4)GlcNAc(a1-4)ManNAcA	1.000000085
NeuNAc(a2-3)Gal(b1-3)[Fuc(a1-4)]GlcNAc(b1-3)Gal(b1-4)[Fuc(a1-3)]GlcNAc	1.000000085
GalNAc(b1-3)Gal(a1-3)Gal(b1-3)Gal(a1-3)Gal(a1-4)Gal(b1-4)Glc	1.000000085
Glc(a1-4)GlcNAc(a1-4)Glc(b1-3)[Glc(a1-7)DDManHep(a1-2)LDManHep(a1-4)]LDManHep(a1-5)KdoOP	1.000000085
NeuNGc(a2-3)Gal(b1-3)GlcNAc(b1-2)Man(a1-3)[GlcNAc(b1-2)Man(a1-6)]Man(b1-4)GlcNAc(b1-4)[Fuc(a1-6)]GlcNAc	1.000000085
NeuNAcOAc(a2-3)[NeuNAcOAc(a2-3)Gal(b1-3)GalNAc(b1-4)]Gal(b1-4)Glc	1.000000085
NeuNGc(a2-3)Gal(b1-4)GlcNAc(b1-2)Man(a1-3)[Man(a1-3)Man(a1-6)]Man(b1-4)GlcNAc(b1-4)[D-Fuc(b1-6)]GlcNAc	1.000000085
GalNAc(b1-4)[NeuNAc(a2-3)]Gal(b1-4)GlcNAc(b1-6)[GalOS(b1-4)GlcNAc(b1-2)]Man(a1-6)[GalOS(b1-4)GlcNAc(b1-2)[GalOS(b1-4)GlcNAc(b1-4)]Man(a1-3)]Man(b1-4)GlcNAc(b1-4)GlcNAc	1.000000085
Gal(b1-9)Kdn(a2-3)Gal	1.000000085
GalN(b1-3)Gal(a1-4)Gal(b1-4)Glc	1.000000085
GlcNAc(a1-4)Glc(a1-4)Glc	1.000000085
NeuNAc(a2-6)Gal(b1-4)GlcNAc(b1-2)Man(a1-3)[NeuNAc(a2-3)Gal(b1-4)GlcNAc(b1-2)[NeuNAc(a2-6)Gal(b1-4)GlcNAc(b1-4)]Man(a1-6)]Man(b1-4)GlcNAc(b1-4)GlcNAc	1.000000085
Gal(b1-6)Glc(a1-6)GlcNAc(a1-4)GalA(a1-3)GlcNAc(b1-2)Gal	1.000000085
IdoA(a1-4)GlcNAcOS(a1-4)GlcA(b1-4)GlcNAc(a1-4)GlcA(b1-4)GlcNAc(a1-4)GlcA(b1-4)2,5-Anhydro-Man	1.000000085
GalOS(b1-4)GlcNAcOS(b1-3)Gal(b1-4)GlcNAcOS(b1-3)Gal	1.000000085
NeuNAc(a2-3)Gal(b1-4)GlcNAc(a1-2)Man(b1-3)[Man(a1-3)Man(a1-6)]Man(a1-4)GlcNAc(a1-4)[D-Fuc(a1-6)]GlcNAc	1.000000085
NeuNAc(a2-3)Gal(b1-4)GlcNAc(b1-2)[Gal(b1-4)GlcNAc(b1-4)]Man(a1-3)[NeuNAc(a2-3)Gal(b1-4)GlcNAc(b1-2)Man(a1-6)]Man(b1-4)GlcNAc(b1-4)[Fuc(a1-6)]GlcNAc	1.000000085
IdoA(a1-4)GlcNAcOS(a1-4)GlcA(b1-4)2,5-Anhydro-ManOS	1.000000085
GalNAc(b1-4)GlcNAc(b1-3)[GalNAc(b1-4)GlcNAc(b1-6)]GalNAc	1.000000085
Gal(a1-4)Gal(b1-4)GlcNAc(b1-2)[Gal(a1-4)Gal(b1-4)GlcNAc(b1-4)]Man(a1-3)[Gal(a1-4)Gal(b1-4)GlcNAc(b1-2)[Gal(a1-4)Gal(b1-4)GlcNAc(b1-6)]Man(a1-6)]Man(b1-4)GlcNAc(b1-4)GlcNAc	1.000000085
GalNAc(b1-4)[NeuNAc(a2-3)]Gal(b1-4)GlcNAc(b1-2)[NeuNAc(a2-3)Gal(b1-4)GlcNAc(b1-6)]Man(a1-6)GalOS(b1-4)GlcNAc(b1-2)GalOS(b1-4)GlcNAc(b1-4)]Man(a1-3)]Man(b1-4)GlcNAc(b1-4)[Fuc(a1-6)]GlcNAc	1.000000085
NeuNAc(a2-3)Gal(b1-4)GlcNAc(b1-2)[NeuNAc(a2-3)Gal(b1-4)GlcNAc(b1-4)]Man(a1-3)[NeuNAc(a2-3)Gal(b1-4)GlcNAc(b1-3)Gal(b1-4)GlcNAc(b1-2)[NeuNAc(a2-3)Gal(b1-4)GlcNAc(b1-6)]Man(a1-6)]Man(b1-4)GlcNAc(b1-4)[Fuc(a1-6)]GlcNAc	1.000000085
Glc(b1-2)D-FucOAcNBut(b1-6)GlcNAc(a1-4)[Glc(b1-3)][Glc(a1-6)]GalNAc(a1-3)GlcNAc(b1-2)Glc	1.000000085
NeuNAcNMe(a2-3)[GalNAc(b1-4)]Gal(b1-4)Glc	1.000000085
NeuNAc(a2-3)Gal(b1-4)GlcNAc(b1-2)Man(a1-3)[NeuNGc(a2-3)Gal(b1-4)GlcNAc(b1-3)Gal(b1-4)GlcNAc(b1-2)[NeuNAc(a2-3)Gal(b1-4)GlcNAc(b1-3)Gal(b1-4)GlcNAc(b1-6)]Man(a1-6)]Man(b1-4)GlcNAc(b1-4)[Fuc(a1-6)]GlcNAc	1.000000085
NeuNAc(a2-3)[Gal(b1-4)GlcNAc(b1-3)Gal(b1-3)GalNAc(b1-4)]Gal(b1-4)Glc	1.000000085
NeuNAc(a2-3)Gal(b1-4)GlcNAc(b1-3)Gal(b1-4)GlcNAc(b1-3)Gal(b1-4)GlcNAc	1.000000085
NeuNAc(a2-8)NeuNAc(a2-3)Gal(b1-3)GalNAc(b1-4)[NeuNAc(a2-8)NeuNAc(a2-3)]Gal(b1-4)Glc	1.000000085
NeuNAc(a2-3)[Gal(b1-3)GalNAc(b1-4)]Gal(b1-4)Glc-ol(1-3)b-Tri-ol	1.000000085
GlcNAc(a1-4)Gal(b1-3)[GlcNAc(b1-3)[D-Fuc(a1-4)]GlcNAc(b1-6)]GalNAc	1.000000085
NeuNAc(a2-6)Gal(b1-4)GlcNAc(b1-2)[NeuNAc(a2-3)Gal(b1-3)[NeuNAc(a2-6)]GlcNAc(b1-4)]Man(a1-3)[NeuNAc(a2-6)Gal(b1-4)GlcNAc(b1-2)Man(a1-6)]Man(b1-4)GlcNAc(b1-4)GlcNAc	1.000000085
NeuNAc(a2-6)Gal(b1-4)GlcNAc(b1-2)Man(a1-3)[NeuNAc(a2-6)Gal(b1-4)GlcNAcOS(b1-2)Man(a1-6)]Man(b1-4)GlcNAc(b1-4)[Fuc(a1-6)]GlcNAc	1.000000085
NeuNAc(a2-3)Gal(b1-4)GlcNAc(b1-2)[NeuNGc(a2-3)Gal(b1-4)GlcNAc(b1-4)]Man(a1-3)[Man(a1-6)]Man(b1-4)GlcNAc(b1-4)[Fuc(a1-6)]GlcNAc	1.000000085
Araf(a1-3)Gal(a1-4)NeuNAc(a2-3)Gal(b1-4)Glc	1.000000085
Kdn(a2-3)Gal(b1-4)GlcNAc(b1-2)Man(a1-3)[NeuNGc(a2-3)Gal(b1-4)GlcNAc(b1-3)Gal(b1-4)GlcNAc(b1-2)Man(a1-6)]Man(b1-4)GlcNAc(b1-4)[Fuc(a1-6)]GlcNAc	1.000000085
GalNAc(a1-4)[GlcNAcOAc(a1-3)]GalNAc(a1-4)Glc(a1-4)Gal(b1-3)GalNAc	1.000000085
NeuNGc(a2-6)Gal(b1-4)GlcNAc(b1-2)[Kdn(a2-3)[GalNAc(b1-4)]Gal(b1-4)GlcNAc(b1-4)]Man(a1-3)[Gal(b1-4)GlcNAc(b1-2)Man(a1-6)]Man(b1-4)GlcNAc(b1-4)[Fuc(a1-6)]GlcNAc	1.000000085
NeuNAc(a2-3)Gal(b1-4)GlcNAc(b1-6)[Gal(b1-3)]GalNAc(a1-3)GalNAc	1.000000085
NeuNAc(a2-3)Gal(b1-3)[Fuc(a1-4)]GlcNAc(b1-3)Gal(b1-4)Glc	1.000000085
NeuNAcN(a2-3)[Gal(b1-3)GalNAc(b1-4)]Gal(b1-4)Glc	1.000000085
Kdn(a2-3)Gal(b1-4)GlcNAc(b1-2)[NeuNAc(a2-3)Gal(b1-4)GlcNAc(b1-4)]Man(a1-3)[GlcNAc(b1-4)][NeuNAc(a2-3)Gal(b1-4)GlcNAc(b1-2)Man(a1-6)]Man(b1-4)GlcNAc(b1-4)[Fuc(a1-6)]GlcNAc	1.000000085
Kdn(a2-3)[Gal(b1-4)]Gal(b1-3)[GlcNAc(b1-3)[Fuc(a1-4)]GlcNAc(b1-6)]GalNAc	1.000000085
Kdn(a2-3)Gal(b1-4)[Fuc(a1-3)]GlcNAc(b1-3)Gal(b1-4)Glc	1.000000085
GalOS(b1-4)GlcNAc(b1-2)[GalOS(b1-4)GlcNAc(b1-4)]Man(a1-3)[NeuNAc(a2-3)Gal(b1-4)GlcNAc(b1-2)[NeuNAc(a2-3)Gal(b1-4)GlcNAc(b1-6)]Man(a1-6)]Man(b1-4)GlcNAc(b1-4)GlcNAc	1.000000085
GlcNOPam(b1-4)GlcNAc(b1-4)GlcNAc(b1-4)GlcNAc(b1-4)GlcNAcOS	1.000000085
NeuNAc(a2-6)Gal(b1-4)GlcNAc(b1-2)[NeuNAc(a2-3)Gal(b1-4)[NeuNAc(a2-6)]GlcNAc(b1-4)]Man(a1-3)[NeuNAc(a2-6)Gal(b1-4)GlcNAc(b1-2)Man(a1-6)]Man(b1-4)GlcNAc(b1-4)GlcNAc	1.000000085
NeuNAc(a2-8)NeuNAc(a2-3)Gal(b1-3)GalNAc(b1-4)[NeuNAc(a2-8)NeuNAc(a2-3)]Gal	1.000000085
NeuNAc(a2-8)NeuNAc(a2-8)NeuNAc(a2-3)[NeuNAc(a2-8)NeuNAc(a2-3)Gal(b1-3)GalNAc(b1-4)]Gal(b1-4)Glc	1.000000085
NeuNAc(a2-3)Gal(b1-4)[Fuc(a1-3)]GlcNAc(b1-6)[Gal(b1-4)GlcNAc(b1-3)]GalNAc	1.000000085
Glc(a1-4)[Glc(a1-4)Glc(a1-4)Glc(a1-4)Glc(a1-6)]Glc(a1-4)Glc(a1-4)Glc	1.000000085
NeuNAc(a2-3)Gal(b1-4)GlcNAc(b1-3)GalNAc	1.000000085
NeuNAc(a2-3)Gal(b1-4)[Fuc(a1-3)]GlcNAc(b1-2)[NeuNAc(a2-3)Gal(b1-4)[Fuc(a1-3)]GlcNAc(b1-3)]Gal	1.000000085
NeuNAc(a2-3)Gal(b1-3)[NeuNAc(a2-6)]GalNAc(b1-4)[NeuNAc(a2-3)]Gal(b1-4)Glc	1.000000085
NeuNAc(a2-3)Gal(b1-3)GlcNAc(b1-2)Man(a1-3)[NeuNAc(a2-3)Gal(b1-4)GlcNAc(b1-2)[NeuNAc(a2-3)Gal(b1-3)GlcNAc(b1-6)]Man(a1-6)]Man(b1-4)GlcNAc(b1-4)[Fuc(a1-6)]GlcNAc	1.000000085
Kdo(a2-4)[GlcNAc(a1-2)LDManHepOPPEtn(a1-3)[NeuNAc(a2-3)Gal(b1-4)GlcNAc(b1-3)Gal(b1-4)Glc(b1-4)]LDManHep(a1-5)]Kdo(a2-6)GlcOPPEtnN(b1-6)GlcN	1.000000085
NeuNAc(a2-3)Gal(b1-4)GlcNAc(b1-2)[NeuNAc(a2-6)Gal(b1-4)GlcNAc(b1-4)]Man(a1-3)[NeuNAc(a2-3)Gal(b1-4)GlcNAc(b1-2)[NeuNAc(a2-3)Gal(b1-4)GlcNAc(b1-6)]Man(a1-6)]Man(b1-4)GlcNAc(b1-4)GlcNAc	1.000000085
NeuNAc(a2-6)Gal(b1-4)GlcNAc(b1-2)[NeuNAc(a2-6)Gal(b1-4)GlcNAc(b1-4)]Man(a1-3)[NeuNAc(a2-3)Gal(b1-4)GlcNAc(b1-2)[NeuNAc(a2-3)Gal(b1-4)GlcNAc(b1-6)]Man(a1-6)]Man(b1-4)GlcNAc(b1-4)GlcNAc	1.000000085
NeuNAc(a2-3)[GalNAc(b1-4)Gal(a1-4)]Gal(b1-4)Glc(b1-2)LDManHep(a1-2)LDManHepOPEtn(a1-3)[NeuNAc(a2-3)Gal(b1-4)GlcNAc(b1-3)Gal(b1-4)GlcOP(b1-4)]LDManHep(a1-5)KdoOPPEtn	1.000000085
[ManNAc(b1-4)Gal(a1-4)]Gal(b1-3)GalNAc(b1-3)Gal	1.000000085
NeuNGc(a2-6)Gal(b1-4)GlcNAc(b1-2)Man(a1-3)[NeuNGc(a2-3)Gal(b1-3)[NeuNGc(a2-6)]GlcNAc(b1-2)Man(a1-6)]Man(b1-4)GlcNAc(b1-4)GlcNAc	1.000000085
NeuNAc(a2-3)Gal(b1-4)[Glc(b1-6)]GlcNAc(b1-3)Gal	1.000000085
NeuNAc(a2-3)Gal(b1-3)[Gal(b1-4)GlcNAc(b1-6)]GalNAc	1.000000085
GlcNAc(b1-3)Gal(b1-4)GlcNAcOS(b1-3)GalOS(b1-4)GlcNAcOS	1.000000085
NeuNAc(a2-3)Gal(b1-3)[Fuc(a1-3)GlcNAc(b1-6)]GalNAc	1.000000085
NeuNAc(a2-3)Gal(b1-4)GlcNAc(b1-2)Man(a1-3)[NeuNAc(a2-3)Gal(b1-4)GlcNAc(b1-2)[NeuNAc(a2-6)Gal(b1-4)GlcNAc(b1-6)]Man(a1-6)]Man(b1-4)GlcNAc(b1-4)GlcNAc	1.000000085
GlcNAcOAc(a1-2)[Glc(a1-3)]LDManHepOPEtn(a1-3)[Neu(a2-3)Gal(b1-4)GlcNAc(b1-3)Gal(b1-4)Glc(b1-4)]LDManHep(a1-5)Kdo	1.000000085
NeuNAc(a2-3)Gal(b1-4)GlcNAc(b1-2)Man(a1-3)[NeuNAc(a2-6)Gal(b1-4)GlcNAc(b1-2)Man(a1-6)]Man(b1-4)GlcNAc	1.000000085
GalNAc(b1-4)[NeuNAc(a2-3)]Gal(b1-3)GalNAc(a1-4)Gal(b1-3)GalNAc	1.000000085
NeuNAc(a2-3)Gal(b1-3)GalNAc(b1-3)Gal(a1-4)Gal(b1-4)Glc	1.000000085
Glc(a1-4)Glc(a1-4)3,6-Anhydro-Glc(a1-4)3,6-Anhydro-Glc(a1-4)3,6-Anhydro-Glc(a1-4)3,6-Anhydro-Glc	1.000000085
Man(a1-3)[NeuNAc(a2-3)Gal(b1-3)GlcNAc(b1-6)Man(a1-6)]Man(b1-4)GlcNAc(b1-4)[Fuc(a1-6)]GlcNAc	1.000000085
NeuNAc(a2-6)Gal(a1-4)Glc	1.000000085
NeuNAc(a2-6)Gal(b1-4)GlcNAc(b1-2)[NeuNAc(a2-6)Gal(b1-4)GlcNAc(b1-4)]Man(a1-3)[NeuNAc(a2-3)Gal(b1-4)GlcNAc(b1-2)[NeuNAc(a2-3)Gal(b1-4)GlcNAc(b1-6)]Man(a1-6)]Man(b1-4)GlcNAc(b1-4)[Fuc(a1-6)]GlcNAc	1.000000085
GlcOS(a1-4)GlcOS(a1-4)GlcOS(b1-4)GlcOSOMe(a1-4)GlcOMe(b1-4)GlcOMe(a1-4)GlcOMe(b1-4)GlcOMe(a1-4)GlcOMe(b1-4)GlcOMe(a1-4)GlcOMe(b1-4)GlcOSOMe(a1-4)GlcOMeA(b1-4)GlcOS(a1-4)IdoOAcA(a1-4)GlcOSOMe	1.000000085
NeuNAc(a2-3)Gal(b1-4)GlcNAc(b1-3)Gal(b1-4)GlcNAc(b1-2)[NeuNAc(a2-3)Gal(b1-4)GlcNAc(b1-6)]Man(a1-6)[NeuNAc(a2-3)Gal(b1-4)GlcNAc(b1-2)Man(a1-3)]Man(b1-4)GlcNAc(b1-4)[Fuc(a1-6)]GlcNAc	1.000000085
NeuNAc(a2-8)NeuNAc(a2-8)NeuNAc(a2-3)Gal(b1-4)GlcNAc(b1-3)Gal(b1-4)Glc	1.000000085
Kdn(a2-6)Gal(b1-4)GlcNAc(b1-2)Man(a1-3)[Kdn(a2-3)Gal(b1-4)GlcNAc(b1-2)Man(a1-6)]Man(b1-4)GlcNAc(b1-4)GlcNAc	1.000000085
NeuNAc(a2-8)NeuNAc(a2-3)Gal(b1-3)LDManHep	1.000000085
Glc(a1-7)DDManHep(a1-2)[LDManHep(a1-6)]LDManHep(a1-4)[Glc(a1-4)GlcNAc(a1-4)Glc(b1-3)]LDManHep(a1-5)KdoOP	1.000000085
GalOctUloNAc-onic(a2-3)[Gal(b1-3)GalNAc(b1-4)]Gal(b1-4)Glc	1.000000085
NeuNAc(a2-3)Gal(b1-4)GlcNAc(b1-2)Man(a1-3)[NeuNAc(a2-3)Gal(b1-4)GlcNAc(b1-2)Man(a1-6)][GlcNAc(b1-4)]Man(b1-4)GlcNAc(b1-4)[Fuc(a1-6)]GlcNAc	1.000000085
NeuNGc(a2-3)Gal(b1-4)GlcNAc(b1-3)[Gal(b1-3)Gal(b1-4)GlcNAc(b1-6)]Gal(b1-4)GlcNAc(b1-3)Gal(b1-3)GalNAc	1.000000085
Gal(b1-3)GalNAc(b1-4)[NeuNAc(a2-3)]Gal(b1-3)[Gal(a1-2)]Gal(b1-3)[Glc(b1-2)]LDManHep(a1-3)[Glc(b1-4)]LDManHepOPEtn(a1-5)Kdo	1.000000085
NeuNAc(a2-6)Gal(b1-4)GlcNAc(b1-2)Man(a1-3)[NeuNAc(a2-6)Gal(b1-4)GlcNAc(b1-2)[NeuNAc(a2-3)Gal(b1-4)GlcNAc(b1-4)]Man(a1-6)]Man(b1-4)GlcNAc(b1-4)[Fuc(a1-6)]GlcNAc	1.000000085
NeuNAc(a2-3)Gal(b1-4)[Fuc(a1-3)]GlcNAc(b1-2)Man(a1-6)[NeuNAc(a2-6)Gal(b1-4)GlcNAc(b1-2)Man(a1-3)]Man(b1-4)GlcNAc(b1-4)GlcNAc	1.000000085
NeuNAc(a2-3)Gal(b1-4)[Fuc(b1-3)]GlcNAc(b1-3)[NeuNAc(a2-3)Gal(b1-4)[Fuc(b1-3)]GlcNAc(b1-3)[NeuNAc(a2-3)Gal(b1-4)[Fuc(b1-3)]GlcNAc(b1-3)Gal(b1-4)Glc(b1-4)]Gal(b1-4)Glc(b1-4)]Gal(b1-3)Ery	1.000000085
Rha(a1-2)Gal(a1-4)Xyl	1.000000085
GalNAc(b1-4)[NeuNAc(a2-3)]Gal(b1-3)[Gal(a1-2)]Gal(b1-3)[Glc(b1-2)]LDManHep(a1-3)[Glc(b1-4)]LDManHepOPEtn(a1-5)Kdo	1.000000085
NeuNAc(a2-8)NeuNAc(a2-3)Gal(b1-3)GalNAc(b1-4)[NeuNAc(a2-3)]Gal(b1-3)LDManHep(a1-3)[Glc(b1-4)]LDManHepOP(a1-5)Kdo	1.000000085
NeuNAc(a2-8)NeuNAc(a2-3)Gal(b1-4)Glc	1.000000085
Gal(a1-3)GalNAc(b1-3)Gal(a1-4)Gal(b1-4)Glc	1.000000085
NeuNAc(a2-3)Gal(b1-6)GalNAc(b1-4)Gal(b1-4)Glc	1.000000085
Kdn(a2-3)Gal(b1-4)GlcNAc(b1-2)Man(a1-3)[Kdn(a2-3)Gal(b1-4)GlcNAc(b1-2)Man(a1-6)]Man(b1-4)GlcNAc(b1-4)GlcNAc	1.000000085
NeuNAcOGc(a2-3)Gal(b1-3)GalNAc	1.000000085
NeuNAc(a2-3)Gal(b1-4)GlcNAc(b1-2)[NeuNAc(a2-3)Gal(b1-4)GlcNAc(b1-4)]Man(a1-3)[NeuNAc(a2-3)Gal(b1-4)GlcNAc(b1-3)Gal(b1-4)GlcNAc(b1-2)Man(a1-6)]Man(b1-4)GlcNAc(b1-4)[Fuc(a1-6)]GlcNAc	1.000000085
NeuNGc(a2-3)[GalNAc(b1-4)]Gal	1.000000085
NeuNAc(a2-8)NeuNAc(a2-3)Gal(b1-3)[NeuNAc(a2-8)NeuNAc(a2-6)]GlcNAc(b1-3)Gal(b1-4)Glc	1.000000085
Fuc(a1-2)GalOAc(b1-3)[Fuc(a1-4)]GlcNAc(a1-4)GlcA(b1-4)GalA(a1-3)Glc(b1-6)[3dLyxHepUlosaric(a2-3)GalA(a1-3)Glc(b1-4)]GlcOAc(a1-5)[GalOAcA(a1-7)Kdo(a2-4)]Kdo	1.000000085
QuiNAc(a1-3)Rha(a1-6)GlcNAc(a1-4)GlcA(b1-3)GalNAc(a1-4)QuiNAc	1.000000085
Gal(a1-4)GlcA(b1-6)Gal(b1-4)GalOAc(b1-4)GlcNAc(b1-6)Gal	1.000000085
NeuNAc(a2-3)Gal(b1-4)GlcNAc(b1-2)Man(a1-6)[Gal(b1-4)GlcNAc(b1-2)Man(a1-3)]Man(b1-4)GlcNAc(b1-4)GlcNAc	1.000000085
NeuNAc(a2-3)Gal(b1-4)GlcNAc(b1-3)[Gal(b1-4)GlcNAc(b1-6)]Gal(b1-4)GlcNAc(b1-3)Gal(b1-4)Glc	1.000000085
GlcNAc(b1-4)GlcNAc(a1-4)GlcNAc(b1-4)GlcNAc(b1-4)GlcNAc	1.000000085
NeuNAc(a2-3)Gal(b1-4)GlcNAc(b1-4)Man(a1-3)[NeuNAc(a2-3)Gal(b1-4)GlcNAc(b1-2)[Gal(b1-4)GlcNAc(b1-6)]Man(a1-6)]Man(b1-4)GlcNAc(b1-4)GlcNAc	1.000000085
GlcNAcOS(b1-3)Gal(b1-4)[Fuc(a1-3)]GlcNAcOS(b1-3)GalOS(b1-4)GlcNAcOS(b1-3)Gal	1.000000085
Gal(b1-6)Gal(b1-6)Glc	1.000000085
NeuNAc(a2-3)Gal(b1-4)GlcNAc(b1-2)Man(a1-3)[GlcNAc(b1-4)][Man(a1-3)[Man(a1-6)]Man(a1-6)]Man(b1-4)GlcNAc(b1-4)[Fuc(a1-6)]GlcNAc	1.000000085
[Glc(b1-4)Glc(b1-6)]Glc(a1-4)Glc(a1-4)Glc(a1-4)Glc(a1-4)Glc(a1-4)Glc(a1-4)Glc	1.000000085
NeuNAc(a2-3)[Gal(b1-4)Gal(a1-4)Gal(b1-3)GalNAc(b1-4)]Gal(b1-4)Glc	1.000000085
NeuNAcOAc(a2-8)NeuNAcOAc(a2-8)NeuNAcOAc(a2-3)Gal(b1-4)Glc	1.000000085
Kdo(a2-4)[GlcNAc(a1-2)[Glc(b1-3)]LDManHepOPEtn(a1-3)[NeuNAc(a2-3)Gal(b1-4)GlcNAc(b1-3)Gal(b1-4)Glc(b1-4)]LDManHep(a1-5)]Kdo	1.000000085
Kdn(a2-6)Gal(b1-4)GlcNAc(b1-2)[Kdn(a2-3)[GalNAc(b1-4)]Gal(b1-4)GlcNAc(b1-4)]Man(a1-3)[Gal(b1-4)GlcNAc(b1-2)Man(a1-6)]Man(b1-4)GlcNAc(b1-4)GlcNAc	1.000000085
NeuNAc(a2-3)Gal(b1-4)GlcNAc(b1-2)[NeuNAc(a2-3)Gal(b1-4)GlcNAc(b1-4)]Man(a1-3)[NeuNAc(a2-3)Gal(b1-4)GlcNAc(b1-2)[NeuNAc(a2-3)Gal(b1-4)GlcNAc(b1-6)]Man(a1-6)]Man(b1-4)GlcNAc(b1-4)GlcNAc	1.000000085
Kdn(a2-3)Gal(b1-3)GlcNAc(b1-3)Gal(b1-4)Glc	1.000000085
NeuNAc(a2-3)[GalNAc(b1-4)]Gal(b1-3)GlcNAc(b1-3)[GalNAc(b1-4)]Gal(b1-4)Glc	1.000000085
Gal(b1-3)[GalNAc(b1-6)]GalNAc	1.000000085
NeuNAc(a2-3)Gal(b1-6)[Gal(b1-4)]GlcNAc	1.000000085
NeuNGc(a2-3)[GalNAc(b1-4)Gal(b1-4)]GalNAc(b1-3)Gal(b1-3)GalNAc	1.000000085
QuiN(a1-4)GlcA(a1-6)GlcNAc(a1-4)L-GulAN(a1-3)D-FucNAc	1.000000085
GalNAc(b1-3)[ManNAc(b1-4)Gal(a1-4)]Gal(b1-3)GalNAc	1.000000085
NeuNAc(a2-3)Gal(b1-4)[NeuNAc(a2-3)Gal(b1-4)[NeuNAc(a2-3)Gal(b1-4)[NeuNAc(a2-3)Gal(b1-4)[NeuNAc(a2-3)Gal(b1-4)[Gal(b1-4)Glc(b1-6)]GlcN(b1-3)Gal(b1-4)Glc(b1-6)]GlcN(b1-3)Gal(b1-4)Glc(b1-6)]GlcN(b1-3)Gal(b1-4)Glc(b1-6)]GlcN(b1-3)Gal(b1-4)Glc(b1-6)]2,5-Anhydro-Man	1.000000085
Glc(a1-4)Glc(a1-4)Glc(a1-4)Glc(a1-4)Glc(a1-4)Glc(a1-4)GlcOEt	1.000000085
NeuNAc(a2-3)Gal(b1-3)GlcNAc(b1-2)Man(a1-3)[Man(a1-6)]Man(b1-4)GlcNAc(b1-4)[Fuc(a1-6)]GlcNAc	1.000000085
NeuNAc(a2-6)Gal(b1-4)GlcNAc(b1-2)[NeuNAc(a2-3)Gal(b1-4)GlcNAc(b1-6)]Man(a1-3)[NeuNAc(a2-3)Gal(b1-4)GlcNAc(b1-2)[NeuNAc(a2-6)Gal(b1-4)GlcNAc(b1-4)]Man(a1-6)]Man(b1-4)GlcNAc(b1-4)GlcNAc	1.000000085
Man(b1-3)GlcNAc(a1-4)GlcNAc	1.000000085
NeuNGc(a2-3)Gal(a1-4)GlcNAc(b1-3)[Gal(a1-3)Gal(a1-4)GlcNAc(b1-6)]Gal(b1-4)GlcNAc(b1-3)Gal(b1-3)GalNAc	1.000000085
GalOS(b1-4)GlcNAc(b1-2)[NeuNAc(a2-3)[GalNAc(b1-4)]Gal(b1-4)GlcNAc(b1-4)]Man(a1-3)[GalOS(b1-4)GlcNAc(b1-2)Man(a1-6)]Man(b1-4)GlcNAc(b1-4)[Fuc(a1-6)]GlcNAc	1.000000085
Gal(b1-4)GlcNAcOS(b1-3)Gal(b1-4)GlcNAc(b1-3)Gal(b1-3)GlcNAc	1.000000085
NeuNAc(a2-3)Gal(b1-3)[NeuNAc(a2-6)]GlcNAc(b1-3)Gal(b1-4)[Fuc(a1-3)]Glc	1.000000085
Fuc(a1-4)Gal(a1-4)Gal(b1-4)Glc	1.000000085
NeuNGc(a2-3)[GlcNAc(a1-4)Gal(b1-4)]Gal	1.000000085
NeuNGc(a2-3)Gal(b1-4)GlcNAc(b1-2)Man(a1-3)[Man(a1-6)]Man(b1-4)GlcNAc(b1-4)[D-Fuc(a1-6)]GlcNAc	1.000000085
D-Fuc(a1-2)Gal(a1-3)Gal(a1-4)Gal(b1-3)[GlcNAc(b1-6)]GalNAc	1.000000085
NeuNGc(a2-3)Gal(b1-4)GlcNAc(b1-2)[NeuNGc(a2-3)Gal(b1-4)GlcNAc(b1-4)]Man(a1-3)[GlcNAc(b1-4)][NeuNAc(a2-3)Gal(b1-4)GlcNAc(b1-2)Man(a1-6)]Man(b1-4)GlcNAc(b1-4)[Fuc(a1-6)]GlcNAc	1.000000085
NeuNAc(a2-3)Gal(b1-4)GlcNAc(b1-2)Man(a1-3)[GlcNAc(b1-4)][Gal(b1-4)GlcNAc(b1-2)Man(a1-6)]Man(b1-4)GlcNAc(b1-4)[Fuc(a1-6)]GlcNAc	1.000000085
NeuNGc(a2-3)Gal(b1-4)GlcNAc(b1-2)Man	1.000000085
Kdn(a2-3)Gal(b1-4)GlcNAc(b1-3)Gal(b1-4)Glc	1.000000085
Neu(a2-3)[NeuNAc(a2-3)Gal(b1-3)GalNAc(b1-4)]Gal(b1-4)Glc	1.000000085
NeuNAc(a2-6)Gal(b1-4)GlcNAc(b1-2)[NeuNAc(a2-3)Gal(b1-4)GlcNAc(b1-6)]Man(a1-3)[NeuNAc(a2-6)Gal(b1-4)GlcNAc(b1-2)[NeuNAc(a2-6)Gal(b1-4)GlcNAc(b1-4)]Man(a1-6)]Man(b1-4)GlcNAc(b1-4)GlcNAc	1.000000085
Gal(b1-4)GlcNAc(b1-2)[NeuNAc(a2-3)Gal(b1-3)[NeuNAc(a2-6)]GlcNAc(b1-4)]Man(a1-3)[NeuNAc(a2-3)Gal(b1-4)GlcNAc(b1-2)Man(a1-6)]Man(b1-4)GlcNAc(b1-4)GlcNAc	1.000000085
Glc(a1-4)Glc(a1-4)Glc(a1-4)Glc(a1-4)Glc(a1-4)GlcN(a1-4)GlcN	1.000000085
NeuNAcOS(a2-3)]Gal(b1-4)GlcNAc(b1-3)Gal(b1-3)[NeuNAc(a2-3)Gal(b1-4)GlcNAc(b1-6)]GalNAc	1.000000085
NeuNAc(a2-3)[GalNAc(b1-4)]Gal(b1-3)[NeuNAc(a2-6)]GlcNAc(b1-3)Gal	1.000000085
NeuNAc(a2-3)Gal(b1-4)GlcNAc(b1-2)[NeuNAc(a2-6)Gal(b1-4)GlcNAc(b1-6)]Man(a1-3)[NeuNAc(a2-3)Gal(b1-4)GlcNAc(b1-2)Man(a1-6)]Man(b1-4)GlcNAc(b1-4)[Fuc(a1-6)]GlcNAc	1.000000085
GlcA(b1-4)GlcNAc(a1-4)GlcA(b1-4)GlcNAc(a1-4)GlcA(b1-4)GlcNS(a1-4)GlcA(b1-4)2,5-Anhydro-Man	1.000000085
NeuNAc(a2-8)NeuNAc(a2-3)[Gal(a1-3)[Fuc(a1-2)]Gal(b1-3)GalNAc(b1-4)]Gal(b1-4)Glc	1.000000085
Gal(b1-6)Gal(a1-6)Glc	1.000000085
NeuNAc(a2-3)Gal(b1-3)[NeuNAc(a2-6)]GlcNAc(b1-2)Man(a1-3)[NeuNAc(a2-6)Gal(b1-4)GlcNAc(b1-2)Man(a1-6)]Man(b1-4)GlcNAc(b1-4)GlcNAc	1.000000085
NeuNAc(a2-3)[Gal(b1-4)]Gal(b1-4)GlcNAc(b1-2)Man(a1-3)[NeuNAc(a2-3)[Gal(b1-4)]Gal(b1-4)GlcNAc(b1-2)Man(a1-6)]Man(b1-4)GlcNAc(b1-4)GlcNAc	1.000000085
NeuNAc(a2-3)Gal(b1-4)GlcNAc(b1-3)Gal(b1-3)[NeuNAc(a2-3)Gal(b1-4)GlcNAc(b1-6)]GalNAc	1.000000085
NeuNAc(a2-3)Gal(b1-4)GlcNAc(b1-2)[NeuNAc(a2-3)Gal(b1-4)GlcNAc(b1-4)]Man(a1-3)[NeuNAc(a2-3)Gal(b1-4)GlcNAc(b1-3)Gal(b1-4)GlcNAc(b1-2)[Gal(b1-4)GlcNAc(b1-3)Gal(b1-4)GlcNAc(b1-6)]Man(a1-6)]Man(b1-4)GlcNAc(b1-4)[Fuc(a1-6)]GlcNAc	1.000000085
NeuNGc(a2-6)Gal(b1-4)GlcNAc(b1-2)Man(a1-3)[NeuNGc(a2-3)Gal(b1-4)GlcNAc(b1-2)[Kdn(a2-6)Gal(b1-4)GlcNAc(b1-6)]Man(a1-6)]Man(b1-4)GlcNAc(b1-4)[Fuc(a1-6)]GlcNAc	1.000000085
Ribf(b1-4)Gal(a1-2)Ribf	1.000000085
NeuNAc(a2-6)Gal(b1-4)GlcNAc(b1-2)[NeuNAc(a2-3)Gal(b1-4)GlcNAc(b1-4)]Man(a1-3)[GlcNAc(b1-4)][Gal(b1-4)GlcNAc(b1-2)Man(a1-6)]Man(b1-4)GlcNAc(b1-4)GlcNAc	1.000000085
Fuc(a1-2)Gal(b1-3)[Fuc(a1-4)]GlcNAc(a1-4)GlcA(b1-4)GalA(a1-3)Glc(b1-6)[3dLyxHepUlosaric(a2-3)GalA(a1-3)Glc(b1-4)]Glc(a1-5)[GalA(a1-7)Kdo(a2-4)]Kdo	1.000000085
GlcNAc(a1-4)GlcA(b1-4)GlcNS(a1-4)GlcA(b1-4)GlcNAc(a1-4)GlcA(b1-4)GlcNAc(a1-4)GlcA(b1-4)2,5-Anhydro-Man	1.000000085
NeuNGc(a2-3)Gal(b1-4)[Fuc(a1-3)]GlcNAc(b1-2)Man(a1-3)[Kdn(a2-3)Gal(b1-4)[Fuc(a1-3)]GlcNAc(b1-2)Man(a1-6)]Man(b1-4)GlcNAc(b1-4)[Fuc(a1-6)]GlcNAc	1.000000085
GlcNAc(b1-3)Gal(b1-4)GlcNAcOS(b1-3)Gal(b1-4)GlcNAcOS	1.000000085
Gal(b1-4)GlcNAcOS(b1-2)Man(a1-3)[Gal(b1-3)GlcNAc(b1-2)Man(a1-6)]Man(b1-4)GlcNAc(b1-4)[Fuc(a1-6)]GlcNAc	1.000000085
NeuNAc(a2-3)Gal(b1-4)GlcNAc(b1-3)Gal(b1-4)GlcNAc(b1-2)[NeuNAc(a2-3)Gal(b1-4)GlcNAc(b1-6)]Man(a1-6)[NeuNAc(a2-3)Gal(b1-4)GlcNAc(b1-2)[NeuNAc(a2-3)Gal(b1-4)GlcNAc(b1-4)]Man(a1-3)]Man(b1-4)GlcNAc(b1-4)[Fuc(a1-6)]GlcNAc	1.000000085
NeuNAc(a2-3)[GalNAc(b1-4)]Gal(b1-4)GlcNAc(b1-3)GalNAc	1.000000085
GalNAcOPGro(b1-3)Gal(a1-4)Gal(b1-3)[Glc(a1-6)]GalNAc(b1-4)GalNAcOPGro	1.000000085
NeuNAc(a2-3)Gal(b1-4)[NeuNAc(a2-3)Gal(b1-4)[Glc(b1-6)]GlcN(b1-3)Gal(b1-4)Glc(b1-6)]GlcNAc(b1-3)Gal	1.000000085
NeuNAc(a2-3)Gal(b1-4)GlcNAc(b1-2)Man(a1-3)[NeuNAc(a2-6)Gal(b1-4)GlcNAc(b1-2)Man(a1-6)]Man(b1-4)GlcNAc(b1-4)GlcNAc	1.000000085
GalNAc(b1-4)[NeuNAc(a2-3)]Gal(b1-4)GlcNAc(b1-2)[GalNAc(b1-4)[NeuNAc(a2-3)]Gal(b1-4)GlcNAc(b1-6)]Man(a1-6)[GalOS(b1-4)GlcNAc(b1-2)[GalOS(b1-4)GlcNAc(b1-4)]Man(a1-3)]Man(b1-4)GlcNAc(b1-4)[Fuc(a1-6)]GlcNAc	1.000000085
NeuNAc(a2-3)Gal(b1-4)GlcNAc(b1-4)[NeuNAc(a2-6)Gal(b1-4)GlcNAc(b1-2)]Man(a1-3)[NeuNAc(a2-6)Gal(b1-4)GlcNAc(b1-2)Man(a1-6)]Man(b1-4)GlcNAc	1.000000085
GlcOSA(b1-3)GalNAcOS(b1-4)GlcA(b1-3)GalNAcOS(b1-4)GlcOSA(b1-3)GalNAcOS	1.000000085
NeuNAc(a2-3)Gal(b1-4)GlcNAc(b1-2)Man(a1-3)[Gal(a1-3)Gal(b1-4)GlcNAc(b1-2)Man(a1-6)]Man(b1-4)GlcNAc(b1-4)GlcNAc	1.000000085
NeuNAc(a2-3)Gal(b1-4)GlcNAc(b1-2)[NeuNAc(a2-3)Gal(b1-4)GlcNAc(b1-4)]Man(a1-3)[NeuNAc(a2-6)Gal(b1-4)GlcNAc(b1-2)[NeuNAc(a2-3)Gal(b1-4)GlcNAc(b1-6)]Man(a1-6)]Man(b1-4)GlcNAc(b1-4)GlcNAc	1.000000085
NeuNAc(a2-3)Gal(b1-4)GlcNAc(b1-2)[NeuNAc(a2-6)Gal(b1-4)GlcNAc(b1-6)]Man(a1-3)[NeuNAc(a2-3)Gal(b1-4)GlcNAc(b1-2)[NeuNAc(a2-6)Gal(b1-4)GlcNAc(b1-4)]Man(a1-6)]Man(b1-4)GlcNAc(b1-4)GlcNAc	1.000000085
Neu(a2-3)Gal(b1-4)GlcNAc(b1-2)Man(a1-3)[Neu(a2-3)Gal(b1-4)GlcNAc(b1-2)Man(a1-6)]Man(b1-4)GlcNAc(b1-4)GlcNAc	1.000000085
NeuNAc(a2-3)Gal(b1-4)GlcNAc(b1-2)Glc(a1-3)[NeuNAc(a2-6)Gal(b1-4)GlcNAc(b1-2)Glc(a1-6)]Man(b1-4)GlcNAc	1.000000085
NeuNAc(a2-3)Gal(b1-4)GlcNAc(b1-2)[NeuNAc(a2-3)Gal(b1-4)GlcNAc(b1-6)]Man(a1-3)[NeuNAc(a2-3)Gal(b1-4)GlcNAc(b1-2)[NeuNAc(a2-6)Gal(b1-4)GlcNAc(b1-4)]Man(a1-6)]Man(b1-4)GlcNAc(b1-4)GlcNAc	1.000000085
GlcOAc(a1-4)GlcOAc(a1-4)GlcOAc(a1-4)GlcOAc(a1-4)GlcOAc(a1-4)GlcOAc(a1-4)GlcOAc	1.000000085
NeuNAc(a2-3)Gal(b1-3)[Fuc(a1-4)]GlcNAc(b1-3)[Gal(b1-3)GlcNAc(b1-3)Gal(b1-4)GlcNAc(b1-6)]Gal(b1-4)Glc	1.000000085
NeuNAc(a2-3)Gal(b1-4)GlcNAc(b1-3)Gal(b1-4)GlcNAc(b1-2)[NeuNAc(a2-3)Gal(b1-4)GlcNAc(b1-3)Gal(b1-4)GlcNAc(b1-6)]Man(a1-6)[NeuNAc(a2-3)Gal(b1-4)GlcNAc(b1-2)[Gal(b1-4)GlcNAc(b1-4)]Man(a1-3)]Man(b1-4)GlcNAc(b1-4)[Fuc(a1-6)]GlcNAc	1.000000085
GalNAc(b1-4)Gal(b1-3)GalNAc(a1-2)Thre-ol	1.000000085
NeuNAc(a2-3)Gal(b1-4)GlcNAc(b1-2)[NeuNAc(a2-3)Gal(b1-4)GlcNAc(b1-4)]Man(a1-3)[Gal(b1-4)GlcNAc(b1-2)[Gal(b1-4)GlcNAc(b1-6)]Man(a1-6)]Man(b1-4)GlcNAc(b1-4)[Fuc(a1-6)]GlcNAc	1.000000085
GalNAcOS(b1-4)Glc(b1-3)GalNAcOS	1.000000085
NeuNGc(a2-3)Gal(b1-4)GlcNAcOS(b1-3)Gal(b1-4)GlcNAcOS(b1-3)Gal(b1-4)GlcNAcOS(b1-3)Gal(b1-4)GlcNAc(b1-3)Gal(b1-3)GalNAc	1.000000085
GalOS(b1-4)GlcNAc(b1-2)[GalOS(b1-4)GlcNAc(b1-4)]Man(a1-3)[NeuNAc(a2-3)Gal(b1-4)GlcNAc(b1-2)Man(a1-6)]Man(b1-4)GlcNAc(b1-4)GlcNAc	1.000000085
NeuNAc(a2-8)NeuNAc(a2-8)NeuNAc(a2-3)Gal(b1-4)Glc	1.000000085
NeuNAc(a2-3)Gal(b1-4)GlcNAc(b1-2)[NeuNAc(a2-6)Gal(b1-4)GlcNAc(b1-6)]Man(a1-3)[NeuNAc(a2-6)Gal(b1-4)GlcNAc(b1-2)[NeuNAc(a2-3)Gal(b1-4)GlcNAc(b1-4)]Man(a1-6)]Man(b1-4)GlcNAc(b1-4)GlcNAc	1.000000085
NeuNAc(a2-3)Gal(b1-4)GlcNAc(b1-3)Gal(b1-4)Glc(b1-4)[GlcNAc(a1-2)LDManHep(a1-3)]LDManHep(a1-5)Kdo	1.000000085
GalNAc(a1-3)[NeuNAc(a2-6)]GalNAc	1.000000085
Kdn(a2-3)Gal(b1-3)GlcNAc	1.000000085
Kdn(a2-3)Gal(b1-4)GlcNAc(b1-2)[Kdn(a2-3)Gal(b1-4)GlcNAc(b1-4)]Man(a1-3)[GlcNAc(b1-4)][Kdn(a2-3)Gal(b1-4)GlcNAc(b1-2)Man(a1-6)]Man(b1-4)GlcNAc(b1-4)[Fuc(a1-6)]GlcNAc	1.000000085
NeuNAc(a2-3)Gal(b1-4)GlcNAc(b1-3)Gal(b1-4)GlcNAc(b1-3)Gal(b1-4)GlcNAc(b1-3)Gal(b1-4)GlcNAc(b1-3)Gal(b1-4)Glc	1.000000085
GalNAc(b1-6)GalNAc(b1-6)GalNAc(b1-6)GalNAc	1.000000085
Gal(a1-4)Gal(a1-4)Gal(a1-4)Gal(a1-4)Gal	1.000000085
NeuNAc(a2-3)Gal(b1-4)[Fuc(a1-3)]GlcNAc(b1-4)[NeuNAc(a2-3)Gal(b1-4)[Fuc(a1-3)]GlcNAc(b1-6)]Gal	1.000000085
GlcNAc(a1-4)GlcOSA(b1-4)GlcNAcOS(a1-4)GlcA	1.000000085
GlcNAc(a1-4)GlcNAc(a1-4)Kdo	1.000000085
NeuNAc(a2-6)Gal(b1-4)GlcNAc(b1-2)[NeuNAc(a2-3)Gal(b1-3)[NeuNAc(a2-6)]GlcNAc(b1-4)]Man(a1-3)[Gal(b1-4)GlcNAc(b1-2)Man(a1-6)]Man(b1-4)GlcNAc(b1-4)GlcNAc	1.000000085
Glc(b1-2)[NeuNAc(a2-8)NeuNAc(a2-3)Gal(b1-3)GalNAc(b1-4)Gal(b1-3)]LDManHep(a1-3)[Glc(b1-4)]LDManHepOP(a1-5)Kdo	1.000000085
Gal(a1-3)Man(a1-3)Glc(b1-4)GlcNAc(a1-4)GlcA(b1-4)GlcA	1.000000085
Kdn(a2-6)Gal(b1-4)GlcNAc(b1-2)Man(a1-3)[GlcNAc(b1-4)][NeuNGc(a2-3)Gal(b1-4)GlcNAc(b1-2)Man(a1-6)]Man(b1-4)GlcNAc(b1-4)GlcNAc	1.000000085
NeuNAc(a2-3)Gal(b1-4)GlcNAc(b1-2)Man(a1-3)[NeuNAc(a2-3)Gal(b1-4)GlcNAc(b1-3)Gal(b1-4)GlcNAc(b1-2)[NeuNAc(a2-3)Gal(b1-4)GlcNAc(b1-6)]Man(a1-6)]Man(b1-4)GlcNAc(b1-4)[Fuc(a1-6)]GlcNAc	1.000000085
NeuNAc(a2-3)Gal(b1-4)GlcNAc(b1-2)Man(b1-3)[NeuNAc(a2-3)Gal(b1-4)GlcNAc(b1-2)Man(b1-6)]Man(a1-4)GlcNAc	1.000000085
NeuNAc(a2-3)Gal(b1-4)GlcNAc(b1-2)[NeuNAc(a2-6)Gal(b1-4)GlcNAc(b1-6)]Man(a1-3)[NeuNAc(a2-6)Gal(b1-4)GlcNAc(b1-2)[NeuNAc(a2-6)Gal(b1-4)GlcNAc(b1-4)]Man(a1-6)]Man(b1-4)GlcNAc(b1-4)GlcNAc	1.000000085
NeuNAc(a2-3)Gal(b1-4)GlcNAc(b1-2)Man(a1-3)[Man(a1-3)[Man(a1-6)]Man(a1-6)]Man(b1-4)GlcNAc(b1-4)GlcNAc	1.000000085
Araf(a1-3)[Araf(a1-2)[Araf(a1-3)][Xyl(b1-4)]Xyl(b1-4)]Xyl(b1-4)Xyl	1.000000085
Gal(a1-4)Gal(a1-4)Gal(a1-4)Gal(a1-4)Gal-ol	1.000000085
NeuNGc(a2-3)Gal(b1-3)[NeuNAc(a2-6)]GalNAc	1.000000085
LDManHep(a1-2)LDManHepOPEtn(a1-3)[Gal(a1-4)Gal(b1-4)Glc(b1-4)]LDManHep	1.000000085
NeuNAc(a2-3)Gal(b1-4)GlcNAc(b1-3)Gal(b1-4)GlcNAc(b1-3)Gal(b1-4)GlcNAc(b1-2)[NeuNAc(a2-3)Gal(b1-4)GlcNAc(b1-6)]Man(a1-6)[NeuNAc(a2-3)Gal(b1-4)GlcNAc(b1-2)[NeuNAc(a2-3)Gal(b1-4)GlcNAc(b1-4)]Man(a1-3)]Man(b1-4)GlcNAc(b1-4)[Fuc(a1-6)]GlcNAc	1.000000085
NeuNAc(a2-3)Gal(b1-4)GlcNAcOS(b1-3)GalOS(b1-4)GlcNAcOS	1.000000085
NeuNAc(a2-6)Gal(b1-4)GlcNAc(b1-2)[NeuNGc(a2-3)[GalNAc(b1-4)]Gal(b1-4)GlcNAc(b1-4)]Man(a1-3)[Gal(b1-4)GlcNAc(b1-2)Man(a1-6)]Man(b1-4)GlcNAc(b1-4)GlcNAc	1.000000085
Gal(b1-6)Gal(b1-3)Ara	1.000000085
NeuNAc(a2-6)Gal(b1-4)GlcNAc(b1-2)Man(a1-3)[NeuNGc(a2-3)Gal(b1-4)GlcNAc(b1-2)Man(a1-6)]Man(b1-4)GlcNAc(b1-4)[Fuc(a1-6)]GlcNAc	1.000000085
NeuNAc(a2-3)GalOS(b1-4)[Fuc(a1-3)]GlcNAcOS	1.000000085
NeuNAc(a2-3)Gal(b1-4)GlcNAc(b1-4)Man(a1-3)[NeuNAc(a2-3)Gal(b1-4)GlcNAc(b1-2)[NeuNAc(a2-3)Gal(b1-4)GlcNAc(b1-6)]Man(a1-6)]Man(b1-4)GlcNAc(b1-4)[Fuc(a1-6)]GlcNAc	1.000000085
Gal(b1-3)Gal(b1-4)Gal(b1-4)Glc	1.000000085
NeuNAc(a2-3)Gal(b1-3)GalNAc-ol(1-3)a-Tri-ol	1.000000085
Fuc(a1-3)[GalNAc(b1-4)]GlcNAc(b1-6)[GalNAc(b1-4)GlcNAc(b1-3)]GalNAc	1.000000085
NeuNAc(a2-6)Gal(b1-4)GlcNAc(b1-2)[NeuNAc(a2-3)Gal(b1-4)GlcNAc(b1-4)]Man(a1-3)[NeuNAc(a2-6)Gal(b1-4)GlcNAc(b1-2)[NeuNAc(a2-3)Gal(b1-4)GlcNAc(b1-6)]Man(a1-6)]Man(b1-4)GlcNAc(b1-4)GlcNAc	1.000000085
Glc(a1-2)[NeuNAc(a2-3)[GalNAc(b1-4)]Gal(b1-4)Glc(b1-2)LDManHep(a1-3)]LDManHepOPEtn(a1-5)Kdo	1.000000085
Neu(a2-3)Gal(b1-4)GlcNAc(b1-3)Gal(b1-3)GlcNAc(b1-3)Gal(b1-4)Glc	1.000000085
Gal(b1-6)Gal(b1-4)Rha	1.000000085
NeuNAc(a2-6)Gal(b1-4)GlcNAc(b1-2)Man(a1-3)[NeuNAc(a2-3)Gal(b1-4)GlcNAc(b1-2)Man(a1-6)]Man(b1-4)GlcNAc(b1-4)ManNAc	1.000000085
GalNAc(b1-3)GalNAc(b1-4)Gal(a1-4)Gal(b1-4)Glc	1.000000085
NeuNGc(a2-3)Gal(b1-4)GlcNAc(b1-2)Man(a1-3)[Man(a1-6)]Man(b1-4)GlcNAc(a1-4)[D-Fuc(a1-6)]GlcNAc	1.000000085
GlcOSA(b1-3)GalNAcOS(b1-4)GlcOSA(b1-3)GalNAcOS(b1-4)GlcOSA(b1-3)GalNAcOS	1.000000085
NeuNAc(a2-3)Gal(b1-4)GlcNAc(b1-2)Man(a1-3)[NeuNAc(a2-3)Gal(b1-4)GlcNAc(b1-2)[Gal(b1-4)GlcNAc(b1-6)]Man(a1-6)]Man(b1-4)GlcNAc(b1-4)GlcNAc	1.000000085
GalNAc(b1-4)[NeuNGc(a2-3)]Gal(b1-4)Glc	1.000000085
Man(b1-4)Gal(b1-4)Gal(b1-4)ManOMe	1.000000085
Kdn(a2-3)[GalNAc(b1-4)]GalNAc(b1-3)Gal(b1-4)Gal(b1-3)GalNAc	1.000000085
Gal(b1-3)GalNAc(b1-4)[NeuNAc(a2-8)NeuNAc(a2-8)NeuNAc(a2-3)]Gal(b1-4)Glc	1.000000085
GlcNAc(a1-4)GlcNAc(a1-4)GlcNAc(b1-4)GlcNAc(b1-4)GlcNAc	1.000000085
NeuNAc(a2-3)Gal(b1-4)[Fuc(a1-3)]GlcNAc(b1-3)Gal(b1-4)GlcNAc	1.000000085
NeuNAc(a2-3)Gal(b1-4)GlcNAc(b1-3)Gal(b1-4)[Fuc(a1-3)]GlcNAc(b1-3)Gal(b1-4)GlcNAc(b1-3)Gal(b1-4)Glc	1.000000085
NeuNAc(a2-3)Gal(b1-4)GlcNAc(b1-2)Glc(a1-3)[NeuNAc(a2-6)Gal(b1-4)GlcNAc(b1-2)Glc(a1-6)]Man(b1-4)GlcNAc(b1-4)GlcNAc	1.000000085
NeuNAc(a2-3)Gal(b1-3)[Fuc(a1-4)]GlcNAc(b1-3)[Fuc(a1-2)Gal(b1-3)GlcNAc(b1-3)Gal(b1-4)[Fuc(a1-3)]GlcNAc(b1-6)]Gal(b1-4)Glc	1.000000085
NeuNAc(a2-3)Gal(b1-3)[NeuNAc(a2-3)Gal(b1-4)GlcNAc(b1-3)Gal(b1-4)GlcNAc(b1-6)]GalNAc	1.000000085
NeuNGc(a2-3)Gal(b1-4)GlcNAc(b1-3)Gal(b1-4)GlcNAc(b1-3)Gal(b1-4)GlcNAc(b1-3)[Gal(b1-4)GlcNAc(b1-6)]Gal(b1-3)GalNAc	1.000000085
GalOS(b1-3)GalNAc(b1-3)Gal(a1-4)Gal(b1-4)Glc	1.000000085
Kdo(a2-4)[GlcNAc(a1-2)LDManHepOPPEtn(a1-3)[NeuNAc(a2-3)Gal(b1-4)GlcNAc(b1-3)Gal(b1-4)Glc(b1-4)]LDManHep(a1-5)]Kdo(a2-6)GlcNAc(b1-6)GlcNAc	1.000000085
NeuNAc(a2-3)Gal(b1-3)GalN(b1-4)Gal(b1-4)Glc	1.000000085
NeuNGc(a2-3)Gal(b1-3)[NeuNGc(a2-6)]GlcNAc(b1-2)Man(a1-6)[NeuNGc(a2-6)Gal(b1-4)GlcNAc(b1-2)Man(a1-3)]Man(b1-4)GlcNAc(b1-4)GlcNAc	1.000000085
Fuc(a1-2)Gal(b1-4)GlcNAc(b1-6)[GlcNAc(a1-4)Gal(b1-3)]GalNAc	1.000000085
Man(a1-3)[NeuNAc(a2-3)Gal(b1-4)GlcNAc(b1-2)Man(a1-6)]Man(b1-4)GlcNAc(b1-4)[Fuc(a1-6)]GlcNAc	1.000000085
NeuNAc(a2-3)Gal(b1-3)GlcNAc(b1-2)Man(a1-3)[NeuNAc(a2-3)Gal(b1-3)GlcNAc(b1-2)Man(a1-6)]Man(b1-4)GlcNAc	1.000000085
NeuNAcOAc(a2-6)Gal(b1-4)GlcNAc(b1-2)Man(a1-3)[NeuNAcOAc(a2-3)Gal(b1-4)GlcNAc(b1-2)Man(a1-6)]Man(b1-4)GlcNAc(b1-4)GlcNAc	1.000000085
NeuNAc(a2-3)Gal(b1-4)GlcNAc(a1-2)Man(a1-3)[Man(a1-6)]Man(b1-4)GlcNAc(b1-4)aldehyde-QuiNAc	1.000000085
NeuNAc(a2-3)Gal(b1-4)GlcNAc(b1-2)Man(a1-6)[NeuNGc(a2-3)Gal(b1-4)GlcNAc(b1-2)Man(a1-3)]Man(b1-4)GlcNAc(b1-4)[Fuc(a1-6)]GlcNAc	1.000000085
[Gal(b1-4)]Gal(b1-4)[GlcNAc(b1-2)]Glc(b1-3)GalNAc(b1-3)Gal	1.000000085
NeuNAc(a2-3)[GalNAc(b1-4)]Gal(b1-3)[NeuNAc(a2-6)]GlcNAc(b1-3)Gal(b1-4)Glc	1.000000085
Galf(b1-3)Gal(a1-4)NeuNAc(a2-3)Gal(b1-4)Glc	1.000000085
NeuNAc(a2-3)Gal(b1-4)GlcNAc(b1-3)Gal(b1-3)Gal(b1-4)Glc	1.000000085
Kdn(a2-3)[GalNAc(b1-4)]Gal(b1-4)Glc	1.000000085
NeuNAc(a2-3)Gal(b1-4)GlcNAc(b1-2)Man(a1-6)[Man(a1-3)]Man(b1-4)GlcNAc(b1-4)[Fuc(a1-6)]GlcNAc	1.000000085
NeuNAc(a2-3)Gal(b1-4)GlcNAc(b1-3)Gal(b1-4)Glc(b1-4)[GlcNAc(a1-2)LDManHepOPEtn(a1-3)]LDManHep(a1-5)Kdo	1.000000085
NeuNAc(a2-3)Gal(b1-4)GlcNAc(b1-2)Man(b1-3)[NeuNAc(a2-3)Gal(b1-4)GlcNAc(b1-2)Man(b1-6)]Man(a1-4)GlcNAc(b1-4)GlcNAc	1.000000085
Gal(b1-4)[NeuNAc(a2-3)Gal(b1-6)]GlcNAc	1.000000085
GlcNAc(a1-4)[Fuc(a1-2)]Gal(b1-3)[GlcNAc(a1-4)[Fuc(a1-2)]Gal(b1-4)GlcNAc(b1-6)]GalNAc	1.000000085
GlcOAcN(b1-4)GlcNAc(b1-4)GlcNAc(b1-4)GlcNAcOS	1.000000085
GalNAc(b1-6)[Fuc(a1-2)]Gal	1.000000085
NeuNGc(a2-3)Gal(b1-4)GlcNAc(b1-2)[NeuNAc(a2-3)Gal(b1-4)GlcNAc(b1-4)]Man(a1-3)[NeuNAc(a2-3)Gal(b1-4)GlcNAc(b1-2)[NeuNAc(a2-3)Gal(b1-4)GlcNAc(b1-6)]Man(a1-6)]Man(b1-4)GlcNAc(b1-4)[Fuc(a1-6)]GlcNAc	1.000000085
NeuNAc(a2-3)Gal(b1-3)[Fuc(a1-4)]GlcNAc(b1-3)Gal(b1-3)[Fuc(a1-4)]GlcNAc	1.000000085
NeuNAc(a2-8)NeuNAc(a2-3)Gal(b1-4)Glc(b1-3)Gal(b1-4)Glc	1.000000085
NeuNAc(a2-3)Gal(b1-3)[NeuNAc(a2-3)Gal(b1-4)[Fuc(a1-3)]GlcNAcOS(b1-6)]GalNAc	1.000000085
Gal(b1-4)GlcNAcOS(b1-6)[NeuNAc(a2-3)Gal(b1-3)]GalNAc	1.000000085
NeuNAc(a2-3)Gal(b1-3)GlcNAc(b1-2)[NeuNAc(a2-3)Gal(b1-3)GlcNAc(b1-4)]Man(a1-3)[NeuNAc(a2-3)Gal(b1-3)GlcNAc(b1-2)Man(a1-6)]Man(b1-4)GlcNAc(b1-4)[Fuc(a1-6)]GlcNAc	1.000000085
LDManHep(a1-2)LDManHep(a1-3)[NeuNAc(a2-3)Gal(b1-4)GlcNAc(b1-3)Gal(b1-4)DDManHep(a1-6)Glc(b1-4)]LDManHep(a1-5)Kdo	1.000000085
NeuNGc(a2-3)Gal(b1-3)GlcNAc(b1-2)Man(a1-3)[GlcNAc(b1-2)[NeuNAc(a2-3)Gal(b1-3)GlcNAc(b1-6)]Man(a1-6)]Man(b1-4)GlcNAc(b1-4)[Fuc(a1-6)]GlcNAc	1.000000085
NeuNAc(a2-3)[Gal(b1-4)]Gal(b1-3)[GlcNAc(b1-3)[Fuc(a1-4)]GlcNAc(b1-6)]GalNAc	1.000000085
NeuNAc(a2-6)GalNAc(b1-4)GlcNAc	1.000000085
GalOS(b1-4)GlcNAc(b1-2)[NeuNAc(a2-3)Gal(b1-4)GlcNAc(b1-4)]Man(a1-3)[NeuNAc(a2-3)Gal(b1-4)GlcNAc(b1-2)Man(a1-6)]Man(b1-4)GlcNAc(b1-4)[Fuc(a1-6)]GlcNAc	1.000000085
GalNAc(b1-4)[NeuNAc(a2-3)]Gal(b1-3)GalNAc	1.000000085
NeuNAc(a2-3)Gal(b1-4)GlcNAc(b1-6)[GalOS(b1-3)]GalNAc	1.000000085
Glc(b1-4)GlcOLac(b1-4)Gal	1.000000085
NeuNAc(a2-3)Gal(b1-4)GlcNAc(b1-3)Gal(b1-3)[NeuNAc(a2-3)Gal(b1-4)GlcNAc(b1-3)Gal(b1-4)GlcNAc(b1-6)]GalNAc	1.000000085
GlcNAc(a1-4)GlcNAc(a1-4)GlcNAc(a1-4)GlcNAc	1.000000085
Gal(a1-3)Gal(a1-4)Gal(b1-4)GlcNAc(b1-6)][Gal(a1-3)Gal(a1-4)Gal(b1-3)]GalNAc	1.000000085
GalNAc(b1-4)[GalNAc(a1-2)Fuc(a1-3)]GlcNAc(b1-3)[GalNAc(b1-4)[GalNAc(a1-2)Fuc(a1-3)]GlcNAc(b1-6)]GalNAc	1.000000085
NeuNAc(a2-3)Gal(b1-4)Glc	1.000000085
NeuNAc(a2-3)Gal(b1-4)GlcNAc(b1-6)[GlcNAc(b1-3)]GalNAc	1.000000085
NeuNAc(a2-6)Gal(b1-4)GlcNAc(b1-2)Man(a1-3)[NeuNGc(a2-3)Gal(b1-4)GlcNAc(b1-2)[Kdn(a2-6)Gal(b1-4)GlcNAc(b1-6)]Man(a1-6)]Man(b1-4)GlcNAc(b1-4)[Fuc(a1-6)]GlcNAc	1.000000085
NeuNAc(a2-3)Gal(b1-4)GlcNAc(b1-3)[Gal(b1-4)GlcNAc(b1-6)]Gal(b1-4)GlcNAc(b1-3)Gal(b1-4)GlcNAc(b1-3)Gal(b1-4)Glc	1.000000085
NeuNAc(a2-3)Gal(b1-3)[NeuNAc(a2-6)Gal(b1-4)GlcNAc(b1-6)]GalNAc	1.000000085
NeuNAc(a2-3)Gal(b1-4)GlcNAc(b1-3)[Fuc(a1-2)Gal(b1-4)GlcNAc(b1-6)]Gal(b1-4)GlcNAc(b1-3)Gal(b1-4)Glc	1.000000085
Gal(a1-4)Rha(b1-3)Rha	1.000000085
NeuNAc(a2-3)[NeuNAc(a2-8)NeuNAc(a2-3)Gal(b1-3)GalNAc(b1-4)]Gal(b1-3)LDManHep	1.000000085
Gal(a1-4)NeuNAcOAc(a2-3)Gal(b1-3)GalNAc(b1-4)Gal	1.000000085
NeuNAcOAc(a2-8)NeuNAc(a2-3)Gal(b1-4)GlcNAc(b1-3)Gal(b1-4)GlcNAc(b1-3)Gal(b1-4)Glc	1.000000085
NeuNAc(a2-3)Gal(b1-4)GlcNAc(b1-2)[NeuNAc(a2-3)Gal(b1-4)GlcNAc(b1-4)]Man(a1-3)[Gal(b1-4)GlcNAc(b1-3)Gal(b1-4)GlcNAc(b1-2)[NeuNAc(a2-3)Gal(b1-4)GlcNAc(b1-3)Gal(b1-4)GlcNAc(b1-6)]Man(a1-6)]Man(b1-4)GlcNAc(b1-4)[Fuc(a1-6)]GlcNAc	1.000000085
Gal(b1-6)Gal(b1-6)XylHex	1.000000085
[Gal(b1-4)Gal(b1-4)Glc(b1-6)]Glc(a1-4)Glc(a1-4)Glc(a1-4)Glc(a1-4)Glc(a1-4)Glc(a1-4)Glc(a1-4)Glc	1.000000085
NeuNAc(a2-6)Gal(b1-4)GlcNAc(b1-2)[NeuNAc(a2-6)Gal(b1-4)GlcNAc(b1-4)]Man(a1-3)[NeuNAc(a2-3)Gal(b1-4)GlcNAc(b1-2)[NeuNAc(a2-6)Gal(b1-4)GlcNAc(b1-6)]Man(a1-6)]Man(b1-4)GlcNAc(b1-4)[Fuc(a1-6)]GlcNAc	1.000000085
NeuNAc(a2-8)NeuNAc(a2-8)NeuNAc(a2-8)NeuNAc(a2-3)[GalNAc(b1-4)]Gal(b1-4)Glc	1.000000085
NeuNAc(a2-6)Gal(b1-4)GlcNAc(b1-2)[NeuNAc(a2-3)Gal(b1-4)GlcNAc(b1-6)]Man(a1-3)[NeuNAc(a2-3)Gal(b1-4)GlcNAc(b1-2)Man(a1-6)]Man(b1-4)GlcNAc(b1-4)GlcNAc	1.000000085
NeuNAc(a2-3)Gal(b1-4)GlcNAc(a1-2)Man(a1-3)[Man(a1-6)]Man(b1-4)GlcNAc(b1-4)GlcNAc	1.000000085
GalNAc(a1-4)Gal(a1-6)Gal(a1-3)Gal	1.000000085
GlcNAc(a1-4)GlcA(b1-4)GlcNS(a1-4)IdoA(a1-4)GlcNS	1.000000085
NeuNAc(a2-3)Gal(b1-4)GlcNAc(b1-2)Man(a1-3)[NeuNAc(a2-3)Gal(b1-4)GlcNAc(b1-3)Gal(b1-4)GlcNAc(b1-2)[NeuNAc(a2-3)Gal(b1-4)GlcNAc(b1-3)Gal(b1-4)GlcNAc(b1-6)]Man(a1-6)]Man(b1-4)GlcNAc(b1-4)[Fuc(a1-6)]GlcNAc	1.000000085
GalNAc(a1-3)GlcA(b1-3)Fuc	1.000000085
NeuNAc(a2-3)[GalNAc(b1-4)]Gal(b1-3)[NeuNAc(a2-6)]GalNAc	1.000000085
NeuNAc(a2-3)Gal(b1-3)[NeuNAc(a2-6)]Gal	1.000000085
Gal(a1-4)Gal(b1-4)Glc(a1-2)Glc	1.000000085
Kdn(a2-3)[KdnOAc(a2-3)Gal(b1-3)GalNAc(b1-4)]Gal(b1-4)Glc	1.000000085
GalNAc(b1-4)[NeuNGc(a2-3)]GalNAc(b1-3)Gal(b1-4)Gal(b1-3)GalNAc	1.000000085
Glc(b1-4)Gal(b1-4)Gal(b1-4)Gal	1.000000085
NeuNAc(a2-3)Gal(b1-4)GlcNAc(b1-3)[Gal(a1-3)Gal(b1-4)[Fuc(a1-3)]GlcNAc(b1-6)]Gal(b1-4)GlcNAc(b1-3)Gal(b1-4)Glc	1.000000085
Neu(a2-3)Gal(a1-4)GlcNAc(b1-2)Man(a1-3)[Neu(a2-3)Gal(a1-4)GlcNAc(b1-2)[Neu(a2-3)Gal(a1-4)GlcNAc(b1-4)]Man(a1-6)]Man(b1-4)GlcNAc(b1-4)[Fuc(a1-6)]GlcNAc	1.000000085
Gal(b1-3)GlcNAc(b1-3)[NeuNAc(a2-3)Gal(b1-4)GlcNAc(b1-6)]GalNAc	1.000000085
NeuNAc(a2-3)Gal(b1-4)GlcNAc(b1-3)Fuc	1.000000085
NeuNAc(a2-8)NeuNAc(a2-3)Gal(b1-4)Glc-ol(1-3)a-Tri-ol	1.000000085
GalNAc(b1-4)[NeuNGc(a2-3)]Gal	1.000000085
GlcNAcOS(b1-3)GalOS(b1-4)GlcNAcOS(b1-3)Gal(b1-4)GlcNAc(b1-2)Man(a1-3)[GlcNAcOS(b1-3)GalOS(b1-4)GlcNAcOS(b1-3)Gal(b1-4)GlcNAc(b1-2)Man(a1-6)]Man(b1-4)GlcNAc(b1-4)GlcNAc	1.000000085
NeuNAc(a2-3)Gal(b1-3)GalNAc(a1-3)[Fuc(a1-2)]Gal(b1-4)GlcNAc(b1-3)Gal(b1-4)Glc	1.000000085
NeuNAcNMe(a2-3)Gal(b1-4)Glc	1.000000085
NeuNGc(a2-6)Gal(b1-4)GlcNAcOS(b1-2)Man(a1-3)[NeuNAc(a2-3)Gal(b1-4)GlcNAc(b1-2)Man(a1-6)]Man(b1-4)GlcNAc(b1-4)[Fuc(a1-6)]GlcNAc	1.000000085
NeuNAc(a2-3)[Gal(b1-4)GlcNAc(b1-4)]Gal(b1-4)GlcNAc	1.000000085
NeuNGc(a2-8)NeuNGc(a2-3)Gal	1.000000085
NeuNAc(a2-3)Gal(b1-4)GlcNAc(b1-3)[NeuNAc(a2-3)Gal(b1-4)GlcNAc(b1-6)]Gal(b1-4)Glc	1.000000085
NeuNAcN(a2-8)NeuNAcN(a2-3)Gal(b1-4)Glc	1.000000085
NeuNAc(a2-3)Gal(b1-4)GlcNAc(b1-2)[Kdn(a2-6)Gal(b1-4)GlcNAc(b1-4)]Man(a1-3)[NeuNAc(a2-3)Gal(b1-4)GlcNAc(b1-2)Man(a1-6)]Man(b1-4)GlcNAc(b1-4)GlcNAc	1.000000085
NeuNAc(a2-3)Gal(b1-4)GlcNAc(b1-2)Man(a1-3)[Man(a1-3)Man(a1-6)][GlcNAc(b1-4)]Man(b1-4)GlcNAc(b1-4)[Fuc(a1-6)]GlcNAc	1.000000085
GalNAc(a1-3)[GlcNAc(a1-4)]GalNAc(a1-4)Glc(a1-4)Gal(b1-3)GalNAc	1.000000085
NeuNGc(a2-6)Gal(b1-4)GlcNAcOS(b1-2)Man(a1-3)[NeuNGc(a2-6)Gal(b1-4)GlcNAc(b1-2)Man(a1-6)]Man(b1-4)GlcNAc(b1-4)[Fuc(a1-6)]GlcNAc	1.000000085
NeuNAc(a2-3)Gal(b1-4)GlcNAc(b1-2)Man(a1-6)[NeuNGc(a2-6)Gal(b1-4)GlcNAc(b1-2)Man(a1-3)]Man(b1-4)GlcNAc(b1-4)[Fuc(a1-6)]GlcNAc	1.000000085
NeuNAc(a2-3)Gal(b1-4)GlcNAc(b1-2)[NeuNAc(a2-3)Gal(b1-4)GlcNAc(b1-6)]Man(a1-6)[Gal(b1-4)GlcNAc(b1-2)Man(a1-3)]Man(b1-4)GlcNAc(b1-4)GlcNAc	1.000000085
NeuNAc(a2-3)Gal(b1-4)GlcNAc(b1-2)[NeuNAc(a2-6)Gal(b1-4)GlcNAc(b1-6)]Man(a1-3)[NeuNAc(a2-6)Gal(b1-4)GlcNAc(b1-2)Man(a1-6)]Man(b1-4)GlcNAc(b1-4)GlcNAc	1.000000085
Gal(b1-6)Gal(b1-4)Glc	1.000000085
NeuNAc(a2-3)Gal(b1-4)[Fuc(a1-3)]GlcNAc(b1-4)Gal	1.000000085
Kdn(a2-3)Gal(b1-3)GlcNAc(b1-2)Man(a1-3)[GlcNAc(b1-2)[NeuNGc(a2-3)Gal(b1-3)GlcNAc(b1-6)]Man(a1-6)]Man(b1-4)GlcNAc(b1-4)[Fuc(a1-6)]GlcNAc	1.000000085
NeuNAc(a2-6)Gal(b1-4)GlcNAc(b1-2)[GalOS(b1-4)GlcNAc(b1-4)]Man(a1-3)[NeuNAc(a2-3)Gal(b1-4)GlcNAc(b1-2)Man(a1-6)]Man(b1-4)GlcNAc(b1-4)GlcNAc	1.000000085
GalNAcOS(b1-4)GlcA(b1-3)GalNAcOS(b1-4)GlcA(b1-3)GalNAcOS(b1-4)GlcA	1.000000085
NeuNAc(a2-6)Gal(b1-4)GlcNAc(b1-3)Gal(b1-4)GlcNAc(b1-3)Gal(b1-4)GlcNAc(b1-2)[Gal(b1-4)[Fuc(a1-3)]GlcNAc(b1-3)Gal(b1-4)[Fuc(a1-3)]GlcNAc(b1-3)Gal(b1-4)[Fuc(a1-3)]GlcNAc(b1-4)]Man(a1-3)[Gal(b1-4)GlcNAc(b1-3)Gal(b1-4)GlcNAc(b1-3)Gal(b1-4)GlcNAc(b1-2)[NeuNAc(a2-3)Gal(b1-4)[Fuc(a1-3)]GlcNAc(b1-3)Gal(b1-4)[Fuc(a1-3)]GlcNAc(b1-3)Gal(b1-4)GlcNAc(b1-6)]Man(a1-6)]Man(b1-4)GlcNAc(b1-4)[Fuc(a1-6)]GlcNAc	1.000000085
Gal(a1-4)Gal(b1-3)[D-Fuc(a1-2)Gal(a1-3)Gal(a1-4)Gal(b1-4)GlcNAc(b1-6)]GalNAc	1.000000085
NeuNAc(a2-3)Gal(b1-4)GlcNAc(b1-3)Gal(b1-4)[Fuc(a1-3)]GlcNAc(b1-3)Gal	1.000000085
[Rha(a1-4)]Gal(b1-4)Glc(a1-4)GlcA(b1-3)GalNAc(b1-3)Gal	1.000000085
NeuNAc(a2-3)Gal(b1-3)[NeuNAc(a2-6)][Fuc(a1-4)]GlcNAc	1.000000085
NeuNAc(a2-3)Gal(b1-4)[NeuNAc(a2-3)Gal(b1-4)[Gal(b1-4)Glc(b1-6)]GlcN(b1-3)Gal(b1-4)Glc(b1-6)]2,5-Anhydro-Man	1.000000085
GlcA(b1-3)GalNAcOS(b1-4)GlcA(b1-3)GalNAcOS(b1-4)GlcA(b1-3)GalNAcOS	1.000000085
LDManHep(a1-2)LDManHep(a1-3)[NeuNAc(a2-3)Gal(b1-4)Glc(b1-4)]LDManHep(a1-5)Kdo	1.000000085
GlcNAcOAc(a1-2)LDManHepOPEtn(a1-3)[NeuNAc(a2-3)Gal(b1-4)GlcNAc(b1-3)Gal(b1-4)Glc(b1-4)]LDManHep(a1-5)Kdo	1.000000085
GlcA(b1-6)Gal(b1-3)Ara	1.000000085
GlcNAc(b1-4)Gal(b1-6)Gal(b1-6)Gal(b1-3)GlcNAc	1.000000085
Gal(b1-4)Gal(b1-4)L-Man	1.000000085
NeuNGc(a2-3)Gal(b1-4)GlcNAc(b1-2)[Gal(b1-4)GlcNAc(b1-4)]Man(a1-3)[NeuNAc(a2-3)Gal(b1-4)GlcNAc(b1-3)Gal(b1-4)GlcNAc(b1-2)[NeuNAc(a2-3)Gal(b1-4)GlcNAc(b1-3)Gal(b1-4)GlcNAc(b1-6)]Man(a1-6)]Man(b1-4)GlcNAc(b1-4)[Fuc(a1-6)]GlcNAc	1.000000085
NeuNAc(a2-3)Gal(b1-4)GlcNAc(b1-2)[NeuNAc(a2-3)Gal(b1-4)GlcNAc(b1-4)]Man(a1-3)[NeuNAc(a2-3)Gal(b1-4)GlcNAc(b1-6)[Gal(b1-4)GlcNAc(b1-2)]Man(a1-6)]Man(b1-4)GlcNAc(b1-4)[Fuc(a1-6)]GlcNAc	1.000000085
NeuNAc(a2-6)Gal(b1-4)GlcNAc(b1-2)[Gal(a1-4)Gal(b1-4)GlcNAc(b1-4)]Man(a1-3)[Gal(a1-4)Gal(b1-4)GlcNAc(b1-2)[Gal(a1-4)Gal(b1-4)GlcNAc(b1-4)][Gal(a1-4)Gal(b1-4)GlcNAc(b1-6)]Man(a1-6)]Man(b1-4)GlcNAc(b1-4)GlcNAc	1.000000085
NeuNAc(a2-3)Gal(b1-3)[NeuNAc(a2-6)]GlcNAc(b1-4)[Gal(b1-4)GlcNAc(b1-2)]Man(a1-3)[NeuNAc(a2-3)Gal(b1-4)GlcNAc(b1-2)Man(a1-6)]Man(b1-4)GlcNAc(b1-4)GlcNAc	1.000000085
NeuNGc(a2-6)Gal(b1-4)GlcNAc(b1-2)[NeuNGc(a2-3)[GalNAc(b1-4)]Gal(b1-4)GlcNAc(b1-4)]Man(a1-3)[Gal(b1-4)GlcNAc(b1-2)Man(a1-6)]Man(b1-4)GlcNAc(b1-4)GlcNAc	1.000000085
Gal(b1-4)Gal(b1-4)GlcNAc(b1-6)[NeuNAc(a2-3)Gal(b1-3)]GalNAc	1.000000085
GlcNAc(a1-4)IdoA(a1-4)2,5-Anhydro-Man	1.000000085
Gal(a1-4)GlcNAc(b1-6)D-ThrHexfNAc2en	1.000000085
NeuNAcOAc(a2-8)NeuNAc(a2-8)NeuNAc(a2-3)[NeuNAc(a2-3)Gal(b1-3)GalNAc(b1-4)]Gal(b1-4)Glc	1.000000085
NeuNAc(a2-3)Gal(b1-4)GlcNAc(b1-3)Gal(b1-4)GlcNAc(b1-2)[NeuNAc(a2-3)Gal(b1-4)GlcNAc(b1-3)Gal(b1-4)GlcNAc(b1-6)]Man(a1-6)[NeuNAc(a2-3)Gal(b1-4)GlcNAc(b1-3)Gal(b1-4)GlcNAc(b1-2)[NeuNAc(a2-3)Gal(b1-4)GlcNAc(b1-4)]Man(a1-3)]Man(b1-4)GlcNAc(b1-4)[Fuc(a1-6)]GlcNAc	1.000000085
NeuNGc(a2-3)Gal(b1-4)GlcNAcOS(b1-3)Gal(b1-4)GlcNAcOS(b1-3)Gal(b1-4)GlcNAc(b1-3)Gal(b1-4)GlcNAc(b1-3)Gal(b1-3)GalNAc	1.000000085
NeuNAc(a2-3)Gal(b1-4)[D-Fuc(a1-3)]GlcNAc(b1-2)Man(a1-3)[NeuNAc(a2-3)Gal(b1-4)GlcNAc(b1-2)Man(a1-6)]Man(b1-4)GlcNAc(b1-4)[D-Fuc(a1-6)]GlcNAc	1.000000085
Gal(b1-3)GlcNAc(b1-2)Man(a1-3)[NeuNAc(a2-3)Gal(b1-3)GlcNAc(b1-2)Man(a1-6)]Man(b1-4)GlcNAc(b1-4)[Fuc(a1-6)]GlcNAc	1.000000085
Kdn(a2-6)Gal(b1-4)GlcNAc(b1-2)[Gal(b1-4)[Fuc(a1-3)]GlcNAc(b1-4)]Man(a1-3)[NeuNAc(a2-3)Gal(b1-4)GlcNAc(b1-2)Man(a1-6)]Man(b1-4)GlcNAc(b1-4)GlcNAc	1.000000085
GalOS(b1-4)GlcNAc(b1-4)[NeuNAc(a2-6)Gal(b1-4)GlcNAc(b1-2)]Man(a1-3)[NeuNAc(a2-3)Gal(b1-4)GlcNAc(b1-2)Man(a1-6)]Man(b1-4)GlcNAc(b1-4)[Fuc(a1-6)]GlcNAc	1.000000085
Gal(b1-3)[NeuNAc(a2-3)Gal(b1-4)GlcNAcOS(b1-6)]GalNAc	1.000000085
NeuNAc(a2-3)Gal(b1-4)GlcNAc(b1-2)Man(a1-3)[Gal(b1-4)GlcNAc(b1-2)Man(a1-6)][GlcNAc(b1-4)]Man(b1-4)GlcNAc(b1-4)[Fuc(a1-6)]GlcNAc	1.000000085
GlcA(b1-4)GlcNAc(a1-4)GlcA(b1-4)2,5-Anhydro-Man	1.000000085
NeuNAc(a2-3)Gal(b1-3)GlcNAc(b1-3)Gal(b1-4)GlcNAc	1.000000085
Kdn(a2-3)[Gal(b1-3)GalNAc(b1-4)]Gal(b1-4)Glc	1.000000085
GlcNAc(a1-4)[Fuc(a1-3)]GlcNAc	1.000000085
GlcA(b1-4)GlcNAc(a1-4)GlcA(b1-4)GlcNAc(a1-4)GlcA(b1-4)GlcNAc(a1-4)GlcA(b1-4)2,5-Anhydro-Man	1.000000085
NeuNGc(a2-8)NeuNGc(a2-3)[NeuNAc(a2-3)Gal(b1-3)GalNAc(b1-4)]Gal(b1-4)Glc	1.000000085
NeuNGc(a2-3)Gal(a1-3)[NeuNGc(a2-6)]GalNAc	1.000000085
Gal(a1-3)Gal(b1-4)GlcNAcOS(b1-2)Man(a1-3)[Man(a1-3)[Man(a1-6)]Man(a1-6)]Man(b1-4)GlcNAc(b1-4)[Fuc(a1-6)]GlcNAc	1.000000085
NeuNAc(a2-3)Gal(b1-4)GlcNAc(b1-2)[Gal(b1-4)GlcNAc(b1-4)]Man(a1-3)[NeuNAc(a2-3)Gal(b1-4)GlcNAc(b1-2)[Gal(b1-4)GlcNAc(b1-6)]Man(a1-6)]Man(b1-4)GlcNAc(b1-4)GlcNAc	1.000000085
NeuNAc(a2-3)Gal(b1-4)GlcNAc(b1-2)[NeuNAc(a2-6)Gal(b1-4)GlcNAc(b1-4)]Man(a1-3)[GlcNAc(b1-4)][Gal(b1-4)GlcNAc(b1-2)Man(a1-6)]Man(b1-4)GlcNAc(b1-4)GlcNAc	1.000000085
NeuNAc(a2-3)Gal(b1-4)GlcNAc(b1-2)[NeuNAc(a2-3)Gal(b1-4)GlcNAc(b1-6)]Man(a1-3)[NeuNAc(a2-6)Gal(b1-4)GlcNAc(b1-2)[NeuNAc(a2-3)Gal(b1-4)GlcNAc(b1-4)]Man(a1-6)]Man(b1-4)GlcNAc(b1-4)GlcNAc	1.000000085
GalNAc(b1-3)Gal(a1-4)Gal(b1-4)GlcNAc(b1-3)Gal(b1-4)Glc	1.000000085
NeuNAc(a2-8)NeuNAc(a2-3)Gal(b1-4)GlcN	1.000000085
NeuNAc(a2-3)Gal(b1-3)[NeuNAc(a2-6)]GlcNAc(b1-2)Man(a1-3)[NeuNAc(a2-3)Gal(b1-3)GlcNAc(b1-2)Man(a1-6)]Man(b1-4)GlcNAc(b1-4)GlcNAc	1.000000085
Glc(b1-2)[Gal(a1-4)]Rha	1.000000085
NeuNAc(a2-3)Gal(b1-4)GlcNAc(b1-2)[NeuNAc(a2-3)Gal(b1-4)GlcNAc(b1-6)]Man(a1-6)[NeuNAc(a2-3)Gal(b1-4)GlcNAc(b1-4)[Gal(b1-4)GlcNAc(b1-2)]Man(a1-3)]Man(b1-4)GlcNAc(b1-4)[Fuc(a1-6)]GlcNAc	1.000000085
Kdo(a2-4)[GlcNAc(a1-2)[Glc(a1-3)]LDManHepOPEtn(a1-3)[NeuNAc(a2-3)Gal(b1-4)GlcNAc(b1-3)Gal(b1-4)]LDManHep(a1-5)]Kdo	1.000000085
NeuNAc(a2-3)Gal(b1-3)[Fuc(a1-2)Gal(b1-4)GlcNAcOS(b1-6)]GalNAc	1.000000085
GalNAcOS(b1-4)GlcNAc(b1-2)Man(a1-3)[NeuNAc(a2-3)Gal(b1-4)GlcNAc(b1-2)Man(a1-6)]Man(b1-4)GlcNAc(b1-4)GlcNAc	1.000000085
[Glc(a1-4)Glc(a1-6)]Glc(a1-4)Glc(a1-4)Glc(a1-4)Glc(a1-4)Glc(a1-4)Glc(a1-4)Glc	1.000000085
NeuNAc(a2-3)Gal(b1-4)GlcNAc(b1-2)Man(a1-3)[NeuNAc(a2-3)Gal(b1-4)GlcNAc(b1-2)[Gal(b1-3)Gal(b1-4)GlcNAc(b1-4)]Man(a1-6)]Man(b1-4)GlcNAc(b1-4)[Fuc(a1-6)]GlcNAc	1.000000085
NeuNAc(a2-3)GalOS(b1-4)GlcNAc	1.000000085
NeuNAc(a2-3)Gal(b1-3)GlcNAc(b1-2)[GlcNAc(b1-4)]Man(a1-3)[NeuNAc(a2-3)Gal(b1-3)GlcNAc(b1-2)Man(a1-6)]Man(b1-4)GlcNAc(b1-4)GlcNAc	1.000000085
L-GulNAcA(a1-4)GlcNAcOAc(b1-3)[D-FucNBut(a1-4)]Gal(a1-4)L-GulNAcA	1.000000085
NeuNAc(a2-8)NeuNGc(a2-3)Gal(b1-4)GlcNAc(b1-3)Gal(b1-4)Glc	1.000000085
GalNAcOPGro(b1-3)Gal(a1-4)Gal(b1-3)GalNAc(b1-4)GalNAcOPGro	1.000000085
NeuNAc(a2-3)Gal(b1-4)GlcNAc(b1-3)Gal(b1-4)GlcNAc	1.000000085
QuiN(a1-4)GlcA(a1-6)GlcNAc(a1-4)L-GulAN(a1-3)D-FucNAc(b1-3)QuiN	1.000000085
[GalA(a1-3)]GalNAc(b1-3)Gal(a1-4)Rha(a1-3)GlcNAc(b1-4)GalNAc	1.000000085
GlcNAcOS(b1-3)GalOS(b1-4)GlcNAcOS	1.000000085
NeuNAc(a2-3)Gal(b1-4)GlcNAc(b1-3)Gal(b1-4)DDManHep(a1-6)Glc(b1-4)[LDManHep(a1-2)LDManHep(a1-3)]LDManHep(a1-5)Kdo	1.000000085
NeuNAc(a2-3)Gal(b1-4)GlcNAcOS(b1-2)Man(a1-3)[Man(a1-3)[Man(a1-6)]Man(a1-6)]Man(b1-4)GlcNAc(b1-4)[Fuc(a1-6)]GlcNAc	1.000000085
IdoA(a1-4)GlcNAcOS(a1-4)GlcA(b1-4)2,5-Anhydro-Man	1.000000085
NeuNAc(a2-6)Gal(b1-4)GlcNAc(b1-2)[NeuNAc(a2-3)Gal(b1-4)GlcNAc(b1-4)]Man(a1-3)[NeuNAc(a2-3)Gal(b1-4)GlcNAc(b1-2)Man(a1-6)]Man(b1-4)GlcNAc(b1-4)GlcNAc	1.000000085
NeuNAc(a2-3)Gal(b1-4)GlcNAc(b1-2)Man(b1-3)[Man(a1-3)Man(a1-6)]Man(a1-4)GlcNAc(a1-4)[D-Fuc(a1-6)]GlcNAc	1.000000085
NeuNAc(a2-3)Gal(b1-4)GlcNAc(b1-2)[NeuNAc(a2-3)Gal(b1-4)GlcNAc(b1-6)]Man(a1-3)[NeuNAc(a2-6)Gal(b1-4)GlcNAc(b1-2)Man(a1-6)]Man(b1-4)GlcNAc(b1-4)GlcNAc	1.000000085
NeuNAc(a2-3)Gal(b1-4)[Fuc(a1-3)]GlcNAc(b1-6)[Gal(b1-3)]GalNAc	1.000000085
NeuNAc(a2-3)Gal(b1-4)GlcNAc(b1-2)Man(a1-3)[Gal(b1-4)GlcNAc(b1-2)Man(a1-6)]Man(b1-4)GlcNAc	1.000000085
NeuNGc(a2-3)Gal(b1-4)GlcNAc(b1-2)[NeuNGc(a2-3)Gal(b1-4)GlcNAc(b1-4)]Man(a1-3)[Man(a1-6)]Man(b1-4)GlcNAc(b1-4)[Fuc(a1-6)]GlcNAc	1.000000085
Glc(a1-4)Gal(b1-3)GalNAc(b1-4)Gal(a1-4)LegNAcNAc(a2-3)[Glc(a1-4)]Gal(a1-3)GalNAc(b1-4)Gal(a1-4)LegNAcNAc	1.000000085
Man(a1-4)Man(a1-4)Man(a1-4)Man(a1-4)Man(a1-4)Man	1.000000085
Kdn(a2-6)Gal(b1-4)GlcNAc(b1-2)[Gal(b1-4)GlcNAc(b1-4)]Man(a1-3)[Kdn(a2-3)Gal(b1-4)GlcNAc(b1-2)Man(a1-6)]Man(b1-4)GlcNAc(b1-4)GlcNAc	1.000000085
NeuNAc(a2-3)[NeuNAc(a2-3)Gal(b1-3)[NeuNAc(a2-6)]GalNAc(b1-4)]Gal(b1-4)Glc	1.000000085
NeuNAc(a2-3)[GalNAc(b1-4)]GalNAc(b1-3)Gal(b1-4)Gal(b1-3)GlcNAc	1.000000085
NeuNGc(a2-3)[NeuNGc(a2-3)Gal(b1-4)GlcNAc(b1-3)Gal(b1-3)GalNAc(b1-4)]Gal(b1-4)Glc	1.000000085
Gal(b1-4)GlcNAc(b1-2)Man(a1-3)[NeuNAc(a2-3)Gal(b1-4)GlcNAc(b1-2)Man(a1-6)]Man(b1-4)GlcNAc	1.000000085
NeuNAc(a2-3)Gal(b1-4)GlcNAc(b1-2)Man(a1-3)[NeuNAc(a2-3)Gal(b1-4)GlcNAc(b1-2)Man(a1-6)]Man(b1-4)GlcNAc(a1-4)GlcNAc	1.000000085
GalNAc(a1-3)GlcNAc(b1-3)Gal(a1-4)Gal(b1-4)Glc	1.000000085
Glc6Ulo(a1-4)Glc(a1-4)Glc(a1-4)Glc(a1-4)Glc(a1-4)Glc(a1-4)Glc	1.000000085
[GlcNAc(b1-3)]GalNAc(a1-4)Glc(a1-4)IdoA(a1-3)GalNAc(b1-4)GalNAc	1.000000085
NeuNAc(a2-3)Gal(b1-4)GlcNAc(b1-2)Man(a1-3)[NeuNAc(a2-6)Gal(b1-4)GlcNAc(b1-4)Man(a1-6)]Man(b1-4)GlcNAc(b1-4)GlcNAc	1.000000085
NeuNAc(a2-3)Gal(b1-4)GlcNAc(b1-2)Man(a1-3)[NeuNAc(a2-6)Gal(b1-4)GlcNAc(b1-2)[NeuNAc(a2-3)Gal(b1-4)GlcNAc(b1-6)]Man(a1-6)]Man(b1-4)GlcNAc(b1-4)[Fuc(a1-6)]GlcNAc	1.000000085
NeuNAc(a2-6)Gal(b1-4)GlcNAcOS(b1-2)Man(a1-3)[Man(a1-6)]Man(b1-4)GlcNAc(b1-4)[Fuc(a1-6)]GlcNAc	1.000000085
NeuNGc(a2-8)NeuNGc(a2-3)Gal(b1-4)Glc	1.000000085
NeuNAc(a2-8)NeuNAc(a2-3)Gal(b1-3)GalNAc	1.000000085
NeuNAc(a2-8)NeuNAc(a2-3)Gal(b1-4)GlcNAc(b1-3)Gal(b1-4)Glc	1.000000085
ManA(b1-4)Glc(b1-4)Gal	1.000000085
Rha(a1-4)Gal(a1-2)Rha	1.000000085
NeuNAc(a2-3)Gal(b1-4)[Fuc(a1-3)]GlcNAc(b1-3)[NeuNAc(a2-3)Gal(b1-4)GlcNAc(b1-6)]Gal(b1-3)GalNAc	1.000000085
Kdn(a2-6)Gal(b1-4)GlcNAc(b1-2)Man(a1-3)[GlcNAc(b1-4)][NeuNAc(a2-3)Gal(b1-4)GlcNAc(b1-2)Man(a1-6)]Man(b1-4)GlcNAc(b1-4)GlcNAc	1.000000085
Fuc(a1-2)Gal(b1-3)[NeuNAc(a2-3)Gal(b1-4)GlcNAcOS(b1-6)]GalNAc	1.000000085
Gal(b1-3)GalNAc(b1-4)[NeuNAc(a2-3)]Gal(b1-3)[Glc(b1-4)]LDManHepOPEtn(a1-5)Kdo	1.000000085
NeuNAc(a2-3)Gal(b1-3)[Fuc(a1-4)]GlcNAc(b1-3)[Gal(b1-4)GlcNAc(b1-6)]Gal(b1-4)Glc	1.000000085
Gal(b1-4)GlcNAcOS(b1-6)Gal	1.000000085
Gal(b1-4)GlcNAc(b1-3)[Gal(b1-4)GlcNAc(b1-3)[Gal(b1-4)GlcNAc(b1-3)[Gal(b1-4)GlcNAc(b1-3)[Gal(b1-4)GlcNAc(b1-3)Gal(b1-4)Glc(b1-4)]Gal(b1-4)Glc(b1-4)]Gal(b1-4)Glc(b1-4)]Gal(b1-4)Glc(b1-4)]Gal(b1-3)Ery	1.000000085
NeuNAc(a2-6)Gal(b1-4)GlcNAc(b1-2)[NeuNAc(a2-6)Gal(b1-4)GlcNAc(b1-6)]Man(a1-3)[NeuNAc(a2-3)Gal(b1-4)GlcNAc(b1-2)[NeuNAc(a2-6)Gal(b1-4)GlcNAc(b1-4)]Man(a1-6)]Man(b1-4)GlcNAc(b1-4)[Fuc(a1-6)]GlcNAc	1.000000085
Gal(b1-3)GalNAc(a1-3)Gal(a1-4)Gal(b1-4)Glc	1.000000085
NeuNAc(a2-3)Gal(b1-4)GlcNAc(b1-2)[NeuNAc(a2-3)Gal(b1-4)GlcNAc(b1-6)]Man(a1-6)[NeuNAc(a2-3)Gal(b1-4)GlcNAc(b1-4)[NeuNAc(a2-6)Gal(b1-4)GlcNAc(b1-2)]Man(a1-3)]Man(b1-4)GlcNAc	1.000000085
NeuNAc(a2-3)Gal(b1-4)[Fuc(a1-3)]GlcNAcOS(b1-3)Gal(b1-4)Glc	1.000000085
Gal(a1-4)Gal(b1-4)GalNAc(b1-3)Gal(b1-4)Glc	1.000000085
NeuNAc(a2-3)Gal(b1-4)GlcNAc(b1-2)[NeuNAc(a2-6)Gal(b1-4)GlcNAc(b1-6)]Man(a1-3)[NeuNAc(a2-3)Gal(b1-4)GlcNAc(b1-2)[NeuNAc(a2-3)Gal(b1-4)GlcNAc(b1-4)]Man(a1-6)]Man(b1-4)GlcNAc(b1-4)[Fuc(a1-6)]GlcNAc	1.000000085
Neu(a2-3)Gal(b1-4)GlcNAc(b1-2)Man(a1-3)[Neu(a2-3)Gal(b1-4)GlcNAc(b1-2)Man(a1-6)]Man(b1-4)GlcNAc(b1-4)[D-Fuc(a1-6)]GlcNAc	1.000000085
Gal(b1-4)Gal(b1-4)Gal(b1-4)Gal	1.000000085
NeuNAc(a2-6)Gal(b1-4)GlcNAc(b1-2)[NeuNGc(a2-3)[GalNAc(b1-4)]Gal(b1-4)GlcNAc(b1-4)]Man(a1-3)[Gal(b1-4)GlcNAc(b1-2)Man(a1-6)]Man(b1-4)GlcNAc(b1-4)[Fuc(a1-6)]GlcNAc	1.000000085
NeuNAc(a2-6)Gal(b1-4)GlcNAc(b1-2)[NeuNAc(a2-3)Gal(b1-4)[Fuc(a1-3)]GlcNAc(b1-4)]Man(a1-3)[NeuNAc(a2-6)Gal(b1-4)GlcNAc(b1-2)Man(a1-6)]Man(b1-4)GlcNAc(b1-4)GlcNAc	1.000000085
NeuNAc(a2-6)Gal(b1-4)GlcNAcOS(b1-2)Man(a1-3)[NeuNAc(a2-3)Gal(b1-4)GlcNAc(b1-2)Man(a1-6)]Man(b1-4)GlcNAc(b1-4)[Fuc(a1-6)]GlcNAc	1.000000085
NeuNAc(a2-3)Gal(b1-4)GlcNAc(b1-3)Gal(b1-6)GlcNAc(b1-3)Gal(b1-4)Glc	1.000000085
Gal(b1-4)Gal(b1-1)Gro	1.000000085
Glc(a1-4)Glc(a1-4)Glc(a1-4)[Glc(a1-4)Glc(a1-4)Glc(a1-4)Glc(a1-6)]Glc(a1-4)Glc(a1-4)Glc	1.000000085
D-Alt(b1-3)GalNAc(b1-3)Gal(b1-4)Gal(b1-3)GalNAc	1.000000085
NeuNAc(a2-3)Gal(b1-4)GlcNAc(b1-2)[NeuNAc(a2-3)Gal(b1-4)GlcNAc(b1-6)]Man(a1-3)[NeuNAc(a2-6)Gal(b1-4)GlcNAc(b1-2)[NeuNAc(a2-3)Gal(b1-4)GlcNAc(b1-4)]Man(a1-6)]Man(b1-4)GlcNAc(b1-4)[Fuc(a1-6)]GlcNAc	1.000000085
NeuNAc(a2-3)Gal(b1-3)[NeuNAc(a2-8)NeuNAc(a2-6)]GalNAc	1.000000085
Kdn(a2-3)Gal(a1-4)GlcNAc(b1-2)Man(a1-3)[Kdn(a2-3)Gal(a1-4)GlcNAc(b1-2)[Kdn(a2-3)Gal(a1-4)GlcNAc(b1-4)]Man(a1-6)]Man(b1-4)GlcNAc(b1-4)[Fuc(a1-6)]GlcNAc	1.000000085
NeuNAc(a2-3)[GalNAc(b1-4)]Gal(b1-4)GlcNAc(b1-3)[NeuNAc(a2-6)]GalNAc	1.000000085
Neu(a2-3)Gal(b1-4)GlcNAc(b1-3)Gal(b1-4)Glc	1.000000085
GlcNAc(b1-4)[NeuNAc(a2-3)]Gal(b1-4)GlcNAc(b1-4)[NeuNAc(a2-6)Gal(b1-4)GlcNAc(b1-2)]Man(a1-3)[NeuNAc(a2-3)Gal(b1-4)GlcNAc(b1-2)Man(a1-6)]Man(b1-4)GlcNAc(b1-4)[Fuc(a1-6)]GlcNAc	1.000000085
NeuNAc(a2-3)Gal(b1-3)GlcNAc(b1-3)Gal(b1-3)GlcNAc	1.000000085
GalNAc(b1-4)[NeuNAc(a2-3)]Gal	1.000000085
NeuNAc(a2-3)Gal(b1-4)GlcNAc(b1-2)Man(a1-3)[Gal(b1-4)GlcNAc(b1-2)[Gal(b1-4)GlcNAc(b1-4)]Man(a1-6)][GlcNAc(b1-4)]Man(b1-4)GlcNAc(b1-4)[Fuc(a1-6)]GlcNAc	1.000000085
GlcA(b1-4)Gal(b1-4)Glc	1.000000085
GlcOSA(b1-3)GalNAcOS(b1-4)GlcOSA(b1-3)GalNAcOS(b1-4)GlcA	1.000000085
Gal(b1-3)Gal(a1-4)Xyl	1.000000085
NeuNAc(a2-3)Gal(b1-4)GlcNAc(b1-3)Gal(b1-4)GlcNAc(b1-6)[Gal(b1-4)GlcNAc(b1-2)]Man(a1-6)[NeuNAc(a2-3)Gal(b1-4)GlcNAc(b1-2)[NeuNAc(a2-3)Gal(b1-4)GlcNAc(b1-4)]Man(a1-3)]Man(b1-4)GlcNAc(b1-4)[Fuc(a1-6)]GlcNAc	1.000000085
GalNAc(b1-4)[NeuNAc(a2-3)]Gal(b1-4)GlcNAc(b1-2)[GalNAc(b1-4)[NeuNAc(a2-3)]Gal(b1-4)GlcNAc(b1-6)]Man(a1-6)[GalNAc(b1-4)[NeuNAc(a2-3)]Gal(b1-4)GlcNAc(b1-4)[NeuNAc(a2-6)Gal(b1-4)GlcNAc(b1-2)]Man(a1-3)]Man(b1-4)GlcNAc(b1-4)[Fuc(a1-6)]GlcNAc	1.000000085
NeuNAc(a2-3)Gal(b1-4)GlcNAc(b1-2)Man(a1-3)[NeuNAc(a2-3)Gal(b1-4)GlcNAc(b1-2)Man(a1-6)]Man(b1-4)GlcNAc(b1-4)[Fuc(a1-6)]GlcNAc	1.000000085
Kdn(a2-3)[GlcNAc(a1-4)Gal(b1-4)]Gal(b1-3)[GlcNAc(a1-4)Gal(b1-4)GlcNAc(b1-3)[Fuc(a1-4)]GlcNAc(b1-6)]GalNAc	1.000000085
NeuNAc(a2-3)Gal(b1-4)GlcNAc(b1-2)[NeuNAc(a2-3)Gal(b1-4)GlcNAc(b1-4)]Man(a1-3)[Gal(b1-4)GlcNAc(b1-2)Man(a1-6)]Man(b1-4)GlcNAc(b1-4)GlcNAc	1.000000085
NeuNAc(a2-3)Gal(b1-4)GlcNAc(b1-2)Man(a1-3)[NeuNGc(a2-3)Gal(b1-4)GlcNAc(b1-2)Man(a1-6)]Man(b1-4)GlcNAc(b1-4)[Fuc(a1-6)]GlcNAc	1.000000085
GlcNAc(a1-4)Gal(b1-3)[GlcNAc(b1-6)]GalNAc	1.000000085
NeuNAc(a2-3)Gal(b1-4)GlcNAc(b1-6)[NeuNAc(a2-3)Gal(b1-4)GlcNAc(b1-3)]Gal(b1-4)GlcNAc	1.000000085
NeuNAc(a2-8)NeuNAc(a2-3)Gal(b1-3)GalNAc(b1-4)Gal	1.000000085
NeuNAc(a2-3)Gal(b1-4)GlcNAc(b1-3)Gal(b1-3)Ery	1.000000085
GalNAc(b1-4)GalNAc(a1-3)GlcNAc(a1-4)Rib	1.000000085
GalNAcOS(b1-4)GlcNAc(b1-2)Man(a1-3)[NeuNAc(a2-3)Gal(b1-4)GlcNAc(b1-2)Man(a1-6)]Man(b1-4)GlcNAc(b1-4)[Fuc(a1-6)]GlcNAc	1.000000085
NeuNAc(a2-3)Gal(b1-3)[NeuNAc(a2-6)]GlcNAc(b1-2)Man(a1-3)[NeuNAc(a2-6)Gal(b1-4)GlcNAc(b1-2)Man(a1-6)]Man(b1-4)GlcNAc(b1-4)[Fuc(a1-6)]GlcNAc	1.000000085
Gal(a1-3)Gal(b1-4)GlcNAc(b1-2)Man(a1-3)[NeuNAc(a2-3)Gal(b1-4)GlcNAc(b1-2)Man(a1-6)]Man(b1-4)GlcNAc(b1-4)GlcNAc	1.000000085
GalOMeA(a1-4)GalA(a1-4)GalA(a1-4)GalA(a1-4)GalA(a1-4)GalOMeA	1.000000085
Kdn(a2-3)Gal(b1-4)GlcNAc(b1-2)Man(a1-3)[Gal(b1-4)GlcNAc(b1-2)[Kdn(a2-3)Gal(b1-4)GlcNAc(b1-6)]Man(a1-6)]Man(b1-4)GlcNAc(b1-4)[Fuc(a1-6)]GlcNAc	1.000000085
Rha(a1-4)Gal(b1-4)Gal(b1-4)Gal(a1-3)b-Tri-ol	1.000000085
NeuNAc(a2-3)Gal(b1-4)GlcNAc(b1-2)[GalOS(b1-4)GlcNAc(b1-4)]Man(a1-3)[NeuNAc(a2-3)Gal(b1-4)GlcNAc(b1-2)[NeuNAc(a2-3)Gal(b1-4)GlcNAc(b1-6)]Man(a1-6)]Man(b1-4)GlcNAc(b1-4)GlcNAc	1.000000085
NeuNAc(a2-6)Gal(b1-4)GlcNAc(b1-2)[Gal(b1-4)[Fuc(a1-3)]GlcNAc(b1-4)]Man(a1-3)[NeuNAc(a2-3)Gal(b1-4)GlcNAc(b1-2)Man(a1-6)]Man(b1-4)GlcNAc(b1-4)GlcNAc	1.000000085
Gal(a1-4)Gal(b1-4)Gal(b1-4)GlcNAc(b1-6)[NeuNAc(a2-3)Gal(b1-3)]GalNAc	1.000000085
FucOMe(a1-3)DDGalHepOMe(b1-3)GlcNAc(a1-2)Man(b1-3)ManNAc(b1-4)Gal(a1-4)DDGalHep(b1-3)GalNAc(b1-3)Gal(a1-2)Man(a1-6)[Gal(a1-2)]Man(a1-4)Man(a1-5)Kdo	1.000000085
NeuNAc(a2-3)[Fuc(a1-2)Gal(b1-3)GalNAc(a1-4)]Gal(b1-3)GalNAc	1.000000085
NeuNAc(a2-6)Gal(b1-4)GlcNAc(b1-2)[NeuNAc(a2-3)Gal(b1-4)[Fuc(a1-3)]Glc(b1-4)]Man(a1-3)[NeuNAc(a2-3)Gal(b1-4)GlcNAc(b1-2)Man(a1-6)]Man(b1-4)GlcNAc(b1-4)GlcNAc	1.000000085
GalOctUloNAc-onic(a2-3)Gal(b1-4)[Fuc(a1-3)]GlcNAc(b1-3)Gal	1.000000085
GlcNMeOCmOSte(b1-4)GlcNAc(b1-4)GlcNAc(b1-4)GlcNAc(b1-4)GlcNAcOS	1.000000085
GlcNAc(a1-4)IdoOSA(a1-4)2,5-Anhydro-Man	1.000000085
GlcA(b1-4)GalNAc(b1-4)GalNAc(a1-3)GalNAc(b1-4)GlcA	1.000000085
Gal(b1-4)GlcNAc(b1-2)[Gal(b1-4)GlcNAc(b1-4)]Man(a1-3)[NeuNAc(a2-3)Gal(b1-4)GlcNAc(b1-2)[NeuNGc(a2-3)Gal(b1-4)GlcNAc(b1-3)Gal(b1-4)GlcNAc(b1-6)]Man(a1-6)]Man(b1-4)GlcNAc(b1-4)[Fuc(a1-6)]GlcNAc	1.000000085
NeuNGcOS(a2-3)Gal(b1-3)[NeuNGc(a2-6)]GlcNAc(b1-2)Man	1.000000085
GlcN(b1-4)GlcNAc(b1-4)GlcNAc(b1-4)GlcNAcOS	1.000000085
Glc(a1-3)GlcNAc(a1-4)Glc	1.000000085
NeuNAc(a2-3)Gal(b1-4)Glc(b1-2)LDManHepOPEtn(a1-2)LDManHepOPEtn(a1-3)[GlcOP(b1-4)]LDManHep(a1-5)KdoOPPEtn	1.000000085
Glc(a1-4)Glc(a1-4)Glc(a1-4)Glc(a1-4)Glc(a1-4)Glc(a1-4)3,6-Anhydro-Glc	1.000000085
NeuNAc(a2-3)Gal(b1-3)[NeuNGc(a2-6)]GlcNAc(b1-3)Gal(b1-4)Glc	1.000000085
NeuNAc(a2-3)Gal(b1-4)GlcNAc(a1-2)Man(a1-3)[NeuNAc(a2-3)Gal(b1-4)GlcNAc(a1-2)Man(a1-6)]Man(b1-4)GlcNAc(b1-4)GlcNAc	1.000000085
GalOS(b1-4)GlcNAc(b1-2)[GalOS(b1-4)GlcNAc(b1-4)]Man(a1-3)[NeuNAc(a2-3)[GalNAc(b1-4)]Gal(b1-4)GlcNAc(b1-2)[NeuNAc(a2-3)Gal(b1-4)GlcNAc(b1-6)]Man(a1-6)]Man(b1-4)GlcNAc(b1-4)[Fuc(a1-6)]GlcNAc	1.000000085
NeuNAc(a2-3)Gal(b1-4)GlcNAc(b1-2)[NeuNAc(a2-3)Gal(b1-4)GlcNAc(b1-4)]Man(a1-3)[NeuNAc(a2-3)Gal(b1-4)GlcNAc(b1-3)Gal(b1-4)GlcNAc(b1-2)[Gal(b1-4)GlcNAc(b1-6)]Man(a1-6)]Man(b1-4)GlcNAc(b1-4)[Fuc(a1-6)]GlcNAc	1.000000085
Gal(b1-4)[Fuc(a1-3)]GlcNAcOS(b1-3)GalOS(b1-4)GlcNAcOS	1.000000085
NeuNGc(a2-3)Gal(b1-3)GlcNAc(b1-2)Man(a1-3)[GlcNAc(b1-2)[NeuNGc(a2-3)Gal(b1-3)GlcNAc(b1-6)]Man(a1-6)]Man(b1-4)GlcNAc(b1-4)[Fuc(a1-6)]GlcNAc	1.000000085
NeuNAc(a2-3)Gal(b1-3)[NeuNAc(a2-6)]GlcNAc(b1-4)[Gal(b1-4)GlcNAc(b1-2)]Man(a1-3)[NeuNAc(a2-6)Gal(b1-4)GlcNAc(b1-2)Man(a1-6)]Man(b1-4)GlcNAc(b1-4)GlcNAc	1.000000085
L-LyxHex(a1-3)[NeuNAc(a2-3)Gal(b1-4)]GlcNAc(b1-3)Gal	1.000000085
Gal(a1-4)Gal(b1-4)GlcNAc(b1-2)[Gal(a1-4)Gal(b1-4)GlcNAc(b1-4)]Man(a1-3)[Gal(a1-4)Gal(b1-4)GlcNAc(b1-2)Man(a1-6)]Man(b1-4)GlcNAc(b1-4)GlcNAc	1.000000085
Gal(b1-6)Gal(b1-3)Gal	1.000000085
Gal(b1-4)GlcNAcOS(b1-3)GalOS(b1-4)GlcNAcOS	1.000000085
[NeuNAc(a2-3)Gal(b1-3)GlcNAc(b1-3)]Gal(b1-4)Glc(b1-4)Gal	1.000000085
IdoOSA(a1-4)GlcNAc(a1-4)GlcA(b1-4)2,5-Anhydro-Man	1.000000085
GalA(a1-4)GalOMeA(a1-4)GalOMeA(a1-4)GalOMeA(a1-4)GalOMeA(a1-4)GalA	1.000000085
NeuNAc(a2-3)Gal(b1-4)GlcNAcOS(b1-6)Man	1.000000085
GlcNAc(a1-2)LDManHepOP(a1-3)[NeuNAc(a2-3)Gal(b1-4)GlcNAc(b1-3)Gal(b1-4)Glc(b1-4)]LDManHep(a1-5)Kdo	1.000000085
Neu(a2-3)Gal(b1-4)GlcNAc(b1-2)Man(a1-3)Man(b1-4)GlcNAc(b1-4)GlcNAc	1.000000085
IdoOSA(a1-4)GlcNAc(a1-4)GlcA	1.000000085
NeuNAc(a2-3)Gal(b1-4)GlcNAc(b1-2)Man(a1-3)[NeuNAc(a2-6)Gal(b1-4)GlcNAc(b1-2)[NeuNAc(a2-6)Gal(b1-4)GlcNAc(b1-6)]Man(a1-6)]Man(b1-4)GlcNAc(b1-4)GlcNAc	1.000000085
NeuNAc(a2-3)Gal(b1-3)[NeuNAc(a2-3)Gal(b1-4)]GlcNAc	1.000000085
NeuNAc(a2-3)Gal(b1-4)GlcNAc(b1-2)[NeuNGc(a2-3)Gal(b1-4)GlcNAc(b1-4)]Man(a1-3)[Gal(b1-4)GlcNAc(b1-2)Man(a1-6)]Man(b1-4)GlcNAc(b1-4)[Fuc(a1-6)]GlcNAc	1.000000085
Araf(b1-3)Gal(b1-4)Gal	1.000000085
GlcA(b1-4)GlcNS(a1-4)GlcA(b1-4)GlcNS(a1-4)GlcA(b1-4)GlcNAc(a1-4)GlcA(b1-4)2,5-Anhydro-Man	1.000000085
GalNAc(b1-4)GalNAc(a1-3)GlcNAc(a1-2)Rib	1.000000085
NeuNAc(a2-3)Gal(b1-3)GlcNAc(b1-2)Man(a1-3)[NeuNAc(a2-3)Gal(b1-3)GlcNAc(b1-2)Man(a1-6)]Man(b1-4)GlcNAc(b1-4)[Fuc(a1-6)]GlcNAc	1.000000085
NeuNAc(a2-3)[NeuNAc(a2-3)[Fuc(a1-2)]Gal(b1-3)GalNAc(b1-4)]Gal(b1-4)Glc	1.000000085
NeuNAc(a2-3)Gal(b1-4)GlcNAc(b1-3)Gal(b1-4)GlcNAc(b1-2)[NeuNAc(a2-3)Gal(b1-4)GlcNAc(b1-3)Gal(b1-4)GlcNAc(b1-6)]Man(a1-6)[NeuNAc(a2-3)Gal(b1-4)GlcNAc(b1-2)Man(a1-3)]Man(b1-4)GlcNAc(b1-4)[Fuc(a1-6)]GlcNAc	1.000000085
GlcA(b1-4)GlcNAc(a1-4)GlcA	1.000000085
NeuNAc(a2-3)Gal(b1-4)GlcNAc(b1-2)Man(a1-3)[Man(a1-3)Man(a1-6)]Man(b1-4)GlcNAc(a1-4)[D-Fuc(a1-6)]GlcNAc	1.000000085
NeuNAc(a2-6)Gal(b1-4)GlcNAc(b1-2)[NeuNAc(a2-3)Gal(b1-4)[Fuc(a1-3)]GlcNAc(b1-4)]Man(a1-3)[NeuNAc(a2-3)Gal(b1-4)GlcNAc(b1-2)Man(a1-6)]Man(b1-4)GlcNAc(b1-4)GlcNAc	1.000000085
Fuc(a1-2)Gal(a1-3)Gal(a1-4)Gal(b1-3)GalNAc	1.000000085
NeuNAc(a2-3)Gal(b1-4)GlcNAc(b1-2)[NeuNAc(a2-3)Gal(b1-4)GlcNAc(b1-6)]Man	1.000000085
NeuNAc(a2-6)Gal(b1-4)GlcNAc(b1-2)[NeuNAc(a2-3)Gal(b1-4)GlcNAc(b1-4)]Man(a1-3)[NeuNAc(a2-3)Gal(b1-4)GlcNAc(b1-2)[NeuNAc(a2-3)Gal(b1-4)GlcNAc(b1-6)]Man(a1-6)]Man(b1-4)GlcNAc(b1-4)GlcNAc	1.000000085
GalOS(b1-4)GlcNAc(b1-2)[NeuNAc(a2-3)Gal(b1-4)GlcNAc(b1-4)]Man(a1-3)[NeuNAc(a2-3)Gal(b1-4)GlcNAc(b1-2)[NeuNAc(a2-3)Gal(b1-4)GlcNAc(b1-6)]Man(a1-6)]Man(b1-4)GlcNAc(b1-4)[Fuc(a1-6)]GlcNAc	1.000000085
GlcA(b1-3)GalNAc(b1-4)GlcA(b1-3)GalNAc(b1-4)GlcA(b1-3)GalNAc	1.000000085
NeuNGc(a2-3)Gal(b1-4)GlcNAc(b1-2)[Kdn(a2-3)Gal(b1-4)GlcNAc(b1-4)]Man(a1-3)[Man(a1-6)]Man(b1-4)GlcNAc(b1-4)[Fuc(a1-6)]GlcNAc	1.000000085
GalNAc(b1-4)[NeuNAc(a2-3)]GalNAc(b1-3)Gal(b1-4)Gal(b1-3)GalNAc	1.000000085
NeuNAc(a2-6)Gal(b1-4)GlcNAc(b1-2)[NeuNAc(a2-3)[GalNAc(b1-4)]Gal(b1-4)GlcNAc(b1-4)]Man(a1-3)[NeuNAc(a2-3)[GalNAc(b1-4)]Gal(b1-4)GlcNAc(b1-2)[NeuNAc(a2-3)[GalNAc(b1-4)]Gal(b1-4)GlcNAc(b1-6)]Man(a1-6)]Man(b1-4)GlcNAc(b1-4)[Fuc(a1-6)]GlcNAc	1.000000085
Gal(a1-4)Man(a1-4)Kdo	1.000000085
GalNAc(b1-4)[NeuNAc(a2-3)]Gal(b1-4)GlcNAc(b1-6)GalOS(b1-4)GlcNAc(b1-2)]Man(a1-6)GalOS(b1-4)GlcNAc(b1-2)GalOS(b1-4)GlcNAc(b1-4)]Man(a1-3)]Man(b1-4)GlcNAc(b1-4)[Fuc(a1-6)]GlcNAc	1.000000085
NeuNAc(a2-3)Gal(b1-4)GlcNAc(b1-2)[NeuNAc(a2-6)Gal(b1-4)GlcNAc(b1-4)]Man(a1-3)[NeuNAc(a2-3)Gal(b1-4)GlcNAc(b1-2)Man(a1-6)]Man(b1-4)GlcNAc(b1-4)GlcNAc	1.000000085
Gal(b1-4)GlcNAc(b1-2)[Gal(b1-4)GlcNAc(b1-4)]Man(a1-3)[NeuNGc(a2-3)Gal(b1-4)GlcNAc(b1-2)[NeuNGc(a2-3)Gal(b1-4)GlcNAc(b1-3)Gal(b1-4)GlcNAc(b1-6)]Man(a1-6)]Man(b1-4)GlcNAc(b1-4)[Fuc(a1-6)]GlcNAc	1.000000085
NeuNAc(a2-3)Gal(b1-4)GlcNAc(b1-3)Gal(b1-4)Glc(b1-4)[GlcNAc(a1-2)LDManHep(a1-3)]LDManHep(a1-5)[Kdo(2-4)]Kdo	1.000000085
NeuNAcOAc(a2-8)NeuNAc(a2-3)Gal(b1-4)GlcNAc(b1-3)Gal(b1-4)Glc	1.000000085
NeuNAc(a2-3)Gal(b1-4)GlcNAcOS(b1-3)Gal(b1-4)[Fuc(a1-3)]GlcNAcOS	1.000000085
GalNAc(b1-3)Gal(a1-4)RibOP-ol(5-5)Galf(b1-3)Gal(b1-4)GalNAc	1.000000085
Gal(b1-4)[D-Fuc(a1-3)]GlcNAc(b1-2)Man(a1-3)[NeuNAc(a2-3)Gal(b1-4)GlcNAc(b1-2)Man(a1-6)]Man(b1-4)GlcNAc(b1-4)GlcNAc	1.000000085
GlcNAc(b1-2)[GlcNAc(a1-4)]Man(a1-3)[GlcNAc(b1-4)][GlcNAc(b1-2)[GlcNAc(b1-4)][GlcNAc(b1-6)]Man(a1-6)]Man(b1-4)GlcNAc(b1-4)GlcNAc	1.000000085
ManNAc(b1-4)[Gal(a1-3)]GlcNAc(b1-6)[Gal(a1-3)][Gal(b1-4)]GlcNAc(a1-4)ManNAc	1.000000085
NeuNAc(a2-3)Gal(b1-4)GlcNAc(b1-2)Man(a1-3)[Kdn(a2-3)Gal(b1-4)GlcNAc(b1-3)Gal(b1-4)GlcNAc(b1-2)[NeuNAc(a2-3)Gal(b1-4)GlcNAc(b1-3)Gal(b1-4)GlcNAc(b1-6)]Man(a1-6)]Man(b1-4)GlcNAc(b1-4)[Fuc(a1-6)]GlcNAc	1.000000085
Glc(a1-4)Glc(a1-4)Glc(a1-6)Glc(a1-4)Glc(a1-4)Glc	1.000000085
NeuNAc(a2-3)Gal(b1-4)GlcNAc(b1-3)[NeuNAc(a2-3)Gal(b1-4)GlcNAc(b1-3)[NeuNAc(a2-3)Gal(b1-4)GlcNAc(b1-3)Gal(b1-4)Glc(b1-4)]Gal(b1-4)Glc(b1-4)]Gal(b1-3)Ery	1.000000085
NeuNAc(a2-3)[Gal(a1-3)Gal(b1-4)GlcNAc(b1-3)Gal(b1-4)GlcNAc(b1-3)Gal(b1-3)GalNAc(b1-4)]Gal(b1-4)Glc	1.000000085
Gal(b1-4)Gal(b1-3)D-ArafN	1.000000085
GalNAc(b1-4)[NeuNAc(a2-8)NeuNAc(a2-3)]Gal(b1-4)Glc	1.000000085
GlcNAc(a1-4)GlcA(b1-3)Gal(b1-3)Gal(b1-4)Xyl	1.000000085
NeuNAc(a2-3)Gal(b1-4)GlcNAc(b1-2)Man(a1-3)[NeuNAc(a2-6)Gal(b1-4)GlcNAc(b1-2)[NeuNAc(a2-6)Gal(b1-4)GlcNAc(b1-4)]Man(a1-6)]Man(b1-4)GlcNAc(b1-4)[Fuc(a1-6)]GlcNAc	1.000000085
NeuNAc(a2-3)Gal(b1-3)[NeuNAc(a2-6)]GalNAc	1.000000085
NeuNAc(a2-3)Gal(b1-3)GlcNAc(b1-3)Gal(b1-4)Gal	1.000000085
NeuNGc(a2-8)NeuNGc(a2-3)Gal(b1-3)GalNAc(b1-3)Gal(a1-4)Gal(b1-4)Glc	1.000000085
NeuNAc(a2-8)NeuNAc(a2-3)Gal(b1-3)[NeuNAc(a2-8)NeuNAc(a2-6)]GalNAc	1.000000085
NeuNAc(a2-3)Gal(b1-4)[Fuc(a1-3)]GlcNAc(b1-3)[NeuNAc(a2-3)Gal(b1-4)[Fuc(a1-3)]GlcNAc(b1-6)]Gal	1.000000085
GlcNAc(a1-4)Gal(b1-4)][NeuNAc(a2-3)]Gal(b1-3)][GlcNAc(b1-3)GlcNAc(b1-6)]GalNAc	1.000000085
NeuNAc(a2-3)Gal(b1-4)GlcNAc(b1-2)[NeuNAc(a2-3)Gal(b1-4)GlcNAc(b1-3)Gal(b1-4)[Fuc(a1-3)]GlcNAc(b1-4)]Man(a1-3)[NeuNAc(a2-3)Gal(b1-4)GlcNAc(b1-2)[NeuNAc(a2-3)Gal(b1-4)GlcNAc(b1-6)]Man(a1-6)]Man(b1-4)GlcNAc(b1-4)[Fuc(a1-6)]GlcNAc	1.000000085
NeuNAc(a2-6)Gal(b1-4)GlcNAc(b1-2)Man(a1-3)[NeuNAc(a2-6)Gal(b1-4)GlcNAc(a1-2)[NeuNAc(a2-3)Gal(b1-4)GlcNAc(b1-4)]Man(a1-6)]Man(b1-4)GlcNAc(b1-4)GlcNAc	1.000000085
Gal(a1-4)Gal(b1-4)GlcNAc(b1-2)[Gal(a1-4)Gal(b1-4)GlcNAc(b1-4)]Man(a1-3)[GlcNAc(b1-4)][Gal(a1-4)Gal(b1-4)GlcNAc(b1-2)[Gal(a1-4)Gal(b1-4)GlcNAc(b1-6)]Man(a1-6)]Man(b1-4)GlcNAc(b1-4)GlcNAc	1.000000085
Neu(a2-3)Gal(b1-3)GalNAc	1.000000085
NeuNAc(a2-3)Gal(b1-4)GlcNAc(b1-2)[NeuNAc(a2-3)Gal(b1-4)GlcNAc(b1-6)]Man(a1-6)[NeuNAc(a2-3)Gal(b1-4)GlcNAc(b1-4)[NeuNAc(a2-6)Gal(b1-4)GlcNAc(b1-2)]Man(a1-3)]Man(b1-4)GlcNAc(b1-4)GlcNAc	1.000000085
NeuNAc(a2-6)Gal(b1-4)GlcNAc(b1-2)Man(a1-3)[NeuNAc(a2-3)Gal(b1-4)GlcNAc(b1-2)[NeuNAc(a2-6)Gal(b1-4)GlcNAc(b1-4)]Man(a1-6)]Man(b1-4)GlcNAc(b1-4)[Fuc(a1-6)]GlcNAc	1.000000085
Gal(b1-4)GlcNAc(b1-2)Man(a1-3)[NeuNAc(a2-3)Gal(b1-4)GlcNAc(b1-2)[Gal(b1-4)GlcNAc(b1-6)]Man(a1-6)]Man(b1-4)GlcNAc(b1-4)[Fuc(a1-6)]GlcNAc	1.000000085
GalNAc(b1-4)[NeuNAc(a2-3)]Gal(b1-4)GlcNAc(b1-2)[NeuNAc(a2-3)Gal(b1-4)GlcNAc(b1-6)]Man(a1-6)[GalOS(b1-4)GlcNAc(b1-2)[GalOS(b1-4)GlcNAc(b1-4)]Man(a1-3)]Man(b1-4)GlcNAc(b1-4)[Fuc(a1-6)]GlcNAc	1.000000085
NeuNAc(a2-3)Gal(b1-4)GlcNAc(b1-2)[NeuNAc(a2-6)Gal(b1-4)GlcNAc(b1-4)]Man(a1-3)[NeuNAc(a2-6)Gal(b1-4)GlcNAc(b1-2)[NeuNAc(a2-3)Gal(b1-4)GlcNAc(b1-6)]Man(a1-6)]Man(b1-4)GlcNAc(b1-4)[Fuc(a1-6)]GlcNAc	1.000000085
Gal(b1-3)GlcNAc(b1-3)Gal(b1-4)GlcNAc(b1-6)[NeuNAc(a2-3)Gal(b1-3)[Fuc(a1-4)]GlcNAc(b1-3)]Gal(b1-4)Glc	1.000000085
NeuNAc(a2-3)Gal(b1-4)[Fuc(b1-3)]GlcNAc(b1-3)[NeuNAc(a2-3)Gal(b1-4)[Fuc(b1-3)]GlcNAc(b1-3)[NeuNAc(a2-3)Gal(b1-4)[Fuc(b1-3)]GlcNAc(b1-3)[NeuNAc(a2-3)Gal(b1-4)[Fuc(b1-3)]GlcNAc(b1-3)Gal(b1-4)Glc(b1-4)]Gal(b1-4)Glc(b1-4)]Gal(b1-4)Glc(b1-4)]Gal	1.000000085
Glc(a1-4)Glc(a1-4)[Glc(a1-6)]Glc(a1-4)Glc(a1-4)Glc(a1-4)Glc	1.000000085
NeuNGc(a2-6)Gal(b1-4)GlcNAc(b1-2)[Gal(b1-4)[Fuc(a1-3)]GlcNAc(b1-4)]Man(a1-3)[NeuNGc(a2-3)Gal(b1-4)GlcNAc(b1-2)Man(a1-6)]Man(b1-4)GlcNAc(b1-4)GlcNAc	1.000000085
Glc(b1-3)[GalNAc(a1-4)GalNAc(a1-4)]GalNAc(a1-4)GalNAc(a1-4)GalNAc(a1-3)BacNAc	1.000000085
NeuNAc(a2-3)Gal(b1-4)[NeuNAc(a2-3)Gal(b1-4)[Glc(b1-6)]GlcNAc(b1-3)Gal(b1-4)Glc(b1-6)]GlcNAc(b1-3)Gal	1.000000085
GlcNAc(a1-4)ManNAc(b1-4)GlcNAc(b1-6)GlcNAc	1.000000085
NeuNGc(a2-6)Gal(b1-4)GlcNAc(b1-2)[Gal(b1-4)GlcNAc(b1-4)]Man(a1-3)[NeuNGc(a2-3)Gal(b1-4)GlcNAc(b1-2)Man(a1-6)]Man(b1-4)GlcNAc(b1-4)GlcNAc	1.000000085
NeuNGc(a2-3)Gal(b1-3)[NeuNGc(a2-6)]GlcNAc(b1-2)Man(a1-3)[NeuNGc(a2-6)Gal(b1-4)GlcNAc(b1-2)Man(a1-6)]Man(b1-4)GlcNAc(b1-4)GlcNAc	1.000000085
NeuNAc(a2-3)Gal(b1-4)GlcNAcOS(b1-3)Gal(b1-4)GlcNAcOS(b1-3)Gal(b1-4)GlcNAc(b1-3)Gal(b1-3)GalNAc	1.000000085
NeuNAc(a2-3)[GlcNAc(a1-4)Gal(b1-4)]Gal(b1-3)[GlcNAc(b1-3)GlcNAc(b1-6)]GalNAc	1.000000085
NeuNAc(a2-3)Gal(b1-4)GlcNAc(b1-2)[Kdn(a2-3)Gal(b1-4)GlcNAc(b1-4)]Man(a1-3)[Gal(b1-4)GlcNAc(b1-2)Man(a1-6)]Man(b1-4)GlcNAc(b1-4)[Fuc(a1-6)]GlcNAc	1.000000085
Man(a1-4)ManOMe(a1-4)ManOMe(a1-4)ManOMe(a1-4)ManOMe(a1-4)ManOMe(a1-4)ManOMe	1.000000085
NeuNAc(a2-8)NeuNGc(a2-3)Gal(b1-3)GalNAc(b1-4)Gal(b1-4)Glc	1.000000085
NeuNAc(a2-3)Gal(b1-4)GlcNAc(b1-3)Gal(b1-4)Glc(b1-4)[GlcNAc(a1-2)[Glc(a1-3)]LDManHep(a1-3)]LDManHep(a1-5)[Kdo(2-4)]Kdo	1.000000085
NeuNAc(a2-3)Gal(b1-4)[NeuNAc(a2-3)Gal(b1-4)[NeuNAc(a2-3)Gal(b1-4)[Gal(b1-4)Glc(b1-6)]GlcN(b1-3)Gal(b1-4)Glc(b1-6)]GlcN(b1-3)Gal(b1-4)Glc(b1-6)]2,5-Anhydro-Man	1.000000085
NeuNAc(a2-3)Gal(b1-4)GlcNAc(b1-3)[NeuNAc(a2-3)Gal(b1-4)GlcNAc(b1-3)[NeuNAc(a2-3)Gal(b1-4)GlcNAc(b1-3)Gal(b1-4)Glc(b1-4)]Gal(b1-4)Glc(b1-4)]Gal	1.000000085
LegNAcNAc(a2-3)Gal(b1-4)Glc	1.000000085
GalNAc(b1-4)NeuNAc(a2-3)Gal(b1-4)Glc	1.000000085
NeuNAc(a2-3)Gal(b1-4)GlcNAc(b1-2)Man(a1-3)[Gal(b1-4)GlcNAc(b1-2)[Gal(b1-4)GlcNAc(b1-6)]Man(a1-6)]Man(b1-4)GlcNAc(b1-4)GlcNAc	1.000000085
NeuNGc(a2-3)[Gal(a1-3)Gal(b1-4)GlcNAc(b1-3)Gal(b1-3)GalNAc(b1-4)]Gal(b1-4)Glc	1.000000085
Gal(b1-4)GlcNAcOS(b1-3)Gal(b1-4)[Fuc(a1-3)]GlcNAcOS	1.000000085
[NeuNAc(a2-3)Gal(b1-3)]Glc(b1-3)Gal(b1-4)Glc(b1-6)Glc	1.000000085
NeuNAc(a2-3)Gal(b1-3)GlcNAc(b1-3)[NeuNAc(a2-3)Gal(b1-4)GlcNAc(b1-6)]GalNAc	1.000000085
NeuNAc(a2-3)[Kdn(a2-3)Gal(b1-3)GalNAc(b1-4)]Gal(b1-4)Glc	1.000000085
Ribf(b1-4)Gal(b1-3)GlcNAc(a1-4)GalA(a1-2)Ribf	1.000000085
NeuNGc(a2-3)[GalNAc(b1-4)]GalNAc(b1-4)Gal(b1-3)Gal(b1-3)GalNAc	1.000000085
NeuNAc(a2-3)Gal(b1-4)GlcNAc(b1-2)[Gal(b1-4)GlcNAc(b1-6)]Man(a1-6)[NeuNAc(a2-3)Gal(b1-4)GlcNAc(b1-2)Man(a1-3)]Man(b1-4)GlcNAc(b1-4)[Fuc(a1-6)]GlcNAc	1.000000085
NeuNAc(a2-3)Gal(b1-4)GlcNAc(b1-3)Gal(b1-4)GlcNAc(b1-3)Gal(b1-4)GlcNAc(b1-6)[NeuNAc(a2-3)Gal(b1-3)]GalNAc	1.000000085
NeuNAc(a2-3)Gal(b1-3)[NeuNAc(a2-6)]GlcNAc(b1-2)Man(a1-3)[NeuNAc(a2-6)Gal(b1-4)GlcNAc(b1-2)[NeuNAc(a2-3)Gal(b1-3)[NeuNAc(a2-6)]GlcNAc(b1-6)]Man(a1-6)]Man(b1-4)GlcNAc(b1-4)GlcNAc	1.000000085
NeuNGc(a2-6)Gal(b1-4)GlcNAc(b1-2)Man(a1-3)[Kdn(a2-3)Gal(b1-4)GlcNAc(b1-2)[Kdn(a2-6)Gal(b1-4)GlcNAc(b1-6)]Man(a1-6)]Man(b1-4)GlcNAc(b1-4)[Fuc(a1-6)]GlcNAc	1.000000085
Gal(a1-3)Gal(a1-3)Gal(a1-4)Gal(b1-4)Glc	1.000000085
NeuNGc(a2-3)[Gal(b1-4)GlcNAc(b1-3)Gal(b1-3)GalNAc(b1-4)]Gal(b1-4)Glc	1.000000085
[Glc(b1-6)ManNAc(b1-4)]Gal(a1-4)Glc(b1-3)GalNAcOP(b1-3)Gal	1.000000085
Gal(b1-4)Gal(b1-3)Glc	1.000000085
Gal(a1-3)Gal(b1-4)GlcNAc(b1-2)Man(a1-6)[NeuNAc(a2-3)Gal(b1-4)GlcNAc(b1-2)Man(a1-3)][GlcNAc(b1-4)]Man(b1-4)GlcNAc(b1-4)[Fuc(a1-6)]GlcNAc	1.000000085
NeuNGc(a2-3)Gal(b1-4)GlcNAc(b1-3)[NeuNGc(a2-3)Gal(b1-4)GlcNAc(b1-6)]Gal(b1-4)GlcNAc(b1-3)Gal(b1-4)Glc	1.000000085
GlcNAcOAc(a1-2)[Glc(a1-3)]LDManHepOPEtn(a1-3)[NeuNAc(a2-3)Gal(b1-4)GlcNAc(b1-3)Gal(b1-4)Glc(b1-4)]LDManHep(a1-5)Kdo	1.000000085
Glc(a1-4)3,6-Anhydro-Glc(a1-4)3,6-Anhydro-Glc(a1-4)Glc(a1-4)3,6-Anhydro-Glc(a1-4)3,6-Anhydro-Glc	1.000000085
Gal(b1-4)GlcNAc(b1-2)[Gal(b1-4)GlcNAc(b1-4)]Man(a1-3)[NeuNGc(a2-3)Gal(b1-4)GlcNAc(b1-2)[Kdn(a2-3)Gal(b1-4)GlcNAc(b1-3)Gal(b1-4)GlcNAc(b1-6)]Man(a1-6)]Man(b1-4)GlcNAc(b1-4)[Fuc(a1-6)]GlcNAc	1.000000085
Rha(b1-4)Gal(b1-2)Rha	1.000000085
NeuNAc(a2-3)Gal(b1-4)GlcNAc(b1-2)[NeuNAc(a2-3)Gal(b1-4)GlcNAc(b1-4)]Man(a1-3)[GlcNAc(b1-4)][NeuNAc(a2-3)Gal(b1-4)GlcNAc(b1-2)[NeuNAc(a2-3)Gal(b1-4)GlcNAc(b1-6)]Man(a1-6)]Man(b1-4)GlcNAc(b1-4)[Fuc(a1-6)]GlcNAc	1.000000085
NeuNAc(a2-3)Gal(b1-4)GlcNAc(b1-2)[Gal(b1-4)GlcNAc(b1-4)]Man(a1-3)[NeuNAc(a2-3)Gal(b1-4)GlcNAc(b1-3)Gal(b1-4)GlcNAc(b1-2)[NeuNAc(a2-3)Gal(b1-4)GlcNAc(b1-3)Gal(b1-4)GlcNAc(b1-6)]Man(a1-6)]Man(b1-4)GlcNAc(b1-4)[Fuc(a1-6)]GlcNAc	1.000000085
GalNAc(a1-3)GalNAc(b1-3)[Fuc(a1-2)Gal(b1-3)GalNAc(b1-4)]Gal(a1-4)Gal(b1-4)Glc	1.000000085
Gal(b1-4)GlcNAc(b1-2)Man(a1-3)[NeuNAc(a2-3)Gal(b1-4)GlcNAc(b1-2)Man(a1-6)]Man(b1-4)GlcNAc(b1-4)[Fuc(a1-6)]GlcNAc	1.000000085
Glc(a1-4)Glc(a1-4)Glc(a1-4)Glc(a1-4)Glc(a1-4)GlcOEtn	1.000000085
NeuNAc(a2-3)Gal(b1-4)GlcNAc(b1-2)[NeuNAc(a2-6)Gal(b1-4)GlcNAc(b1-4)]Man(a1-3)[Gal(b1-4)GlcNAc(b1-2)Man(a1-6)]Man(b1-4)GlcNAc(b1-4)GlcNAc	1.000000085
NeuNAc(a2-3)Gal(b1-4)GlcNAc(b1-3)Gal(b1-4)[Fuc(a1-3)]GlcNAc(b1-3)Gal(b1-4)[Fuc(a1-3)]GlcNAc(b1-3)Gal(b1-4)GlcNAc(b1-3)Gal(b1-4)Glc	1.000000085
Neu(a2-3)[GalNAc(b1-4)]Gal(b1-4)Glc	1.000000085
NeuNGc(a2-3)Gal(b1-4)GlcNAc(b1-3)[Gal(b1-4)GlcNAc(b1-6)]Gal(b1-3)GalNAc	1.000000085
GalNAc(b1-3)Gal(a1-3)Gal(a1-4)Gal(b1-4)Glc	1.000000085
Glc(a1-4)GalNAcA(a1-3)[Glc(a1-4)]GalNAcA(a1-3)GlcNAc(a1-4)Glc	1.000000085
IdoA(a1-4)GlcNAc(a1-4)GlcA	1.000000085
D-FucNAc(b1-3)GlcNAc(a1-4)GlcA(a1-3)Man(a1-2)Man(a1-3)GlcNAc(b1-2)D-FucNAc	1.000000085
NeuNAc(a2-3)Gal(b1-4)GlcNAc(b1-2)Man(a1-3)[GlcNAc(b1-4)][NeuNAc(a2-6)Gal(b1-4)GlcNAc(b1-2)Man(a1-6)]Man(b1-4)GlcNAc(b1-4)GlcNAc	1.000000085
NeuNAc(a2-3)Gal(b1-4)GlcNAc(b1-2)[NeuNAc(a2-3)Gal(b1-4)GlcNAc(b1-4)]Man(a1-3)[Man(a1-6)]Man(b1-4)GlcNAc(b1-4)[Fuc(a1-6)]GlcNAc	1.000000085
NeuNAc(a2-3)Gal(b1-4)GlcNAc(b1-2)[NeuNAc(a2-3)Gal(b1-4)GlcNAc(b1-4)]Man(a1-3)[NeuNAc(a2-3)Gal(b1-4)GlcNAc(b1-3)Gal(b1-4)GlcNAc(b1-2)[NeuNAc(a2-3)Gal(b1-4)GlcNAc(b1-6)]Man(a1-6)]Man(b1-4)GlcNAc(b1-4)[D-Fuc(a1-6)]GlcNAc	1.000000085
GlcNAc(a1-4)GlcA(b1-4)GlcNAc(a1-4)GlcA(b1-3)Gal(b1-3)Gal(b1-4)Xyl	1.000000085
NeuNAc(a2-3)Gal(b1-4)GlcNAc(b1-2)Man(a1-3)[NeuNAc(a2-3)Gal(b1-4)GlcNAc(b1-2)[Gal(b1-4)GlcNAc(b1-4)]Man(a1-6)]Man(b1-4)GlcNAc(b1-4)GlcNAc	1.000000085
NeuNAc(a2-3)Gal(b1-4)GlcNAc(b1-3)Man	1.000000085
NeuNAc(a2-3)Gal(b1-4)GlcNAc(b1-2)[NeuNAc(a2-3)Gal(b1-4)GlcNAc(b1-6)]Man(a1-3)[NeuNAc(a2-3)Gal(b1-4)GlcNAc(b1-2)Man(a1-6)]Man(b1-4)GlcNAc(b1-4)[Fuc(a1-6)]GlcNAc	1.000000085
NeuNAc(a2-3)[GalNAc(b1-4)]Gal(b1-3)[GlcNAc(b1-6)]GalNAc	1.000000085
NeuNAc(a2-3)Gal(b1-4)GlcNAc(b1-3)[Fuc(a1-2)Gal(b1-4)GlcNAc(b1-6)]Gal(b1-4)GlcNAc(b1-3)Gal(b1-4)GlcNAc	1.000000085
NeuNAc(a2-3)Gal(b1-4)GlcNAc(b1-4)[NeuNAc(a2-6)Gal(b1-4)GlcNAc(b1-2)]Man(a1-6)[NeuNAc(a2-3)Gal(b1-4)GlcNAc(b1-2)Man(a1-3)]Man(b1-4)GlcNAc(b1-4)GlcNAc	1.000000085
[Glc(a1-4)Glc(a1-4)Glc(a1-6)]Glc(a1-4)Glc(a1-4)Glc(a1-4)Glc(a1-4)Glc	1.000000085
NeuNAc(a2-3)Gal(b1-4)[Fuc(a1-3)]GlcNAc	1.000000085
NeuNAc(a2-6)Gal(b1-4)[NeuNAc(a2-6)]GlcNAc(b1-2)[NeuNAc(a2-3)Gal(b1-4)GlcNAc(b1-4)]Man(a1-3)[NeuNAc(a2-6)Gal(b1-4)GlcNAc(b1-2)Man(a1-6)]Man(b1-4)GlcNAc(b1-4)GlcNAc	1.000000085
FucNAc(a1-4)Glc(a1-3)Glc(a1-4)FucNAc(a1-3)[GlcNAc(a1-4)]GlcNAc(a1-3)FucNAc	1.000000085
NeuNAcOGc(a2-3)Gal(b1-4)Glc	1.000000085
Fuc(a1-2)Gal(a1-4)Glc	1.000000085
Araf(a1-3)Gal(b1-4)NeuNAc(a2-3)Gal(b1-4)Glc	1.000000085
Man(b1-4)Gal(a1-3)Rha	1.000000085
NeuNAc(a2-3)Gal(b1-4)GlcNAc(b1-2)[NeuNAc(a2-3)Gal(b1-4)GlcNAc(b1-4)]Man(a1-3)[NeuNAc(a2-6)Gal(b1-4)GlcNAc(b1-2)[NeuNAc(a2-6)Gal(b1-4)GlcNAc(b1-6)]Man(a1-6)]Man(b1-4)GlcNAc(b1-4)GlcNAc	1.000000085
GlcOMe(a1-4)Glc(a1-4)Glc(a1-4)Glc(a1-4)GlcOMe(a1-4)GlcOMe(a1-4)GlcOMe(a1-4)GlcOMe(a1-4)GlcOMe(a1-4)GlcOMe(a1-4)GlcOMe(a1-4)GlcOMe(a1-4)GlcOMe(a1-4)GlcOMe(a1-4)[Glc(b1-3)]GlcOMe(a1-4)GlcOMe(a1-4)[Glc(b1-3)]Glc(a1-6)GlcGroA	1.000000085
[Gal(b1-4)Gal(b1-4)Glc(b1-6)]Glc(a1-4)Glc(a1-4)Glc(a1-4)Glc(a1-4)Glc(a1-4)Glc(a1-4)Glc	1.000000085
Glc(a1-4)3,6-Anhydro-Glc(a1-4)Glc(a1-4)Glc(a1-4)3,6-Anhydro-Glc(a1-4)Glc(a1-4)Glc	1.000000085
NeuNAc(a2-3)Gal(b1-4)GlcNAc(b1-4)Man	1.000000085
NeuNAc(a2-3)[GalNAc(b1-4)]Gal(b1-4)Glc(b1-2)LDManHep(a1-3)[Glc(b1-4)]LDManHepOPEtn(a1-5)Kdo(b2-6)GlcOPN(b1-6)GlcN	1.000000085
NeuNGc(a2-3)Gal(b1-4)GlcNAc(b1-2)[NeuNAc(a2-3)Gal(b1-4)GlcNAc(b1-4)]Man(a1-3)[NeuNAc(a2-3)Gal(b1-4)GlcNAc(b1-2)[GlcNAc(b1-3)Gal(b1-4)GlcNAc(b1-6)]Man(a1-6)]Man(b1-4)GlcNAc(b1-4)[Fuc(a1-6)]GlcNAc	1.000000085
Gal(b1-6)Gal(b1-6)Gal(b1-6)Glc	1.000000085
NeuNAc(a2-3)Gal(b1-3)[NeuNAc(a2-6)]GlcNAc(b1-2)Man(a1-3)[NeuNAc(a2-6)Gal(b1-3)GlcNAc(b1-2)Man(a1-6)]Man(b1-4)GlcNAc(b1-4)GlcNAc	1.000000085
[RhaOBut(a1-4)RhaOBut(a1-4)]Rha(a1-4)D-Fuc(b1-3)Rha	1.000000085
NeuNAc(a2-8)NeuNAc(a2-2)[NeuNAc(a2-3)Gal(b1-3)GalNAc(b1-4)]Gal(b1-4)Glc	1.000000085
NeuNAc(a2-3)[Gal(b1-4)[Fuc(a1-3)]GlcNAc(b1-3)Gal(b1-3)GalNAc(b1-4)]Gal(b1-4)Glc	1.000000085
NeuNAc(a2-3)Gal(b1-4)GlcNAc(b1-6)GalOS(b1-3)]GalNAc	1.000000085
GlcNAc(a1-4)Gal(b1-3)[Fuc(a1-4)[GlcNAc(b1-3)]GlcNAc(b1-6)]GalNAc	1.000000085
GalNAc(a1-3)GalNAc(b1-3)[D-FucNAc(a1-4)]Gal(a1-4)Glc	1.000000085
Glc(a1-4)Glc(a1-4)Glc(a1-4)Glc(a1-4)Glc(a1-4)Glc(a1-4)Glc(a1-4)Glc(a1-4)Glc(a1-4)Glc	1.000000085
Kdo(a2-4)[GlcNAc(a1-2)LDManHep(a1-3)[NeuNAc(a2-3)Gal(b1-4)GlcNAc(b1-3)Gal(b1-4)Glc(b1-4)]LDManHep(a1-5)]Kdo	1.000000085
NeuNAc(a2-3)Gal(b1-3)[NeuNAc(a2-3)Gal(b1-4)[D-Fuc(a1-3)]GlcNAc(b1-3)Gal(b1-4)GlcNAc(b1-6)]GalNAc	1.000000085
NeuNAc(a2-3)Gal(b1-4)GlcNAc(b1-2)[NeuNAc(a2-3)Gal(b1-4)GlcNAc(b1-4)]Man(a1-3)[Gal(b1-4)GlcNAc(b1-2)[NeuNAc(a2-3)Gal(b1-4)GlcNAc(b1-6)]Man(a1-6)]Man(b1-4)GlcNAc(b1-4)[Fuc(a1-6)]GlcNAc	1.000000085
GalA(a1-4)GalA(a1-4)GalA(a1-4)GalA(a1-4)GalA(a1-4)GalA(a1-4)Gal	1.000000085
ManOMe(a1-4)ManOMe(a1-4)ManOMe(a1-4)ManOMe(a1-4)ManOMe(a1-4)ManOMe	1.000000085
NeuNAc(a2-3)Gal(b1-4)[Fuc(a1-3)]GlcNAcOS(b1-3)Gal	1.000000085
ManNAcA(b1-3)GalNAc(a1-4)ManNAcA	1.000000085
NeuNAc(a2-3)Gal(b1-4)GlcNAc(b1-2)[NeuNAc(a2-3)Gal(b1-4)GlcNAc(b1-6)]Man(a1-3)[Gal(b1-3)Gal(b1-4)GlcNAc(b1-2)[Gal(b1-3)Gal(b1-4)GlcNAc(b1-4)]Man(a1-6)]Man(b1-4)GlcNAc(b1-4)[Fuc(a1-6)]GlcNAc	1.000000085
GlcNAc(b1-4)Gal(b1-4)GlcNAc	1.000000085
NeuNAc(a2-3)[GalNAc(b1-4)]Gal(b1-4)GlcNAc	1.000000085
GalNAc(b1-4)[NeuNAc(a2-3)]Gal(b1-4)GlcNAc(b1-2)[GalNAc(b1-4)[NeuNAc(a2-3)]Gal(b1-4)GlcNAc(b1-6)]Man(a1-6)GalOS(b1-4)GlcNAc(b1-2)GalOS(b1-4)GlcNAc(b1-4)]Man(a1-3)]Man(b1-4)GlcNAc(b1-4)GlcNAc	1.000000085
NeuNAc(a2-3)Gal(b1-4)[Fuc(a1-3)]GlcNAc(b1-4)Man(a1-3)[Gal(b1-4)GlcNAc(b1-4)Man(a1-6)]Man(b1-4)GlcNAc(b1-4)GlcNAc	1.000000085
NeuNAc(a2-3)Gal(b1-4)[Fuc(a1-3)]GlcNAc(b1-3)Gal(b1-4)[Fuc(a1-3)]GlcNAc(b1-3)Gal(b1-4)[Fuc(a1-3)]GlcNAc	1.000000085
GlcNAcOS(b1-3)GalOS(b1-4)GlcNAcOS(b1-3)GalOS(b1-4)GlcNAcOS(b1-3)Gal	1.000000085
Glc(a1-4)Glc(a1-4)Glc(a1-4)Glc(a1-4)Glc(a1-4)Glc(a1-4)Glc(a1-4)[Glc(a1-6)]Glc	1.000000085
Glc(a1-4)Gal(a1-6)GlcN(a1-4)GlcA	1.000000085
GlcOAc(a1-4)GlcOAc(a1-4)GlcOAc(a1-4)GlcOAc(a1-4)GlcOAc(a1-4)GlcOAc	1.000000085
NeuNAc(a2-3)Gal(b1-3)[Gal(b1-4)GlcNAc(b1-6)]GlcNAc	1.000000085
Fuc(a1-4)[Fuc(a1-5)]Kdn(a2-3)Gal(b1-3)[Fuc(a1-4)[Fuc(a1-5)]Kdn(a2-6)]GlcNAc	1.000000085
Gal(b1-4)GlcNAc(b1-6)Gal(a1-4)GlcA(b1-6)Gal(b1-4)Gal	1.000000085
NeuNAc(a2-3)Gal(b1-4)GlcNAc(b1-3)Gal(b1-4)Glc(b1-4)[GlcNAcOAc(a1-2)[Glc(b1-3)]LDManHepOPEtn(a1-3)]LDManHep(a1-5)[Kdo(a2-4)]Kdo	1.000000085
GalOS(b1-4)GlcNAc(b1-2)Man(a1-6)[NeuNAc(a2-3)Gal(b1-4)GlcNAc(b1-2)Man(a1-3)]Man(b1-4)GlcNAc(b1-4)[Fuc(a1-6)]GlcNAc	1.000000085
GalNAc(b1-4)IdoA(a1-3)GalNAcOS	1.000000085
Kdn(a2-6)Gal(b1-4)GlcNAc(b1-2)[Gal(b1-4)GlcNAc(b1-4)]Man(a1-3)[NeuNAc(a2-3)Gal(b1-4)GlcNAc(b1-2)Man(a1-6)]Man(b1-4)GlcNAc(b1-4)GlcNAc	1.000000085
NeuNAc(a2-3)Gal(b1-4)GlcN	1.000000085
NeuNAc(a2-3)Gal(b1-4)GlcNAc(b1-6)[Gal(b1-3)GlcNAc(b1-3)]GalNAc	1.000000085
GlcNAcOS(a1-4)GlcA(b1-4)GlcNSOS(a1-4)IdoA(a1-4)GlcNSOS	1.000000085
NeuNAc(a2-6)Gal(b1-4)GlcNAcOS(b1-2)Man(a1-6)[NeuNAc(a2-6)Gal(b1-4)GlcNAc(b1-2)Man(a1-3)]Man(b1-4)GlcNAc(b1-4)[Fuc(a1-6)]GlcNAc	1.000000085
[Gal(a1-3)][Gal(b1-4)]GlcNAc(a1-4)[Gal(a1-3)]ManNAc(b1-4)[Gal(a1-3)]GlcNAc(b1-6)GlcNAc	1.000000085
NeuNAc(a2-3)Gal(b1-3)[NeuNAc(a2-6)]GlcNAc(b1-3)[Gal(b1-4)GlcNAc(b1-6)]Gal(b1-4)Glc	1.000000085
NeuNAc(a2-3)Gal(b1-4)GlcNAc(b1-2)[NeuNAc(a2-3)Gal(b1-4)GlcNAc(b1-4)]Man(a1-3)[NeuNAc(a2-3)Gal(b1-4)GlcNAc(b1-2)[NeuNAc(a2-3)Gal(b1-4)GlcNAc(b1-3)Gal(b1-4)GlcNAc(b1-6)]Man(a1-6)]Man(b1-4)GlcNAc(b1-4)[Fuc(a1-6)]GlcNAc	1.000000085
Gal(a1-4)[Fuc(a1-2)]Gal(b1-3)GalNAc	1.000000085
NeuNAc(a2-3)Gal(b1-4)GlcNAc(b1-2)[NeuNAc(a2-3)Gal(b1-4)GlcNAc(b1-3)Gal(b1-4)[D-Fuc(a1-3)]GlcNAc(b1-4)]Man(a1-3)[NeuNAc(a2-3)Gal(b1-4)GlcNAc(b1-2)[NeuNAc(a2-3)Gal(b1-4)GlcNAc(b1-6)]Man(a1-6)]Man(b1-4)GlcNAc(b1-4)[D-Fuc(a1-6)]GlcNAc	1.000000085
Gal(b1-4)GlcNAc(b1-3)[Gal(b1-4)GlcNAc(b1-3)[Gal(b1-4)GlcNAc(b1-3)[Gal(b1-4)GlcNAc(b1-3)Gal(b1-4)Glc(b1-4)]Gal(b1-4)Glc(b1-4)]Gal(b1-4)Glc(b1-4)]Gal	1.000000085
NeuNAc(a2-8)NeuNAc(a2-3)Gal(b1-4)GlcNAcOS(b1-2)Man(a1-3)[Man(a1-6)]Man(b1-4)GlcNAc(b1-4)[Fuc(a1-6)]GlcNAc	1.000000085
NeuNAc(a2-6)Gal(b1-4)GlcNAcOS(b1-2)Man(a1-3)[Gal(b1-4)GlcNAc(b1-2)Man(a1-6)]Man(b1-4)GlcNAc(b1-4)[Fuc(a1-6)]GlcNAc	1.000000085
NeuNGc(a2-3)[GalNAc(b1-4)]GalNAc(b1-3)Gal(b1-4)Gal(b1-3)GalNAc	1.000000085
GalNAc(b1-4)GlcA(b1-3)GalNAcOS	1.000000085
Kdn(a2-3)Gal(b1-4)GlcNAc(b1-2)Man(a1-3)[GlcNAc(b1-4)][NeuNGc(a2-3)Gal(b1-4)GlcNAc(b1-2)Man(a1-6)]Man(b1-4)GlcNAc(b1-4)[Fuc(a1-6)]GlcNAc	1.000000085
Glc(b1-4)Gal(b1-3)Glc	1.000000085
NeuNAc(a2-3)[GlcNAc(b1-4)]Gal(b1-4)GlcNAc	1.000000085
Gal(b1-3)[GlcNAc(b1-6)]GalNAc(b1-3)Gal(a1-4)Gal(b1-4)Glc	1.000000085
NeuNAc(a2-6)Gal(b1-4)GlcNAc(b1-2)[NeuNAc(a2-3)Gal(b1-4)GlcNAc(b1-6)]Man(a1-3)[NeuNAc(a2-6)Gal(b1-4)GlcNAc(b1-2)Man(a1-6)]Man(b1-4)GlcNAc(b1-4)GlcNAc	1.000000085
GlcNAcOS(b1-3)Gal(b1-4)GlcNAcOS(b1-3)Gal	1.000000085
[Col(a1-3)][Col(a1-6)]Glc(a1-4)Gal(a1-3)GlcNAc(a1-4)Glc	1.000000085
NeuNAc(a2-3)[GalNAc(b1-4)]Gal(b1-4)GlcNAc(b1-4)GlcNAc	1.000000085
NeuNAc(a2-3)Gal(b1-4)GlcNAc(b1-2)Man(a1-6)[NeuNAc(a2-6)Gal(b1-4)GlcNAc(b1-2)Man(a1-3)]Man(b1-4)GlcNAc(b1-4)ManNAc	1.000000085
NeuNAc(a2-6)Gal(b1-4)GlcNAc(b1-2)[Kdn(a2-3)[GalNAc(b1-4)]Gal(b1-4)GlcNAc(b1-4)]Man(a1-3)[Gal(b1-4)GlcNAc(b1-2)Man(a1-6)]Man(b1-4)GlcNAc(b1-4)[Fuc(a1-6)]GlcNAc	1.000000085
NeuNGc(a2-3)Gal(b1-4)GlcNAc(b1-3)Gal(b1-4)GlcNAc(b1-3)[Gal(b1-4)GlcNAc(b1-6)]Gal(b1-4)GlcNAc(b1-3)Gal(b1-3)GalNAc	1.000000085
NeuNAc(a2-3)Gal(b1-4)GlcNAc(b1-3)Gal(b1-4)Glc(b1-4)[GlcNAc(a1-2)[Glc(a1-3)]LDManHep(a1-3)]LDManHep(a1-5)Kdo	1.000000085
NeuNAc(a2-3)Gal(b1-4)GlcNAc(b1-2)Man(a1-6)[Gal(b1-4)GlcNAc(b1-2)Man(a1-3)]Man(b1-4)GlcNAc(b1-4)[Fuc(a1-6)]GlcNAc	1.000000085
Glc(a1-4)GlcOAcA(b1-4)GlcNAc(a1-4)ManOAcA	1.000000085
GlcA(b1-4)GlcNAcOS(a1-4)GlcA	1.000000085
NeuNAc(a2-6)Gal(b1-4)GlcNAc(b1-2)Man(a1-3)[NeuNAc(a2-6)Gal(b1-4)GlcNAc(b1-2)[NeuNAc(a2-3)Gal(b1-4)GlcNAc(b1-4)]Man(a1-6)]Man(b1-4)GlcNAc(b1-4)GlcNAc	1.000000085
NeuNAc(a2-3)Gal(b1-4)[Fuc(a1-3)]GlcNAc(b1-3)Gal(b1-3)[NeuNAc(a2-6)]GalNAc	1.000000085
NeuNAc(a2-3)Gal(b1-3)GlcNAc(b1-2)Man(a1-3)[NeuNAc(a2-3)Gal(b1-3)GlcNAc(b1-2)[NeuNAc(a2-3)Gal(b1-3)GlcNAc(b1-6)]Man(a1-6)]Man(b1-4)GlcNAc(b1-4)[Fuc(a1-6)]GlcNAc	1.000000085
Gal(b1-4)[Fuc(a1-3)]GlcNAc(b1-2)Man(a1-3)[NeuNAc(a2-3)Gal(b1-4)GlcNAc(b1-2)Man(a1-6)]Man(b1-4)GlcNAc(b1-4)[Fuc(a1-6)]GlcNAc	1.000000085
NeuNAc(a2-3)Gal(b1-4)[Fuc(b1-3)]GlcNAc(b1-3)[NeuNAc(a2-3)Gal(b1-4)[Fuc(b1-3)]GlcNAc(b1-3)[NeuNAc(a2-3)Gal(b1-4)[Fuc(b1-3)]GlcNAc(b1-3)[NeuNAc(a2-3)Gal(b1-4)[Fuc(b1-3)]GlcNAc(b1-3)Gal(b1-4)Glc(b1-4)]Gal(b1-4)Glc(b1-4)]Gal(b1-4)Glc(b1-4)]Gal(b1-3)Ery	1.000000085
Rha(a1-4)Gal(b1-2)GlcOMeA	1.000000085
GalNAc(a1-2)Fuc(a1-3)[GalNAc(b1-4)]GlcNAc(b1-3)[GalNAc(a1-2)Fuc(a1-3)[GalNAc(b1-4)]GlcNAc(b1-6)]GalNAc	1.000000085
NeuNAc(a2-3)Gal(b1-4)GlcNAc(b1-2)Man(a1-3)[NeuNAc(a2-3)Gal(b1-4)GlcNAc(b1-2)[NeuNAc(a2-3)Gal(b1-4)GlcNAc(b1-4)]Man(a1-6)]Man(b1-4)GlcNAc(b1-4)GlcNAc	1.000000085
GalNAc(b1-4)GalNAc(b1-3)Gal(b1-4)Gal(b1-3)GalNAc	1.000000085
L-ThrHexOSA4en(a1-4)GlcNSOS(a1-4)IdoA(a1-4)GlcNAc(a1-4)GlcA(b1-3)Gal(b1-3)Gal(b1-4)Xyl	1.000000085
NeuNAc(a2-6)Gal(b1-4)GlcNAc(b1-2)[NeuNAc(a2-3)[NeuNAc(a2-6)]Gal(b1-4)GlcNAc(b1-4)]Man(a1-3)[NeuNAc(a2-3)Gal(b1-4)GlcNAc(b1-2)Man(a1-6)]Man(b1-4)GlcNAc(b1-4)GlcNAc	1.000000085
Kdo(a2-4)[GlcNAc(a1-2)LDManHepOPPEtn(a1-3)[NeuNAc(a2-3)Gal(b1-4)GlcNAc(b1-3)Gal(b1-4)Glc(b1-4)]LDManHep(a1-5)]Kdo(a2-6)GlcN(b1-6)GlcN	1.000000085
NeuNAc(a2-3)Gal(b1-3)[Fuc(a1-4)]GlcNAc(b1-3)[Gal(b1-3)[Fuc(a1-4)]GlcNAc(b1-3)Gal(b1-4)GlcNAc(b1-6)]Gal(b1-4)Glc	1.000000085
Rha(a1-4)Gal(b1-2)GlcOMe	1.000000085
NeuNAc(a2-3)Gal(b1-4)[GalOMe(b1-4)Glc(b1-6)]GlcNAc	1.000000085
Gal(a1-4)[Fuc(a1-2)]Gal(b1-3)[GlcNAc(b1-6)]GalNAc	1.000000085
NeuNAc(a2-3)Gal(b1-3)[Gal(a1-4)Gal(b1-4)GlcNAc(b1-6)]GalNAc	1.000000085
NeuNGc(a2-8)NeuNGc(a2-3)Gal(b1-4)GlcNAc(b1-3)Gal(b1-4)Glc	1.000000085
QuiN(a1-4)GlcA(a1-6)GlcNAc(a1-4)GulAN(a1-3)FucNAc(b1-3)QuiN	1.000000085
NeuNAc(a2-8)NeuNAc(a2-8)NeuNAc(a2-3)Gal(a1-4)Glc	1.000000085
NeuNAc(a2-3)[GalNAc(b1-4)]Gal(b1-4)GlcNAc(b1-2)Man(a1-3)[NeuNAc(a2-3)[GalNAc(b1-4)]Gal(b1-4)GlcNAc(b1-2)Man(a1-6)]Man(b1-4)GlcNAc(b1-4)[Fuc(a1-6)]GlcNAc	1.000000085
[Galf(b1-3)]Gal(b1-6)Gal(b1-6)Gal(b1-6)Gal(b1-6)Gal(b1-6)Gal(b1-6)Gal(b1-6)Gal(b1-6)Gal(b1-6)Gal(b1-6)Gal	1.000000085
IdoOSA(a1-4)GlcNSOS(a1-4)IdoOSA(a1-4)GlcNSOS(a1-4)IdoOSA(a1-4)GlcNSOS(a1-4)IdoOSA(a1-4)GlcNSOS(a1-4)IdoOSA(a1-4)GlcNSOS	1.000000085
GlcNOOle(b1-4)GlcNAc(b1-4)GlcNAc(b1-4)GlcNAc(b1-4)GlcNAcOS	1.000000085
[Glc(a1-4)Glc(a1-4)Glc(a1-6)Glc(a1-4)Glc(a1-4)Glc(a1-6)]Glc(a1-4)Glc(a1-4)Glc(a1-4)Glc(a1-4)Glc(a1-4)Glc(a1-4)Glc	1.000000085
NeuNGc(a2-3)Gal(b1-4)GlcNAcOS(b1-3)Gal(b1-4)GlcNAcOS(b1-3)Gal(b1-4)GlcNAc(b1-3)Gal(b1-3)GalNAc	1.000000085
NeuNAc(a2-3)[Gal(b1-4)]Gal(b1-3)[GlcNAc(b1-3)GlcNAc(b1-6)]GalNAc	1.000000085
NeuNAc(a2-3)[Gal(b1-3)GalNAc(b1-4)]Gal(b1-3)GalNAc(b1-4)Gal(b1-4)Glc	1.000000085
GlcNAc(b1-4)GlcNAc(a1-4)GlcNAc(b1-4)GlcNAc(a1-4)GlcNAc(b1-4)GlcNAc	1.000000085
NeuNAc(a2-3)[Fuc(a1-4)]Gal(b1-3)GlcNAc	1.000000085
Glc(a1-4)Glc(a1-4)Glc(a1-4)Glc(a1-4)Glc(a1-4)Glc	1.000000085
Glc(b1-4)Gal(b1-4)Glc	1.000000085
NeuNAc(a2-6)Gal(b1-4)GlcNAc(b1-2)[NeuNAc(a2-3)Gal(b1-3)[NeuNAc(a2-6)]GlcNAc(b1-4)]Man(a1-3)[Gal(b1-4)GlcNAc(b1-2)Man(a1-6)]Man	1.000000085
Kdn(a2-3)Gal(b1-4)Xyl	1.000000085
NeuNGc(a2-3)Gal(b1-4)GlcNAc	1.000000085
NeuNAc(a2-3)Gal(b1-4)[Fuc(a1-3)]GlcNAcOS(b1-2)Man(a1-3)[Man(a1-6)]Man(b1-4)GlcNAc(b1-4)[Fuc(a1-6)]GlcNAc	1.000000085
NeuNAc(a2-3)Gal(b1-3)GlcNAc(b1-6)Gal	1.000000085
[Gal(a1-3)][Gal(b1-4)]GlcNAc(a1-4)[Gal(a1-3)Gal(a1-3)]ManNAc(b1-4)[Gal(a1-3)]GlcNAc(b1-6)GlcNAc	1.000000085
Gal(b1-9)KdnOMe(a2-6)Gal(b1-9)[GlcNAc(a1-4)]Kdn	1.000000085
NeuNAc(a2-3)Gal(b1-3)[Fuc(a1-4)]GlcNAcOS	1.000000085
GalOMe(b1-4)Gal(b1-1)Gro	1.000000085
NeuNGc(a2-3)[NeuNGc(a2-3)Gal(b1-3)GalNAc(b1-4)]Gal(b1-4)Glc	1.000000085
NeuNAc(a2-3)Gal(b1-3)GlcNAc(b1-2)[NeuNAc(a2-3)Gal(b1-3)GlcNAc(b1-6)]Man(a1-6)[NeuNAc(a2-3)Gal(b1-3)GlcNAc(b1-4)[NeuNAc(a2-3)Gal(b1-4)GlcNAc(b1-2)]Man(a1-3)]Man(b1-4)GlcNAc(b1-4)[Fuc(a1-6)]GlcNAc	1.000000085
Kdn(a2-6)Gal(b1-4)GlcNAc(b1-2)Man(a1-3)[NeuNGc(a2-3)Gal(b1-4)GlcNAc(b1-2)Man(a1-6)]Man(b1-4)GlcNAc(b1-4)GlcNAc	1.000000085
NeuNAc(a2-3)Gal(b1-4)GlcNAc(b1-3)[NeuNAc(a2-3)Gal(b1-4)GlcNAc(b1-3)[NeuNAc(a2-3)Gal(b1-4)GlcNAc(b1-3)[NeuNAc(a2-3)Gal(b1-4)GlcNAc(b1-3)[NeuNAc(a2-3)Gal(b1-4)GlcNAc(b1-3)Gal(b1-4)Glc(b1-4)]Gal(b1-4)Glc(b1-4)]Gal(b1-4)Glc(b1-4)]Gal(b1-4)Glc(b1-4)]Gal(b1-3)Ery	1.000000085
Araf(a1-3)[Araf(a1-3)Gal(a1-6)]Gal(a1-4)NeuNAc(a2-3)Gal(b1-4)Glc	1.000000085
NeuNGc(a2-6)Gal(b1-4)GlcNAcOS(b1-2)Man(a1-3)[Gal(a1-3)Gal(b1-4)GlcNAc(b1-2)Man(a1-6)]Man(b1-4)GlcNAc(b1-4)[Fuc(a1-6)]GlcNAc	1.000000085
NeuNAc(a2-3)[Gal(b1-4)Fuc(a1-3)GlcNAc(b1-3)Gal(b1-3)GalNAc(b1-4)]Gal(b1-4)Glc	1.000000085
Man(b1-4)Gal(b1-4)Gal(b1-4)Man	1.000000085
NeuNAc(a2-3)Gal(b1-4)[NeuNAc(a2-3)Gal(b1-4)[NeuNAc(a2-3)Gal(b1-4)[NeuNAc(a2-3)Gal(b1-4)[NeuNAc(a2-3)Gal(b1-4)[NeuNAc(a2-3)Gal(b1-4)[Gal(b1-4)Glc(b1-6)]GlcN(b1-3)Gal(b1-4)Glc(b1-6)]GlcN(b1-3)Gal(b1-4)Glc(b1-6)]GlcN(b1-3)Gal(b1-4)Glc(b1-6)]GlcN(b1-3)Gal(b1-4)Glc(b1-6)]GlcN(b1-3)Gal(b1-4)Glc(b1-6)]2,5-Anhydro-Man	1.000000085
Man(b1-3)[NeuNAc(a2-3)Gal(b1-4)GlcNAc(b1-2)Man(a1-6)]Man(b1-4)GlcNAc(b1-4)GlcNAc	1.000000085
NeuNAc(a2-3)Gal(b1-4)GlcNAc(b1-2)[Gal(b1-4)GlcNAc(b1-4)]Man(a1-3)[NeuNAc(a2-3)Gal(b1-4)GlcNAc(b1-2)[NeuNAc(a2-3)Gal(b1-4)GlcNAc(b1-3)Gal(b1-4)GlcNAc(b1-6)]Man(a1-6)]Man(b1-4)GlcNAc(b1-4)[Fuc(a1-6)]GlcNAc	1.000000085
NeuNAc(a2-8)NeuNAc(a2-3)[NeuNAc(a2-8)NeuNAc(a2-3)Gal(b1-3)GalNAc(b1-4)]Gal(b1-4)Glc	1.000000085
NeuNGc(a2-3)[GalNAc(b1-4)]Gal(b1-4)Glc	1.000000085
GalOS(b1-4)GlcNAcOS(b1-3)GalNAc	1.000000085
NeuNAc(a2-3)Gal(b1-3)GlcNAc(b1-4)[NeuNAc(a2-6)Gal(b1-4)GlcNAc(b1-2)]Man(a1-3)[NeuNAc(a2-6)Gal(b1-4)GlcNAc(b1-2)Man(a1-6)]Man(b1-4)GlcNAc(b1-4)GlcNAc	1.000000085
NeuNAc(a2-6)Gal(b1-4)GlcNAc(b1-2)[NeuNAc(a2-3)Gal(b1-4)GlcNAc(b1-4)]Man(a1-4)[NeuNAc(a2-3)Gal(b1-4)GlcNAc(b1-2)Man(a1-6)]Man(b1-4)GlcNAc(b1-4)GlcNAc	1.000000085
Gal(b1-4)GlcNAc(b1-2)Man(a1-3)[GlcNAc(b1-4)][NeuNAc(a2-3)Gal(b1-4)GlcNAc(b1-2)[NeuNAc(a2-3)Gal(b1-4)GlcNAc(b1-6)]Man(a1-6)]Man(b1-4)GlcNAc(b1-4)[Fuc(a1-6)]GlcNAc	1.000000085
Man(a1-3)[NeuNAc(a2-3)GalOS(b1-4)GlcNAc(b1-2)Man(a1-6)]Man(b1-4)GlcNAc(b1-4)[Fuc(a1-6)]GlcNAc	1.000000085
Araf(a1-2)[Araf(a1-3)][Araf(a1-2)[Araf(a1-3)][Xyl(b1-4)]Xyl(b1-4)Xyl(b1-4)Xyl(b1-4)]Xyl(b1-4)Xyl(b1-4)Xyl	1.000000085
NeuNAc(a2-3)Gal(b1-4)GlcNAc(b1-2)[NeuNAc(a2-3)Gal(b1-4)GlcNAc(b1-4)]Man(a1-3)[NeuNAc(a2-3)Gal(b1-4)GlcNAc(b1-2)[NeuNAc(a2-3)Gal(b1-4)GlcNAc(b1-3)Gal(b1-4)GlcNAc(b1-3)Gal(b1-4)GlcNAc(b1-6)]Man(a1-6)]Man(b1-4)GlcNAc(b1-4)[Fuc(a1-6)]GlcNAc	1.000000085
Kdn(a2-3)Gal(b1-4)Glc	1.000000085
NeuNAc(a2-3)Gal(b1-4)GlcNAc(b1-2)[Gal(b1-4)GlcNAc(b1-4)]Man(a1-3)[GlcNAc(b1-4)][NeuNAc(a2-6)Gal(b1-4)GlcNAc(b1-2)Man(a1-6)]Man(b1-4)GlcNAc(b1-4)GlcNAc	1.000000085
NeuNGc(a2-6)Gal(b1-4)GlcNAcOS(b1-2)Man(a1-3)[NeuNAc(a2-6)Gal(b1-4)GlcNAc(b1-2)Man(a1-6)]Man(b1-4)GlcNAc(b1-4)[Fuc(a1-6)]GlcNAc	1.000000085
Rha(a1-4)DDGalHep(b1-3)GlcNAc(a1-4)DDGalHep(a1-2)Rha	1.000000085
GalNAc(b1-4)[NeuNGc(a2-3)]Gal(b1-4)GlcNAc(b1-6)[Gal(b1-3)]GalNAc	1.000000085
NeuNAc(a2-3)Gal(b1-4)GlcNAc(b1-4)[Gal(b1-6)]Gal(b1-4)Glc	1.000000085
GlcNMeOCmOPam(b1-4)GlcNAc(b1-4)GlcNAc(b1-4)GlcNAc(b1-4)GlcNAcOS	1.000000085
NeuNAc(a2-3)Gal(b1-4)GlcNAc(b1-2)Man(a1-3)[Gal(b1-4)[D-Fuc(a1-3)]GlcNAc(b1-2)Man(a1-6)]Man(b1-4)GlcNAc(b1-4)GlcNAc	1.000000085
NeuNAc(a2-3)Gal(b1-4)GlcNAc(b1-2)[Gal(b1-4)GlcNAc(b1-4)]Man(a1-3)[NeuNGc(a2-3)Gal(b1-4)GlcNAc(b1-2)[NeuNAc(a2-3)Gal(b1-4)GlcNAc(b1-3)Gal(b1-4)GlcNAc(b1-6)]Man(a1-6)]Man(b1-4)GlcNAc(b1-4)[Fuc(a1-6)]GlcNAc	1.000000085
NeuNAc(a2-3)Gal(b1-4)GlcNAc(b1-3)Gal(b1-4)GlcNAc(b1-3)Gal(b1-4)[Fuc(a1-3)]GlcNAc(b1-3)Gal(b1-4)Glc	1.000000085
XylHex(b1-6)Gal(b1-6)Gal	1.000000085
NeuNAc(a2-3)Gal(b1-4)GlcNAc(b1-2)[NeuNAc(a2-3)Gal(b1-4)GlcNAc(b1-4)]Man(a1-3)[NeuNAc(a2-3)Gal(b1-4)GlcNAc(b1-3)Gal(b1-4)[NeuNAc(a2-3)Gal(b1-4)GlcNAc(b1-3)Gal(b1-4)GlcNAc(b1-6)]GlcNAc(b1-2)Man(a1-6)]Man(b1-4)GlcNAc(b1-4)[Fuc(a1-6)]GlcNAc	1.000000085
NeuNAc(a2-3)Gal(b1-3)[GlcNAc(b1-6)]GalNAc	1.000000085
Gal(b1-4)Gal(b1-3)GlcA	1.000000085
NeuNAc(a2-8)NeuNAcOAc(a2-3)Gal(b1-4)Glc	1.000000085
NeuNAc(a2-8)NeuNAc(a2-3)Gal(b1-4)Glc(b1-4)LDManHep(a1-5)KdoOPPEtn	1.000000085
GlcOSA(b1-4)GlcNAcOS(a1-4)GlcA	1.000000085
Gal(a1-4)Gal(a1-3)Galf	1.000000085
Gal(b1-4)Gal(b1-3)D-Araf	1.000000085
GlcA(a1-4)GlcNAc(a1-4)GlcA	1.000000085
D-6dAlt(b1-3)GalNAc(b1-3)Gal(b1-4)Gal(b1-3)GalNAc	1.000000085
Gal(a1-4)Gal(b1-4)GlcNAc(b1-4)Gal(b1-4)Glc	1.000000085
GalNAc(b1-4)[NeuNAc(a2-3)]Gal(b1-4)GlcNAc(b1-4)[NeuNAc(a2-6)Gal(b1-4)GlcNAc(b1-2)]Man(a1-3)[Gal(b1-4)GlcNAc(b1-2)Man(a1-6)]Man(b1-4)GlcNAc(b1-4)GlcNAc	1.000000085
Glc(a1-4)GlcNAc(a1-4)[Fuc(a1-2)]Gal(a1-3)GalNAc	1.000000085
GlcA(b1-3)GalNAc(b1-4)GlcA	1.000000085
NeuNAc(a2-3)Gal(b1-4)GlcNAc(b1-2)Man(a1-3)[Gal(b1-4)GlcNAc(b1-2)Man(a1-6)]Man(b1-4)GlcNAc(b1-4)GlcNAc	1.000000085
NeuNAc(a2-3)[NeuNAc(a2-3)Gal(b1-4)]GlcNAc(b1-2)[NeuNAc(a2-3)Gal(b1-4)GlcNAc(b1-4)]Man(a1-3)[NeuNAc(a2-3)Gal(b1-4)GlcNAc(b1-2)Man(a1-6)]Man(b1-4)GlcNAc(b1-4)GlcNAc	1.000000085
NeuNAc(a2-3)Gal(b1-3)GalNAcOS	1.000000085
NeuNAc(a2-3)Gal(b1-4)GlcNAc(b1-2)[Gal(b1-4)GlcNAc(b1-4)]Man(a1-3)[NeuNAc(a2-3)Gal(b1-4)GlcNAc(b1-2)Man(a1-6)]Man(b1-4)GlcNAc(b1-4)GlcNAc	1.000000085
NeuNGc(a2-3)Gal(b1-4)GlcNAc(b1-2)Man(a1-3)[Kdn(a2-3)Gal(b1-4)GlcNAc(b1-3)Gal(b1-4)GlcNAc(b1-2)[NeuNAc(a2-3)Gal(b1-4)GlcNAc(b1-3)Gal(b1-4)GlcNAc(b1-6)]Man(a1-6)]Man(b1-4)GlcNAc(b1-4)[Fuc(a1-6)]GlcNAc	1.000000085
GalNAc(b1-4)GlcNAc(b1-2)Man	1.000000085
NeuNGc(a2-3)[GalOS(b1-3)GalNAc(b1-4)]Gal(b1-4)Glc	1.000000085
Neu(a2-3)Gal(b1-3)GlcNAc(b1-3)Gal(b1-4)Glc	1.000000085
NeuNAc(a2-3)Gal(b1-3)GlcNAc(a1-3)Gal(b1-4)Glc	1.000000085
GalOS(b1-4)GlcNAc(b1-2)[GalOS(b1-4)GlcNAc(b1-4)]Man(a1-3)[NeuNAc(a2-3)Gal(b1-4)GlcNAc(b1-2)[NeuNAc(a2-3)Gal(b1-4)GlcNAc(b1-6)]Man(a1-6)]Man(b1-4)GlcNAc(b1-4)[Fuc(a1-6)]GlcNAc	1.000000085
Gal(b1-3)[NeuNGc(a2-3)[GalNAc(b1-4)]Gal(b1-4)GlcNAc(b1-6)]GalNAc	1.000000085
NeuNGc(a2-3)[GalNAc(b1-4)]Gal(b1-3)GalNAc(b1-4)Gal(b1-4)Glc	1.000000085
GalNAc(a1-4)GalNAc(a1-3)GalNAc(b1-3)[D-FucNFo(a1-4)]GalA(a1-4)GalNAc	1.000000085
GlcNAc(a1-4)Gal(b1-4)GlcNAc(b1-6)[Gal(b1-3)]GalNAc	1.000000085
NeuNAc(a2-3)Gal(b1-4)GlcNAc(b1-2)[Gal(b1-4)GlcNAc(b1-6)]Man(a1-6)[NeuNAc(a2-3)Gal(b1-4)GlcNAc(b1-4)[Gal(b1-4)GlcNAc(b1-2)]Man(a1-3)]Man(b1-4)GlcNAc(b1-4)[Fuc(a1-6)]GlcNAc	1.000000085
GlcOSA(b1-3)GalNAcOS(b1-4)GlcA(b1-3)GalNAcOS(b1-4)GlcA(b1-3)GalNAcOS	1.000000085
GlcNOCmOAch(b1-4)GlcNAc(b1-4)GlcNAc(b1-4)GlcNAc(b1-4)GlcNAcOS	1.000000085
NeuNAc(a2-6)Gal(b1-4)GlcNAc(b1-2)[NeuNAc(a2-3)Gal(b1-4)GlcNAc(b1-4)]Man(a1-3)[NeuNAc(a2-6)Gal(b1-4)GlcNAc(b1-2)[NeuNAc(a2-3)Gal(b1-4)GlcNAc(b1-6)]Man(a1-6)]Man(b1-4)GlcNAc(b1-4)[Fuc(a1-6)]GlcNAc	1.000000085
NeuNGc(a2-3)Gal(b1-4)GlcNAc(b1-2)[NeuNGc(a2-3)Gal(b1-4)GlcNAc(b1-4)]Man(a1-3)[Gal(b1-4)GlcNAc(b1-2)Man(a1-6)]Man(b1-4)GlcNAc(b1-4)[Fuc(a1-6)]GlcNAc	1.000000085
[Fuc(a1-3)]GlcNAc(a1-4)GlcA(a1-3)Fuc(a1-3)GlcNAc(b1-4)GlcNAc	1.000000085
Gal(b1-3)[NeuNAc(a2-3)Gal(b1-4)GlcNAc(b1-6)]GalNAc(a1-3)GalNAc	1.000000085
NeuNAc(a2-6)Gal(b1-4)GlcNAc(b1-2)[NeuNAc(a2-3)Gal(b1-4)[NeuNAc(a2-6)]GlcNAc(b1-4)]Man(a1-3)[NeuNAc(a2-3)Gal(b1-4)GlcNAc(b1-2)Man(a1-6)]Man(b1-4)GlcNAc(b1-4)GlcNAc	1.000000085
NeuNAc(a2-3)Gal(b1-4)[Fuc(a1-3)]GlcNAc(b1-6)[GalOS(b1-3)]GalNAc	1.000000085
IdoOSA(a1-3)GalNAcOS(b1-4)IdoOSA(a1-3)GalNAcOS(b1-4)IdoOSA(a1-3)aldehyde-2,5-Anhydro-Tal	1.000000085
NeuNAc(a2-8)NeuNAc(a2-3)[Gal(a1-3)Gal(a1-3)Gal(b1-3)GalNAc(b1-4)]Gal(b1-4)Glc	1.000000085
Man(b1-4)GlcNAc(a1-4)GlcNAc	1.000000085
NeuNAc(a2-3)[Gal(a1-4)Gal(b1-3)GalNAc(b1-4)]Gal(b1-4)Glc	1.000000085
GlcNOVac(b1-4)GlcNAc(b1-4)GlcNAc(b1-4)GlcNAc(b1-4)GlcNAcOS	1.000000085
NeuNAc(a2-3)Gal(b1-4)GlcNAc(b1-2)Man(a1-3)[Gal(b1-4)GlcNAc(b1-2)[NeuNAc(a2-3)Gal(b1-4)GlcNAc(b1-4)]Man(a1-6)]Man(b1-4)GlcNAc(b1-4)GlcNAc	1.000000085
GalNAc(b1-4)GlcNAc(b1-6)Man	1.000000085
Gal(a1-4)Gal(b1-3)GlcNAc(b1-2)[Gal(a1-4)Gal(b1-3)GlcNAc(b1-4)]Man(a1-3)[Gal(a1-4)Gal(b1-3)GlcNAc(b1-2)Man(a1-6)]Man(b1-4)GlcNAc(b1-4)GlcNAc	1.000000085
NeuNAc(a2-3)Gal(b1-4)GlcNAc(b1-2)[NeuNAc(a2-3)Gal(b1-3)[NeuNAc(a2-6)]GlcNAc(b1-4)]Man(a1-3)[NeuNAc(a2-3)Gal(b1-3)[NeuNAc(a2-6)]GlcNAc(b1-2)Man(a1-6)]Man(b1-4)GlcNAc(b1-4)GlcNAc	1.000000085
NeuNAc(a2-8)NeuNAc(a2-8)NeuNAc(a2-3)[NeuNAc(a2-8)NeuNAc(a2-3)Gal(a1-3)GalNAc(b1-4)]Gal(b1-4)Glc	1.000000085
NeuNAc(a2-8)NeuNAc(a2-3)Gal(b1-3)GalNAc(b1-4)Gal(b1-4)Glc	1.000000085
NeuNAc(a2-3)Gal(b1-4)Glc(b1-2)LDManHep(a1-2)LDManHepOPEtn(a1-3)[Glc(b1-4)]LDManHep(a1-5)KdoOPPEtn	1.000000085
Glc(b1-2)[Gal(a1-2)[NeuNAc(a2-3)Gal(b1-3)]Gal(b1-3)]LDManHep(a1-3)[Glc(b1-4)]LDManHepOPEtn(a1-5)Kdo	1.000000085
L-ThrHexA4en(a1-3)GalNAcOS(b1-4)GalA(b1-3)GalNAcOS(b1-4)GalOSA(b1-3)GalNAcOS	1.000000085
GalA(a1-4)GalA(a1-4)GalA(a1-4)GalA(a1-4)GalA(a1-4)GalA	1.000000085
NeuNGc(a2-3)Gal(b1-4)GlcNAc(b1-2)Man(a1-3)[Gal(b1-4)GlcNAc(b1-2)[NeuNGc(a2-3)Gal(b1-4)GlcNAc(b1-6)]Man(a1-6)]Man(b1-4)GlcNAc(b1-4)[Fuc(a1-6)]GlcNAc	1.000000085
NeuNAc(a2-3)Gal(b1-4)Glc(b1-4)LDManHep(a1-5)KdoOPPEtn	1.000000085
GalNAc(b1-4)Gal(b1-3)GalNAc	1.000000085
Man(a1-3)GlcNAc(a1-4)GlcNAc	1.000000085
GlcNAcOAc(a1-2)LDManHepOPEtn(a1-3)[Neu(a2-3)Gal(b1-4)GlcNAc(b1-3)Gal(b1-4)Glc(b1-4)]LDManHep(a1-5)Kdo	1.000000085
NeuNAc(a2-6)Gal(b1-4)GlcNAc(b1-2)[NeuNGc(a2-3)Gal(b1-4)GlcNAc(b1-4)]Man(a1-3)[NeuNAc(a2-6)Gal(b1-4)GlcNAc(b1-2)Man(a1-6)]Man(b1-4)GlcNAc(b1-4)[Fuc(a1-6)]GlcNAc	1.000000085
GlcNAc(a1-4)Gal(b1-4)GlcNAc(b1-3)][Fuc(a1-4)]GlcNAc(b1-6)][GlcNAc(a1-4)Gal(b1-3)]GlcNAc	1.000000085
Gal(b1-4)GlcNAc(b1-3)Gal(b1-3)[NeuNGc(a2-3)Gal(b1-4)GlcNAc(b1-6)]GalNAc	1.000000085
GlcNAc(b1-4)Gal(b1-4)Glc	1.000000085
NeuNAc(a2-3)Gal(b1-3)GalNAc(b1-4)Gal(a1-4)Glc	1.000000085
Kdn(a2-3)Gal(b1-4)[Fuc(a1-3)]GlcN	1.000000085
Kdn(a2-6)Gal(b1-4)GlcNAc(b1-2)[Gal(b1-4)[Fuc(a1-3)]GlcNAc(b1-4)]Man(a1-3)[NeuNGc(a2-3)Gal(b1-4)GlcNAc(b1-2)Man(a1-6)]Man(b1-4)GlcNAc(b1-4)GlcNAc	1.000000085
NeuNAc(a2-3)Gal(b1-4)GlcNAc(b1-2)Man(a1-3)[Fuc(a1-3)[Gal(b1-4)]GlcNAc(b1-2)Man(a1-6)]Man(b1-4)GlcNAc(b1-4)GlcNAc	1.000000085
Araf(a1-2)[Araf(a1-3)][Araf(a1-2)[Araf(a1-3)][Xyl(b1-4)]Xyl(b1-4)]Xyl(b1-4)Xyl	1.000000085
NeuNAc(a2-3)[GalNAc(b1-4)]Gal(b1-3)GalNAc	1.000000085
NeuNAc(a2-3)Gal(b1-4)GlcNAc(b1-2)Man(a1-3)[NeuNAc(a2-3)Gal(b1-4)GlcNAc(b1-2)Man(a1-6)]Man(b1-4)GlcNAc(b1-4)[D-Fuc(a1-6)]GlcNAc	1.000000085
NeuNAc(a2-3)Gal(b1-4)GlcNAc(b1-3)Gal(b1-4)GlcNAc(b1-6)[NeuNAc(a2-3)Gal(b1-4)GlcNAc(b1-2)]Man(a1-6)[NeuNAc(a2-3)Gal(b1-4)GlcNAc(b1-2)Man(a1-3)]Man(b1-4)GlcNAc(b1-4)[Fuc(a1-6)]GlcNAc	1.000000085
Rha(a1-3)Gal(a1-4)Gal(b1-4)Glc	1.000000085
NeuNAc(a2-3)[Gal(b1-3)GalNAc(b1-4)]Gal	1.000000085
GlcOMe(a1-4)Glc(a1-4)Glc(a1-4)Glc(a1-4)Glc(a1-4)Glc(a1-4)Glc	1.000000085
NeuNAc(a2-3)Gal(b1-4)GlcNAc(b1-3)Gal(b1-3)GlcNAc	1.000000085
L-ThrHexOSA4en(a1-4)GlcNSOS(a1-4)IdoOSA(a1-4)GlcNSOS(a1-4)IdoOSA(a1-4)GlcNS	1.000000085
NeuNAc(a2-3)Gal(b1-3)GalNAc	1.000000085
NeuNAc(a2-3)Gal(b1-4)GlcNAc(b1-2)Man(a1-3)[NeuNAc(a2-3)Gal(b1-4)GlcNAc(b1-2)Man(a1-6)]Man(b1-4)Glc	1.000000085
NeuNAc(a2-3)Gal(b1-4)GlcNAc(b1-3)[NeuNAc(a2-3)Gal(b1-4)GlcNAc(b1-3)[NeuNAc(a2-3)Gal(b1-4)GlcNAc(b1-3)[NeuNAc(a2-3)Gal(b1-4)GlcNAc(b1-3)Gal(b1-4)Glc(b1-4)]Gal(b1-4)Glc(b1-4)]Gal(b1-4)Glc(b1-4)]Gal(b1-3)Ery	1.000000085
NeuNAc(a2-3)[GalNAc(b1-4)]Gal(b1-4)Glc	1.000000085
GalOS(b1-3)GalNAc(b1-4)Gal(b1-4)Glc	1.000000085
NeuNGc(a2-3)Gal(b1-4)GlcNAc(b1-2)Man(a1-6)[NeuNGc(a2-6)Gal(b1-4)GlcNAc(b1-2)Man(a1-3)]Man(b1-4)GlcNAc(b1-4)GlcNAc	1.000000085
GlcNAcOAc(a1-2)[Glc(a1-3)]LDManHep(a1-3)[NeuNAc(a2-3)Gal(b1-4)GlcNAc(b1-3)Gal(b1-4)Glc(b1-4)Glc(b1-4)]LDManHep(a1-5)Kdo	1.000000085
Gal(b1-4)Gal(a1-3)QuiNAc	1.000000085
NeuNAc(a2-3)Gal(b1-4)GlcNAc(b1-2)[NeuNAc(a2-3)Gal(b1-4)GlcNAc(b1-4)]Man(a1-3)[NeuNAc(a2-3)Gal(b1-4)GlcNAc(b1-3)Gal(b1-4)GlcNAc(b1-2)[NeuNAc(a2-3)Gal(b1-4)GlcNAc(b1-3)Gal(b1-4)GlcNAc(b1-6)]Man(a1-6)]Man(b1-4)GlcNAc(b1-4)[Fuc(a1-6)]GlcNAc	1.000000085
NeuNGc(a2-3)Gal(b1-4)GlcNAcOS	1.000000085
Gal(b1-4)GlcNAc(b1-2)[Gal(b1-4)GlcNAc(b1-4)]Man(a1-3)[NeuNAc(a2-3)Gal(b1-4)GlcNAc(b1-2)Man(a1-6)]Man(b1-4)GlcNAc(b1-4)GlcNAc	1.000000085
GalNAc(a1-4)GlcNAc(a1-4)Gal(b1-6)Gal	1.000000085
NeuNAc(a2-3)Gal(b1-4)GlcNAc(b1-2)Man(a1-3)[Man(a1-3)Man(a1-6)][GlcNAc(b1-4)]Man(b1-4)GlcNAc(b1-4)GlcNAc	1.000000085
NeuNAc(a2-3)Gal(b1-4)GlcNAc(b1-3)Gal(b1-4)DDManHep(a1-6)Glc(b1-4)[LDManHep(a1-2)LDManHep(a1-3)]LDManHep(a1-5)KdoOPPEtn	1.000000085
NeuNAc(a2-3)Gal(b1-3)[Fuc(a1-4)]GlcNAc(b1-3)Gal(b1-4)[Fuc(a1-3)]GlcNAc(b1-3)Gal(b1-4)Glc	1.000000085
NeuNAc(a2-3)Gal(b1-4)[Fuc(a1-3)]GlcNAc(b1-3)Gal(b1-3)GalNAc	1.000000085
[Glc(b1-4)]GlcNAc(a1-4)GlcA(b1-4)GlcNAc(b1-6)GlcNAc	1.000000085
Glc(a1-4)Glc(a1-4)Glc(a1-4)Glc(a1-4)Glc(a1-4)Glc(a1-4)GlcNMe	1.000000085
D-Fuc(b1-2)Gal(b1-3)GalNAc(b1-3)Gal(a1-4)Gal(b1-4)Glc	1.000000085
Araf(a1-2)[Araf(a1-3)][Araf(a1-2)[Araf(a1-3)][Xyl(b1-4)]Xyl(b1-4)]Xyl(b1-4)Xyl(b1-4)Xyl	1.000000085
NeuNGc(a2-3)Gal(b1-4)GlcNAc(b1-2)Man(a1-3)[Man(a1-3)Man(a1-6)]Man(b1-4)GlcNAc(b1-4)[D-Fuc(a1-6)]GlcNAc	1.000000085
Gal(b1-3)GalNAc(b1-4)Gal(a1-4)NeuNAcOAc(a2-3)Gal	1.000000085
Glc(a1-4)Glc(a1-4)Glc(a1-6)Glc(a1-4)Glc(a1-4)Glc(a1-6)Glc(a1-4)Glc(a1-4)Glc	1.000000085
GalNAc(a1-7)KdoOAc(b2-3)GalNAc	1.000000085
GlcNAc(a1-4)GlcA(b1-4)GlcNS(a1-4)GlcA(b1-4)GlcNS(a1-4)GlcA(b1-4)GlcNAc(a1-4)GlcA(b1-4)2,5-Anhydro-Man	1.000000085
NeuNAc(a2-3)Gal(b1-3)GalNAc(b1-3)Gal(b1-4)Gal(b1-4)Glc	1.000000085
[PseNAcNAc(b2-6)]Gal(a1-6)GlcNAc(a1-4)GalA(a1-3)QuiNAc(b1-3)Gal	1.000000085
NeuNAc(a2-3)Gal(b1-3)[Gal(a1-4)Gal(b1-4)Gal(b1-4)GlcNAc(b1-6)]GalNAc	1.000000085
GalF(b1-6)Gal(b1-6)Gal	1.000000085
[Glc(b1-6)]Gal(a1-4)Glc(b1-4)GlcOLac(b1-4)Gal(a1-4)GalOLac(a1-4)Gal	1.000000085
Gal(b1-6)Gal(b1-6)GlcNAc	1.000000085
GlcA(b1-3)GalNAcOS(b1-4)GlcA(b1-3)GalNAcOS(b1-4)GalA	1.000000085
NeuNAcNMe(a2-3)[Gal(b1-3)GalNAc(b1-4)]Gal(b1-4)Glc	1.000000085
Gal(a1-4)GlcNAc(a1-4)GlcA	1.000000085
GlcNAc(a1-4)IdoA(a1-4)GlcNAc	1.000000085
NeuNGc(a2-6)Gal(b1-4)GlcNAc(b1-2)Man(a1-3)[NeuNAc(a2-3)Gal(b1-4)GlcNAc(b1-2)Man(a1-6)]Man(b1-4)GlcNAc(b1-4)GlcNAc	1.000000085
Gal(b1-3)[NeuNAc(a2-3)Gal(b1-4)GlcNAc(b1-6)]GalNAc	1.000000085
GlcNAc(a1-2)LDManHep(a1-3)[NeuNAc(a2-3)Gal(b1-4)GlcNAc(b1-3)Gal(b1-4)Glc(b1-4)]LDManHep(a1-5)Kdo	1.000000085
NeuNAc(a2-3)[GalNAc(b1-4)]Gal(b1-4)GlcNAc(b1-2)[NeuNAc(a2-3)[GalNAc(b1-4)]Gal(b1-4)GlcNAc(b1-4)]Man(a1-3)[NeuNAc(a2-3)[GalNAc(b1-4)]Gal(b1-4)GlcNAc(b1-2)[NeuNAc(a2-3)[GalNAc(b1-4)]Gal(b1-4)GlcNAc(b1-6)]Man(a1-6)]Man(b1-4)GlcNAc(b1-4)[Fuc(a1-6)]GlcNAc	1.000000085
NeuNAc(a2-9)NeuNAc(a2-3)Gal(b1-4)Glc	1.000000085
NeuNAc(a2-3)Gal(b1-3)[GlcNAc(b1-3)[Fuc(a1-4)]GlcNAc(b1-6)]GalNAc	1.000000085
NeuNAc(a2-3)Gal(b1-4)GlcNAc(b1-2)[NeuNAc(a2-3)Gal(b1-4)GlcNAc(b1-6)]Man(a1-6)[NeuNAc(a2-3)Gal(b1-4)GlcNAc(b1-4)[NeuNAc(a2-6)Gal(b1-4)GlcNAc(b1-2)]Man(a1-3)]Man(b1-4)GlcNAc(b1-4)[Fuc(a1-6)]GlcNAc	1.000000085
NeuNAc(a2-3)Gal(b1-4)Glc(b1-3)[Gal(a1-3)Gal(b1-4)GlcNAc(b1-6)]Gal(b1-4)GlcNAc(b1-3)Gal(b1-4)Glc	1.000000085
Gal(b1-4)GlcNAc(b1-2)[NeuNAc(a2-3)Gal(b1-4)GlcNAc(b1-4)]Man(a1-3)[NeuNAc(a2-6)Gal(b1-4)GlcNAc(b1-2)Man(a1-6)]Man(b1-4)GlcNAc(b1-4)[Fuc(a1-6)]GlcNAc	1.000000085
Kdn(a2-3)Gal(b1-4)GlcNAc(b1-2)Man(a1-3)[Kdn(a2-3)Gal(b1-4)GlcNAc(b1-3)Gal(b1-4)GlcNAc(b1-2)[NeuNGc(a2-3)Gal(b1-4)GlcNAc(b1-3)Gal(b1-4)GlcNAc(b1-6)]Man(a1-6)]Man(b1-4)GlcNAc(b1-4)[Fuc(a1-6)]GlcNAc	1.000000085
GalOS(b1-4)GlcNAc(b1-6)[NeuNAc(a2-3)Gal(b1-4)GlcNAc(b1-3)]GalNAc	1.000000085
Gal(b1-4)Gal(b1-4)Fruf	1.000000085
GlcNAc(a1-4)Gal(b1-3)[Fuc(a1-2)]Gal(b1-3)GalNAc	1.000000085
NeuNAc(a2-3)Gal(b1-4)GlcNAc(b1-2)Man(a1-3)[Gal(b1-3)Gal(b1-4)GlcNAc(b1-2)Man(a1-6)]Man(b1-4)GlcNAc(b1-4)[Fuc(a1-6)]GlcNAc	1.000000085
ManNAcA(b1-6)Glc(a1-4)ManNAcA(b1-3)GlcNAc(a1-4)ManNAcA	1.000000085
Gal(b1-4)[Fuc(a1-3)]GlcNAc(b1-2)Man(a1-3)[NeuNAc(a2-3)Gal(b1-4)GlcNAc(b1-2)Man(a1-6)]Man(b1-4)GlcNAc(b1-4)GlcNAc	1.000000085
GlcNAc(a1-2)LDManHepOPEtn(a1-3)[NeuNAc(a2-3)Gal(b1-4)GlcNAc(b1-3)Gal(b1-4)Glc(b1-4)]LDManHep(a1-5)Kdo	1.000000085
Fuc(a1-4)Fuc(a1-4)Fuc(a1-4)Fuc	1.000000085
NeuNAc(a2-3)Gal(b1-4)GlcNAc(b1-2)Man(a1-3)[GlcNAc(b1-4)][Gal(a1-3)Gal(b1-4)GlcNAc(b1-2)Man(a1-6)]Man(b1-4)GlcNAc(b1-4)[Fuc(a1-6)]GlcNAc	1.000000085
Fuc(a1-3)[Gal(b1-4)]GlcNAc(b1-3)Gal(b1-4)GlcNAc(b1-6)[NeuNAc(a2-3)Gal(b1-3)[Fuc(a1-4)]GlcNAc(b1-3)]Gal(b1-4)Glc	1.000000085
NeuNAc(a2-3)Gal(b1-4)GlcNAc	1.000000085
NeuNAc(a2-6)Gal(b1-4)GlcNAc(b1-2)[NeuNAc(a2-3)Gal(b1-4)GlcNAc(b1-6)]Man(a1-3)[NeuNAc(a2-3)Gal(b1-4)GlcNAc(b1-2)[NeuNAc(a2-3)Gal(b1-4)GlcNAc(b1-4)]Man(a1-6)]Man(b1-4)GlcNAc(b1-4)GlcNAc	1.000000085
GalOS(b1-4)GlcNAc(b1-2)[NeuNAc(a2-3)Gal(b1-4)GlcNAc(b1-4)]Man(a1-3)[NeuNAc(a2-3)Gal(b1-4)GlcNAc(b1-2)[NeuNAc(a2-3)Gal(b1-4)GlcNAc(b1-6)]Man(a1-6)]Man(b1-4)GlcNAc(b1-4)GlcNAc	1.000000085
NeuNAc(a2-3)Gal(b1-4)GlcNAc(b1-2)[NeuNAc(a2-3)Gal(b1-4)GlcNAc(b1-6)]Man(a1-3)[NeuNAc(a2-3)Gal(b1-4)GlcNAc(b1-2)Man(a1-6)]Man(b1-4)GlcNAc(b1-4)GlcNAc	1.000000085
IdoOSA(a1-4)GlcNSOS(a1-4)IdoOSA(a1-4)GlcNSOS(a1-4)IdoOSA(a1-4)GlcNSOS	1.000000085
Fuc(a1-2)Gal(b1-3)GlcNAc(b1-3)[NeuNAc(a2-3)Gal(b1-4)GlcNAc(b1-6)]Gal(b1-3)GalNAc	1.000000085
NeuNAc(a2-3)Gal(b1-4)GlcNAc(b1-2)[NeuNAc(a2-6)Gal(b1-4)GlcNAc(b1-6)]Man(a1-3)[NeuNAc(a2-3)Gal(b1-4)GlcNAc(b1-2)[NeuNAc(a2-3)Gal(b1-4)GlcNAc(b1-4)]Man(a1-6)]Man(b1-4)GlcNAc(b1-4)GlcNAc	1.000000085
NeuNAc(a2-6)Gal(b1-4)GlcNAc(b1-2)[NeuNAc(a2-6)Gal(b1-4)GlcNAc(b1-4)]Man(a1-3)[NeuNAc(a2-6)Gal(b1-4)GlcNAc(b1-2)[NeuNAc(a2-3)Gal(b1-4)GlcNAc(b1-6)]Man(a1-6)]Man(b1-4)GlcNAc(b1-4)[Fuc(a1-6)]GlcNAc	1.000000085
Gal(b1-4)Gal(b1-4)Xyl	1.000000085
NeuNGc(a2-3)Gal(b1-3)GlcNAc(b1-3)Gal(b1-4)Glc	1.000000085
NeuNAc(a2-3)Gal(b1-3)GalNAc(b1-3)Gal(a1-3)Gal(b1-4)Glc	1.000000085
NeuNAc(a2-3)[GalNAc(b1-4)]Gal(b1-4)GlcNAc(b1-3)Gal(b1-4)Glc	1.000000085
NeuNGc(a2-3)Gal(b1-4)GlcNAcOS(b1-3)GalNAc	1.000000085
NeuNAc(a2-3)[Gal(a1-3)Gal(b1-3)Gal(a1-3)Gal(b1-3)GalNAc(b1-4)]Gal(b1-4)Glc	1.000000085
GlcNAc(b1-3)[NeuNAc(a2-3)Gal(b1-4)[Fuc(a1-3)]GlcNAc(b1-6)]GalNAc	1.000000085
NeuNAc(a2-3)Gal(b1-4)[Fuc(a1-3)]GlcNAc(b1-3)Gal(b1-3)[NeuNAc(a2-3)Gal(b1-4)GlcNAc(b1-6)]GalNAc	1.000000085
Gal(b1-4)GlcNAc(b1-6)Gal(a1-4)GlcA(b1-6)Gal	1.000000085
NeuNAc(a2-3)Gal(b1-4)GlcNAc(b1-3)Man(a1-3)[Man(a1-3)[Man(a1-6)]Man(a1-6)]Man(b1-4)GlcNAc(b1-4)[Fuc(a1-6)]GlcNAc	1.000000085
NeuNAc(a2-8)NeuNGc(a2-3)Gal(b1-4)Glc	1.000000085
GalA(a1-4)GalA(a1-4)GalOMeA(a1-4)GalOMeA(a1-4)GalOMeA(a1-4)GalA	1.000000085
NeuNAc(a2-3)Gal(b1-4)GlcNAc(b1-4)[NeuNAc(a2-6)Gal(b1-4)GlcNAc(b1-2)]Man(a1-3)[NeuNAc(a2-6)Gal(b1-4)GlcNAc(b1-2)Man(a1-6)]Man(b1-4)GlcNAc(b1-4)GlcNAc	1.000000085
GlcOMeN(a1-4)GlcOMeN(a1-4)GlcOMeN(a1-4)GlcOMeN(a1-4)GlcOMeN(a1-4)GlcOMeN(a1-4)GlcNOMe	1.000000085
NeuNAc(a2-6)Gal(b1-4)GlcNAc(b1-2)[NeuNAc(a2-3)Gal(b1-4)GlcNAc(b1-4)]Man(a1-3)[NeuNAc(a2-3)Gal(b1-4)GlcNAc(b1-2)[NeuNAc(a2-6)Gal(b1-4)GlcNAc(b1-6)]Man(a1-6)]Man(b1-4)GlcNAc(b1-4)[Fuc(a1-6)]GlcNAc	1.000000085
Fuc(a1-2)Gal(b1-4)GlcNAc(b1-3)[NeuNAc(a2-3)Gal(b1-4)GlcNAc(b1-6)]Gal(b1-4)GlcNAc(b1-3)Gal	1.000000085
NeuNAc(a2-3)Gal(b1-4)GlcNAc(b1-2)Man(a1-3)[Man(a1-3)Man(a1-6)]Man(b1-4)GlcNAc(b1-4)[D-Fuc(a1-6)]GlcNAc	1.000000085
Gal(b1-4)GlcNAc(b1-3)[Gal(b1-4)GlcNAc(b1-3)[Gal(b1-4)GlcNAc(b1-3)[Gal(b1-4)GlcNAc(b1-3)[Gal(b1-4)GlcNAc(b1-3)Gal(b1-4)Glc(b1-4)]Gal(b1-4)Glc(b1-4)]Gal(b1-4)Glc(b1-4)]Gal(b1-4)Glc(b1-4)]Gal	1.000000085
GlcNOPam(b1-4)GlcNAc(b1-4)GlcNAc(b1-4)GlcNAcOS	1.000000085
NeuNAc(a2-3)Gal(b1-3)[NeuNAc(a2-6)]GlcNAc(b1-4)[NeuNAc(a2-6)Gal(b1-4)GlcNAc(b1-2)]Man(a1-3)[NeuNAc(a2-3)Gal(b1-3)[NeuNAc(a2-6)]GlcNAc(b1-2)Man(a1-6)]Man(b1-4)GlcNAc(b1-4)GlcNAc	1.000000085
Glc(a1-4)Glc(b1-4)[Glc(a1-4)Glc(a1-4)Glc(b1-6)]Glc	1.000000085
NeuNAc(a2-3)Gal(b1-4)GlcNAc(b1-2)Man(b1-6)Man(b1-4)GlcNAc(b1-4)[Fuc(b1-6)]GlcNAc	1.000000085
NeuNGc(a2-3)Gal(b1-4)GlcNAc(b1-2)Man(a1-3)[Man(a1-6)]Man(b1-4)GlcNAc(b1-4)[D-Fuc(b1-6)]GlcNAc	1.000000085
NeuNAc(a2-6)Gal(b1-4)GlcNAc(b1-2)[NeuNAc(a2-6)Gal(b1-4)GlcNAc(b1-6)]Man(a1-3)[NeuNAc(a2-3)Gal(b1-4)GlcNAc(b1-2)Man(a1-6)]Man(b1-4)GlcNAc(b1-4)[Fuc(a1-6)]GlcNAc	1.000000085
NeuNAc(a2-3)Gal(b1-4)GlcNAc(b1-2)Man(a1-3)[GlcNAc(b1-2)Man(a1-3)[GlcNAc(b1-2)Man(a1-6)]Man(a1-6)]Man(b1-4)GlcNAc(b1-4)[Fuc(a1-6)]GlcNAc	1.000000085
Gal(b1-3)GalNAc(b1-4)NeuNAc(a2-3)Gal(b1-4)Glc	1.000000085
NeuNAc(a2-3)Gal(b1-4)GlcNAc(b1-2)Man(a1-6)[NeuNAc(a2-6)Gal(b1-4)GlcNAc(b1-2)Man(a1-3)]Man(b1-4)GlcNAc	1.000000085
GalOS(b1-4)GlcNAc(b1-6)[NeuNAc(a2-3)Gal(b1-3)]GalNAc	1.000000085
NeuNGc(a2-3)Gal(b1-3)[Gal(b1-4)GlcNAc(b1-6)]GalNAc	1.000000085
NeuNAc(a2-6)Gal(b1-4)GlcNAc(b1-2)[NeuNAc(a2-6)Gal(b1-4)[Fuc(a1-3)]GlcNAc(b1-4)]Man(a1-3)[NeuNAc(a2-3)Gal(b1-4)GlcNAc(b1-2)[NeuNAc(a2-3)Gal(b1-4)[Fuc(a1-3)]GlcNAc(b1-6)]Man(a1-6)]Man(b1-4)GlcNAc(b1-4)GlcNAc	1.000000085
NeuNAc(a2-3)Gal(b1-3)GlcNAc(b1-2)[NeuNAc(a2-3)Gal(b1-4)GlcNAc(b1-4)]Man(a1-3)[NeuNAc(a2-3)Gal(b1-3)GlcNAc(b1-2)[NeuNAc(a2-3)Gal(b1-3)GlcNAc(b1-6)]Man(a1-6)]Man(b1-4)GlcNAc(b1-4)[Fuc(a1-6)]GlcNAc	1.000000085
Man(a1-4)Man(a1-4)Man(a1-4)Man(b1-4)GlcNAc(b1-4)GlcNAc	1.000000085
Gal(a1-4)GlcA(b1-6)Gal(b1-4)Gal(b1-4)GlcNAc(b1-6)Gal	1.000000085
NeuNGc(a2-3)Gal(b1-4)GlcNAc(b1-2)Man(a1-6)[NeuNGc(a2-3)Gal(b1-4)GlcNAc(b1-2)Man(a1-3)]Man(b1-4)GlcNAc(b1-4)GlcNAc	1.000000085
Kdn(a2-3)Gal(b1-4)GlcNAc(b1-2)Man(a1-3)[GlcNAc(b1-4)][Kdn(a2-3)Gal(b1-4)GlcNAc(b1-2)Man(a1-6)]Man(b1-4)GlcNAc(b1-4)[Fuc(a1-6)]GlcNAc	1.000000085
Gal(b1-4)GlcNAc(b1-2)[Gal(b1-4)GlcNAc(b1-4)]Man(a1-3)[NeuNAc(a2-3)Gal(b1-4)GlcNAc(b1-2)[NeuNAc(a2-3)Gal(b1-4)GlcNAc(b1-3)Gal(b1-4)GlcNAc(b1-6)]Man(a1-6)]Man(b1-4)GlcNAc(b1-4)[Fuc(a1-6)]GlcNAc	1.000000085
D-Fuc(a1-2)Gal(a1-3)Gal(a1-4)Gal(b1-3)[Gal(a1-4)Gal(b1-4)GlcNAc(b1-6)]GalNAc	1.000000085
GlcNAc(b1-6)Gal(b1-1)Gro	1.000000085
NeuNAc(a2-3)Gal(b1-4)GlcNAc(b1-2)[NeuNAc(a2-3)Gal(b1-4)GlcNAc(b1-6)]Man(a1-3)[NeuNAc(a2-3)Gal(b1-4)GlcNAc(b1-2)[Gal(b1-3)Gal(b1-4)GlcNAc(b1-4)]Man(a1-6)]Man(b1-4)GlcNAc(b1-4)[Fuc(a1-6)]GlcNAc	1.000000085
Kdn(a2-3)Gal(b1-4)GlcNAc	1.000000085
GlcNAcOS(b1-3)GalOS(b1-4)GlcNAcOS(b1-3)Gal	1.000000085
Gal(b1-4)GlcNAc(b1-2)Man(a1-3)[Gal(b1-4)GlcNAc(b1-2)[NeuNAc(a2-3)Gal(b1-4)GlcNAc(b1-6)]Man(a1-6)]Man(b1-4)GlcNAc(b1-4)[Fuc(a1-6)]GlcNAc	1.000000085
GalNAc(b1-6)[Fuc(a1-2)]GalOMe	1.000000085
Gal(b1-4)GlcNAc(b1-2)[NeuNAc(a2-3)Gal(b1-4)GlcNAc(b1-4)]Man(a1-3)[Gal(b1-4)GlcNAc(b1-2)Man(a1-6)]Man(b1-4)GlcNAc(b1-4)GlcNAc	1.000000085
NeuNAc(a2-3)[NeuNAc(a2-8)NeuNAc(a2-3)Gal(b1-3)GalNAc(b1-4)]Gal(b1-4)Glc	1.000000085
[Gal(b1-6)Gal(b1-6)]Gal(b1-3)Gal	1.000000085
NeuNAc(a2-3)Gal(b1-4)GlcNAc(b1-2)Man(a1-3)[NeuNAc(a2-6)Gal(b1-4)GlcNAc(b1-2)[NeuNAc(a2-3)Gal(b1-4)GlcNAc(b1-4)]Man(a1-6)]Man(b1-4)GlcNAc(b1-4)GlcNAc	1.000000085
Neu(a2-3)[Gal(b1-3)GalN(b1-4)]Gal(b1-4)Glc	1.000000085
Fuc(a1-2)Gal(a1-3)Gal(a1-4)Gal(b1-3)][Gal(a1-4)Gal(b1-4)GlcNAc(b1-6)]GalNAc	1.000000085
NeuNAc(a2-3)[Gal(a1-3)[Fuc(a1-2)]Gal(b1-3)GalNAc(b1-4)]Gal(b1-4)Glc	1.000000085
KdnOAc(a2-3)[Gal(b1-3)GalNAc(b1-4)]Gal(b1-4)Glc	1.000000085
Gal(b1-4)Gal(a1-3)Gal	1.000000085
NeuNAc(a2-3)Gal(b1-4)[Fuc(a1-3)]GlcNAc(b1-3)Gal(b1-4)GlcNAc(b1-3)Gal(b1-4)GlcNAc(b1-3)Gal	1.000000085
GlcA(b1-4)GlcNAc(a1-4)GlcA(b1-3)Gal(b1-3)Gal(b1-4)Xyl	1.000000085
NeuNAc(a2-3)Gal(b1-3)[Gal(a1-4)Gal(b1-4)Gal(b1-4)GlcNAc(b1-6)]GalNAc(a1-3)GalNAc	1.000000085
Man(a1-2)Man(a1-2)Man(a1-3)[Man(a1-2)Man(a1-3)[GlcNAc(a1-4)][Man(a1-2)Man(a1-6)]Man(a1-6)]Man(b1-4)GlcNAc(b1-4)GlcNAc	1.000000085
NeuNAc(a2-3)[GalNAc(b1-4)]Gal(b1-4)GalNAc(b1-3)Gal(b1-4)Glc	1.000000085
NeuNAc(a2-8)NeuNAc(a2-3)Gal(b1-3)[NeuNAc(a2-6)]GalNAc	1.000000085
NeuNAc(a2-6)Gal(b1-4)GlcNAc(b1-6)[NeuNAc(a2-3)Gal(b1-3)]GalNAc	1.000000085
NeuNAc(a2-3)Gal(b1-3)[Fuc(a1-4)]GlcNAc(b1-3)Gal(b1-4)GlcNAc	1.000000085
NeuNGc(a2-3)Gal(b1-3)GalNAc(b1-4)Gal(b1-4)Glc	1.000000085
GalNAc(a1-3)Gal(b1-3)GalNAc	1.000000085
NeuNAc(a2-3)Gal(b1-4)GlcNAc(b1-2)[NeuNAc(a2-3)Gal(b1-4)GlcNAc(b1-4)]Man(a1-3)[NeuNAc(a2-3)Gal(b1-4)GlcNAc(b1-6)Man(a1-6)]Man(b1-4)GlcNAc(b1-4)[Fuc(a1-6)]GlcNAc	1.000000085
GalOS(b1-4)GlcNAc(b1-2)Man(a1-3)[NeuNAc(a2-3)Gal(b1-4)GlcNAc(b1-2)Man(a1-6)]Man(b1-4)GlcNAc(b1-4)[Fuc(a1-6)]GlcNAc	1.000000085
GlcOP(b1-6)Gal(a1-3)Glc	1.000000085
Glc(a1-4)2,3-Anhydro-Man(a1-4)Glc(a1-4)Glc(a1-4)2,3-Anhydro-Man(a1-4)Glc(a1-4)Glc	1.000000085
Man(a1-2)Man(a1-4)Gal	1.000000085
NeuNAc(a2-3)Gal(b1-4)GlcNAc(b1-2)[NeuNAc(a2-3)Gal(b1-4)GlcNAc(b1-4)]Man(a1-3)[Gal(b1-4)GlcNAc(b1-3)Gal(b1-4)GlcNAc(b1-2)[NeuNAc(a2-3)Gal(b1-4)GlcNAc(b1-6)]Man(a1-6)]Man(b1-4)GlcNAc(b1-4)[Fuc(a1-6)]GlcNAc	1.000000085
NeuNAc(a2-3)Gal(b1-4)GlcNAc(b1-2)[NeuNAc(a2-3)Gal(b1-4)GlcNAc(b1-6)]Man(a1-3)[NeuNAc(a2-6)Gal(b1-4)GlcNAc(b1-2)[NeuNAc(a2-6)Gal(b1-4)GlcNAc(b1-4)]Man(a1-6)]Man(b1-4)GlcNAc(b1-4)GlcNAc	1.000000085
NeuNAc(a2-3)Gal(b1-4)GlcNAc(b1-2)[Gal(b1-3)Gal(b1-4)GlcNAc(b1-6)]Man(a1-3)[Gal(b1-3)Gal(b1-4)GlcNAc(b1-2)[Gal(b1-3)Gal(b1-4)GlcNAc(b1-4)]Man(a1-6)]Man(b1-4)GlcNAc(b1-4)[Fuc(a1-6)]GlcNAc	1.000000085
Fuc(a1-4)[Fuc(a1-5)]Kdn(a2-3)Gal(b1-3)[Fuc(a1-4)[Fuc(a1-5)]Kdn(a2-6)]GalNAc	1.000000085
GalNAc(b1-4)[GalNAc(b1-3)]Gal(a1-6)Glc(b1-3)GalNAc	1.000000085
Gal(b1-4)Gal(b1-4)Rha-ol	1.000000085
GlcOMe(a1-4)GlcOMe(a1-4)GlcOMe(a1-4)GlcOMe(a1-4)GlcOMe(a1-4)GlcOMe(a1-4)GlcOMe(a1-4)GlcOMe	1.000000085
NeuNAc(a2-3)Gal(b1-4)GlcNAcOS(b1-6)[Fuc(a1-2)Gal(b1-3)]GalNAc	1.000000085
NeuNAc(a2-3)Gal(b1-4)Glc(b1-2)LDManHep(a1-2)[GlcOP(a1-3)]LDManHepOPEtn(a1-3)[Glc(b1-4)]LDManHep(a1-5)KdoOPPEtn	1.000000085
Glc(a1-4)Glc(a1-4)Glc(a1-4)Glc(a1-4)Glc(a1-4)Glc(a1-4)Glc(a1-4)Glc(a1-4)Glc	1.000000085
Gal(a1-4)Gal(b1-4)Gal(b1-4)GlcNAc(b1-6)[NeuNAc(a2-3)Gal(b1-3)]GalNAc(a1-3)GalNAc	1.000000085
Man(a1-3)[NeuNAc(a2-3)Gal(b1-3)GlcNAc(b1-2)Man(a1-6)]Man(b1-4)GlcNAc(b1-4)[Fuc(a1-6)]GlcNAc	1.000000085
Gal(b1-6)Gal(b1-6)Gal(b1-6)Gal	1.000000085
NeuNGc(a2-3)[Gal(b1-3)GalNAc(b1-4)]Gal(b1-3)GalNAc(b1-4)Gal(b1-4)Glc	1.000000085
NeuNAc(a2-3)Gal(b1-4)[Fuc(a1-3)]GlcNAc(b1-3)Gal(a1-3)[GlcNAc(b1-4)]Gal(b1-4)Glc	1.000000085
Gal(b1-4)GlcNAc(b1-2)[NeuNAc(a2-6)Gal(b1-4)GlcNAc(b1-4)]Man(a1-3)[GlcNAc(b1-4)][NeuNAc(a2-3)Gal(b1-4)GlcNAc(b1-2)Man(a1-6)]Man(b1-4)GlcNAc(b1-4)GlcNAc	1.000000085
Glc(a1-4)GlcNAcA(b1-4)GlcNAc(a1-4)ManNAcA(b1-6)Glc	1.000000085
NeuNAc(a2-3)Gal(b1-4)GlcNAcOS(b1-6)Gal	1.000000085
NeuNAc(a2-3)Gal(b1-4)GlcNAc(b1-2)Man(a1-3)[Gal(b1-4)[Fuc(a1-3)]GlcNAc(b1-2)Man(a1-6)]Man(b1-4)GlcNAc(b1-4)[Fuc(a1-6)]GlcNAc	1.000000085
Man(b1-4)Gal(a1-3)Rha-ol	1.000000085
NeuNAc(a2-3)Gal(b1-4)[Fuc(a1-3)]GlcNAc(b1-3)Gal(b1-4)[Fuc(a1-3)]GlcNAc(b1-3)Gal(b1-4)GlcNAc	1.000000085
QuiNAc(a1-3)Rha(a1-6)GlcNAc(a1-4)GlcA(b1-3)[Glc(b1-4)]GalNAc(a1-4)QuiNAc	1.000000085
NeuNGc(a2-3)Gal(b1-4)GlcNAc(b1-3)Gal(b1-4)GlcNAc	1.000000085
NeuNAc(a2-3)Gal(b1-4)GlcNAc(b1-2)[Gal(b1-4)GlcNAc(b1-6)]Man(a1-6)[NeuNAc(a2-3)Gal(b1-4)GlcNAc(b1-2)Man(a1-3)]Man(b1-4)GlcNAc(b1-4)GlcNAc	1.000000085
NeuNAc(a2-3)Gal(b1-4)GlcNAc(b1-2)Man(a1-3)[NeuNAc(a2-6)Gal(b1-4)GlcNAc(b1-2)[NeuNAc(a2-3)Gal(b1-4)GlcNAc(b1-4)]Man(a1-6)]Man(b1-4)GlcNAc(b1-4)GlcNAc(b1-4)GlcNAc	1.000000085
NeuNAc(a2-3)[GalNAc(a1-4)]Gal(b1-4)GlcNAc(b1-3)[GalNAc(b1-4)]Gal(b1-4)Glc	1.000000085
NeuNAc(a2-3)Gal(b1-3)[NeuNGc(a2-6)]GalNAc	1.000000085
NeuNAc(a2-3)Gal(b1-4)GlcNAc(b1-2)[NeuNAc(a2-3)Gal(b1-4)GlcNAc(b1-6)]Man(a1-6)[Gal(b1-4)GlcNAc(b1-2)Man(a1-3)]Man(b1-4)GlcNAc(b1-4)[Fuc(a1-6)]GlcNAc	1.000000085
GalNAc(b1-4)GlcNAc(b1-3)Gal	1.000000085
NeuNAc(a2-3)Gal(b1-4)GlcNAc(b1-2)Man(a1-6)Man(b1-4)GlcNAc(b1-4)GlcNAc	1.000000085
NeuNAc(a2-3)Gal(a1-4)GlcNAc	1.000000085
NeuNAc(a2-3)[GalNAc(b1-4)]Gal	1.000000085
NeuNAc(a2-3)Gal(b1-4)GlcNAc(b1-3)Gal(b1-4)[Fuc(a1-3)]GlcNAc(b1-3)Gal(b1-4)[Fuc(a1-3)]GlcNAc(b1-3)Gal(b1-4)GlcNAc(b1-3)Gal(b1-4)GlcNAc(b1-3)Gal(b1-4)Glc	1.000000085
NeuNAc(a2-3)Gal(b1-3)GlcNAc(b1-3)[Gal(b1-4)[Fuc(a1-3)]GlcNAc(b1-6)]Gal(b1-4)Glc	1.000000085
NeuNAc(a2-3)[GalNAc(b1-3)Gal(b1-3)GalNAc(b1-4)]Gal(b1-4)Glc	1.000000085
NeuNAc(a2-3)Gal(b1-3)GlcNAc(b1-3)Gal(b1-4)Glc-ol(1-3)a-Tri-ol	1.000000085
GlcA(b1-4)GlcNAc(a1-4)GlcA(b1-4)GlcNS(a1-4)GlcA(b1-4)GlcNAc(a1-4)GlcA(b1-4)2,5-Anhydro-Man	1.000000085
NeuNAc(a2-3)Gal(b1-4)[Fuc(a1-3)]GlcNAc(b1-4)[NeuNAc(a2-6)Gal(b1-4)GlcNAc(b1-2)]Man(a1-3)[NeuNAc(a2-3)Gal(b1-4)GlcNAc(b1-2)Man(a1-6)]Man(b1-4)GlcNAc(b1-4)GlcNAc	1.000000085
GlcNAc(a1-4)Gal(b1-3)[GalNAc(a1-3)[Fuc(a1-2)]Gal(b1-4)GlcNAc(b1-6)]GalNAc	1.000000085
NeuNAc(a2-3)Gal(b1-4)GlcNAc(b1-2)Man(a1-3)[NeuNAc(a2-3)Gal(b1-4)GlcNAc(b1-2)[NeuNAc(a2-3)Gal(b1-4)GlcNAc(b1-6)]Man(a1-6)]Man(b1-4)GlcNAc	1.000000085
NeuNAc(a2-3)GalOS(b1-3)GlcNAc	1.000000085
NeuNAc(a2-3)Gal(b1-4)GlcNAc(a1-2)Man(a1-3)[Man(a1-6)]Man(b1-4)GlcNAc(b1-4)QuiNAc	1.000000085
NeuNAc(a2-3)Gal(b1-4)GlcNAc(b1-2)[NeuNAc(a2-6)Gal(b1-4)GlcNAc(b1-4)]Man(a1-3)[NeuNAc(a2-6)Gal(b1-4)GlcNAc(b1-2)[NeuNAc(a2-3)Gal(b1-4)GlcNAc(b1-6)]Man(a1-6)]Man(b1-4)GlcNAc(b1-4)GlcNAc	1.000000085
[Glc(a1-4)[Glc(a1-4)Glc(a1-4)Glc(a1-6)]Glc(a1-4)Glc(a1-6)]Glc(a1-4)Glc(a1-4)Glc(a1-4)Glc(a1-4)Glc(a1-4)Glc(a1-4)Glc	1.000000085
GlcNAcOPyr(b1-3)Gal(a1-4)Rha	1.000000085
Gal(b1-3)GalNAc(b1-4)Gal(a1-4)NeuNAc	1.000000085
NeuNAc(a2-3)Gal(b1-4)GlcNAc(b1-2)Man(a1-3)[NeuNAc(a2-3)Gal(b1-4)GlcNAc(b1-2)Man(a1-6)]Man(b1-4)GlcNAc	1.000000085
NeuNGc(a2-3)Gal(b1-4)GlcNAc(b1-2)Man(a1-3)[NeuNGc(a2-3)Gal(b1-4)GlcNAc(b1-3)Gal(b1-4)GlcNAc(b1-2)[NeuNGc(a2-3)Gal(b1-4)GlcNAc(b1-3)Gal(b1-4)GlcNAc(b1-6)]Man(a1-6)]Man(b1-4)GlcNAc(b1-4)[Fuc(a1-6)]GlcNAc	1.000000085
Rha(a1-3)GalNAc(a1-3)GalNAc(b1-4)Rha(a1-3)GalNAc(a1-3)GalNAc	1.000000085
NeuNAc(a2-3)Gal(b1-4)[Fuc(a1-3)]GlcNAc(b1-3)Gal	1.000000085
FucOMe(a1-3)DDGalHepOMe(b1-3)GlcNAc(a1-2)Man(b1-3)ManNAc(b1-4)Gal(a1-4)DDGalHep(b1-3)GlcNAc(b1-3)Gal(a1-2)Man(a1-6)[Gal(a1-2)]Man(a1-4)Man(a1-5)Kdo	1.000000085
NeuNAc(a2-3)Gal(b1-4)GlcNAcOS(b1-3)Gal(b1-4)GlcNAcOS	1.000000085
Glc(a1-4)Glc(a1-4)Glc(a1-4)Glc(a1-4)Glc(a1-4)Glc(a1-4)Glc(a1-4)Glc	1.000000085
NeuNAc(a2-3)Gal(b1-4)[D-Fuc(a1-3)]GlcNAc(b1-3)Gal(b1-4)Glc	1.000000085
ManNAcA(b1-4)GlcNAc(a1-4)ManNAcA(b1-3)D-FucNAc	1.000000085
NeuNAc(a2-3)Gal(b1-3)[NeuNAc(a2-6)]GlcNAc	1.000000085
NeuNGc(a2-3)[GalNAc(b1-4)]GalNAc(b1-3)Gal(b1-4)Gal	1.000000085
Neu(a2-3)Gal(b1-4)GlcNAc(b1-2)Man(a1-3)[Gal(b1-4)GlcNAc(b1-2)Man(a1-6)]Man(b1-4)GlcNAc(b1-4)GlcNAc	1.000000085
Kdo(a2-4)[Glc(b1-2)[Gal(a1-2)[NeuNAc(a2-3)[Gal(b1-3)GalNAc(b1-4)]Gal(b1-3)]Gal(b1-3)]LDManHep(a1-3)[Glc(b1-4)]LDManHepOPEtn(a1-5)]Kdo	1.000000085
GalOAcA(a1-2)Rha(a1-4)Gal(b1-3)GalNAc(b1-4)GlcNAc(a1-4)Gal	1.000000085
Glc(b1-4)Gal(b1-4)Fuc(b1-4)Glc	1.000000085
NeuNAc(b2-3)Gal(b1-4)Gal	1.000000085
NeuNAc(a2-3)Gal(a1-3)GalNAc	1.000000085
GlcA(b1-3)GalNAcOS(b1-4)GlcA	1.000000085
NeuNAc(a2-3)Gal(b1-3)[Gal(b1-4)GlcNAc(b1-6)Gal(b1-4)GlcNAc(b1-6)]GalNAc	1.000000085
NeuNAcOS(a2-3)[GalNAc(b1-4)]Gal(b1-4)Glc	1.000000085
GalOS(b1-4)GlcNAc(b1-2)[NeuNAc(a2-3)[GalNAc(b1-4)]Gal(b1-4)GlcNAc(b1-4)]Man(a1-3)[NeuNAc(a2-3)[GalNAc(b1-4)]Gal(b1-4)GlcNAc(b1-2)Man(a1-6)]Man(b1-4)GlcNAc(b1-4)[Fuc(a1-6)]GlcNAc	1.000000085
NeuNAc(a2-3)Gal(b1-4)[Fuc(a1-3)]GlcNAc(b1-2)Man(a1-6)Man(b1-4)GlcNAc	1.000000085
NeuNAc(a2-3)[Gal(b1-3)Gal(a1-3)Gal(b1-3)GalNAc(b1-4)]Gal(b1-4)Glc	1.000000085
Gal(b1-4)Glc(b1-6)[NeuNAc(a2-3)Gal(b1-4)]GlcNAc(b1-3)Gal	1.000000085
NeuNAc(a2-3)Gal(b1-4)GlcNAc(b1-2)Man(a1-3)[NeuNAc(a2-3)[Gal(b1-4)]Gal(b1-4)GlcNAc(b1-2)Man(a1-6)]Man(b1-4)GlcNAc	1.000000085
FucNAc(a1-3)GlcNAc(a1-4)8eLegNAcNAcGro	1.000000085
NeuNAc(a2-3)Gal(b1-3)GlcNAc(b1-6)Man(a1-6)[Man(a1-3)]Man(b1-4)GlcNAc(b1-4)[Fuc(a1-6)]GlcNAc	1.000000085
GalNAc(b1-4)GalNAcOAcOP(a1-3)GalNAc	1.000000085
Glc(a1-4)3,6-Anhydro-Glc(a1-4)Glc(a1-4)3,6-Anhydro-Glc(a1-4)3,6-Anhydro-Glc(a1-4)Glc(a1-4)Glc	1.000000085
GalNAcOS(b1-4)GlcNAc(b1-2)Man(a1-3)[NeuNAc(a2-3)[GalNAc(b1-4)]Gal(b1-4)GlcNAc(b1-2)Man(a1-6)]Man(b1-4)GlcNAc(b1-4)[Fuc(a1-6)]GlcNAc	1.000000085
Neu(a2-3)[Gal(b1-3)GlcNAc(b1-4)]Gal(b1-4)Glc	1.000000085
NeuNAc(a2-6)Gal(b1-4)GlcNAc(b1-2)[NeuNAc(a2-3)Gal(b1-4)GlcNAc(b1-6)]Man(a1-3)[NeuNAc(a2-3)Gal(b1-4)GlcNAc(b1-2)[NeuNAc(a2-3)Gal(b1-4)GlcNAc(b1-4)]Man(a1-6)]Man(b1-4)GlcNAc(b1-4)[Fuc(a1-6)]GlcNAc	1.000000085
NeuNAc(a2-3)Gal(b1-3)[NeuNAc(a2-6)]GlcNAc(b1-4)[NeuNAc(a2-6)Gal(b1-4)GlcNAc(b1-2)]Man(a1-3)[NeuNAc(a2-6)Gal(b1-4)GlcNAc(b1-2)Man(a1-6)]Man(b1-4)GlcNAc(b1-4)GlcNAc	1.000000085
Gal(b1-6)Gal(b1-4)Rha-ol	1.000000085
GalNAc(a1-3)[Fuc(a1-2)]D-Fuc	1.000000085
NeuNGc(a2-3)Gal(b1-4)[Fuc(a1-3)]GlcNAc(b1-3)Gal	1.000000085
NeuNGc(a2-3)Gal(b1-3)[Fuc(a1-4)]GlcNAc	1.000000085
GlcNAc(a1-2)[Glc(a1-3)]LDManHep(a1-3)[NeuNAc(a2-3)Gal(b1-4)GlcNAc(b1-3)Gal(b1-4)Glc(b1-4)]LDManHep(a1-5)Kdo	1.000000085
NeuNAc(a2-3)Gal(b1-4)GlcNAc(b1-3)Gal(b1-4)GlcNAc(b1-6)[NeuNAc(a2-3)Gal(b1-4)GlcNAc(b1-2)]Man(a1-6)[NeuNAc(a2-3)Gal(b1-4)GlcNAc(b1-2)[NeuNAc(a2-3)Gal(b1-4)GlcNAc(b1-4)]Man(a1-3)]Man(b1-4)GlcNAc(b1-4)[Fuc(a1-6)]GlcNAc	1.000000085
NeuNAc(a2-3)Gal(b1-3)[NeuNAc(a2-6)]GlcNAc(b1-6)[NeuNAc(a2-6)Gal(b1-4)GlcNAc(b1-2)]Man(a1-6)[NeuNAc(a2-3)Gal(b1-3)[NeuNAc(a2-6)]GlcNAc(b1-2)Man(a1-3)]Man(b1-4)GlcNAc(b1-4)GlcNAc	1.000000085
Man(a1-4)Gal(a1-6)GlcN(a1-4)GlcA	1.000000085
Gal(b1-4)[NeuNAc(a2-3)Gal(a1-6)]Glc(b1-6)GlcNAc(b1-3)Gal	1.000000085
[Gal(b1-4)Gal(b1-4)Gal(b1-4)Gal(b1-4)]Rha(a1-2)Rha	1.000000085
Gal(b1-3)Gal(a1-4)Gal(b1-4)Glc	1.000000085
NeuNAc(a2-3)Gal(b1-4)GlcNAc(b1-2)Man(a1-3)[GlcNAc(b1-4)][NeuNAc(a2-3)Gal(b1-4)GlcNAc(b1-2)Man(a1-6)]Man(b1-4)GlcNAc(b1-4)[D-Fuc(a1-6)]GlcNAc	1.000000085
GalNAc(a1-4)GalNAc(a1-4)[Glc(b1-3)]GalNAc(a1-4)GalNAc(a1-4)GalNAc(a1-3)QuiN	1.000000085
Neu(a2-3)Gal(b1-4)GlcNAc(b1-2)Glc(a1-3)[Neu(a2-6)Gal(b1-4)GlcNAc(b1-2)Glc(a1-6)]Man(b1-4)GlcNAc(b1-4)GlcNAc	1.000000085
Gal(b1-4)Gal(b1-4)Gal(b1-4)Glc	1.000000085
NeuNAc(a2-6)Gal(b1-4)GlcNAc(b1-2)[NeuNAc(a2-3)Gal(b1-4)GlcNAc(b1-4)]Man(a1-3)[Gal(b1-4)GlcNAc(b1-2)Man(a1-6)]Man(b1-4)GlcNAc(b1-4)GlcNAc	1.000000085
Kdn(a2-3)Gal(b1-4)GlcNAc(b1-2)[Kdn(a2-3)Gal(b1-4)GlcNAc(b1-4)]Man(a1-3)[Man(a1-6)]Man(b1-4)GlcNAc(b1-4)[Fuc(a1-6)]GlcNAc	1.000000085
NeuNAc(a2-3)Gal(b1-3)[NeuNAc(a2-6)]GlcNAc(b1-4)[NeuNAc(a2-6)Gal(b1-4)GlcNAc(b1-2)]Man(a1-3)[Gal(b1-4)GlcNAc(b1-2)Man(a1-6)]Man(b1-4)GlcNAc(b1-4)GlcNAc	1.000000085
NeuNAc(a2-3)Gal(b1-3)GlcNAc(b1-2)Man(a1-3)[Gal(b1-3)GlcNAc(b1-2)Man(a1-6)]Man(b1-4)GlcNAc(b1-4)[Fuc(a1-6)]GlcNAc	1.000000085
NeuNAc(a2-3)Gal(b1-4)[Fuc(a1-3)]GlcNAc(b1-6)[GlcNAcOS(b1-3)]GalNAc	1.000000085
Fuc(a1-2)Gal(b1-3)[NeuNAc(a2-3)[GalNAc(b1-4)]Gal(b1-4)GlcNAc(b1-6)]GalNAc	1.000000085
Gal(b1-3)GalNAc(b1-4)Gal(b1-3)Glc	1.000000085
GlcOAcNOVac(b1-4)GlcNAc(b1-4)GlcNAc(b1-4)GlcNAc(b1-4)GlcNAcOS	1.000000085
NeuNAc(a2-3)Gal(b1-4)GlcNAc(b1-2)Man(a1-6)[NeuNAc(a2-6)Gal(b1-4)GlcNAc(b1-2)Man(a1-3)][GlcNAc(b1-4)]Man(b1-4)GlcNAc(b1-4)GlcNAc	1.000000085
NeuNAc(a2-3)GalNAc(b1-4)Glc	1.000000085
Gal(a1-4)[Fuc(a1-2)]Gal(b1-4)GlcNAc(b1-3)GalNAc	1.000000085
GalOMeA(a1-4)GalOMeA(a1-4)GalA(a1-4)GalA(a1-4)GalA(a1-4)GalA	1.000000085
NeuNAc(a2-3)Gal(b1-4)GlcNAc(b1-3)Gal(b1-4)GlcNAc(b1-2)[Gal(b1-4)GlcNAc(b1-3)Gal(b1-4)GlcNAc(b1-6)]Man(a1-6)[NeuNAc(a2-3)Gal(b1-4)GlcNAc(b1-2)[NeuNAc(a2-3)Gal(b1-4)GlcNAc(b1-4)]Man(a1-3)]Man(b1-4)GlcNAc(b1-4)[Fuc(a1-6)]GlcNAc	1.000000085
NeuNAc(a2-3)Gal(b1-4)GlcNAc(b1-2)[NeuNAc(a2-3)Gal(b1-4)GlcNAc(b1-4)]Man(a1-3)[NeuNAc(a2-3)Gal(b1-4)GlcNAc(b1-2)Man(a1-6)]Man(b1-4)GlcNAc	1.000000085
NeuNAc(a2-8)NeuNAc(a2-8)NeuNAc(a2-3)[NeuNAc(a2-8)NeuNAc(a2-8)NeuNAc(a2-3)Gal(b1-3)GalNAc(b1-4)]Gal(b1-4)Glc	1.000000085
Fuc(a1-2)Gal(a1-3)Gal(a1-4)Gal(b1-3)[GlcNAc(b1-6)]GalNAc	1.000000085
NeuNAc(a2-3)Gal(b1-3)GlcNAc(b1-4)Man(a1-3)[NeuNAc(a2-3)Gal(b1-3)GlcNAc(b1-2)[NeuNAc(a2-3)Gal(b1-3)GlcNAc(b1-6)]Man(a1-6)]Man(b1-4)GlcNAc(b1-4)[Fuc(a1-6)]GlcNAc	1.000000085
D-Fuc(a1-2)Gal(b1-3)[GlcNAc(a1-4)Gal(b1-4)GlcNAc(b1-6)]GalNAc	1.000000085
NeuNAc(a2-3)Gal(b1-4)GlcNAc(b1-4)[NeuNAc(a2-6)Gal(b1-4)GlcNAc(b1-2)]Man(a1-3)[NeuNAc(a2-3)Gal(b1-4)GlcNAc(b1-6)[NeuNAc(a2-6)Gal(b1-4)GlcNAc(b1-2)]Man(a1-6)]Man(b1-4)GlcNAc	1.000000085
Fuc(a1-2)Gal(b1-3)GalNAc(b1-4)[NeuNAc(a2-3)]Gal(b1-4)Glc	1.000000085
NeuNGc(a2-3)[GalNAc(b1-4)]Gal(b1-3)GalNAc	1.000000085
NeuNGc(a2-3)Gal(b1-4)GlcNAc(b1-2)Man(a1-3)[NeuNGc(a2-3)Gal(b1-4)GlcNAc(b1-3)Gal(b1-4)GlcNAc(b1-2)[NeuNAc(a2-3)Gal(b1-4)GlcNAc(b1-3)Gal(b1-4)GlcNAc(b1-6)]Man(a1-6)]Man(b1-4)GlcNAc(b1-4)[Fuc(a1-6)]GlcNAc	1.000000085
NeuNAc(a2-3)Gal(b1-4)GlcNAc(b1-2)Man(a1-3)[Gal(b1-4)GlcNAc(b1-2)Man(a1-6)]GlcNAc(b1-4)[Fuc(a1-6)]GlcNAc	1.000000085
NeuNAc(a2-6)GalNAc(b1-4)Glc	1.000000085
Gal(b1-6)Gal(b1-4)L-Man	1.000000085
GalOS(b1-4)GlcNAc(b1-2)GalOS(b1-4)GlcNAc(b1-4)]Man(a1-3)[NeuNAc(a2-3)Gal(b1-4)GlcNAc(b1-2)Man(a1-6)]Man(b1-4)GlcNAc(b1-4)[Fuc(a1-6)]GlcNAc	1.000000085
NeuNAc(a2-3)[GlcNAc(b1-4)]Gal(b1-4)Glc	1.000000085
NeuNAc(a2-3)Gal(b1-4)GlcNAcOS(b1-3)Gal(b1-4)GlcNAcOS(b1-3)Gal(b1-4)GlcNAcOS(b1-3)Gal(b1-3)GalNAc	1.000000085
GlcNAc(b1-3)GalNAc(b1-4)Glc	1.000000085
NeuNAc(a2-3)Gal(b1-4)GlcNAc(b1-6)[NeuNAc(a2-3)Gal(b1-3)]GalNAc	1.000000085
D-FucNAlaAc(a1-4)Gal(b1-4)Glc(a1-4)Glc(b1-3)GalNAc	1.000000085
NeuNAc(a2-8)NeuNAc(a2-3)Gal	1.000000085
NeuNAc(a2-3)Gal(b1-3)[Fuc(a1-4)]GlcNAc(b1-4)Glc	1.000000085
NeuNAc(a2-6)Gal(b1-4)GlcNAc(b1-2)[NeuNAc(a2-3)Gal(b1-4)GlcNAc(b1-6)]Man(a1-3)[NeuNAc(a2-3)Gal(b1-4)GlcNAc(b1-2)[NeuNAc(a2-6)Gal(b1-4)GlcNAc(b1-4)]Man(a1-6)]Man(b1-4)GlcNAc(b1-4)[Fuc(a1-6)]GlcNAc	1.000000085
NeuNAc(a2-3)Gal(b1-4)GlcNAc(b1-2)[NeuNAc(a2-6)Gal(b1-4)GlcNAc(b1-6)]Man(a1-3)[GlcNAc(b1-4)][NeuNAc(a2-3)Gal(b1-4)GlcNAc(b1-2)Man(a1-6)]Man(b1-4)GlcNAc(b1-4)[Fuc(a1-6)]GlcNAc	1.000000085
NeuNAc(a2-3)Gal(b1-3)[Gal(a1-2)]Gal(b1-3)[Glc(b1-2)]LDManHep(a1-3)[Glc(b1-4)]LDManHepOPEtn(a1-5)Kdo	1.000000085
Fuc(a1-2)[Gal(a1-4)]Gal(b1-4)GlcNAc(b1-3)GalNAc	1.000000085
NeuNAc(a2-3)Gal(b1-4)GlcNAc(b1-6)[Gal(b1-4)GlcNAc(b1-2)]Man(a1-6)[NeuNAc(a2-3)Gal(b1-4)GlcNAc(b1-2)Man(a1-3)]Man(b1-4)GlcNAc(b1-4)GlcNAc	1.000000085
Fuc(a1-2)Gal(b1-3)[GlcNAc(a1-4)Gal(b1-4)GlcNAc(b1-6)]GalNAc	1.000000085
Gal(b1-4)Glc(b1-2)LDManHepOPEtn(a1-2)LDManHepOPEtn(a1-3)[NeuNAc(a2-8)NeuNAc(a2-3)Gal(b1-4)LDManHep(a1-6)Glc(b1-4)]LDManHep(a1-5)KdoOPPEtn	1.000000085
GalNAc(b1-4)[Fuc(a1-3)]GlcNAc	1.000000085
NeuNAc(a2-3)Gal(b1-3)[GalNAc(b1-4)GlcNAc(b1-6)]GalNAc	1.000000085
GalA(a1-4)GalA(a1-4)GalA(a1-4)GalA(a1-4)GalA(a1-4)GalA(a1-4)GalA	1.000000085
NeuNAc(a2-3)Gal(b1-4)GlcNAc(b1-2)[NeuNAc(a2-3)Gal(b1-4)GlcNAc(b1-4)]Man(a1-3)[NeuNAc(a2-3)Gal(b1-4)GlcNAc(b1-2)[NeuNAc(a2-3)Gal(b1-4)GlcNAc(b1-6)]Man(a1-6)]Man(b1-4)GlcNAc(b1-4)[Fuc(a1-6)]GlcNAc	1.000000085
GlcNAc(a1-4)GlcA(b1-4)GlcNAc(a1-4)GlcA(b1-4)GlcNAc	1.000000085
GlcNAc(a1-2)[GlcNAc(a1-4)]Man(a1-3)[GlcNAc(a1-2)Man(a1-6)]Man(b1-4)GlcNAc(b1-4)GlcNAc	1.000000085
NeuNAc(a2-6)Gal(b1-4)GlcNAc(b1-2)[GalOS(b1-4)GlcNAc(b1-4)]Man(a1-3)[NeuNAc(a2-3)Gal(b1-4)GlcNAc(b1-2)Man(a1-6)]Man(b1-4)GlcNAc(b1-4)[Fuc(a1-6)]GlcNAc	1.000000085
[Yer(b1-4)]Gal(a1-4)L-Qui(a1-3)GlcNAc(b1-3)Gal	1.000000085
GlcNAc(a1-4)Gal(b1-4)GlcNAc(b1-6)[Fuc(a1-2)Gal(b1-3)]GalNAc	1.000000085
L-ThrHexA4en(a1-3)GalNAcOS(b1-4)GlcA	1.000000085
GalNAcOS(b1-3)Gal(a1-4)Gal(b1-4)Glc	1.000000085
GlcNAc(b1-3)GlcNAc(b1-6)[NeuNAc(a2-3)[Gal(b1-4)]Gal(b1-3)]GalNAc	1.000000085
NeuNAc(a2-6)Gal(b1-4)GlcNAc(b1-2)[NeuNAc(a2-3)Gal(b1-3)GlcNAc(b1-4)]Man(a1-3)[NeuNAc(a2-3)Gal(b1-4)GlcNAc(b1-2)Man(a1-6)]Man(b1-4)GlcNAc(b1-4)GlcNAc	1.000000085
NeuNAc(a2-6)Gal(b1-4)GlcNAc(b1-2)Man(a1-3)[NeuNAc(a2-3)Gal(b1-4)GlcNAc(b1-2)[NeuNAc(a2-3)Gal(b1-4)GlcNAc(b1-4)]Man(a1-6)]Man(b1-4)GlcNAc(b1-4)GlcNAc	1.000000085
QuiNAspAc(b1-6)GlcNAc(a1-4)GalA(a1-3)GlcNAc(a1-3)QuiNAspAc	1.000000085
GlcNAc(a1-4)GlcNAc(a1-4)GlcNAc(a1-4)GlcNAc(a1-4)GlcNAc(a1-4)GlcNAc	1.000000085
NeuNGc(a2-3)Gal(b1-4)GlcNAcOS(b1-2)Man(a1-3)[Man(a1-3)Man(a1-6)]Man(b1-4)GlcNAc(b1-4)[Fuc(a1-6)]GlcNAc	1.000000085
GlcNAcOS(b1-3)GalOS(b1-4)GlcNAcOS(b1-3)GalOS(b1-4)GlcNAcOS	1.000000085
NeuNAc(a2-3)Gal(b1-4)GlcNAc(b1-3)Gal(b1-4)GlcNAc(b1-3)[NeuNAc(a2-3)Gal(b1-4)GlcNAc(b1-6)]Gal(b1-4)GlcNAc(b1-3)Gal(b1-4)Glc	1.000000085
NeuNAc(a2-3)Gal(b1-4)GlcNAc(b1-4)[NeuNAc(a2-6)Gal(b1-4)GlcNAc(b1-2)]Man(a1-3)[NeuNAc(a2-6)Gal(b1-4)GlcNAc(b1-2)Man(a1-6)]Man(b1-4)GlcNAc(b1-4)[Fuc(a1-6)]GlcNAc	1.000000085
NeuNAc(a2-3)Gal(b1-4)GlcNAc(b1-2)[NeuNAc(a2-3)Gal(b1-4)GlcNAc(b1-6)]Man(a1-3)[NeuNAc(a2-6)Gal(b1-4)GlcNAc(b1-2)[NeuNAc(a2-6)Gal(b1-4)GlcNAc(b1-4)]Man(a1-6)]Man(b1-4)GlcNAc(b1-4)[Fuc(a1-6)]GlcNAc	1.000000085
GalNAc(b1-4)Gal(b1-4)Gal	1.000000085
GalNAc(b1-4)[NeuNAc(a2-3)]Gal(b1-4)Glc	1.000000085
Araf(a1-3)Gal(a1-4)Gal-ol	1.000000085
Kdn(a2-3)Gal(b1-4)GlcNAc(b1-2)Man(a1-3)[Man(a1-3)[Man(a1-6)]Man(a1-6)]Man(b1-4)GlcNAc(b1-4)[Fuc(a1-6)]GlcNAc	1.000000085
GlcOAcNOPam(b1-4)GlcNAc(b1-4)GlcNAc(b1-4)GlcNAc(b1-4)GlcNAcOS	1.000000085
GlcNAc(b1-6)Gal(b1-4)Glc	1.000000085
NeuNAc(a2-6)Gal(b1-4)GlcNAc(b1-2)[NeuNAc(a2-6)Gal(b1-4)GlcNAc(b1-4)]Man(a1-3)[NeuNAc(a2-3)Gal(b1-4)GlcNAc(b1-2)Man(a1-6)]Man(b1-4)GlcNAc(b1-4)[Fuc(a1-6)]GlcNAc	1.000000085
GlcA(b1-4)GlcNAc(a1-4)GlcA(b1-4)GlcNAc(a1-4)GlcA(b1-3)Gal(b1-3)Gal(b1-4)Xyl	1.000000085
Glc(a1-4)3,6-Anhydro-Glc(a1-4)Glc(a1-4)3,6-Anhydro-Glc(a1-4)Glc(a1-4)Glc	1.000000085
NeuNGc(a2-3)Gal(b1-4)GlcNAc(b1-3)Gal(b1-3)[Gal(a1-3)Gal(b1-4)GlcNAc(b1-6)]Gal(b1-4)GlcNAc(b1-3)Gal(b1-4)Glc	1.000000085
NeuNAc(a2-3)Gal(b1-4)GlcNAc(b1-2)[NeuNGc(a2-6)Gal(b1-4)GlcNAc(b1-4)]Man(a1-3)[NeuNGc(a2-3)Gal(b1-4)GlcNAc(b1-2)Man(a1-6)]Man(b1-4)GlcNAc(b1-4)GlcNAc	1.000000085
NeuNGc(a2-3)Gal(b1-3)GalNAc(b1-3)Gal(a1-4)Gal(b1-4)Glc	1.000000085
NeuNAc(a2-3)Gal(b1-4)GlcNAc(b1-2)Man(a1-3)[GlcNAc(b1-4)][NeuNAc(a2-3)Gal(b1-4)GlcNAc(b1-2)Man(a1-6)]Man(b1-4)GlcNAc(b1-4)GlcNAc	1.000000085
GalNAc(a1-3)[Fuc(a1-2)]Gal(b1-3)[NeuNAc(a2-3)[GalNAc(b1-4)]Gal(b1-4)GlcNAc(b1-6)]GalNAc	1.000000085
Gal(b1-4)GlcNAcOS(b1-3)Gal(b1-4)GlcNAcOS	1.000000085
GalOP(b1-6)Gal(b1-6)Gal	1.000000085
NeuNAc(a2-3)Gal(b1-4)GlcNAc(b1-2)Man(a1-3)[NeuNAc(a2-3)Gal(b1-4)GlcNAc(b1-2)Man(a1-6)]Man(b1-4)GlcNAc(b1-4)GlcNAc	1.000000085
GlcA(b1-3)GalNAc(b1-4)4eLegNAcNAc	1.000000085
NeuNAc(a2-3)Gal(b1-3)GlcNAc(b1-2)Man(a1-3)[GlcNAc(b1-2)[NeuNAc(a2-3)Gal(b1-3)GlcNAc(b1-6)]Man(a1-6)]Man(b1-4)GlcNAc(b1-4)[Fuc(a1-6)]GlcNAc	1.000000085
QuiNAc(b1-3)FucOAc(a1-4)Gal(b1-3)GalNAc(a1-4)QuiNAc(b1-3)FucOAc(a1-4)Gal(b1-3)GalNAc(a1-7)LDManHep	1.000000085
Gal(b1-4)GlcNAc(b1-2)Man(a1-3)[Gal(b1-4)GlcNAc(b1-2)[NeuNAc(a2-3)Gal(b1-4)GlcNAc(b1-4)]Man(a1-6)]Man(b1-4)GlcNAc(b1-4)GlcNAc	1.000000085
NeuNAcOAc(a2-3)Gal(b1-3)GlcNAc	1.000000085
Kdn(a2-3)Gal(b1-4)GlcNAc(b1-2)[Kdn(a2-3)Gal(b1-4)GlcNAc(b1-4)]Man(a1-3)[Gal(b1-4)GlcNAc(b1-2)Man(a1-6)]Man(b1-4)GlcNAc(b1-4)GlcNAc	1.000000085
Araf(a1-3)Gal(a1-4)NeuOMe(a2-3)Gal(a1-3)Gal(a1-4)NeuNAc(a2-3)Gal(b1-4)Glc	1.000000085
NeuNGc(a2-3)[NeuNAc(a2-3)Gal(b1-3)GalNAc(b1-4)]Gal(b1-4)Glc	1.000000085
NeuNAc(a2-3)Gal(b1-4)[Fuc(a1-3)]GlcNAcOS(b1-3)Gal(b1-3)GalNAc	1.000000085
NeuNAc(a2-3)Gal(b1-4)[Fuc(a1-3)]GlcNAc(b1-3)GalNAc	1.000000085
NeuNAc(a2-8)NeuNAc(a2-3)[NeuNAcOAc(a2-8)NeuNAc(a2-3)Gal(b1-3)GalNAc(b1-4)]Gal(b1-4)Glc	1.000000085
Kdn(a2-3)Gal(b1-4)GlcNAc(b1-2)Man(a1-3)[NeuNAc(a2-3)Gal(b1-4)GlcNAc(b1-3)Gal(b1-4)GlcNAc(b1-2)Man(a1-6)]Man(b1-4)GlcNAc(b1-4)[Fuc(a1-6)]GlcNAc	1.000000085
Kdn(a2-3)Gal(b1-4)GlcNAc(b1-2)Man(a1-3)[Man(a1-6)]Man(b1-4)GlcNAc(b1-4)GlcNAc	1.000000085
Gal(b1-3)GalNAc(b1-3)Gal(a1-4)Gal(b1-4)Glc	1.000000085
NeuNAc(a2-3)Gal(b1-4)GlcNAc(b1-2)[NeuNAc(a2-6)Gal(b1-4)GlcNAc(b1-6)]Man(a1-3)[NeuNAc(a2-3)Gal(b1-4)GlcNAc(b1-2)Man(a1-6)]Man(b1-4)GlcNAc(b1-4)GlcNAc	1.000000085
NeuNAc(a2-3)Gal(b1-3)[NeuNAc(a2-6)]GalNAc(b1-4)Gal	1.000000085
ManOMe(a1-4)ManOMe(a1-4)ManOMe(a1-4)ManOMe(a1-4)ManOMe(a1-4)ManOMe(a1-4)ManOMe(a1-4)ManOMe(a1-4)ManOMe	1.000000085
NeuNAcN(a2-3)Gal(b1-4)[Fuc(a1-3)]GlcNAc	1.000000085
Kdo(a2-4)[GlcNAc(a1-2)[Glc(a1-3)]LDManHep(a1-3)[NeuNAc(a2-3)Gal(b1-4)Glc(b1-4)Glc(b1-4)]LDManHep(a1-5)]Kdo	1.000000085
NeuNAc(a2-3)Gal(b1-4)GlcNAc(b1-3)Gal(b1-4)GlcNAc(b1-2)[NeuNAc(a2-3)Gal(b1-4)GlcNAc(b1-3)Gal(b1-4)GlcNAc(b1-6)]Man(a1-6)[NeuNAc(a2-3)Gal(b1-4)GlcNAc(b1-3)Gal(b1-4)GlcNAc(b1-4)[NeuNAc(a2-3)Gal(b1-4)GlcNAc(b1-2)]Man(a1-3)]Man(b1-4)GlcNAc(b1-4)[Fuc(a1-6)]GlcNAc	1.000000085
GlcNAc(a1-4)Man(a1-6)Man(b1-4)GlcNAc(b1-4)[Fuc(a1-3)]GlcNAc	1.000000085
NeuNAc(a2-3)[NeuNAc(a2-3)Gal(b1-3)GalNAc(b1-4)]Gal	1.000000085
GalNAc(b1-4)[NeuNAc(a2-3)]Gal(b1-4)GlcNAc(b1-2)[GalNAc(b1-4)[NeuNAc(a2-3)]Gal(b1-4)GlcNAc(b1-6)]Man(a1-6)GalOS(b1-4)GlcNAc(b1-2)GalOS(b1-4)GlcNAc(b1-4)]Man(a1-3)]Man(b1-4)GlcNAc(b1-4)[Fuc(a1-6)]GlcNAc	1.000000085
NeuNAc(a2-3)Gal(b1-4)GlcNAc(b1-6)Man(a1-3)[NeuNAc(a2-3)Gal(b1-4)GlcNAc(b1-2)[NeuNAc(a2-3)Gal(b1-4)GlcNAc(b1-6)]Man(a1-6)]Man(a1-4)GlcNAc(b1-4)[Fuc(a1-6)]GlcNAc	1.000000085
GlcNAc(a1-4)GlcNAc(b1-4)GlcNAc	1.000000085
Gal(b1-6)[NeuNAc(a2-3)Gal(b1-4)]GlcNAc(b1-3)Glc(b1-4)Gal	1.000000085
NeuNAc(a2-3)Gal(b1-4)GlcNAc(b1-2)[NeuNAc(a2-6)Gal(b1-4)GlcNAc(b1-4)]Man(a1-3)[NeuNAc(a2-6)Gal(b1-4)GlcNAc(b1-2)Man(a1-6)]Man(b1-4)GlcNAc(b1-4)GlcNAc	1.000000085
NeuNAc(a2-6)Gal(b1-4)GlcNAc(b1-2)[NeuNAc(a2-3)[GalNAc(b1-4)]Gal(b1-4)GlcNAc(b1-4)]Man(a1-3)[Gal(b1-4)GlcNAc(b1-2)Man(a1-6)]Man(b1-4)GlcNAc(b1-4)GlcNAc	1.000000085
GalNAc(b1-4)[NeuNAc(a2-3)]Gal(b1-4)GlcNAc(b1-2)Man(a1-3)[GalNAc(b1-4)[NeuNAc(a2-3)]Gal(b1-4)GlcNAc(b1-2)Man(a1-6)]Man(b1-4)GlcNAc(b1-4)[Fuc(a1-6)]GlcNAc	1.000000085
GalOMeA(a1-4)GalOMeA(a1-4)GalA(a1-4)GalA(a1-4)GalA(a1-4)GalOMeA	1.000000085
[Glc(a1-4)Glc(a1-6)]4)Glc(a1-4)Glc(a1-4)Glc(a1-4)Glc(a1-4)Glc(a1-4)Glc	1.000000085
GlcNAcOAc(a1-2)[Glc(a1-3)]LDManHepOPEtnOEtn(a1-3)[NeuNAc(a2-3)Gal(b1-4)GlcNAc(b1-3)Gal(b1-4)Glc(b1-4)]LDManHep(a1-5)Kdo	1.000000085
GlcNAc(a1-4)Gal(b1-3)[Fuc(a1-2)Gal(b1-4)GlcNAc(b1-6)]GalNAc	1.000000085
Kdn(a2-3)Gal(b1-4)GlcNAc(b1-2)Man(a1-3)[Man(a1-3)[Man(a1-6)]Man(a1-6)]Man(b1-4)GlcNAc(b1-4)GlcNAc	1.000000085
Gal(b1-6)Gal(b1-6)GalGro	1.000000085
NeuNAc(a2-3)Gal(b1-4)GlcNAc(b1-3)[NeuNAc(a2-3)Gal(b1-4)GlcNAc(b1-6)]GalNAc	1.000000085
6dAlt(b1-3)GalNAc(b1-3)Gal(b1-4)Gal(b1-3)GalNAc	1.000000085
NeuNAc(a2-3)Gal(b1-3)[NeuNAc(a2-6)]GlcNAc(b1-2)Man(a1-3)[NeuNAc(a2-6)Gal(b1-4)GlcNAc(b1-2)Man(a1-6)]Man(b1-4)Glc(b1-4)[Fuc(a1-6)]GlcNAc	1.000000085
NeuNAc(a2-3)Gal(b1-3)[NeuNAc(a2-6)]GalNAc(b1-4)Gal(b1-4)Gal	1.000000085
NeuNAc(a2-3)Gal(b1-4)GlcNAc(b1-6)Gal(b1-4)Glc	1.000000085
NeuNAc(a2-3)Gal(b1-4)GlcNAc(b1-2)[GalOS(b1-4)GlcNAc(b1-4)]Man(a1-3)[NeuNAc(a2-3)[GalNAc(b1-4)]Gal(b1-4)GlcNAc(b1-2)[NeuNAc(a2-3)Gal(b1-4)GlcNAc(b1-6)]Man(a1-6)]Man(b1-4)GlcNAc(b1-4)[Fuc(a1-6)]GlcNAc	1.000000085
NeuNAcN(a2-3)[NeuNAcN(a2-3)Gal(b1-3)GalNAc(b1-4)]Gal(b1-4)Glc	1.000000085
NeuNAc(a2-6)Gal(b1-4)GlcNAc(b1-2)[NeuNAc(a2-3)Gal(b1-3)[NeuNAc(a2-6)]GlcNAc(b1-4)]Man(a1-3)[NeuNAc(a2-3)Gal(b1-3)[NeuNAc(a2-6)]GlcNAc(b1-2)Man(a1-6)]Man(b1-4)GlcNAc(b1-4)GlcNAc	1.000000085
NeuNAc(a2-3)Gal(b1-4)GlcNAc(b1-3)Gal(b1-4)GlcNAc(b1-6)[Gal(b1-4)GlcNAc(b1-3)Gal(b1-4)GlcNAc(b1-2)]Man(a1-6)[NeuNAc(a2-3)Gal(b1-4)GlcNAc(b1-2)[NeuNAc(a2-3)Gal(b1-4)GlcNAc(b1-4)]Man(a1-3)]Man(b1-4)GlcNAc(b1-4)[Fuc(a1-6)]GlcNAc	1.000000085
GlcA(b1-2)[Man(b1-6)Glc(b1-4)Gal(a1-4)Glc(b1-4)Man(b1-4)Glc(b1-4)]Rha	1.000000085
NeuNAc(a2-6)Gal(b1-4)GlcNAc(b1-2)[NeuNAc(a2-3)Gal(b1-4)GlcNAc(b1-4)]Man(a1-3)[NeuNAc(a2-6)Gal(b1-4)GlcNAc(b1-2)Man(a1-6)]Man	1.000000085
NeuNAc(a2-3)Gal(b1-4)GlcNAc(a1-2)Man(a1-3)[NeuNAc(a2-3)Gal(b1-4)GlcNAc(a1-2)Man(a1-6)]Man(b1-4)GlcNAc(b1-4)[Fuc(a1-6)]GlcNAc	1.000000085
Neu(a2-3)[Gal(b1-3)GalNAc(b1-4)]Gal(b1-4)Glc	1.000000085
NeuNAc(a2-3)Gal(b1-4)GlcNAc(b1-2)Man(a1-6)[NeuNAc(a2-6)Gal(b1-4)GlcNAc(b1-2)Man(a1-3)][GlcNAc(b1-4)]Man(b1-4)GlcNAc(b1-4)[Fuc(a1-6)]GlcNAc	1.000000085
GlcAOLac(b1-6)Glc(b1-4)Gal	1.000000085
Fuc(a1-4)[Fuc(a1-5)]Kdn(a2-3)Gal(b1-3)[Fuc(a1-2)Gal(b1-4)GlcNAc(b1-6)]GlcNAc	1.000000085
Glc(b1-3)[Glc(b1-3)[GlcOMe(a1-4)Glc(a1-4)Glc(a1-4)Glc(a1-4)GlcOMe(a1-4)GlcOMe(a1-4)GlcOMe(a1-4)GlcOMe(a1-4)GlcOMe(a1-4)GlcOMe(a1-4)GlcOMe(a1-4)GlcOMe(a1-4)GlcOMe(a1-4)GlcOMe(a1-4)]GlcOMe(a1-4)Glc(a1-4)]Glc(a1-6)Glc(b1-2)L-Gro-onic	1.000000085
Gal(b1-4)GlcNAcOS(b1-2)Man(a1-3)[Man(a1-6)]Man(b1-4)GlcNAc(b1-4)[Fuc(a1-6)]GlcNAc	1.000000085
ManNonUloNAc-onic(a2-3)Gal(b1-4)Glc	1.000000085
NeuNAc(a2-3)Gal(b1-4)GlcNAc(b1-2)Man(a1-3)[NeuNAc(a2-3)Gal(b1-4)GlcNAc(b1-2)[NeuNAc(a2-3)Gal(b1-4)GlcNAc(b1-4)]Man(a1-6)][GlcNAc(b1-4)]Man(b1-4)GlcNAc(b1-4)[Fuc(a1-6)]GlcNAc	1.000000085
GlcNAcOS(b1-3)GalOS(b1-4)GlcNAcOS(b1-3)GalOS(b1-4)GlcNAcOS(b1-3)GalOS(b1-4)GlcNAcOS(b1-3)Gal	1.000000085
Gal(b1-3)GlcNAc(b1-3)Gal(b1-4)[Fuc(a1-3)]GlcNAc(b1-6)[NeuNAc(a2-3)Gal(b1-3)[Fuc(a1-4)]GlcNAc(b1-3)]Gal(b1-4)Glc	1.000000085
NeuNAc(a2-8)NeuNAc(a2-3)[Gal(a1-3)Gal(b1-3)GalNAc(b1-4)]Gal(b1-4)Glc	1.000000085
NeuNAc(a2-3)Gal(b1-4)GlcNAc(b1-2)Man	1.000000085
NeuNAc(a2-3)[Gal(b1-4)]Gal(b1-3)[GlcNAc(b1-3)[D-Fuc(a1-4)]GlcNAc(b1-6)]GalNAc	1.000000085
GalOS(b1-4)GlcNAc(b1-2)GalOS(b1-4)GlcNAc(b1-4)]Man(a1-3)[NeuNAc(a2-3)Gal(b1-4)GlcNAc(b1-2)[NeuNAc(a2-3)Gal(b1-4)GlcNAc(b1-6)]Man(a1-6)]Man(b1-4)GlcNAc(b1-4)GlcNAc	1.000000085
GalNAc(b1-4)[NeuNAc(a2-3)]Gal(b1-4)GlcNAc(b1-6)GalOS(b1-4)GlcNAc(b1-2)]Man(a1-6)GalOS(b1-4)GlcNAc(b1-2)GalOS(b1-4)GlcNAc(b1-4)]Man(a1-3)]Man(b1-4)GlcNAc(b1-4)GlcNAc	1.000000085
NeuNGc(a2-3)Gal(b1-4)GlcNAc(b1-2)Man(a1-3)[Man(a1-3)Man(a1-6)]Man(b1-4)GlcNAc(b1-4)[Fuc(a1-6)]GlcNAc	1.000000085
NeuNAc(a2-3)Gal(b1-4)GlcNAc(b1-2)Man(a1-3)[Man(a1-3)Man(a1-6)]Man(b1-4)GlcNAc(b1-4)[D-Fuc(b1-6)]GlcNAc	1.000000085
NeuNAc(a2-3)Gal(b1-4)GlcNAc(b1-3)Gal(b1-4)GlcNAc(b1-2)[Gal(b1-4)GlcNAc(b1-6)]Man(a1-6)[NeuNAc(a2-3)Gal(b1-4)GlcNAc(b1-2)[NeuNAc(a2-3)Gal(b1-4)GlcNAc(b1-4)]Man(a1-3)]Man(b1-4)GlcNAc(b1-4)[Fuc(a1-6)]GlcNAc	1.000000085
NeuNGc(a2-3)Gal(a1-3)GalNAc	1.000000085
Gal(b1-4)GlcNAc(b1-3)[Gal(b1-4)GlcNAc(b1-3)[Gal(b1-4)GlcNAc(b1-3)[Gal(b1-4)GlcNAc(b1-3)Gal(b1-4)Glc(b1-4)]Gal(b1-4)Glc(b1-4)]Gal(b1-4)Glc(b1-4)]Gal(b1-3)Ery	1.000000085
GlcNAc(a1-4)GlcA(b1-4)GlcNAc(a1-4)GlcA(b1-4)GlcNS(a1-4)GlcA(b1-4)GlcNAc(a1-4)GlcA(b1-4)2,5-Anhydro-Man	1.000000085
Glc(a1-2)Gal(b1-4)GlcNAc(a1-4)Glc(b1-3)GlcNAc	1.000000085
NeuNAc(a2-6)Gal(b1-4)GlcNAc(b1-2)[NeuNAc(a2-3)[GlcNAc(b1-4)]Gal(b1-4)GlcNAc(b1-4)]Man(a1-3)[NeuNAc(a2-3)Gal(b1-4)GlcNAc(b1-2)Man(a1-6)]Man(b1-4)GlcNAc(b1-4)[Fuc(a1-6)]GlcNAc	1.000000085
Gal(b1-4)[Fuc(a1-3)]GlcNAcOS(b1-3)Gal(b1-4)GlcNAcOS	1.000000085
Gal(a1-4)Gal(b1-6)Gal(b1-6)Gal	1.000000085
NeuNGc(a2-6)Gal(b1-4)GlcNAc(b1-2)Man(a1-3)[GlcNAc(b1-4)][NeuNAc(a2-3)Gal(b1-4)GlcNAc(b1-2)Man(a1-6)]Man(b1-4)GlcNAc(b1-4)GlcNAc	1.000000085
GalNAc(b1-4)[NeuNAc(a2-3)]Gal(b1-4)GlcNAc(b1-4)GalOS(b1-4)GlcNAc(b1-2)]Man(a1-3)GalOS(b1-4)GlcNAc(b1-2)Man(a1-6)]Man(b1-4)GlcNAc(b1-4)[Fuc(a1-6)]GlcNAc	1.000000085
GlcOMe(a1-4)Glc(a1-4)Glc(a1-4)Glc(a1-4)GlcOMe(a1-4)GlcOMe(a1-4)GlcOMe(a1-4)GlcOMe(a1-4)GlcOMe(a1-4)GlcOMe(a1-4)GlcOMe(a1-4)GlcOMe(a1-4)GlcOMe(a1-4)GlcOMe(a1-4)[Glc(b1-3)]GlcOMe(a1-4)Glc(a1-4)[QuiNAc(b1-3)]Glc(a1-6)GlcGroA	1.000000085
NeuNGc(a2-3)Gal(a1-4)GlcNAc(b1-3)Gal(b1-4)GlcNAc(b1-3)Gal(b1-3)[Gal(a1-3)Gal(a1-4)GlcNAc(b1-6)]GalNAc	1.000000085
Kdn(a2-3)Gal(b1-4)GlcNAc(b1-2)Man(a1-3)[Gal(b1-4)GlcNAc(b1-2)Man(a1-6)]Man(b1-4)GlcNAc	1.000000085
Gal(b1-4)GlcNAc(b1-2)Man(a1-3)[NeuNAc(a2-3)Gal(b1-4)GlcNAc(b1-2)[Gal(b1-4)GlcNAc(b1-6)]Man(a1-6)]Man(b1-4)GlcNAc(b1-4)GlcNAc	1.000000085
NeuNAc(a2-3)[GalNAc(b1-4)]Gal(b1-3)GalNAc(b1-4)Gal(b1-4)Glc	1.000000085
GalOS(b1-4)GlcNAc(b1-2)[GalOS(b1-4)GlcNAc(b1-4)]Man(a1-3)[NeuNAc(a2-3)[GalNAc(b1-4)]Gal(b1-4)GlcNAc(b1-2)[NeuNAc(a2-3)[GalNAc(b1-4)]Gal(b1-4)GlcNAc(b1-6)]Man(a1-6)]Man(b1-4)GlcNAc(b1-4)GlcNAc	1.000000085
GlcNAc(a1-4)GlcA(b1-4)GlcNS(a1-4)GlcA(b1-4)GlcNAc(a1-4)GlcA(b1-4)GlcNS(a1-4)GlcA(b1-4)2,5-Anhydro-Man	1.000000085
NeuNAc(a2-3)Gal(b1-4)GlcNAc(b1-2)Man(a1-3)[Man(a1-3)[Man(a1-6)]Man(a1-6)]Man(b1-4)GlcNAc(b1-4)[Fuc(a1-6)]GlcNAc	1.000000085
NeuNAc(a2-6)Gal(b1-4)GlcNAc(b1-2)Man(a1-3)[NeuNAc(a2-3)Gal(b1-4)[Fuc(a1-3)]GlcNAc(b1-2)Man(a1-6)]Man(b1-4)GlcNAc(b1-4)GlcNAc	1.000000085
NeuNAc(a2-6)Gal(b1-4)GlcNAc(b1-2)Man(a1-3)[NeuNAc(a2-6)Gal(b1-4)GlcNAc(b1-2)[NeuNAc(a2-3)Gal(b1-4)GlcNAc(b1-6)]Man(a1-6)]Man(b1-4)GlcNAc(b1-4)[Fuc(a1-6)]GlcNAc	1.000000085
Neu(a2-3)[GalNAc(b1-4)Gal(b1-4)]GalNAc(b1-3)Gal(b1-3)GalNAc	1.000000085
NeuNGc(a2-8)NeuNAc(a2-3)Gal(b1-4)GlcNAc(b1-3)Gal(b1-4)Glc	1.000000085
Fuc(a1-2)[Gal(a1-4)]Gal(b1-3)GalNAc	1.000000085
Man(a1-4)Man(a1-4)Man	1.000000085
NeuNAc(a2-3)Gal(b1-4)GlcNAc(b1-2)Man(a1-3)[Gal(b1-4)GlcNAc(b1-2)[NeuNGc(a2-3)Gal(b1-4)GlcNAc(b1-6)]Man(a1-6)]Man(b1-4)GlcNAc(b1-4)[Fuc(a1-6)]GlcNAc	1.000000085
[Gal(b1-4)Glc(b1-6)]Glc(a1-4)Glc(a1-4)Glc(a1-4)Glc(a1-4)Glc(a1-4)Glc(a1-4)Glc	1.000000085
NeuNGc(a2-3)Gal(b1-4)GlcNAc(b1-2)Man(a1-3)[Man(a1-3)[Man(a1-6)]Man(a1-6)]Man(b1-4)GlcNAc(b1-4)[Fuc(a1-6)]GlcNAc	1.000000085
NeuNAc(a2-3)Gal(b1-3)GalNAc(b1-4)[NeuNAc(a2-3)]Gal(b1-3)LDManHep(a1-3)[Glc(b1-4)]LDManHepOPEtn(a1-5)Kdo	1.000000085
GalNAc(b1-4)[NeuNAc(a2-3)]Gal(b1-4)GlcNAc(b1-2)Man(a1-6)[GalNAcOS(b1-4)GlcNAc(b1-2)Man(a1-3)]Man(b1-4)GlcNAc(b1-4)[Fuc(a1-6)]GlcNAc	1.000000085
NeuNAc(a2-3)[NeuNAc(a2-3)Gal(b1-4)]GlcNAc(b1-2)Man(a1-3)[NeuNAc(a2-3)Gal(b1-4)GlcNAc(b1-2)Man(a1-6)]Man(b1-4)GlcNAc(b1-4)[Fuc(a1-6)]GlcNAc	1.000000085
NeuNAc(a2-3)Gal(b1-4)GlcNAc(b1-2)Man(a1-6)[NeuNAc(a2-6)Gal(b1-4)GlcNAc(b1-2)Man(a1-3)]Man(b1-4)GlcNAc(b1-4)[Fuc(a1-6)]GlcNAc	1.000000085
NeuNGc(a2-3)Gal(b1-4)[Fuc(a1-3)]GlcNAc	1.000000085
Gal(b1-4)GlcNAcOS(b1-3)GalNAc	1.000000085
QuiN(a1-4)GlcA(a1-6)GlcNAc(a1-4)L-GulA(a1-3)D-FucNAc	1.000000085
NeuNAc(a2-3)Gal(b1-4)GlcNAc(b1-2)Man(a1-3)[Gal(b1-4)[Fuc(a1-3)]GlcNAc(b1-2)Man(a1-6)]Man(b1-4)GlcNAc(b1-4)GlcNAc	1.000000085
NeuNAc(a2-3)[Gal(b1-3)GalNAc(b1-4)]Gal(b1-4)GlcNAc	1.000000085
NeuNAc(a2-8)NeuNAc(a2-3)[NeuNAc(a2-3)Gal(b1-3)GalNAc(b1-4)]Gal(b1-4)Glc	1.000000085
NeuNAc(a2-3)Gal(b1-4)Glc-ol(1-3)a-Tri-ol	1.000000085
[GalAThr(a1-3)]GalNAc(b1-3)Gal(a1-4)Rha(a1-3)GlcNAc(b1-4)GalNAc	1.000000085
NeuNAc(a2-3)Gal(b1-4)GlcOAc(b1-2)LDManHepOAc(a1-2)LDManHepOPEtn(a1-3)[GlcOAc(b1-4)]LDManHep(a1-5)KdoOPPEtn	1.000000085
Gal(b1-4)GlcNAc(b1-3)[NeuNAc(a2-3)Gal(b1-4)GlcNAc(b1-6)]GalNAc	1.000000085
NeuNAc(a2-3)[Fuc(a1-2)Gal(b1-3)GalNAc(b1-4)]Gal(b1-4)Glc	1.000000085
Glc(a1-4)2,3-Anhydro-Man(a1-4)Glc(a1-4)2,3-Anhydro-Man(a1-4)Glc(a1-4)Glc	1.000000085
GlcNAc(a1-3)[Fuc(a1-4)]GlcNAc(a1-4)GlcA(a1-3)Fuc(a1-3)GlcNAc	1.000000085
Galf(b1-4)NeuNAc(a2-3)Gal(b1-4)Glc	1.000000085
NeuNAc(a2-3)[GalNAc(b1-4)]GalNAc(b1-4)Gal(b1-4)Gal(b1-3)GalNAc	1.000000085
Araf(a1-2)[Araf(a1-3)][Araf(a1-2)[Araf(a1-3)][Araf(a1-2)[Araf(a1-3)][Xyl(b1-4)]Xyl(b1-4)Xyl(b1-4)Xyl(b1-4)]Xyl(b1-4)]Xyl(b1-4)Xyl(b1-4)Xyl	1.000000085
NeuNAc(a2-3)Gal(b1-4)GlcNAc(b1-2)Man(a1-3)[NeuNAc(a2-3)Gal(b1-4)GlcNAc(b1-2)[NeuNAc(a2-3)[NeuNAc(a2-3)Gal(b1-4)]GlcNAc(b1-4)]Man(a1-6)]Man(b1-4)GlcNAc(b1-4)[Fuc(a1-6)]GlcNAc	1.000000085
Xyl(b1-2)Glc(b1-4)Gal	1.000000085
NeuNAc(a2-3)[Gal(b1-4)GlcNAc(b1-4)]Gal(b1-4)Glc	1.000000085
L-ThrHexOSA4en(a1-4)GlcNSOS(a1-4)IdoA(a1-4)GlcNAc(a1-4)GlcA(b1-4)GlcNAc(a1-4)GlcA(b1-3)Gal(b1-3)Gal(b1-4)Xyl	1.000000085
NeuNAc(a2-3)Gal(b1-3)GlcNAc(b1-2)Man(a1-3)[NeuNAc(a2-3)Gal(b1-3)GlcNAc(b1-2)Man(a1-6)]Man(b1-4)GlcNAc(b1-4)GlcNAc	1.000000085
NeuNAc(a2-3)Gal(b1-4)[Fuc(a1-3)]GlcNAc(b1-3)Gal(b1-4)GlcNAc(b1-3)Gal	1.000000085
NeuNAc(a2-3)Gal(a1-4)GlcNAc(b1-3)Gal	1.000000085
NeuNAc(a2-3)Gal(b1-4)GlcNAcOS(b1-3)Gal(b1-4)GlcNAcOS(b1-3)Gal(b1-4)GlcNAcOS(b1-3)Gal(b1-4)GlcNAc(b1-3)Gal(b1-3)GalNAc	1.000000085
NeuNAc(a2-8)NeuNAc(a2-3)Gal(a1-4)Glc	1.000000085
NeuNAc(a2-3)Gal(b1-4)GlcNAc(b1-2)[NeuNAc(a2-6)Gal(b1-4)GlcNAc(b1-4)]Man(a1-3)[NeuNAc(a2-3)Gal(b1-4)GlcNAc(b1-2)[NeuNAc(a2-6)Gal(b1-4)GlcNAc(b1-6)]Man(a1-6)]Man(b1-4)GlcNAc(b1-4)[Fuc(a1-6)]GlcNAc	1.000000085
NeuNAc(a2-3)Gal(b1-4)GlcNAc(b1-2)Man(a1-3)[Man(a1-6)]Man(b1-4)GlcNAc(a1-4)[D-Fuc(b1-6)]GlcNAc	1.000000085
NeuNAc(a2-3)Gal(b1-3)[NeuNAc(a2-3)Gal(b1-4)GlcNAc(b1-6)]GalNAc	1.000000085
NeuNGc(a2-3)[GlcNAc(a1-4)Gal(b1-4)]Gal(b1-3)[GlcNAc(b1-3)[Fuc(a1-4)]GlcNAc(b1-6)]GalNAc	1.000000085
NeuNAc(a2-3)[GalNAc(b1-4)]Gal(b1-3)GlcNAc(b1-3)Gal(b1-4)Glc	1.000000085
Gal(b1-4)GlcNAc(b1-2)[Gal(b1-4)GlcNAc(b1-4)]Man(a1-3)[NeuNAc(a2-3)Gal(b1-4)GlcNAc(b1-2)[Kdn(a2-3)Gal(b1-4)GlcNAc(b1-3)Gal(b1-4)GlcNAc(b1-6)]Man(a1-6)]Man(b1-4)GlcNAc(b1-4)[Fuc(a1-6)]GlcNAc	1.000000085
Gal(b1-3)GalNAc(a1-4)Gal(b1-3)GalNAc(a1-4)Gal(b1-3)Gal	1.000000085
GlcNAc(a1-4)Gal(b1-4)GlcNAc(b1-6)[GlcNAc(a1-4)Gal(b1-3)]GalNAc	1.000000085
NeuNAc(a2-3)Gal(b1-3)[NeuNAc(a2-3)Gal(b1-4)GlcNAc(b1-6)]Gal	1.000000085
NeuNAc(a2-8)NeuNAc(a2-3)Gal(b1-4)GlcNAc	1.000000085
NeuNAc(a2-3)Gal(b1-3)[NeuNAc(a2-3)Gal(b1-4)GlcNAcOS(b1-6)]GalNAc	1.000000085
Glc(a1-4)Gal(a1-6)Glc(a1-4)GlcA	1.000000085
Glc(a1-4)Glc(a1-4)Glc(a1-4)Glc(a1-4)Glc(a1-4)Glc(a1-4)2,3-Anhydro-All	1.000000085
NeuNAc(a2-3)Gal(b1-4)GlcNAc(b1-2)Man(a1-3)[GlcNAc(b1-2)Man(a1-6)]Man(b1-4)GlcNAc(b1-4)[Fuc(a1-6)]GlcNAc	1.000000085
NeuNAc(a2-3)Gal(b1-3)[NeuNAc(a2-6)]GlcNAc(b1-2)Man(a1-3)[NeuNAc(a2-3)Gal(b1-4)GlcNAc(b1-2)Man(a1-6)]Man(b1-4)GlcNAc(b1-4)GlcNAc	1.000000085
NeuNGcOS(a2-3)Gal(b1-3)[NeuNGcOMe(a2-6)]GlcNAc(b1-2)Man	1.000000085
[Fuc(a1-2)]Gal(b1-3)GalNAc(b1-4)Gal(a1-3)GalNAc(b1-6)Gal	1.000000085
NeuNAc(a2-3)Gal(b1-4)GlcNAc(b1-2)Man(a1-3)Man(b1-4)GlcNAc	1.000000085
Man(a1-4)ManOMe(a1-4)ManOMe(a1-4)ManOMe(a1-4)ManOMe(a1-4)ManOMe(a1-4)ManOMe(a1-4)ManOMe(a1-4)ManOMe(a1-4)ManOMe	1.000000085
NeuNAc(a2-3)Gal(b1-4)GlcNAc(b1-2)[Gal(b1-4)GlcNAc(b1-4)]Man(a1-3)[NeuNAc(a2-3)Gal(b1-4)GlcNAc(b1-2)[NeuNAc(a2-3)Gal(b1-4)GlcNAc(b1-6)]Man(a1-6)]Man(b1-4)GlcNAc(b1-4)[Fuc(a1-6)]GlcNAc	1.000000085
D-Fuc(a1-2)Gal(a1-3)Gal(a1-4)Gal(b1-4)Glc	1.000000085
NeuNAc(a2-3)Gal(b1-4)GlcNAc(b1-2)Man(a1-3)[NeuNAc(a2-3)Gal(b1-4)GlcNAc(b1-2)[Gal(b1-4)GlcNAc(b1-6)]Man(a1-6)]Man(b1-4)GlcNAc(b1-4)[Fuc(a1-6)]GlcNAc	1.000000085
Gal(a1-4)Gal(a1-4)Glc	1.000000085
NeuNAc(a2-3)Gal(b1-4)GlcNAc(b1-3)Gal(b1-3)GalNAc	1.000000085
Gal(b1-4)Gal(a1-4)Glc	1.000000085
NeuNAc(a2-6)Gal(b1-4)GlcNAc(b1-2)Man(a1-3)[GlcNAc(b1-4)][NeuNAc(a2-3)Gal(b1-4)GlcNAc(b1-2)Man(a1-6)]Man(b1-4)GlcNAc(b1-4)[Fuc(a1-6)]GlcNAc	1.000000085
NeuNAc(a2-3)Gal(b1-4)GlcNAc(b1-2)Man(a1-3)[NeuNAc(a2-3)Gal(b1-4)GlcNAc(b1-2)[NeuNAc(a2-3)Gal(b1-4)GlcNAc(b1-6)]Man(a1-6)]Man(b1-4)GlcNAc(b1-4)[Fuc(a1-6)]GlcNAc	1.000000085
NeuNAc(a2-3)Gal(b1-3)[NeuNAc(a2-6)]GlcNAc(b1-3)[Gal(b1-4)[Fuc(a1-3)]GlcNAc(b1-6)]Gal(b1-4)Glc	1.000000085
Gal(b1-6)Gal(b1-6)Gal	1.000000085
Gal(b1-3)GalNAc(b1-4)[NeuNAc(a2-3)]Gal(b1-3)LDManHep(a1-3)[Glc(b1-4)]LDManHepOPEtn(a1-5)Kdo	1.000000085
NeuNAc(a2-6)Gal(b1-4)GlcNAc(b1-2)[NeuNAc(a2-3)Gal(b1-4)GlcNAc(b1-4)]Man(a1-3)Man(b1-4)GlcNAc(b1-4)GlcNAc	1.000000085
GlcNAc(a1-4)[Fuc(b1-3)]GlcNAc	1.000000085
NeuNAc(a2-3)Gal(b1-3)GlcNAc(b1-3)Gal(b1-3)[NeuNAc(a2-3)Gal(b1-4)GlcNAc(b1-6)]GalNAc	1.000000085
GlcNAc(b1-2)Man(a1-3)[NeuNAc(a2-3)Gal(b1-4)GlcNAc(b1-2)Man(a1-6)]Man(b1-4)GlcNAc(b1-4)[D-Fuc(a1-6)]GlcNAc	1.000000085
NeuNAc(a2-3)Gal(b1-4)GlcNAc(b1-2)[NeuNAc(a2-3)Gal(b1-4)[D-Fuc(a1-3)]GlcNAc(b1-4)]Man(a1-3)[NeuNAc(a2-3)Gal(b1-4)GlcNAc(b1-2)[NeuNAc(a2-3)Gal(b1-4)GlcNAc(b1-6)]Man(a1-6)]Man(b1-4)GlcNAc(b1-4)[D-Fuc(a1-6)]GlcNAc	1.000000085
NeuNAc(a2-3)Gal(b1-4)GlcNAc(b1-3)[Glc(b1-4)]Gal(b1-4)Glc	1.000000085
NeuNAc(a2-6)Gal(b1-4)GlcNAcOS(b1-2)Man(a1-3)[NeuNGc(a2-6)Gal(b1-4)GlcNAc(b1-2)Man(a1-6)]Man(b1-4)GlcNAc(b1-4)[Fuc(a1-6)]GlcNAc	1.000000085
NeuNAc(a2-8)NeuNAc(a2-3)[NeuNAc(a2-8)NeuNAc(a2-3)Gal(b1-3)GalNAc(b1-4)]Gal	1.000000085
GalNAc(b1-4)[NeuNAc(a2-3)]Gal(b1-4)GlcNAc(b1-4)GalOS(b1-4)GlcNAc(b1-2)]Man(a1-3)[NeuNAc(a2-3)Gal(b1-4)GlcNAc(b1-2)Man(a1-6)]Man(b1-4)GlcNAc(b1-4)[Fuc(a1-6)]GlcNAc	1.000000085
NeuNAc(a2-3)Gal(b1-4)GlcNAc(b1-3)Gal(b1-4)[Fuc(a1-3)]GlcNAc(b1-3)Gal(b1-4)GlcNAc(b1-3)Gal(b1-4)[Fuc(a1-3)]GlcNAc(b1-3)Gal(b1-4)GlcNAc(b1-3)Gal(b1-4)Glc	1.000000085
Glc(a1-4)Glc(b1-4)Glc(a1-4)Glc(a1-4)Glc(a1-4)Glc(a1-4)Glc(a1-4)Glc	1.000000085
[truncated: 17,743 more rows]
