# Supplementary material for: Using graph convolutional neural networks to learn a representation for glycans
Source: Cell Rep. Author manuscript; Available in PMC 2022 Jun 20. (PMC9208909; doi:10.1016/j.celrep.2021.109251)
Supplement: Table S8. All available glycan sequences for identifying enriched motifs, related to STAR Methods [file NIHMS1816564-supplement-Table_S8__All_available_glycan_sequences_for_identifying_enriched_motifs__related_to_STAR_Methods.csv]

glycan_id	glycan	species	immunogenicity	inferred_origin	link	genus	family	order	class	phylum	kingdom	domain	WURCS	glytoucan_acc
1	Glc(a1-1)[L-Xyl(b1-3)L-Xyl(b1-3)L-Xyl(b1-3)L-Xyl(b1-3)L-Xyl(b1-3)L-Xyl(b1-4)L-Aco(a1-3)Gal(b1-3)Glc(b1-4)]Glc	[]		Bacteria		[]	[]	[]	[]	[]	[]	[]
2	GlcNAc(b1-2)[Gal(b1-3)[NeuNAc(a2-6)]GlcNAc(b1-4)]Man(a1-3)[GlcNAc(b1-2)Man(a1-6)]Man(b1-4)GlcNAc(b1-4)[Fuc(a1-6)]GlcNAc	[]		Chordata		[]	[]	[]	[]	[]	[]	[]	WURCS=2.0/2,5,4/[a2122h-1b_1-5][a2211m-1a_1-5]/1-2-2-2-2/a2-b1_b4-c1_c3-d1_c4-e1	G52117LP
3	Man(b1-2)Man(b1-2)D-4dLyxHexOMe	['Candida_albicans']				['Candida']	['Saccharomycetaceae']	['Saccharomycetales']	['Saccharomycetes']	['Ascomycota']	['Fungi']	['Eukarya']
4	Man(a1-3)[Man(a1-3)[Man(a1-6)]Man(a1-6)]Man(b1-4)GlcNAc(b1-4)Glc	[]		Eukarya		[]	[]	[]	[]	[]	[]	[]	WURCS=2.0/5,11,10/[a2122h-1b_1-5_2*NCC/3=O][a1122h-1b_1-5][a1122h-1a_1-5][a2112h-1b_1-5][a1221m-1a_1-5]/1-1-2-3-1-1-4-3-1-1-5/a4-b1_a6-k1_b4-c1_c3-d1_c6-h1_d2-e1_d4-f1_f3-g1_h2-i1_h6-j1	G46712PI
5	GalA(a1-4)GalA(a1-4)GalA(a1-2)[GalOMe(a1-4)GalOMe(a1-4)]Rha	[]		Angiosperms		[]	[]	[]	[]	[]	[]	[]	WURCS=2.0/2,2,1/[a2122A-1x_1-5_6*OC][a2122h-1a_1-5]/1-2/a4-b1	G69176HJ
6	Gal(a1-3)Gal(b1-4)GlcNAc(b1-6)Gal(b1-4)Glc	[]		Chordata		[]	[]	[]	[]	[]	[]	[]	WURCS=2.0/1,1,0/[a12h-1b_1-4]/1/	G01874GP
7	GlcA(b1-2)[Rha(a1-3)]Man	[]		Bacteria		[]	[]	[]	[]	[]	[]	[]	WURCS=2.0/3,3,2/[a2211m-1x_1-5][a2122h-1a_1-5][a1122h-1b_1-5_2*NCC/3=O]/1-2-3/a2-b1_b4-c1	G80581GY
8	Man(b1-3)[Man(b1-4)]Man(b1-4)GlcNAc(b1-4)GlcNAc	[]		Angiosperms		[]	[]	[]	[]	[]	[]	[]	WURCS=2.0/2,5,4/[a2122h-1b_1-5_2*NCC/3=O][a1122h-1b_1-5]/1-1-2-2-2/a4-b1_b4-c1_c3-d1_c4-e1	G85872LH
9	GlcOAcNOOle(b1-4)GlcNAc(b1-4)GlcNAc(b1-4)[FucOMe(a1-6)]GlcNAc	['Bradyrhizobium_japonicum']				['Bradyrhizobium']	['Bradyrhizobiaceae']	['Rhizobiales']	['Alphaproteobacteria']	['Proteobacteria']	['Bacteria']	['Bacteria']
10	Gal(b1-3)[D-Fuc(a1-3)GlcNAc(b1-6)]Gal(b1-3)[GlcNAc(b1-6)]GalNAc	[]		Chordata		[]	[]	[]	[]	[]	[]	[]	WURCS=2.0/4,7,6/[a2122h-1b_1-5_2*NCC/3=O][a1122h-1b_1-5][a1122h-1a_1-5][a2112h-1b_1-5_2*NCC/3=O_4*OSO/3=O/3=O]/1-1-2-3-1-4-3/a4-b1_b4-c1_c3-d1_c6-g1_d2-e1_e4-f1	G56271TF
11	GlcNAc(b1-2)[GlcNAc(b1-6)]Man(a1-6)[GlcNAc(b1-2)Man(a1-3)][GlcNAc(b1-4)]Man(b1-4)GlcNAc(b1-4)GlcNAc	['Gallus_gallus']			N	['Gallus']	['Phasianidae']	['Galliformes']	['Aves']	['Chordata']	['Animalia']	['Eukarya']
12	Fruf(b2-1)[Gal(a1-6)Gal(a1-6)Gal(a1-6)Gal(a1-6)Gal(a1-6)Gal(a1-6)]Glc	[]		Basidiomycota		[]	[]	[]	[]	[]	[]	[]
13	Kdo(a2-4)[FucN(a1-3)QuiN(b1-3)Rha(a1-3)[Glc(a1-6)]Glc(b1-3)[Glc(a1-4)]GalN(a1-3)HepOP(b1-3)HepOP(b1-5)]Kdo(a2-6)GlcOPN(b1-6)GlcN	[]		Bacteria		[]	[]	[]	[]	[]	[]	[]
14	Rha(a1-3)QuiNAc(b1-7)LDManHep(a1-2)Glc(a1-3)[LDManHep(a1-7)]LDManHep(a1-3)[Glc(b1-4)]LDManHep(a1-5)[AraN(b1-8)Ko(a2-4)]Kdo	['Burkholderia_cenocepacia']				['Burkholderia']	['Burkholderiaceae']	['Burkholderiales']	['Betaproteobacteria']	['Proteobacteria']	['Bacteria']	['Bacteria']
15	Gal(b1-4)[Fuc(a1-3)]GlcNAc(b1-2)[Gal(b1-4)GlcNAc(b1-4)]Man(a1-3)[Gal(b1-4)[Fuc(a1-3)]GlcNAc(b1-2)[Gal(b1-4)[Fuc(a1-3)]GlcNAc(b1-6)]Man(a1-6)]Man(b1-4)GlcNAc(b1-4)GlcNAc	[]		Chordata		[]	[]	[]	[]	[]	[]	[]	WURCS=2.0/6,10,9/[a2122h-1b_1-5_2*NCC/3=O][a1122h-1b_1-5][a1122h-1a_1-5][a2112h-1b_1-5_2*NCC/3=O][Aad21122h-2a_2-6_5*NCC/3=O][a2112h-1b_1-5]/1-1-2-3-1-4-5-3-1-6/a4-b1_b4-c1_c3-d1_c6-h1_d2-e1_e4-f1_f6-g2_h2-i1_i4-j1	G25835MT
16	XylHex(a1-4)Gal(b1-4)Glc	[]		Bacteria		[]	[]	[]	[]	[]	[]	[]
17	AraOPN(b1-4)GlcN(a1-6)GlcOPN(b1-1)AraN	['Yersinia_pestis']				['Yersinia']	['Yersiniaceae']	['Enterobacterales']	['Gammaproteobacteria']	['Proteobacteria']	['Bacteria']	['Bacteria']
18	Rha(a1-2)[Rha(a1-3)Gal(a1-3)GlcNAc(a1-4)]Rha(a1-2)Rha(a1-1)[Rha(a1-3)]Glc	[]		Bacteria		[]	[]	[]	[]	[]	[]	[]	WURCS=2.0/5,7,6/[h2122h][a2122h-1b_1-5_2*N][Aa11122h-2a_2-6][a2122h-1a_1-5][a2122h-1b_1-5]/1-2-3-4-5-4-4/a6-b1_b6-c2_c5-d1_d4-e1_e6-f1_f6-g1	G43005FD
19	L-Ole(a1-3)Oli(b1-3)Oli	[]		Dicotyledons		[]	[]	[]	[]	[]	[]	[]	WURCS=2.0/3,3,2/[a2122h-1x_1-5][a2122h-1b_1-5][Aad21122h-2a_2-6_5*NCC/3=O]/1-2-3/a4-b1_b3-c2	G90264PL
20	Glc(b1-6)Glc(b1-4)L-ManOMe	[]		Angiosperms		[]	[]	[]	[]	[]	[]	[]	WURCS=2.0/4,6,5/[a2112h-1x_1-5_2*NCC/3=O_4*OSO/3=O/3=O][a2122A-1b_1-5][a2112h-1b_1-5_2*NCC/3=O_4*OSO/3=O/3=O][a2112h-1b_1-5_2*NCC/3=O_4*OSO/3=O/3=O_6*OSO/3=O/3=O]/1-2-3-2-4-2/a3-b1_b4-c1_c3-d1_d4-e1_e3-f1	G24957ND
21	Gal(b1-4)GlcNAc(b1-2)[GlcNAc(b1-4)]Man(a1-3)[GlcNAc(b1-2)[Gal(b1-4)GlcNAc(b1-6)]Man(a1-6)]Man(b1-4)GlcNAc(b1-4)GlcNAc	[]		Chordata		[]	[]	[]	[]	[]	[]	[]	WURCS=2.0/2,2,1/[a2211m-1a_1-5][a1221m-1a_1-5_2*OC_3*OC_4*OC]/1-2/a3-b1	G59326FB
22	ManOPOMe(a1-2)Man(a1-2)Man(a1-2)Man(a1-3)Man	['Escherichia_coli']				['Escherichia']	['Enterobacteriaceae']	['Enterobacterales']	['Gammaproteobacteria']	['Proteobacteria']	['Bacteria']	['Bacteria']
23	Gal(b1-4)GlcNAc(b1-2)Man(a1-3)[Gal(b1-4)[Fuc(a1-3)]GlcNAc(b1-2)Man(a1-6)]Man(b1-4)GlcNAc(b1-4)GlcNAc	[]		Chordata		[]	[]	[]	[]	[]	[]	[]	WURCS=2.0/6,10,9/[a2122h-1x_1-5_2*NCC/3=O][a2122h-1b_1-5_2*NCC/3=O][a1122h-1b_1-5][a1122h-1a_1-5][a2112h-1b_1-5][a1221m-1a_1-5]/1-2-3-4-2-5-4-2-6-5/a4-b1_b4-c1_c3-d1_c6-g1_d2-e1_e4-f1_g2-h1_h3-i1_h4-j1	G42028VS
24	GlcNAc(a1-2)Rha(a1-2)Rha(a1-3)Rha(a1-3)Rha	['Ralstonia_solanacearum']				['Ralstonia']	['Burkholderiaceae']	['Burkholderiales']	['Betaproteobacteria']	['Proteobacteria']	['Bacteria']	['Bacteria']
25	GalA(a1-2)[Araf(a1-5)Araf(a1-4)]Rha(b1-4)GalA	['Lupinus_angustifolius']				['Lupinus']	['Fabaceae']	['Fabales']	['Dicotyledons']	['Angiosperms']	['Plantae']	['Eukarya']
26	Man(a1-2)D-RhaOMe(a1-3)D-Rha(a1-3)Man(a1-2)Man	['Burkholderia_multivorans']				['Burkholderia']	['Burkholderiaceae']	['Burkholderiales']	['Betaproteobacteria']	['Proteobacteria']	['Bacteria']	['Bacteria']
27	GalNAc(b1-4)[Fuc(a1-2)]Gal(b1-4)Glc	[]		Animalia		[]	[]	[]	[]	[]	[]	[]	WURCS=2.0/3,5,4/[a2122h-1b_1-5][a2112h-1b_1-5][a2122h-1b_1-5_2*NCC/3=O]/1-2-3-2-3/a4-b1_b3-c1_c4-d1_d3-e1	G70874WW
28	Gal(b1-4)GlcNAc(b1-2)[Gal(b1-4)[Fuc(a1-3)]GlcNAc(b1-3)Gal(b1-4)[Fuc(a1-3)]GlcNAc(b1-4)]Man(a1-3)[Gal(b1-4)GlcNAc(b1-2)[Gal(b1-4)GlcNAc(b1-3)Gal(b1-4)GlcNAc(b1-6)]Man(a1-6)]Man(b1-4)GlcNAc(b1-4)[Fuc(a1-6)]GlcNAc	[]		Chordata		[]	[]	[]	[]	[]	[]	[]	WURCS=2.0/5,10,9/[a2122h-1x_1-5_2*NCC/3=O][a1122h-1b_1-5][a1122h-1a_1-5][a2122h-1b_1-5_2*NCC/3=O][a2112h-1b_1-5]/1-2-3-4-5-3-4-5-4-5/a4-b1_b3-c1_b6-f1_c2-d1_d4-e1_f2-g1_f6-i1_g4-h1_i4-j1	G33972SX
29	MurNAc(a1-3)L-QuiNAc(a1-3)GlcNAc(b1-4)MurNAc	['Yersinia_ruckerii']				['Yersinia']	['Yersiniaceae']	['Enterobacterales']	['Gammaproteobacteria']	['Proteobacteria']	['Bacteria']	['Bacteria']
30	Man(a1-2)Man(a1-2)[Man(a1-2)Man(a1-6)]Man(a1-3)[Man(a1-6)]Man(b1-4)GlcNAc(b1-4)GlcNAc	['Saccharomyces_cerevisiae']			N	['Saccharomyces']	['Saccharomycetaceae']	['Saccharomycetales']	['Saccharomycetes']	['Ascomycota']	['Fungi']	['Eukarya']	WURCS=2.0/6,9,8/[a2122h-1b_1-5_2*NCC/3=O][a1122h-1b_1-5][a212h-1b_1-5][a1122h-1a_1-5][a2112h-1b_1-5_2*NCC/3=O][a2112h-1b_1-5_3*OC]/1-1-2-3-4-1-5-6-4/a4-b1_b4-c1_c2-d1_c3-e1_c6-i1_e2-f1_f4-g1_g3-h1	G40535KR
31	Glc(b1-3)[GlcOMeA(b1-4)]Gal	[]		Dicotyledons		[]	[]	[]	[]	[]	[]	[]
32	Galf(a1-2)[Galf(a1-3)]Man(a1-2)Man(a1-3)[Galf(a1-2)[Galf(a1-3)]Man(a1-2)Man(a1-6)]Man(a1-6)[Galf(a1-2)Man(a1-2)[Galf(a1-3)]Man(a1-2)Man(a1-3)]Man(b1-4)GlcNAc(b1-4)GlcNAcN	['Schizosaccharomyces_pombe']				['Schizosaccharomyces']	['Schizosaccharomycetaceae']	['Schizosaccharomycetales']	['Schizosaccharomycetes']	['Ascomycota']	['Fungi']	['Eukarya']
33	ManOP(a1-2)Man(a1-3)[Man(a1-3)Man(a1-6)]Man(b1-4)GlcNAc(b1-4)GlcNAc	['Homo_sapiens']	0		N	['Homo']	['Hominidae']	['Primates']	['Mammalia']	['Chordata']	['Animalia']	['Eukarya']	WURCS=2.0/6,7,6/[h2112h][a1221m-1a_1-5][a2112h-1b_1-5][a2112h-1a_1-5_2*NCC/3=O][a2112h-1a_1-5][a2122h-1b_1-5_2*NCC/3=O]/1-2-3-2-4-5-6/a2-b1_a3-c1_a6-g1_c2-d1_c3-e1_e3-f1	G71844KN
34	GalOP(b1-3)Glc(b1-3)GalOP(b1-4)Man	['Leishmania_mexicana']				['Leishmania']	['Trypanosomatidae']	['Trypanosomatida']	['Kinetoplastida']	['Euglenozoa']	['Excavata']	['Eukarya']
35	Rha(a1-2)Rha(a1-3)Rha(b1-4)Rha	['Burkholderia_vietnamiensis', 'Xanthomonas_axonopodis', 'Xanthomonas_citri']	1			['Burkholderia', 'Xanthomonas']	['Burkholderiaceae', 'Xanthomonadaceae']	['Burkholderiales', 'Xanthomonadales']	['Betaproteobacteria', 'Gammaproteobacteria']	['Proteobacteria']	['Bacteria']	['Bacteria']
36	Man(b1-4)Xyl(b1-4)[Gal(a1-3)]Glc(b1-6)[GlcA(a1-4)]Glc(b1-4)Man	['Nostoc_sphaeroids']				['Nostoc']	['Nostocaceae']	['Nostocales']	['Cyanophyceae']	['Cyanobacteria']	['Bacteria']	['Bacteria']
37	Man(b1-4)Rha(a1-3)Gal(a1-6)Man(b1-4)Rha(a1-3)GalOAc(a1-6)Man	['Salmonella_typhi']				['Salmonella']	['Enterobacteriaceae']	['Enterobacterales']	['Gammaproteobacteria']	['Proteobacteria']	['Bacteria']	['Bacteria']
38	NeuNAc(a2-3)Gal(b1-3)GlcNAc(b1-2)[NeuNAc(a2-3)Gal(b1-3)GlcNAc(b1-4)]Man(a1-3)[NeuNAc(a2-3)Gal(b1-3)GlcNAc(b1-2)[GlcNAc(b1-6)]Man(a1-6)]Man(b1-4)GlcNAc(b1-4)[Fuc(a1-6)]GlcNAc	['Calloselasma_rhodostoma']			N	['Calloselasma']	['Viperidae']	['Squamata']	['Reptilia']	['Chordata']	['Animalia']	['Eukarya']	WURCS=2.0/3,5,4/[a2122h-1b_1-5][a2112h-1b_1-5][a2112h-1a_1-5_2*NCC/3=O]/1-2-2-3-3/a4-b1_b3-c1_c4-d1_d3-e1	G65744QH
39	GlcA(b1-3)Gal(b1-4)GlcNAc(b1-3)Gal(b1-4)GlcNAc(b1-3)Gal(b1-4)Glc	[]		Bacteria		[]	[]	[]	[]	[]	[]	[]	WURCS=2.0/4,9,8/[h2112h_2*NCC/3=O][a2112h-1b_1-5][a2122h-1b_1-5_2*NCC/3=O][a1221m-1a_1-5]/1-2-3-2-4-3-3-2-4/a3-b1_a6-g1_b3-c1_b6-f1_c4-d1_d2-e1_g4-h1_h2-i1	G96373OE
40	ManNAc(b1-4)GlcNAc(b1-3)ManNAc	['Stenotrophomonas_maltophilia']				['Stenotrophomonas']	['Xanthomonadaceae']	['Xanthomonadales']	['Gammaproteobacteria']	['Proteobacteria']	['Bacteria']	['Bacteria']
41	GlcOPGro(b1-4)[Glc(a1-6)GalNAc(a1-3)]FucNAc(a1-3)[GlcNAc(b1-4)]GlcNAc(b1-2)GlcOPGro	['Yersinia_kristensenii']				['Yersinia']	['Yersiniaceae']	['Enterobacterales']	['Gammaproteobacteria']	['Proteobacteria']	['Bacteria']	['Bacteria']
42	Man(b1-2)DDManHep(a1-3)[Man(b1-4)]DDManHep	['Coxiella_burnetii']				['Coxiella']	['Coxiellaceae']	['Legionellales']	['Gammaproteobacteria']	['Proteobacteria']	['Bacteria']	['Bacteria']
43	GlcOPyr(b1-2)GlcA(b1-2)Rha(a1-3)Rha(a1-2)Rha(a1-3)Gal	[]		Bacteria		[]	[]	[]	[]	[]	[]	[]
44	Glc(a1-4)[Glc(b1-3)]Gal(a1-3)[Glc(a1-4)]GlcNAc(a1-3)Rha(a1-6)Glc	['Escherichia_coli']				['Escherichia']	['Enterobacteriaceae']	['Enterobacterales']	['Gammaproteobacteria']	['Proteobacteria']	['Bacteria']	['Bacteria']
45	Man(b1-3)[GlcNAc(b1-2)Man(a1-6)]Man(a1-4)GlcNAc(b1-4)GlcNAc	[]		Eukarya		[]	[]	[]	[]	[]	[]	[]	WURCS=2.0/2,2,1/[a2122h-1x_1-5_2*N_3*N][a2122h-1b_1-5_2*N_3*N]/1-2/a6-b1	G57618NP
46	FucNAc(a1-3)QuiNAcNBut(b1-4)FucNAc	['Plesiomonas_shigelloides']	1			['Plesiomonas']	['Enterobacteriaceae']	['Enterobacterales']	['Gammaproteobacteria']	['Proteobacteria']	['Bacteria']	['Bacteria']
47	D-Rha(a1-3)[Glc(a1-4)]Glc	[]		Cladonia_substenius		[]	[]	[]	[]	[]	[]	[]	WURCS=2.0/2,2,1/[a2211m-1x_1-5][a1122m-1a_1-5]/1-2/a2-b1	G27695ZG
48	ManNAcA(b1-3)GlcNAc(a1-4)ManNAcA(b1-6)Glc(a1-4)ManNAcA	['Geobacillus_stearothermophilus']				['Geobacillus']	['Bacillaceae']	['Bacillales']	['Bacilli']	['Firmicutes']	['Bacteria']	['Bacteria']
49	Man(a1-2)Man(a1-3)Man(b1-4)GlcNAc(b1-4)GlcNAc	['Vigna_radiata_radiata']				['Vigna']	['Fabaceae']	['Fabales']	['Dicotyledons']	['Angiosperms']	['Plantae']	['Eukarya']	WURCS=2.0/5,16,15/[h2112h_2*NCC/3=O][a2112h-1b_1-5][a2112h-1a_1-5][a2112m-1a_1-5][a2122h-1b_1-5_2*NCC/3=O]/1-2-2-3-3-4-5-2-3-3-4-5-2-3-3-4/a3-b1_a6-l1_b3-c1_b6-g1_c4-d1_d3-e1_e2-f1_g4-h1_h4-i1_i3-j1_j2-k1_l4-m1_m4-n1_n3-o1_o2-p1	G69185DP
50	GlcA(b1-2)[Gal(b1-2)LDManHep(a1-3)][GlcNAc(b1-4)Glc(b1-4)]LDManHep(a1-5)Kdo(a2-6)GlcNAc	[]		Bacteria		[]	[]	[]	[]	[]	[]	[]	WURCS=2.0/2,2,1/[a2112h-1b_1-5_2*NCC/3=O_4*OSO/3=O/3=O][a2122A-1b_1-5]/1-2/a3-b1	G20228HQ
51	[Galf(b1-5)Galf(b1-2)]Man(a1-6)Man(b1-4)GlcNAc(b1-4)GlcNAcN	['Neurospora_crassa']				['Neurospora']	['Sordariaceae']	['Sordariales']	['Sordariomycetes']	['Ascomycota']	['Fungi']	['Eukarya']
52	GlcA(a1-2)[Xyl(b1-4)]Xyl(b1-4)Xyl(b1-4)Xyl	['Arabidopsis_thaliana']				['Arabiopsis']	['Brassicaceae']	['Brassicales']	['Dicotyledons']	['Angiosperms']	['Plantae']	['Eukarya']
53	Gal(b1-4)GlcNAc(b1-2)Man(a1-3)[Gal(b1-4)GlcNAc(b1-3)Gal(b1-4)[Fuc(a1-3)]GlcNAc(b1-2)Man(a1-6)]Man(b1-4)GlcNAc(b1-4)GlcNAc	[]		Chordata		[]	[]	[]	[]	[]	[]	[]	WURCS=2.0/5,14,13/[a2122h-1b_1-5_2*NCC/3=O][a1122h-1b_1-5][a1122h-1a_1-5][a2112h-1b_1-5][Aad21122h-2a_2-6_5*NCC/3=O]/1-1-2-3-1-4-5-1-4-5-3-1-4-5/a4-b1_b4-c1_c3-d1_c6-k1_d2-e1_d6-h1_e4-f1_f6-g2_h4-i1_i3-j2_k2-l1_l4-m1_m6-n2	G87807PF
54	NeuNGc(a2-6)Gal(b1-4)GlcNAc(b1-2)[NeuNGc(a2-6)Gal(b1-4)GlcNAc(b1-4)]Man(a1-3)[NeuNAc(a2-3)Gal(b1-4)GlcNAc(b1-2)[NeuNAc(a2-3)Gal(b1-4)GlcNAc(b1-6)]Man(a1-6)]Man(b1-4)GlcNAc(b1-4)GlcNAc	[]		Chordata		[]	[]	[]	[]	[]	[]	[]	WURCS=2.0/3,3,2/[h2122h][a2122h-1b_1-5][Aad21122h-2a_2-6_5*NCC/3=O]/1-2-3/a4-b1_b3-c2	G91627JC
55	Gal(a1-6)Glc(b1-3)2,5-Anhydro-TalOP	['Morganella_morganii']				['Morganella']	['Morganellaceae']	['Enterobacterales']	['Gammaproteobacteria']	['Proteobacteria']	['Bacteria']	['Bacteria']
56	GlcNAc(b1-3)Gal(b1-4)Rha(b1-4)Ery-ol	['Streptococcus_suis']				['Streptococcus']	['Streptococcaceae']	['Lactobacillales']	['Bacilli']	['Firmicutes']	['Bacteria']	['Bacteria']
57	GlcNAcOMe(b1-2)D-Rha(a1-3)D-Rha(a1-3)D-Rha(a1-3)D-Rha(a1-2)Aco(a1-3)D-Rha(a1-3)D-Rha(a1-3)D-Rha(a1-3)D-Rha(a1-2)aldehyde-b-Tri-ol	[]		Bacteria		[]	[]	[]	[]	[]	[]	[]
58	Glc(a1-3)Man(a1-3)[Man(a1-3)[Man(a1-6)]Man(a1-6)]Man(b1-4)GlcNAc	[]		Ascomycota		[]	[]	[]	[]	[]	[]	[]	WURCS=2.0/6,17,16/[a2122h-1x_1-5_2*NCC/3=O][a2122h-1b_1-5_2*NCC/3=O][a1122h-1b_1-5][a1122h-1a_1-5][a1221m-1a_1-5][a2112h-1b_1-5]/1-2-3-4-2-5-6-2-5-6-2-4-2-6-2-5-5/a4-b1_a6-q1_b4-c1_c3-d1_c4-k1_c6-l1_d2-e1_d4-h1_e3-f1_e4-g1_h3-i1_h4-j1_l2-m1_l6-o1_m4-n1_o3-p1	G42866WF
59	GlcNAc(b1-4)MurNAc(b1-4)GlcNAc(b1-4)MurNAcAla(b1-4)GlcNAc(b1-4)MurNAc(b1-4)GlcNAc(b1-4)MurNAcAla	['Bacillus_subtilis']				['Bacillus']	['Bacillaceae']	['Bacillales']	['Bacilli']	['Firmicutes']	['Bacteria']	['Bacteria']
60	NeuNAc(a2-6)Gal(b1-4)GlcNAc(b1-4)Man(a1-3)[Gal(b1-4)GlcNAc(b1-4)Man(a1-6)]Man(b1-4)GlcNAc(b1-4)GlcNAc	[]		Chordata		[]	[]	[]	[]	[]	[]	[]	WURCS=2.0/2,9,8/[a2122h-1a_1-5][a2122h-1b_1-5]/1-2-2-2-2-2-2-2-2/a3-b1_a6-c1_c6-d1_d3-e1_d6-f1_f6-g1_g3-h1_g6-i1	G25580JS
61	Man(a1-2)[Fuc(b1-3)]Rha	[]		Bacteria		[]	[]	[]	[]	[]	[]	[]	WURCS=2.0/5,6,5/[a2112h-1x_1-5_2*NCC/3=O][a2112h-1b_1-5][a1221m-1a_1-5][a2122h-1b_1-5_2*NCC/3=O][a2112h-1b_1-5_3*OSO/3=O/3=O]/1-2-3-4-3-5/a3-b1_a6-d1_b2-c1_d3-e1_d4-f1	G55880FX
62	GalNAc(a1-3)[D-Fuc(a1-2)]Gal(b1-3)GlcNAc(b1-4)Gal(b1-4)Glc	[]		Bacteria		[]	[]	[]	[]	[]	[]	[]	WURCS=2.0/2,3,2/[a2112h-1x_1-5][a2122h-1b_1-5_2*NCC/3=O]/1-2-2/a3-b1_a4-c1	G28072NK
63	Man(a1-2)Man(a1-6)[Man(a1-3)]Man(a1-6)[Man(a1-2)Man(a1-2)Man(a1-3)]Man(b1-4)GlcNAc	['Ginkgo_biloba', 'Komagataella_pastoris', 'Mus_musculus', 'Rhizopus_niveus', 'Solanum_lycopersicum']			N	['Ginkgo', 'Komagataella', 'Mus', 'Rhizopus', 'Solanum']	['Ginkgoaceae', 'Mucoraceae', 'Muridae', 'Saccharomycetaceae', 'Solanaceae']	['Ginkgoales', 'Mucorales', 'Rodentia', 'Saccharomycetales', 'Solanales']	['Dicotyledons', 'Ginkgoopsida', 'Mammalia', 'Mucoromycotina', 'Saccharomycetes']	['Angiosperms', 'Ascomycota', 'Chordata', 'Ginkgophyta ', 'Zygomycota']	['Animalia', 'Fungi', 'Plantae']	['Eukarya']
64	GlcNAc(a1-3)Rha(b1-4)GlcNAc	[]		Bacteria		[]	[]	[]	[]	[]	[]	[]	WURCS=2.0/2,3,2/[a2112h-1x_1-5][a2122h-1b_1-5]/1-2-2/a3-b1_b2-c1	G06525SB
65	Gal(b1-2)Gal(b1-2)GalGro	['Bifidobacterium_bifidum']				['Bifidobacterium']	['Bifidobacteriaceae']	['Bifidobacteriales']	['Actinobacteria']	['Actinobacteria']	['Bacteria']	['Bacteria']
66	[Col(a1-2)]Gal(b1-3)[Col(a1-4)]GlcNAc(b1-4)GalA(a1-3)QuiNAc	['Vibrio_cholerae']	1			['Vibrio']	['Vibrionaceae']	['Vibrionales']	['Gammaproteobacteria']	['Proteobacteria']	['Bacteria']	['Bacteria']
67	Fruf(b2-1)[Fruf(a2-6)]Glc	[]		Angiosperms		[]	[]	[]	[]	[]	[]	[]
68	GalNAcOS(b1-4)GlcNAc(b1-6)[Gal(b1-3)]GalNAc	['Bos_taurus']			O	['Bos']	['Bovidae']	['Artiodactyla']	['Mammalia']	['Chordata']	['Animalia']	['Eukarya']
69	Glc(a1-3)Glc(b1-2)Glc	['Stevia_rebaudiana']				['Stevia']	['Asteraceae']	['Asterales']	['Dicotyledons']	['Angiosperms']	['Plantae']	['Eukarya']	WURCS=2.0/4,6,5/[h1122m][a2122h-1a_1-5][a1122h-1b_1-5][a2211m-1a_1-5]/1-2-3-4-2-3/a4-b1_b3-c1_c4-d1_d4-e1_e3-f1	G35679PD
70	GlcN(a1-7)LDManHep(a1-2)LDManHep(a1-3)[Gal(a1-4)GalN(b1-4)LDManHep(a1-6)Glc(b1-4)][LDManHep(a1-6)]LDManHep(a1-5)KdoOP(a2-6)GlcOPN(b1-6)GlcN	[]		Bacteria		[]	[]	[]	[]	[]	[]	[]
71	[GalOAc(b1-2)D-Rha(a1-4)][GalOAc(a1-2)]GlcA(a1-3)[GalOAc(b1-6)]ManOAc(a1-3)GlcOAc(b1-3)GlcA	['Burkholderia_pyrrocinia']				['Burkholderia']	['Burkholderiaceae']	['Burkholderiales']	['Betaproteobacteria']	['Proteobacteria']	['Bacteria']	['Bacteria']
72	Galf(b1-3)[Gal(a1-2)]D-Fuc(a1-3)Galf	['Rahnella_aquatilis']				['Rahnella']	['Enterobacteriaceae']	['Enterobacterales']	['Gammaproteobacteria']	['Proteobacteria']	['Bacteria']	['Bacteria']
73	Gal(b1-4)GalNAc(b1-3)[Fuc(a1-2)]Gal(b1-4)GlcNAc	[]		Eukarya		[]	[]	[]	[]	[]	[]	[]	WURCS=2.0/3,3,2/[a2112h-1x_1-5_2*NCC/3=O][a2112h-1b_1-5_4*OC][a2112m-1a_1-5_2*OC]/1-2-3/a3-b1_b2-c1	G83782WR
74	Glc(b1-4)Glc(b1-4)QuiOMe(b1-3)D-6dAraHexOMe	['Dregea_sinensis']				['Dregea']	['Apocynaceae']	['Gentianales']	['Dicotyledons']	['Angiosperms']	['Plantae']	['Eukarya']
75	GlcNAc(b1-3)[NeuNAc(a2-6)]Gal(b1-3)[Fuc(a1-2)Gal(b1-4)GlcNAc(b1-6)]GalNAc	['Sus_scrofa']			O	['Sus']	['Suidae']	['Artiodactyla']	['Mammalia']	['Chordata']	['Animalia']	['Eukarya']	WURCS=2.0/5,7,6/[h2112h_2*NCC/3=O][a2112h-1b_1-5][a1221m-1a_1-5][a2122h-1b_1-5_2*NCC/3=O][a2122h-1b_1-5_2*NCC/3=O_6*OSO/3=O/3=O]/1-2-3-2-4-2-5/a3-b1_a6-g1_b2-c1_b3-d1_b6-e1_e4-f1	G81214EK
76	Gal(b1-3)[Fuc(a1-4)]GlcNAc(b1-3)Gal(b1-3)Glc	[]		Bacteria		[]	[]	[]	[]	[]	[]	[]	WURCS=2.0/2,2,1/[a2122h-1a_1-5][a2122h-1x_1-5]/1-2/a6-b1	G99152LO
77	GalNAc(a1-4)ManNAcA(b1-6)GalNAc	['Azospirillum_brasilense']	1			['Azospirillum']	['Rhodospirillaceae']	['Rhodospirillales']	['Alphaproteobacteria']	['Proteobacteria']	['Bacteria']	['Bacteria']
78	QuiNAlaAc(b1-4)GalNAcA(a1-4)GalOAc(a1-2)QuiNAlaAc	['Pseudoalteromonas_haloplanktis']	1			['Pseudoalteromonas']	['Pseudoalteromonadaceae']	['Alteromonadales']	['Gammaproteobacteria']	['Proteobacteria']	['Bacteria']	['Bacteria']
79	[L-QuiNAc(a1-3)]GalNAcOAc(a1-6)GlcOP(a1-4)L-QuiNAc(a1-3)GlcNAc(b1-4)GalNAcOAc	['Escherichia_coli']				['Escherichia']	['Enterobacteriaceae']	['Enterobacterales']	['Gammaproteobacteria']	['Proteobacteria']	['Bacteria']	['Bacteria']
80	Gal(b1-3)GalNAc(a1-4)GalNAc(b1-4)GlcNAcOP(b1-3)Man(b1-4)Glc	[]		none		[]	[]	[]	[]	[]	[]	[]	WURCS=2.0/7,15,14/[a2122h-1x_1-5_2*NCC/3=O][a2122h-1b_1-5_2*NCC/3=O][a1122h-1b_1-5][a1122h-1a_1-5][a2112h-1b_1-5][Aad21122h-2a_2-6_5*NCC/3=O][a1221m-1a_1-5]/1-2-3-4-2-5-6-2-5-6-4-2-5-6-7/a4-b1_a6-o1_b4-c1_c3-d1_c6-k1_d2-e1_d4-h1_e4-f1_f3-g2_h4-i1_i3-j2_k2-l1_l4-m1_m6-n2	G13495RN
81	NeuNGc(a2-6)Gal(b1-4)GlcNAc(b1-2)Man(a1-3)[Man(a1-3)[Man(a1-6)]Man(a1-6)]Man(b1-4)GlcNAc(b1-4)GlcNAc	[]		Monjiviricetes		[]	[]	[]	[]	[]	[]	[]	WURCS=2.0/4,7,6/[a2122h-1x_1-5][a2112h-1b_1-5][a1221m-1a_1-5][a2122h-1b_1-5_2*NCC/3=O]/1-2-3-4-3-2-3/a4-b1_b2-c1_b3-d1_d3-e1_d4-f1_f2-g1	G77137FD
82	Ribf(b1-6)Glc(a1-2)Ribf	['Burkholderia_cepacia']	1			['Burkholderia']	['Burkholderiaceae']	['Burkholderiales']	['Betaproteobacteria']	['Proteobacteria']	['Bacteria']	['Bacteria']
83	Man(a1-4)Man(a1-4)Man(a1-4)[Gal(a1-6)]Man	[]		Ascomycota		[]	[]	[]	[]	[]	[]	[]	WURCS=2.0/5,8,7/[a2122h-1x_1-5_2*NCC/3=O][a2122h-1b_1-5_2*NCC/3=O][a1122h-1b_1-5][a212h-1b_1-4][a1122h-1a_1-5]/1-2-3-4-5-2-5-5/a4-b1_b4-c1_c2-d1_c3-e1_c6-g1_e2-f1_g3-h1	G93693BU
84	KdoOPEtn(a2-4)[LDManHep(a1-6)Glc(a1-2)Glc(a1-3)[Gal(a1-6)]Glc(a1-3)[LDManHep(a1-7)]LDManHepOP(a1-3)LDManHepOPPEtn(a1-5)]Kdo	[]		Bacteria		[]	[]	[]	[]	[]	[]	[]	WURCS=2.0/1,1,0/[a1221m-1x_1-5]/1/	G82576YO
85	GlcNSOS(b1-4)GlcA(b1-4)GlcOSN(a1-4)IdoOSA(a1-4)GlcNS	[]		Bacteria		[]	[]	[]	[]	[]	[]	[]	WURCS=2.0/3,4,3/[a2112h-1x_1-5_2*NCC/3=O][a2122A-1b_1-5][a1221m-1a_1-5_3*OSO/3=O/3=O]/1-2-3-3/a3-b1_b3-c1_c2-d1	G55375GO
86	[Xyl(b1-4)]Man(a1-3)Man(a1-3)[GlcA(b1-2)]Man(a1-3)Man	['Cryptococcus_neoformans']				['Cryptococcus']	['Tremellaceae']	['Tremellales']	['Tremellomycetes']	['Basidiomycota']	['Fungi']	['Eukarya']
87	Kdo(a2-4)[Kdo(a2-6)GlcN(a1-4)GalA(a1-3)[GalA(b1-7)LDManHep(a1-7)]LDManHep(a1-3)[Gal(b1-6)Glc(b1-4)]LDManHep(a1-5)]Kdo	[]		Bacteria		[]	[]	[]	[]	[]	[]	[]	WURCS=2.0/4,4,3/[hxh][a2122h-1a_1-5_2*NCC/3=O][a2112h-1b_1-4][a2122h-1b_1-5_2*NCC/3=O]/1-2-3-4/a2-b1_b3-c1_c3-d1	G23359RR
88	Gal(b1-4)[Gal(b1-4)Glc(b1-6)]Glc	[]		Bacteria		[]	[]	[]	[]	[]	[]	[]	WURCS=2.0/7,8,7/[Aad1122h-2a_2-6_4*OPO/3O/3=O][a11221h-1a_1-5][a2122A-1b_1-5][a2112h-1b_1-5][a2122h-1b_1-5][a2112h-1b_1-5_2*NCC/3=O][a2122m-1b_1-5_2*NCC/3=O]/1-2-3-2-4-5-6-7/a5-b1_b2-c1_b3-d1_b4-f1_d2-e1_f4-g1_g3-h1	G97787MU
89	Man(a1-3)Man(b1-2)Man(a1-2)[Man(a1-3)Man(a1-3)Man(a1-2)Man(a1-6)]Man(a1-3)[Man(a1-3)[Man(a1-3)Man(a1-2)Man(a1-6)]Man(a1-6)]Man(b1-4)GlcNAc(b1-4)GlcNAc	[]		Mammalia		[]	[]	[]	[]	[]	[]	[]	WURCS=2.0/3,5,4/[a1122h-1x_1-5][a1122h-1a_1-5][a1122h-1b_1-5]/1-2-3-3-2/a2-b1_b2-c1_c2-d1_d2-e1	G25038UO
90	Rha(a1-3)Rha(a1-2)a-Tri-ol	[]		Bacteria		[]	[]	[]	[]	[]	[]	[]
91	GlcA(b1-3)GlcNAc(b1-4)GlcA(b1-3)GlcNAc(b1-4)GlcA(b1-3)GlcNAc(b1-4)GlcA(b1-3)GlcNAc(b1-4)GlcA	[]		Bacteria		[]	[]	[]	[]	[]	[]	[]	WURCS=2.0/3,9,8/[a2122h-1b_1-5_2*NCC/3=O][a1122h-1b_1-5][a1122h-1a_1-5]/1-1-2-3-1-1-1-3-1/a4-b1_b4-c1_c3-d1_c4-g1_c6-h1_d2-e1_d4-f1_h2-i1	G93500PH
92	Gal(b1-4)GlcNAc(b1-2)Man(a1-3)[Gal(b1-4)GlcNAc(b1-2)Man(a1-6)]Man(b1-4)GlcNAc	['Escherichia_coli']				['Escherichia']	['Enterobacteriaceae']	['Enterobacterales']	['Gammaproteobacteria']	['Proteobacteria']	['Bacteria']	['Bacteria']	WURCS=2.0/2,9,9/[a2122h-1a_1-5][a2122h-1b_1-5]/1-1-1-1-1-1-1-1-2/a1-h4_a4-b1_b4-c1_c4-d1_d4-e1_e4-f1_f4-g1_g4-h1_h6-i1	G17676XI
93	NeuNGc(a2-3)Gal(b1-4)GlcNAc(b1-3)Gal(b1-4)GlcNAc(b1-3)Gal(b1-3)[Gal(b1-3)Gal(b1-4)GlcNAc(b1-6)]GalNAc	[]		Chordata		[]	[]	[]	[]	[]	[]	[]	WURCS=2.0/2,3,2/[a2211m-1a_1-5][a2122h-1b_1-5]/1-1-2/a2-b1_a3-c1	G36201YL
94	GlcNAc(b1-4)MurNAc(b1-4)GlcNAc(b1-4)MurNAc(b1-4)GlcNAc(b1-4)MurNAc	['Escherichia_coli']				['Escherichia']	['Enterobacteriaceae']	['Enterobacterales']	['Gammaproteobacteria']	['Proteobacteria']	['Bacteria']	['Bacteria']
95	Glc(a1-4)Glc(a1-6)Glc	['Aureobasidium_pullulans', 'Lactobacillus_reuteri', 'Oryza_sativa']				['Aureobasidium', 'Lactobacillus', 'Oryza']	['Dothioraceae', 'Lactobacillaceae', 'Poaceae']	['Dothideales', 'Lactobacillales', 'Poales']	['Bacilli', 'Dothideomycetes', 'Monocotyledons ']	['Angiosperms', 'Ascomycota', 'Firmicutes']	['Bacteria', 'Fungi', 'Plantae']	['Bacteria', 'Eukarya']	WURCS=2.0/5,11,10/[a2122h-1x_1-5][a2112h-1b_1-5][a2122h-1b_1-5_2*NCC/3=O][a1221m-1a_1-5][a2112h-1a_1-5]/1-2-3-4-2-4-5-3-4-2-5/a4-b1_b3-c1_b6-h1_c3-d1_c4-e1_e2-f1_e3-g1_h3-i1_h4-j1_j3-k1	G37721DY
96	Kdo(a2-4)[Glc(a1-3)LDManHep(a1-3)LDManHep(a1-5)]Kdo	[]		Bacteria		[]	[]	[]	[]	[]	[]	[]	WURCS=2.0/3,3,2/[a1122h-1b_1-5][a2112A-1a_1-5][a2122A-1a_1-5]/1-2-3/a2-b1_b2-c1	G54170HD
97	LDManNonUloNAcOFoN-onic(a2-3)D-FucNAc(b1-4)Xyl	[]		Dicotyledons		[]	[]	[]	[]	[]	[]	[]
98	Man(a1-2)[Man(a1-2)Galf(b1-2)Galf(b1-2)Galf(b1-6)]Man(a1-2)[Man(a1-6)]Man(a1-2)[GalA(b1-2)Galf(b1-6)]Man(a1-2)[Man(a1-4)Glc(b1-4)Glc(b1-4)Glc(b1-4)Glc(b1-6)]Man(a1-2)Man(a1-2)Man(a1-2)Man	['Ophiocordyceps_sinensis']				['Ophiocordyceps']	['Ophiocordycipitaceae']	['Hypocreales']	['Sordariomycetes']	['Ascomycota']	['Fungi']	['Eukarya']
99	Glc(a1-4)GlcAOPyr(b1-6)Glc	['Promicromonospora_citrea']				['Promicromonospora']	['Promicromonosporaceae']	['Actinomycetales']	['Actinobacteria']	['Actinobacteria']	['Bacteria']	['Bacteria']
100	Man(b1-4)Man(b1-4)Man	['Amorphophallus_konjac', 'Arum_maculatum', 'Bletilla_striata', 'Eichhornia_crassipes', 'Mimosa_scabrella', 'Narcissus_tazetta', 'Schizolobium_amazonicum', 'Schizolobium_parahyba', 'Stryphnodendron_adstringens']				['Amorphophallus', 'Arum', 'Bletilla', 'Eichhornia', 'Mimosa', 'Narcissus', 'Schizolobium', 'Stryphnodendron']	['Amaryllidaceae', 'Araceae', 'Fabaceae', 'Orchidaceae', 'Pontederiaceae']	['Alismatales', 'Asparagales', 'Commelinales', 'Fabales']	['Dicotyledons', 'Monocotyledons ']	['Angiosperms']	['Plantae']	['Eukarya']	WURCS=2.0/1,3,2/[a1122h-1b_1-5]/1-1-1/a4-b1_b4-c1	G26320VF
101	DigOFo(b1-4)DigOFo(b1-4)DigOFo	[]		Fungi		[]	[]	[]	[]	[]	[]	[]	WURCS=2.0/2,3,2/[ad222m-1b_1-5_3*OC=O][ad222m-1b_1-5_3*OC=O_4*OC=O]/1-1-2/a4-b1_b4-c1	G54627ZF
102	GalOSOEt(b1-4)IdoOSOEtA(a1-3)GalOSOEt(b1-4)IdoOSOEtA	[]		Bacteria		[]	[]	[]	[]	[]	[]	[]
103	GalA(a1-4)[GalA(a1-5)]Kdo(a2-4)[GalA(a1-4)Man(a1-5)]Kdo	['Escherichia_coli', 'Rhizobium_leguminosarum']				['Escherichia', 'Rhizobium']	['Enterobacteriaceae', 'Rhizobiaceae']	['Enterobacterales', 'Rhizobiales']	['Alphaproteobacteria', 'Gammaproteobacteria']	['Proteobacteria']	['Bacteria']	['Bacteria']	WURCS=2.0/4,4,3/[a1122h-1b_1-5][a11d2h-1a_1-5][a2122h-1b_1-5_2*NCC/3=O][a1122m-1a_1-5]/1-2-3-4/a3-b1_a6-d1_b2-c1	G58782EE
104	Fuc(a1-3)GalNAc(b1-4)GlcNAc(b1-3)Gal	[]		Eukarya		[]	[]	[]	[]	[]	[]	[]	WURCS=2.0/5,6,5/[a2122h-1x_1-5][a2112h-1b_1-5][a2122h-1b_1-5_2*NCC/3=O][a1221m-1a_1-5][a2112h-1a_1-5_2*NCC/3=O]/1-2-3-2-4-5/a4-b1_b3-c1_c4-d1_d2-e1_d3-f1	G06031DD
105	GlcNAc(b1-4)Man(a1-3)[GlcNAc(b1-6)Man(a1-6)]Man(b1-4)GlcNAc(b1-4)GlcNAc	[]		Chordata		[]	[]	[]	[]	[]	[]	[]	WURCS=2.0/5,7,6/[a2112h-1x_1-5_2*NCC/3=O][a2112h-1b_1-5][a1221m-1a_1-5][a2112h-1a_1-5_2*NCC/3=O][a2122h-1b_1-5_2*NCC/3=O]/1-2-3-4-5-2-3/a3-b1_a6-e1_b2-c1_b3-d1_e4-f1_f2-g1	G41539MU
106	GalNAc(b1-3)Gal(b1-4)Gal(a1-4)Gal	[]		Bacteria		[]	[]	[]	[]	[]	[]	[]	WURCS=2.0/4,6,5/[a2122h-1b_1-5_2*N][a2112h-1b_1-5][a2122h-1b_1-5_2*NCC/3=O][a1221m-1a_1-5]/1-2-3-2-4-4/a4-b1_b3-c1_c3-d1_c4-f1_d2-e1	G64137QN
107	Galf(b1-5)Galf(b1-5)Galf(b1-5)Galf(b1-5)Galf(b1-5)Galf	[]		Actinobacteria		[]	[]	[]	[]	[]	[]	[]	WURCS=2.0/4,5,4/[ha122h-2a_2-5][a2122h-1a_1-5_6*OCC/3=O][a2122h-1b_1-5][a2122h-1b_1-5_4*OCC/3=O_6*OCC/3=O]/1-2-3-4-3/a2-b1_b2-c1_b3-d1_d3-e1	G53002HK
108	GlcNAc(b1-2)[GlcNAc(b1-4)]Man(a1-3)[GlcNAc(b1-4)][GlcNAc(b1-2)[GlcNAc(b1-4)]Man(a1-6)]Man(b1-4)GlcNAc(b1-4)GlcNAc	[]		Chordata		[]	[]	[]	[]	[]	[]	[]	WURCS=2.0/3,4,3/[a2122h-1x_1-5_2*NCC/3=O_6*OSO/3=O/3=O][a2122h-1b_1-5_2*NCC/3=O][a2122h-1b_1-5_2*N]/1-2-2-3/a4-b1_b4-c1_c4-d1	G00613DO
109	D-FucNAlaAc(a1-4)Gal(b1-4)Glc(a1-4)[Glc(a1-2)]Glc(b1-3)GalNAc	['Cronobacter_dublinensis', 'Cronobacter_sakazakii']				['Cronobacter']	['Enterobacteriaceae']	['Enterobacterales']	['Gammaproteobacteria']	['Proteobacteria']	['Bacteria']	['Bacteria']
110	Man(a1-3)[Man(a1-6)Man(a1-6)]Man(a1-6)[Man(a1-2)Man(a1-3)]Man(b1-4)GlcNAc-ol	['Aspergillus_oryzae']				['Aspergillus']	['Trichocomaceae']	['Eurotiales']	['Eurotiomycetes']	['Ascomycota']	['Fungi']	['Eukarya']
111	Man(a1-3)Man(a1-3)Gal(b1-2)[Man(a1-6)]Man(a1-2)[Man(a1-6)]Man(a1-2)Man	['Neodasyscypha_sp']				['Neodasyscypha']	['Hyaloscyphaceae']	['Helotiales']	['Leotiomycetes']	['Ascomycota']	['Fungi']	['Eukarya']
112	NeuNGc(a2-3)Gal(b1-3)[NeuNGc(a2-6)]GlcNAc(b1-2)Man	['Holothuria_atria']				['Holothuria']	['Holothuriidae']	['Holothuriida']	['Holothuroidea']	['Echinodermata']	['Animalia']	['Eukarya']
113	NeuNAc(a2-8)NeuNAc(a2-3)[NeuNAc(a2-3)Gal(b1-3)[NeuNAc(a2-6)]GalNAc(b1-4)]Gal(b1-4)Glc	[]		Chordata		[]	[]	[]	[]	[]	[]	[]	WURCS=2.0/2,3,2/[a2122h-1x_1-5][a2122h-1b_1-5]/1-2-2/a2-b1_a3-c1	G75865YY
114	Man(a1-2)Man(a1-3)[Glc(a1-4)]Gal	[]		Bacteria		[]	[]	[]	[]	[]	[]	[]	WURCS=2.0/2,2,1/[a212h-1b_1-5][a2122h-1b_1-5]/1-2/a4-b1	G77350QW
115	Glc(b1-3)[Gal(b1-4)GlcNAc(a1-2)Glc(b1-4)][Gal(b1-4)Glc(a1-2)Glc(b1-6)]Glc(a1-5)Kdo	[]		Bacteria		[]	[]	[]	[]	[]	[]	[]	WURCS=2.0/4,4,3/[a2122h-1x_1-5_2*N][a1221m-1a_1-5][a2112h-1b_1-5][Aad21122h-2a_2-6_5*NCC/3=O]/1-2-3-4/a3-b1_a4-c1_c3-d2	G77839VW
116	GlcAGroN(b1-4)Glc(b1-4)GalA(b1-3)GlcNAc(b1-3)GlcAGroN	['Escherichia_coli']				['Escherichia']	['Enterobacteriaceae']	['Enterobacterales']	['Gammaproteobacteria']	['Proteobacteria']	['Bacteria']	['Bacteria']
117	GalA(a1-2)Rha(b1-2)Rha	['Salix_alba']				['Salix']	['Salicaceae']	['Malpighiales']	['Dicotyledons']	['Angiosperms']	['Plantae']	['Eukarya']	WURCS=2.0/3,3,2/[a2122h-1b_1-5_2*NCC/3=O][a2112h-1b_1-5][Aad21122h-2a_2-6_5*NCC/3=O]/1-2-3/a3-b1_b3-c2	G46776WR
118	Glc(b1-6)Glc(b1-4)Glc	[]		Angiosperms		[]	[]	[]	[]	[]	[]	[]	WURCS=2.0/1,1,0/[a2122h-1a_1-5_2*OSO/3=O/3=O_3*OSO/3=O/3=O_6*OSO/3=O/3=O]/1/	G08460PR
119	Kdo(a2-8)[Kdo(a2-4)]Kdo(a2-4)Kdo(a2-6)GlcNAc	['Chlamydia_psittaci']				['Chlamydia']	['Chlamydiaceae']	['Chlamydiales']	['Chlamydiae']	['Chlamydiae']	['Bacteria']	['Bacteria']
120	Glc(b1-3)[Glc(b1-3)[GlcN(b1-6)]Glc(b1-6)]Glc(b1-6)Glc(b1-6)Glc	[]		Basidiomycota		[]	[]	[]	[]	[]	[]	[]	WURCS=2.0/3,3,2/[a2122A-1x_1-5_6*OC][a2112h-1b_1-5][a211h-1a_1-5]/1-2-3/a2-b1_a3-c1	G63695MI
121	DDManHep(a1-3)DDManHep(a1-3)DDManHep(a1-3)DDManHep(a1-3)Glc(a1-6)Glc(a1-6)Glc(a1-6)DDManHep(a1-3)Fuc	['Helicobacter_pylori']				['Helicobacter']	['Helicobacteraceae']	['Campylobacterales']	['Epsilonproteobacteria']	['Proteobacteria']	['Bacteria']	['Bacteria']
122	[GalOPyr(a1-4)GlcA(b1-3)GalOAc(a1-3)]Fuc(b1-4)FucOAc(a1-3)Glc(b1-4)Fuc	['Escherichia_coli']				['Escherichia']	['Enterobacteriaceae']	['Enterobacterales']	['Gammaproteobacteria']	['Proteobacteria']	['Bacteria']	['Bacteria']
123	Gal(b1-2)Xyl(a1-6)[Xyl(a1-6)Glc(b1-4)]Glc(b1-4)[Fuc(a1-2)Gal(b1-2)Xyl(a1-6)]Glc(b1-4)Glc(b1-4)[Xyl(a1-6)]Glc(b1-4)[Xyl(a1-6)]Glc(b1-4)[Fuc(a1-2)Gal(b1-2)Xyl(a1-6)]Glc(b1-4)Glc-ol	['Acer_pseudoplatanus']				['Acer']	['Sapindaceae']	['Sapindales']	['Dicotyledons']	['Angiosperms']	['Plantae']	['Eukarya']
124	NeuNAc(a2-3)Gal(b1-4)GlcNAc(b1-2)Man(a1-6)[Fuc(a1-3)[Gal(b1-4)]GlcNAc(b1-2)Man(a1-3)]Man(b1-4)GlcNAc(b1-4)[Fuc(a1-6)]GlcNAc	['Homo_sapiens']	0		N	['Homo']	['Hominidae']	['Primates']	['Mammalia']	['Chordata']	['Animalia']	['Eukarya']
125	Glc(a1-6)Glc(a1-3)a-Tri-ol	[]		Bacteria		[]	[]	[]	[]	[]	[]	[]
126	Rha(a1-3)Glc(b1-3)Rha(a1-3)Rha(a1-3)Rha(a1-2)b-Tri-ol	[]		Bacteria		[]	[]	[]	[]	[]	[]	[]
127	Rha(b1-2)[Glc(b1-2)Fuc(b1-4)]Glc	[]		Angiosperms		[]	[]	[]	[]	[]	[]	[]	WURCS=2.0/4,4,3/[a2112h-1a_1-5_2*NCC/3=O][a2112h-1b_1-5][a1221m-1a_1-5][a2122h-1b_1-5_2*NCC/3=O]/1-2-3-4/a3-b1_a6-d1_b2-c1	G32426JY
128	Man(a1-6)Gal(b1-4)Man(a1-6)Gal	[]		Eukarya		[]	[]	[]	[]	[]	[]	[]	WURCS=2.0/6,13,12/[a2122h-1b_1-5_2*NCC/3=O][a1122h-1b_1-5][a1122h-1a_1-5][a2112h-1b_1-5][a1221m-1a_1-5][a2112h-1a_1-5]/1-1-2-3-1-4-5-6-3-1-4-5-6/a4-b1_b4-c1_c3-d1_c6-i1_d2-e1_e3-f1_f2-g1_f3-h1_i2-j1_j3-k1_k2-l1_k3-m1	G32889SE
129	Gal(b1-3)Gal(b1-3)GalNAc(b1-4)Gal	['Mannheimia_haemolytica']	1			['Mannheimia']	['Pasteurellaceae']	['Pasteurellales']	['Gammaproteobacteria']	['Proteobacteria']	['Bacteria']	['Bacteria']
130	Gal(b1-4)[Fuc(a1-3)]GlcNAc(b1-3)Gal(b1-4)GlcNAc(b1-2)[Gal(a1-3)Gal(b1-4)GlcNAc(b1-4)]Man(a1-3)[GlcNAc(b1-4)][Gal(a1-3)Gal(b1-4)GlcNAc(b1-2)[Fuc(a1-2)Gal(b1-4)[Fuc(a1-3)]GlcNAc(b1-6)]Man(a1-6)]Man(b1-4)GlcNAc(b1-4)[Fuc(a1-6)]GlcNAc	[]		Chordata		[]	[]	[]	[]	[]	[]	[]	WURCS=2.0/5,9,8/[a2112h-1b_1-5_2*NCC/3=O][a2112h-1b_1-5][Aad21122h-2a_2-6_5*NCC/3=O][a2122h-1b_1-5_2*NCC/3=O][a1221m-1a_1-5]/1-2-3-4-5-2-4-2-5/a3-b1_a6-d1_b3-c2_d3-e1_d4-f1_f3-g1_g3-h1_g4-i1	G88780VN
131	GlcOMeAN(a1-2)[Xyl(b1-4)]Xyl	[]		Angiosperms		[]	[]	[]	[]	[]	[]	[]
132	GlcNAc(a1-3)Rha(a1-3)Rha(a1-2)Gal	['Shigella_dysenteriae']				['Shigella']	['Enterobacteriaceae']	['Enterobacterales']	['Gammaproteobacteria']	['Proteobacteria']	['Bacteria']	['Bacteria']	WURCS=2.0/7,11,10/[a2122h-1x_1-5_2*NCC/3=O][a2122h-1b_1-5_2*NCC/3=O][a1122h-1b_1-5][a1122h-1a_1-5][a2112h-1b_1-5][a1221m-1a_1-5][a2112h-1a_1-5_2*NCC/3=O]/1-2-3-4-2-5-4-2-5-6-7/a4-b1_b4-c1_c3-d1_c6-g1_d2-e1_e4-f1_g2-h1_h4-i1_i2-j1_i3-k1	G84901UD
133	Neu(a2-6)Gal(b1-4)GlcNAc(b1-2)Man(a1-3)[GlcNAc(b1-4)][Gal(b1-4)GlcNAc(b1-2)Man(a1-6)]Man(b1-4)GlcNAc(b1-4)[Fuc(a1-6)]GlcNAc	[]		Chordata		[]	[]	[]	[]	[]	[]	[]	WURCS=2.0/5,17,16/[a2122h-1b_1-5_2*NCC/3=O][a1122h-1b_1-5][a1122h-1a_1-5][a2112h-1b_1-5][Aad21122h-2a_2-6_5*NCC/3=O]/1-1-2-3-1-4-5-1-4-5-3-1-4-5-1-4-5/a4-b1_b4-c1_c3-d1_c6-k1_d2-e1_d4-h1_e4-f1_f3-g2_h4-i1_i6-j2_k2-l1_k6-o1_l4-m1_m3-n2_o4-p1_p3-q2	G76384QV
134	Glc(b1-4)Glc(b1-4)GlcF	[]		none		[]	[]	[]	[]	[]	[]	[]	WURCS=2.0/5,12,11/[a2122h-1b_1-5_2*NCC/3=O][a1122h-1b_1-5][a1122h-1a_1-5][a2112h-1b_1-5][Aad21122h-2a_2-6_5*NCC/3=O]/1-1-2-3-1-4-5-1-4-3-1-4/a4-b1_b4-c1_c3-d1_c6-j1_d2-e1_d4-h1_e4-f1_f6-g2_h4-i1_j2-k1_k4-l1	G84376FR
135	Glc(b1-4)GlcOAc(b1-3)[Glc(b1-2)]GlcOAcOCoum(a1-2)FrufOBzOFer	['Polygala_senega']				['Polygala']	['Polygalaceae']	['Fabales']	['Dicotyledons']	['Angiosperms']	['Plantae']	['Eukarya']
136	Araf(a1-2)Xyl(a1-6)Glc(b1-4)Glc(b1-4)Glc(b1-4)Glc	[]		Angiosperms		[]	[]	[]	[]	[]	[]	[]	WURCS=2.0/6,14,13/[a2122h-1x_1-5_2*NCC/3=O][a2122h-1b_1-5_2*NCC/3=O][a1122h-1b_1-5][a1122h-1a_1-5][a2112h-1b_1-5][Aad21122h-2a_2-6_5*NCC/3=O]/1-2-3-4-2-5-6-2-5-6-4-2-5-6/a4-b1_b4-c1_c3-d1_c6-k1_d2-e1_d4-h1_e4-f1_f3-g2_h4-i1_i6-j2_k2-l1_l4-m1_m6-n2	G32364DF
137	NeuNGc(a2-3)Gal(b1-4)GlcNAc(b1-2)Man(a1-3)[Man(a1-3)Man(a1-6)]Man(b1-4)GlcNAc(a1-4)[D-Fuc(b1-6)]GlcNAc	[]		Eukarya		[]	[]	[]	[]	[]	[]	[]	WURCS=2.0/5,12,11/[a2122h-1b_1-5_2*NCC/3=O][a1122h-1b_1-5][a1122h-1a_1-5][a2112h-1b_1-5][Aad21122h-2a_2-6]/1-1-2-3-1-4-5-1-3-1-4-5/a4-b1_b4-c1_c3-d1_c4-h1_c6-i1_d2-e1_e4-f1_f6-g2_i2-j1_j4-k1_k3-l2	G06856ZG
138	Man(a1-2)Man(a1-3)[Man(a1-2)Man(a1-6)]Man(a1-6)[Glc(a1-3)Man(a1-2)Man(a1-2)Man(a1-3)]Man(b1-4)GlcNAc(b1-4)GlcNAcOP	['Saccharomyces_cerevisiae', 'Saccharomyces_uvarum', 'Schizosaccharomyces_pombe']				['Saccharomyces', 'Schizosaccharomyces']	['Saccharomycetaceae', 'Schizosaccharomycetaceae']	['Saccharomycetales', 'Schizosaccharomycetales']	['Saccharomycetes', 'Schizosaccharomycetes']	['Ascomycota']	['Fungi']	['Eukarya']
139	PseOAcOFo(a2-4)Xyl(b1-3)D-FucfNAc	[]		Bacteria		[]	[]	[]	[]	[]	[]	[]	WURCS=2.0/6,7,6/[a2122h-1a_1-5_2*N_3*N][a2122h-1b_1-5_2*N_3*N_4*OPO/3O/3=O][Aad1122h-2a_2-6][a2112A-1a_1-5][a1122h-1a_1-5][a2122h-1b_1-5_2*N]/1-2-3-3-4-5-6/a6-b1_b6-c2_c4-d2_c5-f1_d5-e1_f3-g1	G93774SH
140	PseOFo(a2-3)D-FucNAc(b1-4)Xyl	[]		Dicotyledons		[]	[]	[]	[]	[]	[]	[]	WURCS=2.0/7,12,11/[a2122h-1x_1-5_2*NCC/3=O][a2122h-1b_1-5_2*NCC/3=O][a1122h-1b_1-5][a1122h-1a_1-5][a1221m-1a_1-5][a2112h-1b_1-5][a2112h-1a_1-5_2*NCC/3=O]/1-2-3-4-2-5-6-5-7-4-2-5/a4-b1_a6-l1_b4-c1_c3-d1_c6-j1_d2-e1_e3-f1_e4-g1_g2-h1_g3-i1_j2-k1	G37745NY
141	GalNAc(a1-3)[Fuc(a1-2)]Gal(b1-4)[Fuc(a1-3)]Glc	[]		Chordata		[]	[]	[]	[]	[]	[]	[]	WURCS=2.0/2,5,4/[a212h-1x_1-5][a2122h-1a_1-5]/1-2-2-2-2/a4-b1_b4-c1_c4-d1_d4-e1	G66147WH
142	Glc(a1-4)2,3-Anhydro-All(a1-4)Glc	[]		Angiosperms		[]	[]	[]	[]	[]	[]	[]	WURCS=2.0/1,4,3/[a2122h-1b_1-5]/1-1-1-1/a3-b1_b3-c1_b6-d1	G30216ZQ
143	Rha(a1-2)Rha(a1-4)Glc(b1-6)Glc	['Guaiacum_officinale']				['Guaiacum']	['Zygophyllaceae']	['Zygophyllales']	['Dicotyledons']	['Angiosperms']	['Plantae']	['Eukarya']	WURCS=2.0/5,5,4/[a2122h-1x_1-5_2*NSO/3=O/3=O_6*OSO/3=O/3=O][a1212A-1b_1-5_2*OSO/3=O/3=O][a2122h-1a_1-5_2*NSO/3=O/3=O_3*OSO/3=O/3=O_6*OSO/3=O/3=O][a2122A-1b_1-5][a2122h-1a_1-5_2*NSO/3=O/3=O_6*OSO/3=O/3=O]/1-2-3-4-5/a4-b1_b4-c1_c4-d1_d4-e1	G39783KO
144	GlcNAc(b1-4)Man(a1-6)[Man(a1-3)][Xyl(b1-2)]Man(b1-4)GlcNAc(b1-4)[Fuc(a1-3)]GlcNAc	['Phaseolus_vulgaris']			N	['Phaseolus']	['Fabaceae']	['Fabales']	['Dicotyledons']	['Angiosperms']	['Plantae']	['Eukarya']
145	LDManHepOPPEtn(a1-5)Kdo(a2-8)[KdoOPEtn(a2-4)]Kdo	['Escherichia_coli']				['Escherichia']	['Enterobacteriaceae']	['Enterobacterales']	['Gammaproteobacteria']	['Proteobacteria']	['Bacteria']	['Bacteria']
146	Kdo(a2-4)[D-FucN(a1-3)QuiN(b1-3)Rha(a1-3)[Glc(a1-6)]Glc(b1-3)[Glc(a1-4)]GalN(a1-3)HepOP(b1-3)HepOP(b1-5)]Kdo(a2-6)GlcOPN(b1-6)GlcN	[]		Bacteria		[]	[]	[]	[]	[]	[]	[]
147	NeuNAc(a2-8)NeuNAc(a2-9)NeuNAc	['Escherichia_coli']				['Escherichia']	['Enterobacteriaceae']	['Enterobacterales']	['Gammaproteobacteria']	['Proteobacteria']	['Bacteria']	['Bacteria']
148	[ManNAc(a1-3)]Rha(a1-3)Rha(a1-3)Rha(a1-3)GalNAc(a1-2)Rha	['Escherichia_coli']				['Escherichia']	['Enterobacteriaceae']	['Enterobacterales']	['Gammaproteobacteria']	['Proteobacteria']	['Bacteria']	['Bacteria']
149	Gal(b1-4)GlcNAc(b1-4)[GlcNAc(b1-2)]Man(a1-3)[Man(a1-3)Man(a1-6)][GlcNAc(b1-4)]Man(b1-4)GlcNAc(b1-4)GlcNAc	['Gallus_gallus']			N	['Gallus']	['Phasianidae']	['Galliformes']	['Aves']	['Chordata']	['Animalia']	['Eukarya']
150	Gal(a1-6)Gal(b1-4)Glc	[]		Fungi		[]	[]	[]	[]	[]	[]	[]	WURCS=2.0/5,5,4/[a2122h-1a_1-5_2*OSO/3=O/3=O_3*OSO/3=O/3=O_6*OSO/3=O/3=O][a2121A-1a_1-5_2*OSO/3=O/3=O][a2122h-1a_1-5_2*NSO/3=O/3=O_3*OSO/3=O/3=O_6*OSO/3=O/3=O][a2122A-1b_1-5][a2122h-1a_1-5_2*NSO/3=O/3=O_6*OSO/3=O/3=O]/1-2-3-4-5/a4-b1_b4-c1_c4-d1_d4-e1	G51910WG
151	GlcNAc(b1-4)GlcNAc(b1-2)Man(a1-3)Man(b1-4)GlcNAc(b1-4)[Fuc(a1-6)]GlcNAc	[]		Chordata		[]	[]	[]	[]	[]	[]	[]	WURCS=2.0/7,12,11/[a2122h-1x_1-5_2*NCC/3=O][a2122h-1b_1-5_2*NCC/3=O][a1122h-1b_1-5][a1122h-1a_1-5][a2112h-1b_1-5][Aad21122h-2a_2-6_5*NCC/3=O][a1221m-1a_1-5]/1-2-3-4-2-5-6-4-2-5-6-7/a4-b1_a6-l1_b4-c1_c3-d1_c6-h1_d2-e1_e4-f1_f6-g2_h2-i1_i4-j1_j6-k2	G72954XC
152	D-Fuc(a1-2)DDManHep(a1-2)LDManHep(b1-3)LDManHepOPEtn(a1-5)Kdo	[]		Bacteria		[]	[]	[]	[]	[]	[]	[]	WURCS=2.0/1,1,0/[a2211m-1x_1-5_3*OC]/1/	G74165CD
153	Qui(b1-2)[GlcOMe(b1-3)Glc(b1-4)]Xyl	[]		Angiosperms		[]	[]	[]	[]	[]	[]	[]	WURCS=2.0/4,4,3/[a2211m-1b_1-5][a2112h-1b_1-5][a2211m-1a_1-5][a2122h-1b_1-5]/1-2-3-4/a4-b1_b2-c1_b4-d1	G50314YP
154	L-EryHexA4en(a1-4)L-GulA(a1-4)L-GulA	[]		Bacteria		[]	[]	[]	[]	[]	[]	[]
155	Kdo(b2-3)ManOMe(b1-5)Kdo	['Sinorhizobium_fredii', 'Sinorhizobium_sp']				['Sinorhizobium']	['Rhizobiaceae']	['Rhizobiales']	['Alphaproteobacteria']	['Proteobacteria']	['Bacteria']	['Bacteria']
156	Man(a1-2)Man(a1-2)Man(a1-3)[Man(a1-2)Man(a1-3)[GlcNAc(a1-6)Man(a1-2)Man(a1-6)]Man(a1-6)]Man(b1-4)GlcNAc	[]		Ascomycota		[]	[]	[]	[]	[]	[]	[]	WURCS=2.0/2,4,3/[a211h-1b_1-5][a2112h-1b_1-5]/1-2-2-2/a3-b1_b3-c1_c6-d1	G91226QJ
157	Man(a1-3)Man(a1-2)Man(a1-6)[Man(a1-2)Man(a1-2)]Man(a1-3)[Man(a1-2)Man(a1-3)[Man(a1-2)Man(a1-6)]Man(a1-6)]Man(b1-4)GlcNAc(b1-4)GlcNAc	['Saccharomyces_cerevisiae']			N	['Saccharomyces']	['Saccharomycetaceae']	['Saccharomycetales']	['Saccharomycetes']	['Ascomycota']	['Fungi']	['Eukarya']
158	Ara(a1-3)[Gal(b1-4)]GlcOMeA	[]		Dicotyledons		[]	[]	[]	[]	[]	[]	[]
159	NeuNAc(a2-3)[NeuNAcOAc(a2-3)Gal(b1-3)GalNAc(b1-4)]Gal(b1-4)Glc	[]		Bacteria		[]	[]	[]	[]	[]	[]	[]
160	Rha(a1-3)FucNAc(a1-3)QuiNAc	['Pseudomonas_chlororaphis']				['Pseudomonas']	['Pseudomonadaceae']	['Pseudomonadales']	['Gammaproteobacteria']	['Proteobacteria']	['Bacteria']	['Bacteria']
161	Ribf(b1-4)GalNAc(a1-2)Ribf	['Burkholderia_cenocepacia', 'Burkholderia_cepacia']	1			['Burkholderia']	['Burkholderiaceae']	['Burkholderiales']	['Betaproteobacteria']	['Proteobacteria']	['Bacteria']	['Bacteria']
162	Man(b1-4)Glc(b1-4)[Gal(a1-6)]Man(b1-4)Glc	['Nicotiana_tabacum']				['Nicotiana']	['Solanaceae']	['Solanales']	['Dicotyledons']	['Angiosperms']	['Plantae']	['Eukarya']	WURCS=2.0/2,3,2/[a2122h-1b_1-5_2*NCC/3=O][a1221m-1a_1-5]/1-2-2/a4-b1_a6-c1	G99664XK
163	Gal(b1-3)FucNAc(a1-3)GlcNAc(b1-2)Gal	['Citrobacter_braakii', 'Escherichia_coli']	1			['Citrobacter', 'Escherichia']	['Enterobacteriaceae']	['Enterobacterales']	['Gammaproteobacteria']	['Proteobacteria']	['Bacteria']	['Bacteria']
164	Gal(a1-3)Gal(b1-4)Gal	[]		Bacteria		[]	[]	[]	[]	[]	[]	[]	WURCS=2.0/1,12,11/[a2122h-1a_1-5]/1-1-1-1-1-1-1-1-1-1-1-1/a3-b1_b4-c1_c4-d1_d3-e1_e4-f1_f4-g1_g4-h1_h3-i1_i4-j1_j4-k1_k3-l1	G04669JB
165	Gal(b1-4)[Fuc(a1-3)]GlcNAc(b1-2)[Gal(b1-4)GlcNAc(b1-4)]Man(a1-3)[Gal(b1-4)GlcNAc(b1-2)[Gal(a1-3)Gal(b1-4)GlcNAc(b1-6)]Man(a1-6)]Man(b1-4)GlcNAc(b1-4)[Fuc(a1-6)]GlcNAc	[]		Chordata		[]	[]	[]	[]	[]	[]	[]	WURCS=2.0/4,4,3/[hxh][a2122h-1a_1-5][a1122h-1a_1-5][a2112h-1b_1-5_3*OSO/3=O/3=O]/1-2-3-4/a3-b1_b2-c1_c6-d1	G83093FF
166	Glc(a1-2)Glc(a1-2)GlcOP	[]		Bacteria		[]	[]	[]	[]	[]	[]	[]	WURCS=2.0/3,3,2/[a2112h-1b_1-5][a2211m-1a_1-5][a212h-1b_1-5]/1-2-3/a2-b1_b3-c1	G08843SN
167	[Sug(b1-3)GalOAc(a1-2)]Man(a1-4)Rha(a1-3)Gal(a1-3)Man	['Pectobacterium_atrosepticum']	1			['Pectobacterium']	['Pectobacteriaceae']	['Enterobacterales']	['Gammaproteobacteria']	['Proteobacteria']	['Bacteria']	['Bacteria']
168	Gal(a1-3)Gal(b1-3)[Fuc(a1-4)]GlcNAc(b1-2)Man(a1-3)[Gal(a1-3)Gal(b1-3)[Fuc(a1-4)]GlcNAc(b1-2)Man(a1-6)]Man(b1-4)GlcNAc(b1-4)GlcNAc	[]		Chordata		[]	[]	[]	[]	[]	[]	[]	WURCS=2.0/4,5,4/[a2112h-1x_1-5][a1221m-1a_1-5][a2112h-1b_1-5][a2112h-1a_1-5]/1-2-3-2-4/a2-b1_a3-c1_c2-d1_c4-e1	G71692DZ
169	Kdo(a2-8)Kdo(a2-4)Kdo(a2-6)GlcNAcOPOAch(b1-6)GlcNAcOPOAch	['Chlamydia_trachomatis']				['Chlamydia']	['Chlamydiaceae']	['Chlamydiales']	['Chlamydiae']	['Chlamydiae']	['Bacteria']	['Bacteria']
170	Glc(b1-3)[Glc(b1-6)]Glc(b1-6)Glc(b1-6)Glc	[]		Basidiomycota		[]	[]	[]	[]	[]	[]	[]	WURCS=2.0/2,3,2/[Aad21122h-2x_2-6_5*NCCO/3=O][Aad21122h-2a_2-6_5*NCCO/3=O]/1-2-2/a8-b2_b8-c2	G88607YR
171	Gal(b1-4)GlcNAc(b1-3)[Fuc(a1-2)Gal(b1-4)[Fuc(a1-3)]GlcNAc(b1-6)]GalNAc	[]		Chordata		[]	[]	[]	[]	[]	[]	[]	WURCS=2.0/2,9,8/[a2122h-1a_1-5][a2122h-1b_1-5]/1-1-2-1-1-1-1-1-1/a1-b1_b6-c1_c4-d1_d4-e1_e4-f1_f4-g1_g4-h1_h4-i1	G59725VP
172	Gal(b1-4)GlcNAc(b1-2)Man(a1-3)[GlcNAc(b1-4)][Gal(a1-3)Gal(b1-4)GlcNAc(b1-2)Man(a1-6)]Man(b1-4)GlcNAc(b1-4)[Fuc(a1-6)]GlcNAc	[]		Chordata		[]	[]	[]	[]	[]	[]	[]	WURCS=2.0/5,8,7/[a2122h-1x_1-5_2*NCC/3=O][a2112h-1b_1-5][a2122h-1b_1-5_2*NCC/3=O][a1221m-1a_1-5][Aad21122h-2a_2-6_5*NCC/3=O]/1-2-3-2-3-4-2-5/a4-b1_b3-c1_c4-d1_d3-e1_e3-f1_e4-g1_g3-h2	G53638GP
173	Rha(a1-2)Rha(a1-3)[Glc(b1-2)]Rha(a1-3)Rha	['Azospirillum_brasilense']				['Azospirillum']	['Rhodospirillaceae']	['Rhodospirillales']	['Alphaproteobacteria']	['Proteobacteria']	['Bacteria']	['Bacteria']
174	Gal(a1-2)Gal(a1-2)[Gal(b1-4)]Glc(a1-3)Glc(a1-3)LDManHep	['Escherichia_coli']				['Escherichia']	['Enterobacteriaceae']	['Enterobacterales']	['Gammaproteobacteria']	['Proteobacteria']	['Bacteria']	['Bacteria']	WURCS=2.0/2,3,2/[a2122h-1b_1-5][a2122h-1a_1-5]/1-1-2/a2-b1_b4-c1	G48963AT
175	GalNAc(b1-4)[GlcNAc(b1-3)]GlcA(b1-3)Gal(b1-3)GalNAc	['Escherichia_coli']				['Escherichia']	['Enterobacteriaceae']	['Enterobacterales']	['Gammaproteobacteria']	['Proteobacteria']	['Bacteria']	['Bacteria']
176	Gal(b1-4)GlcNAc(b1-3)Gal(b1-4)Glc(b1-4)[GlcNAcOAc(a1-2)LDManHepOPEtn(a1-3)]LDManHep(a1-5)Kdo	['Neisseria_meningitidis']				['Neisseria']	['Neisseriaceae']	['Neisseriales']	['Betaproteobacteria']	['Proteobacteria']	['Bacteria']	['Bacteria']
177	Gal(b1-3)[NeuNAc(a2-3)Gal(b1-4)GlcNAc(b1-3)Gal(b1-4)GalNAc(b1-6)]GalNAc	[]		Chordata		[]	[]	[]	[]	[]	[]	[]	WURCS=2.0/4,9,8/[a2122h-1x_1-5_2*NCC/3=O][a2122h-1b_1-5_2*NCC/3=O][a1122h-1b_1-5][a1122h-1a_1-5]/1-2-3-4-2-2-4-2-2/a4-b1_b4-c1_c3-d1_c6-g1_d2-e1_e4-f1_g2-h1_h4-i1	G03654ML
178	LDManHep(a1-2)LDManHep(a1-3)[Gal(b1-4)DDManHep(a1-6)Glc(b1-4)][Glc(a1-6)]LDManHep(a1-5)Kdo	['Actinobacillus_pleuropneumoniae']				['Actinobacillus']	['Pasteurellaceae']	['Pasteurellales']	['Gammaproteobacteria']	['Proteobacteria']	['Bacteria']	['Bacteria']
179	Rha(a1-2)[GlcNAc(b1-3)]Rha(a1-2)Rha(a1-2)[GlcNAc(b1-3)]Rha	[]		Bacteria		[]	[]	[]	[]	[]	[]	[]	WURCS=2.0/2,2,1/[a2122h-1b_1-5][Aad21122h-2b_2-6_5*NCC/3=O]/1-2/a6-b2	G99582SN
180	Glc(b1-3)GalOAcA(a1-3)Man(a1-3)[GalOMe(a1-6)]Glc	[]		Bacteria		[]	[]	[]	[]	[]	[]	[]	WURCS=2.0/4,4,3/[a2122h-1b_1-5_2*N][a2112h-1b_1-5][a1221m-1a_1-5][a2112h-1a_1-5_2*NCC/3=O]/1-2-3-4/a4-b1_b2-c1_b3-d1	G60404AR
181	Man(a1-3)[Gal(b1-6)Man(a1-6)]Man(b1-4)GlcNAc(b1-4)[Fuc(a1-6)]GlcNAc	[]		Chordata		[]	[]	[]	[]	[]	[]	[]	WURCS=2.0/2,2,1/[a2122h-1a_1-5_2*NCC/3=O_3*OC][a2112h-1b_1-5]/1-2/a4-b1	G78991SA
182	[Glc(a1-6)Glc(a1-6)]Glc(a1-4)Glc(a1-4)Glc(a1-4)Glc(a1-4)Glc(a1-4)Glc(a1-4)Glc	[]		Eukarya		[]	[]	[]	[]	[]	[]	[]
183	Glc(a1-6)Gal(a1-6)Glc	[]		Bacteria		[]	[]	[]	[]	[]	[]	[]	WURCS=2.0/7,19,18/[h2122h_2*NCC/3=O][a2122h-1b_1-5_2*NCC/3=O][a1122h-1b_1-5][a1122h-1a_1-5][a1221m-1a_1-5][a2112h-1a_1-5][a2112h-1b_1-5]/1-2-3-4-2-5-6-2-5-7-2-4-2-5-7-2-5-7-5/a4-b1_a6-s1_b4-c1_c3-d1_c4-k1_c6-l1_d2-e1_d4-h1_e3-f1_e4-g1_h3-i1_h4-j1_l2-m1_l6-p1_m3-n1_m4-o1_p3-q1_p4-r1	G41974MG
184	Gal(a1-3)GalNAc(b1-6)Glc(a1-4)GlcA(b1-4)GalNAc	[]		Bacteria		[]	[]	[]	[]	[]	[]	[]	WURCS=2.0/4,4,3/[a2122h-1x_1-5][a1122h-1a_1-5][a2122A-1a_1-5][a2122h-1b_1-5]/1-2-3-4/a3-b1_b3-c1_c2-d1	G29914HY
185	GlcNAc(b1-3)Gal(b1-4)GlcNAc(b1-2)[GlcNAc(b1-3)Gal(b1-4)GlcNAc(b1-4)]Man(a1-3)[GlcNAc(b1-3)Gal(b1-4)GlcNAc(b1-2)[GlcNAc(b1-3)Gal(b1-4)GlcNAc(b1-6)]Man(a1-6)]Man(b1-4)GlcNAc	[]		Chordata		[]	[]	[]	[]	[]	[]	[]	WURCS=2.0/3,3,2/[a2122h-1a_1-5_2*NCC/3=O][a2122h-1b_1-5_2*NCC/3=O][a1122h-1a_1-5]/1-2-3/a4-b1_b4-c1	G85492ZI
186	Rha(a1-2)Rha(a1-1)Glc	[]		Bacteria		[]	[]	[]	[]	[]	[]	[]	WURCS=2.0/3,10,9/[a2122h-1x_1-5_2*NCC/3=O][a1122h-1b_1-5][a1122h-1a_1-5]/1-2-3-3-3-3-3-3-3-3/a3-b1_b3-c1_b6-f1_c2-d1_d2-e1_f3-g1_f6-i1_g2-h1_i2-j1	G99915NS
187	D-Rha(a1-3)D-Rha(a1-3)D-Rha(a1-3)D-Rha(a1-2)D-RhaOMe(a1-3)D-Rha(a1-3)D-Rha(a1-3)D-Rha(a1-3)D-RhaGro	['Mesorhizobium_loti']				['Mesorhizobium']	['Phyllobacteriaceae']	['Rhizobiales']	['Alphaproteobacteria']	['Proteobacteria']	['Bacteria']	['Bacteria']
188	[AbeOAc(a1-3)]Man(a1-4)Rha(a1-3)[Glc(a1-4)]Gal(b1-2)Man	['Salmonella_enterica']				['Salmonella']	['Enterobacteriaceae']	['Enterobacterales']	['Gammaproteobacteria']	['Proteobacteria']	['Bacteria']	['Bacteria']
189	[Man(b1-2)]Gal(a1-6)Gal	['Lentinula_edodes']				['Lentinula']	['Omphalotaceae']	['Agaricales']	['Agaricomycetes']	['Basidiomycota']	['Fungi']	['Eukarya']
190	[Man(b1-4)]Gal(a1-4)Rha(a1-3)GlcNAc(b1-3)Gal	['Escherichia_coli', 'Salmonella_aberdeen', 'Salmonella_sp']	1			['Escherichia', 'Salmonella']	['Enterobacteriaceae']	['Enterobacterales']	['Gammaproteobacteria']	['Proteobacteria']	['Bacteria']	['Bacteria']
191	Rha(a1-3)[GlcA(b1-2)]Rha(a1-2)Rha(a1-3)Rha	['Escherichia_coli']				['Escherichia']	['Enterobacteriaceae']	['Enterobacterales']	['Gammaproteobacteria']	['Proteobacteria']	['Bacteria']	['Bacteria']
192	Glc(b1-2)Glc(b1-2)Glc	['Acholeplasma_axanthum', 'Medicago_sativa', 'Panax_notoginseng', 'Panax_quinquefolius', 'Stevia_rebaudiana']				['Acholeplasma', 'Medicago', 'Panax', 'Stevia']	['Acholeplasmataceae', 'Araliaceae', 'Asteraceae', 'Fabaceae']	['Acholeplasmatales', 'Apiales', 'Asterales', 'Fabales']	['Dicotyledons', 'Mollicutes']	['Angiosperms', 'Firmicutes']	['Bacteria', 'Plantae']	['Bacteria', 'Eukarya']	WURCS=2.0/7,14,13/[h2122h_2*NCC/3=O][a2122h-1b_1-5_2*NCC/3=O][a1122h-1b_1-5][a1122h-1a_1-5][a2112h-1x_1-5][a2112h-1b_1-5][a1221m-1a_1-5]/1-2-3-4-2-2-5-2-4-2-2-6-2-7/a4-b1_a6-n1_b4-c1_c3-d1_c4-h1_c6-i1_d2-e1_d4-f1_f4-g1_i2-j1_i4-k1_i6-m1_k4-l1	G17704OG
193	GalNAc(a1-4)GalNAc(a1-3)GalNAc(b1-3)[D-Fuc(a1-4)]GalA	[]		Bacteria		[]	[]	[]	[]	[]	[]	[]	WURCS=2.0/5,5,4/[a2112m-1b_1-5][a2211m-1a_1-5][a212h-1b_1-5][a26h-1b_1-4_3*CO][a2122h-1b_1-5]/1-2-3-4-5/a2-b1_a3-e1_b4-c1_c4-d1	G65084WA
194	[NeuNGc(a2-3)GalOP(a1-6)]Glc(b1-3)D-FucNAc(b1-3)Glc	['Glaesserella_parasuis']				['Glaesserella']	['Pasteurellaceae']	['Pasteurellales']	['Gammaproteobacteria']	['Proteobacteria']	['Bacteria']	['Bacteria']
195	GalNAc(a1-3)[Fuc(a1-2)]Gal(b1-4)GlcNAc(b1-6)Hex	[]		Chordata		[]	[]	[]	[]	[]	[]	[]	WURCS=2.0/7,12,11/[a2122h-1x_1-5_2*NCC/3=O][a2122h-1b_1-5_2*NCC/3=O][a1122h-1b_1-5][a1122h-1a_1-5][a2112h-1b_1-5][Aad21122h-2a_2-6][a1221m-1a_1-5]/1-2-3-4-2-5-6-2-4-2-5-7/a4-b1_a6-l1_b4-c1_c3-d1_c4-h1_c6-i1_d2-e1_e4-f1_f6-g2_i2-j1_j4-k1	G92233MO
196	NeuNAc(a2-6)GalNAc(b1-4)GlcNAc(b1-2)Man(a1-3)[GalNAc(b1-4)[Fuc(a1-3)]GlcNAc(b1-2)Man(a1-6)]Man(b1-4)GlcNAc(b1-4)[Fuc(a1-6)]GlcNAc	[]		Chordata		[]	[]	[]	[]	[]	[]	[]	WURCS=2.0/4,4,3/[a2122h-1b_1-5][a1122h-1b_1-5][a2122h-1b_1-5_2*NCC/3=O_6*OP^XOCCN/3O/3=O][a2112h-1b_1-5_2*NCC/3=O]/1-2-3-4/a4-b1_b3-c1_c4-d1	G30055NL
197	Gal(a1-4)[Kdo(a2-4)Kdo(a2-6)]GlcN(b1-6)GlcN	[]		Bacteria		[]	[]	[]	[]	[]	[]	[]	WURCS=2.0/3,4,3/[a2122h-1b_1-5][a211h-1a_1-5][a2211m-1a_1-5]/1-2-1-3/a6-b1_b2-c1_c2-d1	G23762JK
198	Gal(b1-4)GlcNAc(b1-2)[Gal(a1-4)Gal(b1-4)GlcNAc(b1-4)]Man(a1-3)[Gal(a1-4)Gal(b1-4)GlcNAc(b1-2)[Gal(a1-4)Gal(b1-4)GlcNAc(b1-4)][Gal(a1-4)Gal(b1-4)GlcNAc(b1-6)]Man(a1-6)]Man(b1-4)GlcNAc(b1-4)GlcNAc	[]		Artiodactyla		[]	[]	[]	[]	[]	[]	[]	WURCS=2.0/5,7,6/[a2122h-1x_1-5][a2122h-1b_1-5][a212h-1b_1-5][a2211m-1a_1-5][a2112h-1b_1-5]/1-2-3-4-3-5-3/a3-b1_b2-c1_b3-f1_c3-d1_d3-e1_f3-g1	G99331TA
199	NeuNAc(a2-6)GalNAc(b1-4)GlcNAc(b1-2)Man(a1-3)[NeuNAc(a2-3)Gal(b1-4)GlcNAc(b1-2)Man(a1-6)]Man(b1-4)GlcNAc(b1-4)GlcNAc	[]		Chordata		[]	[]	[]	[]	[]	[]	[]	WURCS=2.0/2,2,1/[hxh][a2112h-1x_1-5]/1-2/a3-b1	G09485LV
200	Kdo(a2-4)[Kdo(a2-8)]Kdo(a2-4)Kdo(a2-6)GlcNAcOP(b1-6)GlcNAcOP	['Escherichia_coli']				['Escherichia']	['Enterobacteriaceae']	['Enterobacterales']	['Gammaproteobacteria']	['Proteobacteria']	['Bacteria']	['Bacteria']
201	Rha(a1-4)GalNAcA(a1-3)QuiNAc(b1-2)a-Tri-ol	[]		Bacteria		[]	[]	[]	[]	[]	[]	[]
202	Gal(a1-3)Gal(a1-4)Gal	[]		Eukarya		[]	[]	[]	[]	[]	[]	[]	WURCS=2.0/3,4,3/[a2122h-1a_1-5_2*NSO/3=O/3=O_6*OSO/3=O/3=O][a2121A-1a_1-5_2*OSO/3=O/3=O][a2122A-1b_1-5]/1-2-1-3/a4-b1_b4-c1_c4-d1	G27311IC
203	Kdo(a2-8)Kdo(a2-4)Kdo(a2-6)GlcN(b1-6)GlcN	[]		Bacteria		[]	[]	[]	[]	[]	[]	[]	WURCS=2.0/5,6,5/[a2112h-1x_1-5_2*NCC/3=O][a2112h-1b_1-5][Aad21122h-2a_2-6][a2122h-1b_1-5_2*NCC/3=O][a1221m-1a_1-5]/1-2-3-4-4-5/a3-b1_a6-d1_b3-c2_d3-e1_d4-f1	G24693RV
204	Gal(b1-4)GlcNAc(b1-2)[Gal(b1-4)GlcNAc(b1-4)]Man(a1-3)[Gal(b1-4)GlcNAc(b1-2)[Gal(b1-4)GlcNAc(b1-6)]Man(a1-6)]Man(b1-4)GlcNAc	[]		Chordata		[]	[]	[]	[]	[]	[]	[]	WURCS=2.0/2,2,1/[a2122h-1b_1-5_2*NCC/3=O_3*OCC/3=O_6*OCC/3=O][a2112h-1b_1-5_2*OCC/3=O_3*OCC/3=O_4*OCC/3=O_6*OCC/3=O]/1-2/a4-b1	G85744BI
205	L-GulOAcA(a1-4)ManOAcA(b1-3)GalNAc	[]		Bacteria		[]	[]	[]	[]	[]	[]	[]	WURCS=2.0/4,4,3/[a2122h-1x_1-5_2*NCC/3=O][a2112h-1a_1-5][Aad21122h-2a_2-6_5*NCC/3=O][a2211m-1a_1-5]/1-2-3-4/a3-b1_a4-d1_b3-c2	G10986TH
206	Rha(a1-2)Glc(b1-3)Glc	[]		Fabales		[]	[]	[]	[]	[]	[]	[]	WURCS=2.0/1,1,0/[a2112h-1b_1-4]/1/	G23887LS
207	Glc(b1-6)Glc(b1-6)Glc(b1-3)Glc	['Azospirillum_brasilense']				['Azospirillum']	['Rhodospirillaceae']	['Rhodospirillales']	['Alphaproteobacteria']	['Proteobacteria']	['Bacteria']	['Bacteria']
208	Fuc(a1-2)Gal(b1-3)GlcNAc(b1-3)[NeuNAc(a2-6)]GalNAc	['Homo_sapiens']	0		O	['Homo']	['Hominidae']	['Primates']	['Mammalia']	['Chordata']	['Animalia']	['Eukarya']	WURCS=2.0/5,6,5/[a2122h-1x_1-5_2*NCC/3=O][a1221m-1a_1-5][a2122h-1b_1-5_2*NCC/3=O][a2112h-1b_1-5][Aad21122h-2a_2-6_5*NCC/3=O]/1-2-3-2-4-5/a3-b1_a4-c1_c3-d1_c4-e1_e3-f2	G53203KV
209	GlcNAc(b1-2)Man(a1-3)[NeuNAc(a2-3)Gal(b1-4)GlcNAc(b1-2)Man(a1-6)]Man(b1-4)GlcNAc(b1-4)[Fuc(a1-6)]GlcNAc	[]		Chordata		[]	[]	[]	[]	[]	[]	[]	WURCS=2.0/6,19,18/[a2122h-1b_1-5_2*NCC/3=O][a1122h-1b_1-5][a1122h-1a_1-5][a2112h-1b_1-5][Aad21122h-2a_2-6_5*NCC/3=O][a2112m-1a_1-5]/1-1-2-3-1-4-5-1-6-4-5-3-1-4-5-1-6-4-5/a4-b1_b4-c1_c3-d1_c6-l1_d2-e1_d4-h1_e4-f1_f6-g2_h3-i1_h4-j1_j3-k2_l2-m1_l4-p1_m4-n1_n6-o2_p3-q1_p4-r1_r3-s2	G97039HI
210	[Glc(b1-6)]Glc(b1-3)[Glc(b1-6)]Glc(b1-3)[Glc(b1-6)Glc(b1-6)Glc(b1-6)Glc(b1-6)]Glc(b1-3)Glc(b1-3)Glc	['Auricularia_auriculajudae']				['Auricularia']	['Auriculariaceae']	['Auriculariales']	['Agaricomycetes']	['Basidiomycota']	['Fungi']	['Eukarya']
211	Kdo(a2-4)[LDManHep(a1-2)LDManHepOPEtn(a1-3)[Glc(b1-4)[GalNAc(a1-3)GalNAc(b1-3)Gal(a1-4)Gal(b1-4)Glc(b1-6)]LDManHep(a1-6)Glc(b1-4)]LDManHep(a1-5)]Kdo	[]		Bacteria		[]	[]	[]	[]	[]	[]	[]	WURCS=2.0/2,3,2/[a2211m-1a_1-5][a2122h-1b_1-5]/1-1-2/a3-b1_a4-c1	G65105NE
212	GlcNAc(b1-7)LDManHep(a1-6)Glc(a1-2)Glc	['Escherichia_coli']				['Escherichia']	['Enterobacteriaceae']	['Enterobacterales']	['Gammaproteobacteria']	['Proteobacteria']	['Bacteria']	['Bacteria']	WURCS=2.0/4,6,5/[a2122h-1x_1-5_2*NCC/3=O][a2112h-1b_1-5][a2122h-1b_1-5_2*NCC/3=O][a2122h-1b_1-5_2*NCC/3=O_6*OSO/3=O/3=O]/1-2-3-2-4-2/a3-b1_b3-c1_c4-d1_d3-e1_e4-f1	G07043KC
213	LDManHep(a1-2)[Gal(b1-4)Glc(b1-4)Glc(a1-3)]LDManHep(a1-3)[Glc(b1-4)]LDManHep(a1-5)Kdo(a2-6)GlcN(b1-6)GlcN	[]		Bacteria		[]	[]	[]	[]	[]	[]	[]	WURCS=2.0/4,5,4/[a2122h-1b_1-5][a2112h-1b_1-5][a2122h-1b_1-5_2*NCC/3=O][Aad21122h-2a_2-6_5*NCC/3=O]/1-2-3-2-4/a4-b1_b3-c1_c4-d1_d3-e2	G01767JJ
214	Gal(a1-3)GalNAc(a1-3)[GlcNAc(a1-4)]GalNAc(a1-4)Glc	[]		Bacteria		[]	[]	[]	[]	[]	[]	[]	WURCS=2.0/2,3,2/[ad222m-1b_1-5_3*OCC/3=O][ad222m-1b_1-5_3*OCC/3=O_4*OCC/3=O]/1-1-2/a4-b1_b4-c1	G18663ZN
215	Man(a1-6)[Xyl(b1-2)]Man(b1-4)GlcNAc(b1-4)GlcNAc	['Actinidia_chinensis', 'Armoracia_rusticana', 'Corylus_avellana', 'Musa_acuminata']	1		N	['Actinidia', 'Armoracia', 'Corylus', 'Musa']	['Actinidiaceae', 'Betulaceae', 'Brassicaceae', 'Musaceae']	['Brassicales', 'Ericales', 'Fagales', 'Zingiberales']	['Dicotyledons', 'Monocotyledons ']	['Angiosperms']	['Plantae']	['Eukarya']	WURCS=2.0/3,4,3/[a2112h-1x_1-5_2*NCC/3=O][a2112h-1b_1-5_2*NCC/3=O][Aad21122h-2a_2-6_5*NCC/3=O]/1-2-3-3/a3-b1_a6-d2_b3-c2	G02533LL
216	FucNAc(a1-3)D-FucNAc(b1-2)Glc(b1-3)FucNAc	['Pseudomonas_aeruginosa']				['Pseudomonas']	['Pseudomonadaceae']	['Pseudomonadales']	['Gammaproteobacteria']	['Proteobacteria']	['Bacteria']	['Bacteria']
217	Gal(b1-4)GlcNAc(b1-3)[Gal(b1-4)GlcNAc(b1-6)]Gal(b1-4)GlcNAc(b1-3)Gal(b1-4)GlcNAc	['Mycoplasma_pneumoniae']				['Mycoplasma']	['Mycoplasmataceae']	['Mycoplasmatales']	['Mollicutes']	['Tenericutes']	['Bacteria']	['Bacteria']	WURCS=2.0/5,10,9/[a2122h-1x_1-5_2*NCC/3=O][a2122h-1b_1-5_2*NCC/3=O][a1122h-1b_1-5][a1122h-1a_1-5][a2112h-1b_1-5]/1-2-3-4-2-2-2-4-2-5/a4-b1_b4-c1_c3-d1_c4-g1_c6-h1_d2-e1_d4-f1_h2-i1_i4-j1	G09130LO
218	[Gal(b1-4)]Glc(a1-4)GlcA(b1-4)FucOAc(a1-3)Glc	['Escherichia_coli']				['Escherichia']	['Enterobacteriaceae']	['Enterobacterales']	['Gammaproteobacteria']	['Proteobacteria']	['Bacteria']	['Bacteria']
219	Man(a1-2)Man(a1-5)D-Araf(b1-2)D-Araf(a1-3)[Man(a1-2)Man(a1-5)D-Araf(b1-2)D-Araf(a1-5)]D-Araf(a1-5)D-Ara	[]		Bacteria		[]	[]	[]	[]	[]	[]	[]	WURCS=2.0/2,2,1/[a212h-1x_1-5_4*OSO/3=O/3=O][a2122m-1b_1-5]/1-2/a2-b1	G27943BM
220	Fuc(a1-2)Gal(b1-4)GlcNAc(b1-2)Man(a1-3)[GlcNAc(b1-4)][Fuc(a1-2)Gal(b1-4)GlcNAc(b1-2)Man(a1-6)]Man(b1-4)GlcNAc(b1-4)[Fuc(a1-6)]GlcNAc	[]		Chordata		[]	[]	[]	[]	[]	[]	[]	WURCS=2.0/5,12,11/[a2122h-1b_1-5_2*NCC/3=O][a1122h-1b_1-5][a1122h-1a_1-5][a2112h-1b_1-5][a1221m-1a_1-5]/1-1-2-3-1-4-1-1-5-3-1-4/a4-b1_b4-c1_c3-d1_c4-g1_c6-j1_d2-e1_e4-f1_g4-h1_h6-i1_j2-k1_k4-l1	G90651NI
221	GlcNAc(a1-6)Man(a1-2)Man	[]		Bacteria		[]	[]	[]	[]	[]	[]	[]	WURCS=2.0/2,3,2/[a2122h-1x_1-5][a2112h-1b_1-5]/1-2-2/a4-b1_a6-c1	G51214CJ
222	Kdo(a2-4)[GlcNAc(b1-2)Glc(a1-3)[Rha(a1-6)Glc(b1-4)]GalN(a1-3)LDManHepOP(a1-3)LDManHepOPOPPEtn(a1-5)]Kdo	[]		Bacteria		[]	[]	[]	[]	[]	[]	[]
223	Fuc(a1-2)Man(a1-2)Man(a1-2)Man(a1-3)[Man(a1-6)]Man(b1-4)GlcNAc(b1-4)GlcNAc	[]		Eukarya		[]	[]	[]	[]	[]	[]	[]	WURCS=2.0/4,7,6/[a2122h-1x_1-5][a2112h-1b_1-5][Aad21122h-2a_2-6_5*NCC/3=O][a2112h-1b_1-5_2*NCC/3=O]/1-2-3-3-4-2-3/a4-b1_b3-c2_b4-e1_c8-d2_e3-f1_f3-g2	G05952XV
224	Man(a1-2)ManOAep(a1-2)Man(a1-2)Man(a1-4)GlcNOAep	['Trypanosoma_cruzi']				['Trypanosoma']	['Trypanosomatidae']	['Trypanosomatida']	['Kinetoplastida']	['Euglenozoa']	['Excavata']	['Eukarya']
225	QuiNAc(b1-3)6dTalOAc(a1-3)FucNAc(b1-4)QuiNAc	['Pseudomonas_fluorescens']	1			['Pseudomonas']	['Pseudomonadaceae']	['Pseudomonadales']	['Gammaproteobacteria']	['Proteobacteria']	['Bacteria']	['Bacteria']
226	Kdo(a2-8)Kdo(a2-4)[LDManHep(a1-5)]Kdo(a2-6)GlcOPN(a1-6)GlcN	[]		Bacteria		[]	[]	[]	[]	[]	[]	[]
227	Glc(a1-4)Glc(a1-4)Glc(a1-4)Glc(a1-4)Glc(a1-4)Glc(a1-4)GlcOS	[]		Eukarya		[]	[]	[]	[]	[]	[]	[]
228	Man(b1-2)Man(b1-2)Man(a1-3)[Man(a1-6)]Man(a1-2)Man(a1-2)Man	[]		Mucorales		[]	[]	[]	[]	[]	[]	[]	WURCS=2.0/5,9,8/[a2122h-1x_1-5_2*NCC/3=O][a2122h-1b_1-5_2*NCC/3=O][a1122h-1b_1-5][a1122h-1a_1-5][a2122h-1a_1-5_2*NCC/3=O]/1-2-3-4-4-5-4-4-4/a4-b1_b4-c1_c3-d1_c6-g1_d2-e1_e6-f1*OPO*/3O/3=O_g3-h1_g6-i1	G69753WV
229	Gal(b1-4)GlcNAc(b1-3)Gal(b1-4)GlcNAc(b1-2)[Gal(b1-4)GlcNAc(b1-3)Gal(b1-4)GlcNAc(b1-6)]Man(a1-6)[Gal(b1-4)GlcNAc(b1-3)Gal(b1-4)GlcNAc(b1-2)[Gal(b1-4)GlcNAc(b1-4)]Man(a1-3)]Man(b1-4)GlcNAc(b1-4)[Fuc(a1-6)]GlcNAc	['Homo_sapiens']	0		N	['Homo']	['Hominidae']	['Primates']	['Mammalia']	['Chordata']	['Animalia']	['Eukarya']
230	Glc(b1-4)Man(b1-4)Man(b1-4)Man	['Amorphophallus_konjac', 'Bletilla_striata']				['Amorphophallus', 'Bletilla']	['Araceae', 'Orchidaceae']	['Alismatales', 'Asparagales']	['Monocotyledons ']	['Angiosperms']	['Plantae']	['Eukarya']	WURCS=2.0/5,6,5/[a2112h-1x_1-5][a2122h-1b_1-5_2*NCC/3=O_6*OSO/3=O/3=O][a2112h-1b_1-5_6*OSO/3=O/3=O][a2112h-1b_1-5][Aad21122h-2a_2-6_5*NCC/3=O]/1-2-3-2-4-5/a3-b1_b4-c1_c3-d1_d4-e1_e3-f2	G65911KY
231	Gal(b1-4)[Gal(b1-4)GlcNAc(b1-3)Gal(b1-4)Glc(b1-6)]GlcNAc	[]		Bacteria		[]	[]	[]	[]	[]	[]	[]	WURCS=2.0/5,10,9/[h2112h_2*NCC/3=O][a2112h-1b_1-5][a2112h-1a_1-5][a1221m-1a_1-5][a2122h-1b_1-5_2*NCC/3=O]/1-2-3-3-4-5-2-3-3-4/a3-b1_a6-f1_b4-c1_c3-d1_d2-e1_f4-g1_g4-h1_h3-i1_i2-j1	G10795LU
232	Gal(b1-3)Gal(a1-4)Gal	[]		Bacteria		[]	[]	[]	[]	[]	[]	[]	WURCS=2.0/5,5,4/[h2112h_2*NCC/3=O][a2112h-1b_1-5][a2122h-1a_1-5_2*NCC/3=O][a2122h-1b_1-5_2*NCC/3=O_6*OSO/3=O/3=O][a1221m-1a_1-5]/1-2-3-4-5/a3-b1_a6-d1_b4-c1_d3-e1	G51216IX
233	GlcNAcOAcNAla(b1-4)ManNAcNAmA(b1-4)QuiNAc-ol	['Vibrio_anguillarum']				['Vibrio']	['Vibrionaceae']	['Vibrionales']	['Gammaproteobacteria']	['Proteobacteria']	['Bacteria']	['Bacteria']
234	Gal(b1-2)[Gal(b1-3)][Gal(b1-4)][Gal(b1-6)]Glc	[]		Angiosperms		[]	[]	[]	[]	[]	[]	[]	WURCS=2.0/2,4,3/[a2122h-1x_1-5_2*N][a2122h-1b_1-5_2*N]/1-2-2-2/a4-b1_b4-c1_c4-d1	G16905EJ
235	NeuNAc(a2-6)Gal(b1-4)GlcNAc(b1-2)Man(a1-3)[Man(a1-6)]Man(b1-4)GlcNAc(b1-4)[Fuc(a1-6)]GlcNAc	['Sus_scrofa']			N	['Sus']	['Suidae']	['Artiodactyla']	['Mammalia']	['Chordata']	['Animalia']	['Eukarya']	WURCS=2.0/3,8,7/[a2112h-1a_1-5_2*NCC/3=O][a2122h-1b_1-5_2*NCC/3=O][a2112h-1b_1-5]/1-2-3-2-3-2-3-2/a3-b1_b4-c1_c3-d1_d4-e1_e3-f1_f4-g1_g3-h1	G00505CR
236	Glc(b1-4)[ManOAc(b1-4)GlcA(b1-2)Man(b1-3)]Glc(b1-4)Glc	['Xanthomonas_campestris']				['Xanthomonas']	['Xanthomonadaceae']	['Xanthomonadales']	['Gammaproteobacteria']	['Proteobacteria']	['Bacteria']	['Bacteria']
237	Glc(b1-3)[Glc(a1-4)]Glc(b1-3)Glc(b1-3)Glc(a1-3)Glc	['Pleurotus_ostreatus']				['Pleurotus']	['Pleurotaceae']	['Agaricales']	['Agaricomycetes']	['Basidiomycota']	['Fungi']	['Eukarya']
238	Xyl(b1-2)[Man(a1-3)][Man(a1-6)]Man(b1-4)GlcNAc(b1-4)[Fuc(a1-3)]GlcNAcN	['Robinia_pseudoacacia', 'Styphnolobium_japonicum', 'Viscum_album']				['Robinia', 'Styphnolobium', 'Viscum']	['Fabaceae', 'Santalaceae']	['Fabales', 'Santalales']	['Dicotyledons']	['Angiosperms']	['Plantae']	['Eukarya']
239	Rha(a1-3)Glc(b1-3)L-Thr	[]		Bacteria		[]	[]	[]	[]	[]	[]	[]	WURCS=2.0/3,5,4/[a211h-1a_1-5][a2211m-1a_1-5][a212h-1b_1-5]/1-2-3-3-3/a2-b1_b3-c1_b4-d1_d3-e1	G15674LA
240	Gal(b1-4)GlcNAc(b1-2)[NeuNAc(a2-3)Gal(b1-4)GlcNAc(b1-4)]Man(a1-3)[Gal(b1-4)GlcNAc(b1-2)Man(a1-6)]Man(b1-4)GlcNAc(b1-4)[Fuc(a1-6)]GlcNAc	[]		Chordata		[]	[]	[]	[]	[]	[]	[]	WURCS=2.0/3,4,3/[a1122h-1x_1-5][a1122h-1a_1-5][a1122h-1a_1-5_6*OPO/3O/3=O]/1-2-3-2/a2-b1_b2-c1_c2-d1	G73537QN
241	GlcNAc(b1-4)GlcNAc(b1-4)Man	[]		Bacteria		[]	[]	[]	[]	[]	[]	[]	WURCS=2.0/2,7,6/[a2122h-1x_1-5][a2122h-1b_1-5]/1-2-2-2-2-2-2/a3-b1_b3-c1_b6-g1_c3-d1_c6-f1_d3-e1	G88586HW
242	Gal(b1-4)GlcNAc(b1-3)[Fuc(a1-2)Gal(b1-4)GlcNAc(b1-6)]Gal(b1-4)GlcNAc(b1-3)Gal	[]		Chordata		[]	[]	[]	[]	[]	[]	[]	WURCS=2.0/3,4,3/[a2122h-1a_1-5_2*N][a2122h-1b_1-5_2*N_4*OPO/3O/3=O][Aad1122h-2a_2-6]/1-2-3-3/a6-b1_b6-c2_c4-d2	G17489BR
243	GlcNAc(a1-2)Rha(a1-2)[Rha(a1-3)]Rha(a1-3)Rha(a1-3)GlcNAc	['Ralstonia_solanacearum']				['Ralstonia']	['Burkholderiaceae']	['Burkholderiales']	['Betaproteobacteria']	['Proteobacteria']	['Bacteria']	['Bacteria']
244	Fruf(b2-6)Fruf(b2-6)Fruf(b2-6)Fruf(b1-2)Glc	['Lolium_temulentum', 'Triticum_aestivum']				['Lolium', 'Triticum']	['Poaceae']	['Poales']	['Monocotyledons ']	['Angiosperms']	['Plantae']	['Eukarya']
245	NeuNAc(a2-3)[GalNAc(b1-4)]GalNAc(b1-3)Gal(b1-4)Gal(b1-3)GalNAc	[]		Chordata		[]	[]	[]	[]	[]	[]	[]	WURCS=2.0/5,10,9/[a2122h-1b_1-5_2*NCC/3=O][a1122h-1b_1-5][a1122h-1a_1-5][a2112h-1b_1-5][Aad21122h-2a_2-6_5*NCC/3=O]/1-2-3-1-4-5-3-1-4-5/a4-b1_b3-c1_b6-g1_c2-d1_d4-e1_e6-f2_g2-h1_h4-i1_i3-j2	G93880KF
246	[Galf(b1-2)]Man(a1-6)Man	['Coniella_sp', 'Copromyces_sp', 'Cryptodiaporthe_sp', 'Cryptosporella_sp', 'Diplogelasinospora_sp', 'Gelasinospora_sp', 'Greeneria_sp', 'Harknessia_sp', 'Melanconiella_sp', 'Melanconis_sp', 'Ophiovalsa_sp', 'Pilidiella_sp', 'Plagiostoma_sp', 'Sordaria_sp', 'Trichoderma_gelatinosum']				['Coniella', 'Copromyces', 'Cryptodiaporthe', 'Cryptosporella', 'Diplogelasinospora', 'Gelasinospora', 'Greeneria', 'Harknessia', 'Melanconiella', 'Melanconis', 'Ophiovalsa', 'Pilidiella', 'Plagiostoma', 'Sordaria', 'Trichoderma']	['Gnomoniaceae', 'Harknessiaceae', 'Hypocreaceae', 'Lasiosphaeriaceae', 'Melanconidaceae', 'Melanconiellaceae', 'Schizoparmeaceae', 'Sordariaceae']	['Diaporthales', 'Hypocreales', 'Sordariales', 'Sphaeriales']	['Ascomycetes', 'Sordariomycetes']	['Ascomycota']	['Fungi']	['Eukarya']
247	GlcOPyr(b1-6)Gal(a1-4)GlcA(b1-4)Glc(b1-4)Glc(b1-4)Glc(b1-6)Glc(a1-4)GlcA(b1-4)GlcA(b1-4)Glc	[]		Bacteria		[]	[]	[]	[]	[]	[]	[]
248	Man(b1-4)Glc(b1-4)Glc(b1-4)Man	['Amorphophallus_konjac']				['Amorphophallus']	['Araceae']	['Alismatales']	['Monocotyledons ']	['Angiosperms']	['Plantae']	['Eukarya']	WURCS=2.0/6,13,12/[a2122h-1a_1-5_2*NCC/3=O][a2122h-1b_1-5_2*NCC/3=O][a1122h-1b_1-5][a1122h-1a_1-5][a2122h-1a_1-5][a2112h-1x_1-5]/1-2-3-4-4-4-5-6-4-4-4-4-4/a4-b1_b4-c1_c3-d1_c6-i1_d2-e1_e2-f1_f3-g1_g3-h1_i3-j1_i6-l1_j2-k1_l2-m1	G15644XE
249	GlcNAc(b1-2)GlcA(b1-3)Gal(b1-3)GalNAc	['Escherichia_coli']				['Escherichia']	['Enterobacteriaceae']	['Enterobacterales']	['Gammaproteobacteria']	['Proteobacteria']	['Bacteria']	['Bacteria']
250	Rha(a1-3)Gal(a1-2)Rha	['Lactococcus_lactis']				['Lactococcus']	['Streptococcaceae']	['Lactobacillales']	['Bacilli']	['Firmicutes']	['Bacteria']	['Bacteria']
251	Fuc(a1-2)[Fuc(a1-3)Fuc(a1-3)Fuc(a1-3)]Fuc(a1-3)Fuc	[]		Bacteria		[]	[]	[]	[]	[]	[]	[]	WURCS=2.0/2,2,1/[a1211m-1a_1-5_2*OCC/3=O_3*OC][a2122h-1b_1-5]/1-2/a4-b1	G63706ZZ
252	NeuNAc(a2-6)Gal(b1-4)GlcNAc(b1-2)[NeuNAc(a2-6)Gal(b1-4)GlcNAc(b1-4)]Man(a1-3)[NeuNAc(a2-6)Gal(b1-4)GlcNAc(b1-2)[Gal(b1-4)GlcNAc(b1-6)]Man(a1-6)]Man(b1-4)GlcNAc(b1-4)GlcNAc	[]		Chordata		[]	[]	[]	[]	[]	[]	[]	WURCS=2.0/2,6,5/[a122h-1a_1-4][a122h-1b_1-4]/1-1-1-2-1-2/a5-b1_b3-c1_b5-e1_c2-d1_e2-f1	G46014AY
253	NeuNAc(a2-3)Gal(b1-4)[Fuc(a1-6)]GlcN	[]		Animalia		[]	[]	[]	[]	[]	[]	[]	WURCS=2.0/4,8,7/[a2122h-1x_1-5_2*NCC/3=O][a2122h-1b_1-5_2*NCC/3=O][a1122h-1b_1-5][a1122h-1a_1-5]/1-2-3-4-4-4-4-4/a4-b1_b4-c1_c3-d1_c6-h1_d2-e1_d6-g1_e2-f1	G71714EQ
254	NeuNAc(a2-6)GalNAc(b1-4)GlcNAc(b1-2)Man(a1-3)[Kdn(a2-3)Gal(b1-4)GlcNAc(b1-2)[Kdn(a2-3)Gal(b1-4)GlcNAc(b1-6)]Man(a1-6)]Man(b1-4)GlcNAc(b1-4)[Fuc(a1-6)]GlcNAc	[]		Chordata		[]	[]	[]	[]	[]	[]	[]	WURCS=2.0/3,3,2/[Aad1122h-2a_2-6][Aa11122h-2a_2-6_7*OP^XOCCN/3O/3=O][a11221h-1a_1-5]/1-2-3/a4-b2_a5-c1	G05606SA
255	Glc(b1-3)GalNAc(b1-3)[D-FucNAlaAc(a1-4)]Gal(b1-2)Ery-ol	['Cronobacter_dublinensis', 'Cronobacter_sakazakii']				['Cronobacter']	['Enterobacteriaceae']	['Enterobacterales']	['Gammaproteobacteria']	['Proteobacteria']	['Bacteria']	['Bacteria']
256	NeuNAcOAc(a2-3)Gal(b1-4)GlcNAc	[]		Eukarya		[]	[]	[]	[]	[]	[]	[]
257	Gal(b1-4)[Fuc(a1-3)]GlcNAc(b1-3)Gal(b1-4)GlcNAc(b1-2)[Gal(b1-4)[Fuc(a1-3)]GlcNAc(b1-3)Gal(b1-4)GlcNAc(b1-4)]Man(a1-3)[GlcNAc(b1-4)][Man(a1-3)[Man(a1-6)]Man(a1-6)]Man(b1-4)GlcNAc(b1-4)GlcNAc	[]		Chordata		[]	[]	[]	[]	[]	[]	[]	WURCS=2.0/8,18,17/[a2122h-1x_1-5_2*NCC/3=O][a2122h-1b_1-5_2*NCC/3=O][a1122h-1b_1-5][a212h-1b_1-4][a1122h-1a_1-5][a2112h-1b_1-5_2*NCC/3=O][a2112h-1b_1-5_3*OC][a1221m-1a_1-5]/1-2-3-4-5-2-6-7-7-7-5-2-6-7-7-7-7-8/a4-b1_a6-r1_b4-c1_c2-d1_c3-e1_c6-k1_e2-f1_f4-g1_g3-h1_g6-j1_h6-i1_k2-l1_l4-m1_m3-n1_m6-p1_n6-o1_p6-q1	G11402QP
258	GlcNAc(b1-2)[GlcNAc(b1-4)]Man(a1-3)[GlcNAc(b1-3)Gal(b1-4)GlcNAc(b1-2)[GlcNAc(b1-3)Gal(b1-4)GlcNAc(b1-6)]Man(a1-6)]Man(b1-4)GlcNAc(b1-4)[Fuc(a1-6)]GlcNAc	[]		Chordata		[]	[]	[]	[]	[]	[]	[]	WURCS=2.0/2,10,9/[a1122h-1a_1-5][a211h-1a_1-4]/1-1-1-1-2-1-1-1-1-2/a2-b1_a6-c1_c2-d1_c6-f1_d2-e1_f2-g1_f6-h1_h2-i1_i2-j1	G59734TZ
259	Gal(a1-2)Gal(a1-2)Man(a1-2)Man	[]		Eukarya		[]	[]	[]	[]	[]	[]	[]	WURCS=2.0/5,14,13/[a2122h-1x_1-5_2*NCC/3=O][a2122h-1b_1-5_2*NCC/3=O][a1122h-1b_1-5][a1122h-1a_1-5][a2112h-1b_1-5]/1-2-3-4-2-5-2-5-2-5-4-2-5-5/a4-b1_b4-c1_c3-d1_c6-k1_d2-e1_e4-f1_f3-g1_g4-h1_h3-i1_i4-j1_k2-l1_l4-m1_m3-n1	G80952QT
260	Gal(b1-6)Gal(b1-6)Gal(b1-6)Gal(b1-6)Glc(b1-6)Glc(b1-6)Glc(b1-6)Glc	[]		Basidiomycota		[]	[]	[]	[]	[]	[]	[]	WURCS=2.0/3,5,4/[a2122m-1b_1-5][a2211m-1a_1-5][a212h-1b_1-5]/1-2-3-3-2/a2-b1_a3-e1_b4-c1_c3-d1	G87016OQ
261	XylOMe(b1-3)XylOMe(b1-2)[RhaOMe(a1-6)]GlcOMe(b1-2)GlcOMe-ol	['Gymnocladus_chinensis']				['Gymnocladus']	['Fabaceae']	['Fabales']	['Dicotyledons']	['Angiosperms']	['Plantae']	['Eukarya']
262	Ara(a1-2)Ara(a1-4)Glc	['Androsace_septentrionalis']				['Androsace']	['Primulaceae']	['Ericales']	['Dicotyledons']	['Angiosperms']	['Plantae']	['Eukarya']	WURCS=2.0/5,6,5/[a2122h-1x_1-5_2*NCC/3=O][a1122h-1b_1-5][a1122h-1a_1-5][a2122h-1b_1-5_2*NCC/3=O][a2112h-1b_1-5]/1-2-3-3-4-5/a4-b1_b3-c1_b6-d1_d2-e1_e4-f1	G23211XT
263	Man(a1-2)[Man(a1-6)]Man(a1-3)[Man(a1-3)[Man(a1-2)Man(a1-6)]Man(a1-6)]Man(b1-4)GlcNAc(b1-4)GlcNAc	[]		Ascomycota		[]	[]	[]	[]	[]	[]	[]	WURCS=2.0/3,3,2/[a2112h-1x_1-5][a2122h-1a_1-5][a1221m-1b_1-5]/1-2-3/a3-b1_a4-c1	G20862VU
264	GalfOAc(b1-3)GlcA(b1-3)GalfOAc	['Brevibacterium_aurantiacum']				['Brevibacterium']	['Brevibacteriaceae']	['Actinomycetales']	['Actinobacteria']	['Actinobacteria']	['Bacteria']	['Bacteria']
265	Kdo(a2-4)[Glc(a1-3)[Hep(a1-7)]Hep(a1-3)Hep(a1-5)]Kdo(a2-6)GlcNAc(b1-6)GlcNAc	[]		Bacteria		[]	[]	[]	[]	[]	[]	[]	WURCS=2.0/6,8,7/[a2122h-1b_1-5][a2112h-1b_1-5][a2122h-1b_1-5_2*NCC/3=O][a1221m-1a_1-5][a2112h-1a_1-5_2*NCC/3=O][Aad21122h-2a_2-6_5*NCC/3=O]/1-2-3-2-4-5-2-6/a4-b1_b3-c1_c4-d1_d2-e1_d3-f1_f3-g1_g3-h2	G77426UJ
266	QuiNAc(b1-6)GlcNAc(a1-4)GlcA(b1-3)GalNAc	[]		Bacteria		[]	[]	[]	[]	[]	[]	[]	WURCS=2.0/5,7,6/[a1122h-1x_1-5][a2122h-1b_1-5][a1122h-1b_1-5][a2112h-1a_1-5][a2112h-1b_1-5]/1-2-3-2-4-5-4/a4-b1_a6-g1_b4-c1_c4-d1_c6-e1_e2-f1	G04668IX
267	Fuc(a1-3)[Gal(b1-4)]GlcNAc(b1-2)Man(a1-3)[Fuc(a1-3)[Gal(b1-4)]GlcNAc(b1-2)Man(a1-6)]Man(b1-4)GlcNAc(b1-4)[Fuc(a1-6)]GlcNAc	['Homo_sapiens']	0		N	['Homo']	['Hominidae']	['Primates']	['Mammalia']	['Chordata']	['Animalia']	['Eukarya']
268	[Gal(b1-3)Gal(b1-3)Gal(b1-3)]Gal(b1-4)ManOP(a1-6)Gal	['Leishmania_major']				['Leishmania']	['Trypanosomatidae']	['Trypanosomatida']	['Kinetoplastida']	['Euglenozoa']	['Excavata']	['Eukarya']
269	Man(a1-4)[Man(b1-6)]Man(b1-4)GlcNAc(b1-4)GlcNAc	[]		Ascomycota		[]	[]	[]	[]	[]	[]	[]	WURCS=2.0/5,16,15/[a2122h-1b_1-5_2*NCC/3=O][a1122h-1b_1-5][a1122h-1a_1-5][a2112h-1b_1-5][Aad21122h-2a_2-6]/1-1-2-3-1-4-5-3-1-4-1-4-1-4-1-4/a4-b1_b4-c1_c3-d1_c6-h1_d2-e1_e4-f1_f6-g2_h2-i1_i4-j1_j3-k1_k4-l1_l3-m1_m4-n1_n3-o1_o4-p1	G34951CL
270	Gal(a1-3)[GlcA(b1-4)]Rha	[]		Bacteria		[]	[]	[]	[]	[]	[]	[]	WURCS=2.0/3,3,2/[a2122h-1x_1-5][a2112h-1b_1-5][a1221m-1a_1-5]/1-2-3/a3-b1_b2-c1	G43888BM
271	Kdo(a2-4)[Glc(a1-6)Glc(a1-6)Glc(b1-4)GlcOP(a1-5)]Ko(a2-6)GlcN(b1-6)GlcN	[]		Bacteria		[]	[]	[]	[]	[]	[]	[]	WURCS=2.0/2,2,1/[a2122h-1b_1-5_2*N_3*N][a2122h-1b_1-5_2*N_3*N_4*OPO/3O/3=O]/1-2/a6-b1	G86053TC
272	GalNAc(b1-4)[NeuNAc(a2-3)]Gal(b1-4)GlcNAc(b1-4)[NeuNAc(a2-6)Gal(b1-4)GlcNAc(b1-2)]Man(a1-3)[Gal(b1-4)GlcNAc(b1-2)Man(a1-6)]Man(b1-4)GlcNAc(b1-4)[Fuc(a1-6)]GlcNAc	['Homo_sapiens']	0		N	['Homo']	['Hominidae']	['Primates']	['Mammalia']	['Chordata']	['Animalia']	['Eukarya']
273	QuiNAc(b1-3)Rha(a1-2)[LDManHep(a1-7)][Rha(a1-3)]LDManHep(a1-3)[LDManHep(a1-6)Glc(b1-4)]LDManHep(a1-5)[Ko(a2-4)]Kdo	['Burkholderia_multivorans']				['Burkholderia']	['Burkholderiaceae']	['Burkholderiales']	['Betaproteobacteria']	['Proteobacteria']	['Bacteria']	['Bacteria']
274	Fuc(a1-2)[Gal(a1-3)]Gal(b1-4)GlcNAc(b1-2)Man(a1-6)[Gal(b1-4)GlcNAc(b1-2)Man(a1-3)]Man(b1-4)GlcNAc(b1-4)[Fuc(a1-6)]GlcNAc	['Homo_sapiens']	0		N	['Homo']	['Hominidae']	['Primates']	['Mammalia']	['Chordata']	['Animalia']	['Eukarya']
275	Glc(a1-2)Glc(a1-3)Glc(a1-3)Man(a1-2)Man(a1-2)[Man(a1-2)Man(a1-6)]Man(a1-3)[Man(a1-6)]Man(b1-4)GlcNAc(b1-4)GlcNAc	['Saccharomyces_cerevisiae']			N	['Saccharomyces']	['Saccharomycetaceae']	['Saccharomycetales']	['Saccharomycetes']	['Ascomycota']	['Fungi']	['Eukarya']	WURCS=2.0/7,11,10/[a2122h-1b_1-5_2*NCC/3=O][a1122h-1a_1-5][a1122h-1b_1-5][a2112m-1a_1-5][a2112h-1b_1-5][Aad21122h-2a_2-6_5*NCC/3=O][a2112m-1b_1-5]/1-1-2-3-1-4-5-6-2-2-7/a4-b1_a6-k1_b4-c1_c3-d1_c6-i1_d2-e1_e3-f1_e4-g1_g3-h2_i3-j1	G71854TX
276	Glc(b1-6)[Xyl(b1-4)]Glc	[]		Angiosperms		[]	[]	[]	[]	[]	[]	[]	WURCS=2.0/6,14,13/[a2122h-1x_1-5_2*NCC/3=O][a2122h-1b_1-5_2*NCC/3=O][a1122h-1b_1-5][a1122h-1a_1-5][a2122h-1a_1-5][a1221m-1a_1-5]/1-2-3-4-4-4-5-5-4-4-4-4-4-6/a4-b1_a6-n1_b4-c1_c3-d1_c6-i1_d2-e1_e2-f1_f3-g1_g3-h1_i3-j1_i6-l1_j2-k1_l2-m1	G58031ME
277	Glc(b1-4)GlcA(b1-4)[Glc(b1-4)Glc(b1-6)]GlcNAc	[]		Agaricomycetes		[]	[]	[]	[]	[]	[]	[]	WURCS=2.0/3,4,3/[a2121A-1a_1-5_2*OSO/3=O/3=O_3*OCC][a2122h-1b_1-5_4*OSO/3=O/3=O][a2122h-1b_1-5_3*OSO/3=O/3=O_6*OCC]/1-2-1-3/a4-b1_b3-c1_c4-d1	G88669PQ
278	Glc(b1-3)Glc(b1-3)[Glc(b1-4)]Glc(b1-3)Glc(b1-3)Glc	['Calocybe_indica']				['Calocybe']	['Lyophyllaceae']	['Agaricales']	['Agaricomycetes']	['Basidiomycota']	['Fungi']	['Eukarya']
279	Kdo(a2-4)[GlcN(a1-2)[Gal(a1-2)Man(a1-4)Rha(a1-3)Gal(a1-2)Man(a1-4)Rha(a1-3)Gal(a1-2)Man(a1-4)Rha(a1-3)Gal(b1-4)]Glc(a1-2)Gal(a1-3)[Gal(a1-6)]Glc(a1-3)[LDManHep(a1-7)]LDManHep(a1-3)LDManHep(a1-5)]Kdo(a2-6)GlcN(b1-6)GlcN	[]		Bacteria		[]	[]	[]	[]	[]	[]	[]	WURCS=2.0/4,8,7/[a2122h-1x_1-5][a2122h-1b_1-5][a212h-1a_1-5][a211h-1a_1-4]/1-2-2-2-2-3-3-4/a4-b1_b4-c1_c4-d1_c6-g1_d4-e1_d6-f1_g2-h1	G88507RR
280	Gal(b1-4)GlcNAc(b1-2)[Gal(b1-4)GlcNAc(b1-4)]Man(a1-3)[Gal(b1-4)GlcNAc(b1-3)Gal(b1-4)GlcNAc(b1-2)[Gal(b1-4)GlcNAc(b1-3)Gal(b1-4)GlcNAc(b1-6)]Man(a1-6)]Man(b1-4)GlcNAc(b1-4)[Fuc(a1-6)]GlcNAc	[]		Chordata		[]	[]	[]	[]	[]	[]	[]	WURCS=2.0/3,4,3/[h2112h_2*NCC/3=O][a2112h-1b_1-5][a2122h-1b_1-5_2*NCC/3=O]/1-2-3-2/a4-b1_b3-c1_c3-d1	G77344EP
281	Gal(b1-3)GlcNAc(b1-6)Gal(b1-4)[Fuc(b1-3)]Glc	[]		Eukarya		[]	[]	[]	[]	[]	[]	[]	WURCS=2.0/4,5,4/[a2122h-1x_1-5][a2112h-1b_1-5][a2122h-1b_1-5_2*NCC/3=O][a2112m-1a_1-5]/1-2-3-4-2/a4-b1_b3-c1_c3-d1_c4-e1	G94379JQ
282	GlcA(b1-4)GalNAc(b1-4)GlcNAc(b1-4)GlcNAc(b1-2)Man(a1-6)[GalNAc(b1-4)[Fuc(a1-3)]GlcNAcOPCho(b1-2)Man(a1-3)]Man(b1-4)GlcNAc(b1-4)[Fuc(a1-6)]GlcNAc	['Dirofilaria_immitis']				['Dirofilaria']	['Onchocercidae']	['Rhabditida']	['Chromadorea']	['Nematoda']	['Animalia']	['Eukarya']
283	GlcNAc(a1-2)LDManHepOPEtn(a1-3)[Gal(a1-4)Gal(b1-4)Glc(b1-4)]LDManHep(a1-5)Kdo	[]		Bacteria		[]	[]	[]	[]	[]	[]	[]	WURCS=2.0/6,9,8/[a2122h-1x_1-5_2*NCC/3=O][a1122h-1b_1-5][a1122h-1a_1-5][a2122h-1b_1-5_2*NCC/3=O][a2112h-1b_1-5][Aad21122h-2a_2-6_5*NCC/3=O]/1-2-3-4-5-3-4-5-6/a4-b1_b3-c1_b6-f1_c2-d1_d4-e1_f2-g1_g4-h1_h6-i2	G52558CF
284	[Xyl(a1-6)]Glc(b1-4)[Gal(b1-2)Xyl(a1-6)]Glc(b1-4)[Gal(b1-2)Xyl(a1-6)]Glc(b1-4)Glc(b1-4)[Araf(a1-2)Xyl(a1-6)]Glc(b1-4)[Xyl(a1-6)]Glc(b1-4)[Xyl(a1-6)]Glc(b1-4)Glc(b1-4)Glc	['Tamarindus_indica']				['Tamarindus']	['Fabaceae']	['Fabales']	['Dicotyledons']	['Angiosperms']	['Plantae']	['Eukarya']
285	Fuc(a1-2)Gal(b1-3)[Fuc(a1-2)][GlcNAc(b1-6)]Gal(b1-3)[NeuNAc(a2-6)]GalNAc	['Bufotes_viridis']			O	['Bufotes']	['Bufonidae']	['Anura']	['Amphibia']	['Chordata']	['Animalia']	['Eukarya']
286	Rha(a1-2)Rha(a1-2)GlcA	[]		Dicotyledons		[]	[]	[]	[]	[]	[]	[]	WURCS=2.0/3,3,2/[a2122A-1b_1-5][a2122h-1b_1-5][a2211m-1a_1-5]/1-2-3/a4-b1_b2-c1	G28758WB
287	Gal(b1-4)GlcNAc(b1-2)Man(a1-3)[GlcNAc(b1-4)][Gal(a1-3)Gal(b1-4)GlcNAc(b1-2)Man(a1-6)]Man(b1-4)GlcNAc(b1-4)GlcNAc	[]		Animalia		[]	[]	[]	[]	[]	[]	[]	WURCS=2.0/3,3,2/[a2122h-1b_1-5_2*NCC/3=O][a1122h-1a_1-5_6*OP^XOCCN/3O/3=O][a1122h-1a_1-5]/1-2-3/a4-b1_b2-c1	G58749ZN
288	Glc(a1-4)[Gal(b1-6)]Glc	[]		Bacteria		[]	[]	[]	[]	[]	[]	[]	WURCS=2.0/5,8,7/[Aad1122h-2a_2-6][a11221h-1a_1-5][a2112h-1b_1-5][a2122h-1a_1-5][a2122h-1b_1-5]/1-2-2-2-3-4-5-5/a5-b1_b3-c1_b4-h1_c2-d1_c3-f1_d2-e1_f4-g1	G07373MS
289	NeuNAc(a2-3)GalOS(b1-4)GlcNAc(b1-3)Gal(b1-3)[NeuNAc(a2-3)Gal(b1-4)GlcNAc(b1-6)]GalNAc	[]		Chordata		[]	[]	[]	[]	[]	[]	[]	WURCS=2.0/5,8,7/[a2122h-1b_1-5][a2112h-1b_1-5][Aad21122h-2a_2-6_5*NCC/3=O][Aad21122h-2a_2-6_5*NCC/3=O_9*OCC/3=O][a2112h-1b_1-5_2*NCC/3=O]/1-2-3-4-5-2-3-3/a4-b1_b3-c2_b4-e1_c8-d2_e3-f1_f3-g2_g8-h2	G50739TK
290	GlcNMe(b1-4)GlcNAc(b1-4)GlcNAc(b1-4)GlcNAc(b1-4)GlcNAc	[]		Bacteria		[]	[]	[]	[]	[]	[]	[]	WURCS=2.0/3,3,2/[a2112h-1b_1-5][ad221m-1a_1-5][a2112h-1a_1-5]/1-2-3/a2-b1_a3-c1	G95908GL
291	[Ara(a1-3)]Xyl(b1-4)Xyl(b1-4)[Gal(b1-3)]Xyl(b1-4)Xyl	['Linum_usitatissimum']				['Linum']	['Linaceae']	['Malpighiales']	['Dicotyledons']	['Angiosperms']	['Plantae']	['Eukarya']
292	GlcNAc(b1-2)[GlcNAc(b1-4)]Man(a1-3)[Gal(a1-3)Gal(b1-4)GlcNAc(b1-2)Man(a1-6)]Man(b1-4)GlcNAc(b1-4)[Fuc(a1-6)]GlcNAc	['Bos_taurus']			N	['Bos']	['Bovidae']	['Artiodactyla']	['Mammalia']	['Chordata']	['Animalia']	['Eukarya']	WURCS=2.0/2,3,2/[a222h-1x_1-4][a222h-1a_1-4]/1-2-2/a5-b1_b5-c1	G23221TM
293	Glc(b1-6)[GalNAc(a1-2)Gal(b1-4)]GlcNAc(b1-3)Gal(a1-4)Man(b1-3)Glc	['Bacteroides_vulgatus']				['Bacteroides']	['Bacteroidaceae']	['Bacteroidales']	['Bacteroidia']	['Bacteroidetes']	['Bacteria']	['Bacteria']
294	Gal(a1-6)Gal(b1-6)Man	['Handkea_excipuliformis', 'Papiliotrema_laurentii']				['Handkea', 'Papiliotrema']	['Agaricaceae', 'Tremellaceae']	['Agaricales', 'Tremellales']	['Agaricomycetes', 'Tremellomycetes']	['Basidiomycota']	['Fungi']	['Eukarya']
295	GalNAc(a1-3)[GlcNAcOAc(a1-4)]GalNAc(a1-4)Glc(a1-4)Gal(b1-3)GalNAc	['Shigella_dysenteriae']				['Shigella']	['Enterobacteriaceae']	['Enterobacterales']	['Gammaproteobacteria']	['Proteobacteria']	['Bacteria']	['Bacteria']
296	Gal(a1-4)[Fuc(a1-2)]Gal(b1-4)GlcNAc	[]		Chordata		[]	[]	[]	[]	[]	[]	[]	WURCS=2.0/4,4,3/[a2122h-1b_1-5_2*N][a2112h-1b_1-5][Aad21122h-2a_2-6_5*NCC/3=O][a1221m-1a_1-5]/1-2-3-4/a4-b1_a6-d1_b3-c2	G65090FQ
297	NeuNAc(a2-3)Gal(b1-4)GlcNAc(b1-3)Gal(b1-4)Glc	[]	1	Bacteria		[]	[]	[]	[]	[]	[]	[]	WURCS=2.0/2,2,1/[a2122A-1x_1-5][a2122h-1a_1-5_2*NCC/3=O_6*OSO/3=O/3=O]/1-2/a4-b1	G04652PB
298	NeuNAc(a2-3)Gal(b1-4)GlcNAc(b1-2)Man(a1-3)[Man(a1-3)Man(a1-6)]Man(b1-4)GlcNAc(b1-4)GlcNAc	['Homo_sapiens', 'MurineLeukemia_Virus']	0		N	['Gammaretrovirus', 'Homo']	['Hominidae', 'Retroviridae']	['Ortervirales', 'Primates']	['Mammalia', 'Virus']	['Chordata', 'Virus']	['Animalia', 'Virus']	['Eukarya', 'Virus']	WURCS=2.0/5,10,9/[a2122h-1x_1-5_2*NCC/3=O][a2112h-1b_1-5][a2122h-1b_1-5_2*NCC/3=O][Aad21122h-2a_2-6_5*NCC/3=O][a1221m-1a_1-5]/1-2-3-2-3-2-4-3-2-5/a4-b1_b3-c1_c4-d1_d3-e1_d6-h1_e4-f1_f3-g2_h4-i1_i2-j1	G44503UE
299	NeuNAc(a2-3)Gal(b1-4)GlcNAcOS(b1-6)[NeuNAc(a2-3)Gal(b1-3)]GalNAc	['Homo_sapiens']	0		O	['Homo']	['Hominidae']	['Primates']	['Mammalia']	['Chordata']	['Animalia']	['Eukarya']
300	Kdo(a2-4)Kdo(a2-6)GlcNAcOP(b1-6)GlcNAcOP	['Chlamydia_trachomatis']				['Chlamydia']	['Chlamydiaceae']	['Chlamydiales']	['Chlamydiae']	['Chlamydiae']	['Bacteria']	['Bacteria']
301	GlcOMeA(a1-2)[Xyl(b1-4)]Xyl(b1-4)Xyl-onic	[]		Angiosperms		[]	[]	[]	[]	[]	[]	[]
302	Gal(b1-3)[Fuc(a1-4)]GlcNAc(b1-3)Gal(b1-4)[Fuc(a1-3)]GlcNAc(b1-3)Gal(b1-4)[Fuc(a1-3)]Glc	[]		Animalia		[]	[]	[]	[]	[]	[]	[]	WURCS=2.0/7,9,8/[a2122h-1a_1-5][a2122h-1a_1-5_6*OC][a2211m-1a_1-5][a2122h-1b_1-5][a212h-1b_1-5][a2211h-1a_1-5_3*OC][a2211m-1a_1-5_4*OC]/1-2-3-4-4-3-5-6-7/a1-b1_b3-c1_c3-d1_d3-e1_e3-f1_f2-g1_f3-h1_h2-i1	G76520HD
303	Man(a1-4)GlcNAc(a1-4)GlcNAc	[]		Dicotyledons		[]	[]	[]	[]	[]	[]	[]	WURCS=2.0/2,6,5/[a1122h-1a_1-5][a2122h-1a_1-5]/1-1-1-2-2-2/a2-b1_b2-c1_c3-d1_d3-e1_e2-f1	G30105ZZ
304	GlcNAc(a1-4)GalNAc(a1-3)[Glc(b1-2)]Man(b1-4)Man(b1-3)GlcNAc	['Escherichia_coli']				['Escherichia']	['Enterobacteriaceae']	['Enterobacterales']	['Gammaproteobacteria']	['Proteobacteria']	['Bacteria']	['Bacteria']
305	Gal(b1-4)[Xyl(b1-3)]GlcNAc	[]		Bacteria		[]	[]	[]	[]	[]	[]	[]	WURCS=2.0/5,9,8/[a1122h-1x_1-5][a1122h-1a_1-5][a2122h-1b_1-5_2*NCC/3=O][a2112h-1b_1-5][Aad21122h-2a_2-6_5*NCC/3=O]/1-2-3-4-5-2-3-4-5/a3-b1_a6-f1_b2-c1_c4-d1_d6-e2_f2-g1_g4-h1_h6-i2	G04781XK
306	Glc(a1-3)Glc(a1-6)Glc(a1-3)Glc	[]		Bacteria		[]	[]	[]	[]	[]	[]	[]	WURCS=2.0/2,3,2/[a211h-1x_1-4][a211h-1a_1-4]/1-2-2/a5-b1_b3-c1	G80534OA
307	[Gal(b1-2)Xyl(a1-6)]Glc(b1-4)[Xyl(a1-6)]Glc(b1-4)Glc(b1-4)Glc	['Tamarindus_indica']				['Tamarindus']	['Fabaceae']	['Fabales']	['Dicotyledons']	['Angiosperms']	['Plantae']	['Eukarya']
308	NeuNAc(a2-6)[Fuc(a1-2)]Gal(b1-4)GlcNAc	[]		Chordata		[]	[]	[]	[]	[]	[]	[]	WURCS=2.0/4,5,4/[a2122h-1x_1-5][a2112h-1b_1-5][Aad21122h-2a_2-6_1*N_5*NCC/3=O][a2112h-1b_1-5_2*NCC/3=O]/1-2-3-4-2/a4-b1_b3-c2_b4-d1_d3-e1	G17584JU
309	Glc(a1-1)[Man(a1-3)Man(a1-2)Rha(a1-2)L-Aco(a1-2)Rha(a1-2)Rha(a1-3)Rha(a1-3)]Glc	[]		Bacteria		[]	[]	[]	[]	[]	[]	[]
310	Gal(b1-6)[Rha(a1-4)GlcA(a1-3)]Man(a1-3)Glc(b1-3)[Gal(b1-2)Rha(a1-4)][Gal(a1-2)]GlcA(a1-3)[Gal(b1-6)]Man(a1-3)Glc	['Burkholderia_pyrrocinia']				['Burkholderia']	['Burkholderiaceae']	['Burkholderiales']	['Betaproteobacteria']	['Proteobacteria']	['Bacteria']	['Bacteria']
311	Glc(b1-3)Rha(a1-4)Xyl	['Thalictrum_sp']				['Thalictrum']	['Ranunculaceae']	['Ranunculales']	['Dicotyledons']	['Angiosperms']	['Plantae']	['Eukarya']	WURCS=2.0/1,1,0/[o2121h]/1/	G55420MQ
312	[Ribf(b1-4)GlcA(b1-4)]Gal(a1-6)Man(a1-2)Man(a1-3)GalNAc(b1-3)Gal	['Escherichia_coli', 'Shigella_boydii']				['Escherichia', 'Shigella']	['Enterobacteriaceae']	['Enterobacterales']	['Gammaproteobacteria']	['Proteobacteria']	['Bacteria']	['Bacteria']
313	Glc(b1-3)[Glc(b1-6)Glc(b1-6)Glc(b1-6)Glc(b1-6)]Glc(b1-3)Glc(b1-3)Glc	['Candida_glabrata']				['Candida']	['Saccharomycetaceae']	['Saccharomycetales']	['Saccharomycetes']	['Ascomycota']	['Fungi']	['Eukarya']
314	GlcNMeOCmOVac(b1-4)GlcNAc(b1-4)GlcNAc(b1-4)[FucOMe(a1-6)]GlcNAc	['Bradyrhizobium_elkanii']				['Bradyrhizobium']	['Bradyrhizobiaceae']	['Rhizobiales']	['Alphaproteobacteria']	['Proteobacteria']	['Bacteria']	['Bacteria']
315	Araf(a1-2)Xyl(a1-6)Glc(b1-4)[Araf(a1-2)Xyl(a1-6)]Glc(b1-4)Glc	['Nicotiana_tabacum']				['Nicotiana']	['Solanaceae']	['Solanales']	['Dicotyledons']	['Angiosperms']	['Plantae']	['Eukarya']	WURCS=2.0/2,5,4/[a1122h-1a_1-5][a1122h-1b_1-5]/1-2-2-2-2/a4-b1_b4-c1_c4-d1_d4-e1	G58879KH
316	Man(a1-2)[Rha(a1-3)]Glc	[]		Bacteria		[]	[]	[]	[]	[]	[]	[]	WURCS=2.0/6,12,11/[h2122h_2*NCC/3=O][a2122h-1b_1-5_2*NCC/3=O][a1122h-1b_1-5][a1122h-1a_1-5][a2112h-1b_1-5][a1221m-1a_1-5]/1-2-3-4-2-5-6-2-4-2-5-6/a4-b1_a6-l1_b4-c1_c3-d1_c4-h1_c6-i1_d2-e1_e4-f1_f2-g1_i2-j1_j4-k1	G55327VV
317	NeuNAc(a2-3)Gal(b1-4)GlcNAc(b1-3)Gal(b1-4)GlcNAc(b1-3)Gal(b1-4)[Fuc(a1-3)]GlcNAc	[]		Chordata		[]	[]	[]	[]	[]	[]	[]	WURCS=2.0/4,8,7/[a2122h-1x_1-5][a2122h-1b_1-5_2*NCC/3=O][a1221m-1a_1-5][a2112h-1b_1-5]/1-2-3-4-2-3-4-3/a3-b1_b3-c1_b4-d1_d3-e1_e3-f1_e4-g1_g2-h1	G81252MZ
318	NeuNAc(a2-3)Gal(b1-4)GlcNAc(b1-3)[Gal(b1-4)GlcNAc(b1-6)]GalNAc	['Homo_sapiens']	0		O	['Homo']	['Hominidae']	['Primates']	['Mammalia']	['Chordata']	['Animalia']	['Eukarya']	WURCS=2.0/4,5,4/[a2122h-1a_1-5_3*OSO/3=O/3=O][a2121A-1a_1-5_2*OSO/3=O/3=O_3*OC][a2122A-1b_1-5_2*OC_3*OC][a2122h-1a_1-5_3*OSO/3=O/3=O_6*OSO/3=O/3=O]/1-2-1-3-4/a4-b1_b4-c1_c4-d1_d4-e1	G16352DY
319	[GlcA(b1-2)]Man(a1-3)Man(a1-3)Man(a1-3)Man(a1-3)Man(a1-3)Man(a1-3)Man	['Trichosporon_asahii']				['Trichosporon']	['Trichosporonaceae']	['Tremellales']	['Tremellomycetes']	['Basidiomycota']	['Fungi']	['Eukarya']
320	GlcOFer(b1-4)Glc(a1-2)FrufOAcOFer	['Lilium_mackliniae']				['Lilium']	['Liliaceae']	['Liliales']	['Monocotyledons ']	['Angiosperms']	['Plantae']	['Eukarya']
321	Man(b1-4)Rha(a1-3)Gal(b1-6)Man(b1-4)Rha(a1-3)Gal(b1-6)Man(b1-4)Rha(a1-3)Gal	['Salmonella_newington']				['Salmonella']	['Enterobacteriaceae']	['Enterobacterales']	['Gammaproteobacteria']	['Proteobacteria']	['Bacteria']	['Bacteria']	WURCS=2.0/4,8,7/[a2122h-1b_1-5][a2112h-1b_1-5][Aad21122h-2a_2-6_5*NCC/3=O][a2112h-1b_1-5_2*NCC/3=O]/1-2-3-3-4-2-3-3/a4-b1_b3-c2_b4-e1_c8-d2_e3-f1_f3-g2_g8-h2	G18625KA
322	RhaOMe(a1-2)RhaOMe(a1-4)RhaOMe	['Mycobacterium_haemophilum']				['Mycobacterium']	['Mycobacteriaceae']	['Actinomycetales']	['Actinobacteria']	['Actinobacteria']	['Bacteria']	['Bacteria']
323	Rha(a1-2)Gal(a1-3)GlcNAc(a1-3)Rha(a1-3)Rha	['Shigella_dysenteriae']				['Shigella']	['Enterobacteriaceae']	['Enterobacterales']	['Gammaproteobacteria']	['Proteobacteria']	['Bacteria']	['Bacteria']
324	GalNAc(b1-3)GalNAc(b1-3)Gal(a1-4)Gal(b1-4)Glc	[]		Bacteria		[]	[]	[]	[]	[]	[]	[]	WURCS=2.0/3,4,3/[a212h-1b_1-5][a2211m-1a_1-5][a211h-1a_1-5]/1-2-3-1/a2-b1_b4-c1_c3-d1	G83220KV
325	[Col(a1-2)]GalOAcA(b1-3)[Col(a1-4)]GlcNAc(a1-4)GalA(a1-3)QuiNAc	['Vibrio_cholerae']	1			['Vibrio']	['Vibrionaceae']	['Vibrionales']	['Gammaproteobacteria']	['Proteobacteria']	['Bacteria']	['Bacteria']
326	Man(a1-3)[Man(b1-6)]Man(b1-4)GlcNAc(b1-4)[Fuc(a1-3)][Fuc(a1-6)]GlcNAc	[]		Animalia		[]	[]	[]	[]	[]	[]	[]	WURCS=2.0/3,3,2/[a2122h-1x_1-5][a1122h-1a_1-5][a2122h-1b_1-5]/1-2-3/a2-b1_b6-c1	G16048ZY
327	GalNAc(a1-3)[Fuc(a1-2)]Gal(b1-4)GlcNAc(b1-3)[Gal(b1-4)GlcNAc(b1-6)]Gal(b1-4)GlcNAc(b1-4)GlcNAc(b1-3)[GlcNAc(b1-6)]Gal(b1-4)Glc	[]		Chordata		[]	[]	[]	[]	[]	[]	[]	WURCS=2.0/2,2,1/[a2211m-1x_1-5][a2112h-1b_1-5]/1-2/a4-b1	G55951TW
328	NeuNAc(a2-6)Gal(b1-4)GlcNAc(b1-3)Gal(b1-4)GlcNAc(b1-2)Man(a1-3)[Gal(b1-4)[Fuc(a1-3)]GlcNAc(b1-2)Man(a1-6)]Man(b1-4)GlcNAc(b1-4)GlcNAc	[]		Chordata		[]	[]	[]	[]	[]	[]	[]	WURCS=2.0/5,5,4/[a2122h-1x_1-5_2*NSO/3=O/3=O_6*OSO/3=O/3=O][a2121A-1a_1-5][a2122h-1a_1-5_2*NSO/3=O/3=O_3*OSO/3=O/3=O_6*OSO/3=O/3=O][a2122A-1b_1-5][a2122h-1a_1-5_2*NCC/3=O_6*OSO/3=O/3=O]/1-2-3-4-5/a4-b1_b4-c1_c4-d1_d4-e1	G92307YW
329	Gal(b1-4)GlcNAc(b1-2)Man(a1-3)[Gal(b1-4)GlcNAc(b1-2)Man(a1-6)][GlcNAc(b1-4)]Man(b1-4)GlcNAc(b1-4)[Fuc(a1-6)]GlcNAc	['AvianInfluenzaA_Virus', 'Bos_taurus', 'Canis_lupus', 'Capra_hircus', 'Cavia_porcellus', 'Coturnix_japonica', 'Gallus_gallus', 'Homo_sapiens', 'HumanImmunoDeficiency_Virus', 'Marburg_Virus', 'Mesocricetus_auratus', 'Mus_musculus', 'Oryctolagus_cuniculus', 'Ovis_aries', 'Rattus_norvegicus', 'Sus_scrofa']	0		N	['Alphainfluenzavirus', 'Bos', 'Canis', 'Capra', 'Cavia', 'Coturnix', 'Gallus', 'Homo', 'Lentivirus', 'Marburgvirus', 'Mesocricetus', 'Mus', 'Oryctolagus', 'Ovis', 'Rattus', 'Sus']	['Bovidae', 'Canidae', 'Caviidae', 'Cricetidae', 'Filoviridae', 'Hominidae', 'Leporidae', 'Muridae', 'Orthomyxoviridae', 'Phasianidae', 'Retroviridae', 'Suidae']	['Articulavirales', 'Artiodactyla', 'Carnivora', 'Galliformes', 'Lagomorpha', 'Mononegavirales', 'Ortervirales', 'Primates', 'Rodentia']	['Aves', 'Insthoviricetes', 'Mammalia', 'Monjiviricetes', 'Virus']	['Chordata', 'Negarnaviricota', 'Virus']	['Animalia', 'Riboviria', 'Virus']	['Eukarya', 'Virus']
330	Man(b1-2)[Glc(a1-3)]Man(a1-2)[Glc(a1-3)]Man(a1-2)Man(b1-3)GlcNAc(b1-2)Man	['Salmonella_enterica']				['Salmonella']	['Enterobacteriaceae']	['Enterobacterales']	['Gammaproteobacteria']	['Proteobacteria']	['Bacteria']	['Bacteria']
331	Glc(b1-2)[Xyl(a1-3)]Glc(b1-4)Gal	[]		Fabales		[]	[]	[]	[]	[]	[]	[]	WURCS=2.0/3,4,3/[h2122h_2*NCC/3=O][a1122h-1b_1-5][a1122h-1a_1-5]/1-2-3-3/a4-b1_b3-c1_c2-d1	G04018GO
332	Man(a1-3)[Man(a1-6)][Xyl(b1-2)]Man(b1-4)GlcNAc(b1-4)[Fuc(a1-3)]GlcNAc	['Acer_pseudoplatanus', 'Actinidia_chinensis', 'Allium_cepa', 'Apium_graveolens_oulce', 'Arabidopsis_thaliana', 'Arachis_hypogaea', 'Armoracia_rusticana', 'Artocarpus_heterophyllus', 'Artocarpus_intergrifolia', 'Asparagus_officinalis', 'Bos_taurus', 'Brassica_oleracea', 'Brassica_rapa', 'Caesalpinia_pulcherrima', 'Citrus_sinensis', 'Clerodendrum_trichotomum', 'Cocos_nucifera', 'Corylus_avellana',…	0		N	['Acer', 'Actinidia', 'Allium', 'Apium', 'Arabiopsis', 'Arachis', 'Armoracia', 'Artocarpus', 'Asparagus', 'Bos', 'Brassica', 'Caesalpinia', 'Citrus', 'Clerodendrum', 'Cocos', 'Corylus', 'Cucurbita', 'Daucus', 'Erythrina', 'Fragaria', 'Ginkgo', 'Glycine', 'Homo', 'Juglans', 'Lotus', 'Lupinus', 'Malus', 'Musa', 'Nicotiana', 'Olea', 'Persea', 'Phaseolus', 'Physcomitrella', 'Pinus', 'Pistacia', 'Pisu…	['Actinidiaceae', 'Amaryllidaceae', 'Anacardiaceae', 'Apiaceae', 'Arecaceae', 'Asparagaceae', 'Betulaceae', 'Bovidae', 'Brassicaceae', 'Caryophyllaceae', 'Cucurbitaceae', 'Euphorbiaceae', 'Fabaceae', 'Funariaceae', 'Ginkgoaceae', 'Hominidae', 'Juglandaceae', 'Lamiaceae', 'Lauraceae', 'Moraceae', 'Musaceae', 'Oleaceae', 'Pinaceae', 'Rosaceae', 'Rutaceae', 'Sapindaceae', 'Sapotaceae', 'Solanaceae',…	['Apiales', 'Arecales', 'Artiodactyla', 'Asparagales', 'Brassicales', 'Caryophyllales', 'Cucurbitales', 'Ericales', 'Fabales', 'Fagales', 'Funariales', 'Ginkgoales', 'Lamiales', 'Laurales', 'Malpighiales', 'Pinales', 'Primates', 'Rosales', 'Sapindales', 'Solanales', 'Zingiberales']	['Bryopsida', 'Dicotyledons', 'Ginkgoopsida', 'Mammalia', 'Monocotyledons ', 'Pinopsida']	['Angiosperms', 'Bryophyta', 'Chordata', 'Coniferophyta ', 'Ginkgophyta ']	['Animalia', 'Plantae']	['Eukarya']	WURCS=2.0/4,7,6/[a2122h-1b_1-5_2*NCC/3=O][a2112h-1b_1-5][a1221m-1a_1-5][a2112h-1a_1-5_2*NCC/3=O]/1-2-3-4-2-3-4/a4-b1_b2-c1_b3-d1_d3-e1_e2-f1_e3-g1	G44060QH
333	Gal(b1-6)Gal(b1-3)Gal(b1-3)Ara	[]		Fabales		[]	[]	[]	[]	[]	[]	[]	WURCS=2.0/2,2,1/[ha122h-2b_2-5][a2122h-1a_1-5_2*NCC/3=O]/1-2/a2-b1	G98818NM
334	Fuc(a1-2)Gal(b1-4)GlcNAc(b1-6)[GlcNAc(a1-4)Gal(b1-4)GlcNAc(b1-3)]Gal(b1-3)[Fuc(a1-2)Gal(b1-4)GlcNAc(b1-6)]GalNAc	['Sus_scrofa']			O	['Sus']	['Suidae']	['Artiodactyla']	['Mammalia']	['Chordata']	['Animalia']	['Eukarya']
335	Gal(a1-3)Glc(b1-5)Galf(b1-6)Glc(a1-4)Gal(b1-4)Glc(b1-6)Gal	['Lactobacillus_johnsonii']				['Lactobacillus']	['Lactobacillaceae']	['Lactobacillales']	['Bacilli']	['Firmicutes']	['Bacteria']	['Bacteria']
336	Xyl(a1-6)Glc(b1-4)[Xyl(a1-6)]Glc(b1-4)[Fuc(a1-2)Gal(b1-2)Xyl(a1-6)]Glc(b1-4)Glc	['Acer_pseudoplatanus', 'Allium_cepa', 'Allium_sativum', 'Arabidopsis_thaliana', 'Daucus_carota', 'Festuca_arundinacea', 'Pisum_sativum', 'Simmondsia_chinensis', 'Spinacia_oleracea']				['Acer', 'Allium', 'Arabiopsis', 'Daucus', 'Festuca', 'Pisum', 'Simmondsia', 'Spinacia']	['Amaranthaceae', 'Amaryllidaceae', 'Apiaceae', 'Brassicaceae', 'Fabaceae', 'Poaceae', 'Sapindaceae', 'Simmondsiaceae']	['Apiales', 'Asparagales', 'Brassicales', 'Caryophyllales', 'Fabales', 'Poales', 'Sapindales']	['Dicotyledons', 'Monocotyledons ']	['Angiosperms']	['Plantae']	['Eukarya']	WURCS=2.0/6,10,9/[a2122h-1b_1-5_2*NCC/3=O][a1122h-1b_1-5][a1122h-1a_1-5][a2112h-1b_1-5_2*NCC/3=O_3*OSO/3=O/3=O][a2112h-1b_1-5][a1221m-1a_1-5]/1-1-2-3-1-4-3-1-5-6/a4-b1_a6-j1_b4-c1_c3-d1_c6-g1_d2-e1_e4-f1_g2-h1_h4-i1	G70374KJ
337	[Ribf(b1-4)GlcOAcA(a1-2)]Rha(a1-3)Rha(b1-4)Rha(a1-3)GlcNAc(b1-3)Rha	['Hafnia_alvei']	1			['Hafnia']	['Hafniaceae']	['Enterobacterales']	['Gammaproteobacteria']	['Proteobacteria']	['Bacteria']	['Bacteria']
338	[GlcA(b1-2)]Man(a1-3)[Xyl(b1-2)]Man(a1-3)[Xyl(b1-2)]Man(a1-3)Man	['Cryptococcus_neoformans']				['Cryptococcus']	['Tremellaceae']	['Tremellales']	['Tremellomycetes']	['Basidiomycota']	['Fungi']	['Eukarya']
339	GalOPEtnA(b1-3)GlcNAc(b1-6)GlcN(a1-4)GalA(a1-3)[GalA(b1-7)LDManHep(a1-7)]LDManHepOPEtn(a1-3)[Glc(b1-4)]LDManHep(a1-5)[Kdo(a2-4)]Kdo	['Proteus_mirabilis']				['Proteus']	['Morganellaceae']	['Enterobacterales']	['Gammaproteobacteria']	['Proteobacteria']	['Bacteria']	['Bacteria']
340	NeuNAc(a2-8)NeuNGc(a2-3)Gal	[]	1	Bacteria		[]	[]	[]	[]	[]	[]	[]	WURCS=2.0/4,5,4/[a2112h-1x_1-5_2*NCC/3=O][a2112h-1b_1-5][a2122h-1b_1-5_2*NCC/3=O][a1221m-1a_1-5]/1-2-3-2-4/a3-b1_a6-c1_c4-d1_d2-e1	G25937FN
341	NeuNAc(a2-3)[GalNAc(b1-4)]Gal(b1-4)GlcNAc(b1-3)[GalNAc(b1-4)]Gal(b1-4)Glc	[]		Animalia		[]	[]	[]	[]	[]	[]	[]	WURCS=2.0/6,7,6/[hxh][h2122h][a2112h-1b_1-5][a2122h-1b_1-5_2*NCC/3=O][a1221m-1a_1-5][a2112h-1a_1-5_2*NCC/3=O]/1-2-3-4-3-5-6/a3n2-b1n1*1ONCCOP^XO*2/7O/7=O_b4-c1_c3-d1_d3-e1_e2-f1_e3-g1
342	Gal(b1-3)[NeuNAc(a2-6)]GlcNAc(b1-3)Gal	[]		Chordata		[]	[]	[]	[]	[]	[]	[]	WURCS=2.0/4,5,4/[a2112h-1b_1-5][a2122h-1b_1-5_2*NCC/3=O][Aad21122h-2a_2-6_5*NCC/3=O][a1221m-1a_1-5]/1-2-1-3-4/a3-b1_b3-c1_b4-e1_c3-d2	G31385PY
343	GlcOMeA(b1-4)FucOMe(a1-3)GlcOMe(b1-3)RhaOMe(a1-3)Rha(a1-2)6dTalOMe-ol	['Mycobacterium_simiae']				['Mycobacterium']	['Mycobacteriaceae']	['Actinomycetales']	['Actinobacteria']	['Actinobacteria']	['Bacteria']	['Bacteria']
344	Fuc(a1-3)[GalNAc(b1-4)]GlcNAc(b1-6)[Gal(b1-3)]GalNAc	['Ambystoma_maculatum']			O	['Ambystoma']	['Ambystomatidae']	['Urodela']	['Amphibia']	['Chordata']	['Animalia']	['Eukarya']
345	Gal(b1-4)Man(b1-6)Gal	[]		Eukarya		[]	[]	[]	[]	[]	[]	[]	WURCS=2.0/5,11,10/[a2122h-1b_1-5_2*NCC/3=O][a1122h-1b_1-5][a1122h-1a_1-5][a2112h-1b_1-5][a1221m-1a_1-5]/1-1-2-3-1-4-4-3-1-4-5/a4-b1_a6-k1_b4-c1_c3-d1_c6-h1_d2-e1_e4-f1_f3-g1_h2-i1_i4-j1	G12699VT
346	GlcNAc(b1-2)[GlcNAc(b1-4)]Man(a1-3)[GlcNAc(b1-4)][Gal(b1-4)GlcNAc(b1-2)[GlcNAc(b1-4)][GlcNAc(b1-6)]Man(a1-6)]Man(b1-4)GlcNAc(b1-4)GlcNAc	[]		Chordata		[]	[]	[]	[]	[]	[]	[]	WURCS=2.0/5,11,10/[a2122h-1x_1-5_2*NCC/3=O][a2122h-1b_1-5_2*NCC/3=O][a1122h-1b_1-5][a1122h-1a_1-5][a2112h-1b_1-5]/1-2-3-4-2-2-5-2-4-2-5/a4-b1_b4-c1_c3-d1_c4-h1_c6-i1_d2-e1_d4-f1_f4-g1_i2-j1_j4-k1	G56869RQ
347	Galf(b1-6)GalNAc(b1-3)GalOP(a1-6)GalNAc(a1-3)D-Rha(b1-4)Glc(b1-6)Galf	['Streptococcus_oralis']				['Streptococcus']	['Streptococcaceae']	['Lactobacillales']	['Bacilli']	['Firmicutes']	['Bacteria']	['Bacteria']
348	Man(a1-2)Man(a1-2)[Man(a1-2)Man(a1-6)]Man(a1-3)[Man(a1-2)Man(a1-3)[Man(a1-2)[Man(a1-6)]Man(a1-6)]Man(a1-6)]Man(b1-4)GlcNAc	[]		Ascomycota		[]	[]	[]	[]	[]	[]	[]	WURCS=2.0/4,11,10/[a2122h-1x_1-5_3*OC][a2122h-1b_1-5_2*NCC/3=O][a1122h-1b_1-5][a1122h-1a_1-5]/1-2-3-4-4-4-4-4-4-4-4/a4-b1_b4-c1_c3-d1_c6-g1_d2-e1_e2-f1_g3-h1_g6-j1_h2-i1_j2-k1	G51048AL
349	Man(a1-2)[Man(a1-6)]Man(a1-2)[Man(a1-2)Man(a1-6)]Man(a1-3)[Man(a1-3)[Man(a1-2)[Man(a1-6)]Man(a1-6)]Man(a1-6)]Man(b1-4)GlcNAc	[]		Ascomycota		[]	[]	[]	[]	[]	[]	[]	WURCS=2.0/4,6,5/[a1122h-1x_1-5][a1122h-1a_1-5][a2122h-1b_1-5_2*NCC/3=O][a2112h-1b_1-5]/1-2-3-2-3-4/a3-b1_a6-d1_b2-c1_d2-e1_e4-f1	G97341KV
350	Xyl(b1-2)Xyl(b1-4)2,3-Anhydro-Rib	[]		none		[]	[]	[]	[]	[]	[]	[]	WURCS=2.0/3,3,2/[hxh][a2122h-1b_1-5_2*NCC/3=O][a2211m-1b_1-5]/1-2-3/a3-b1_b4-c1	G03703KP
351	NeuNAc(a2-8)NeuNAc(a2-3)Gal(b1-3)[NeuNAc(a2-8)NeuNAc(a2-6)]GalNAc(b1-4)Gal(b1-4)Glc	[]		Chordata		[]	[]	[]	[]	[]	[]	[]	WURCS=2.0/1,5,4/[a2122h-1a_1-5]/1-1-1-1-1/a1-b1_b4-c1_c4-d1_d4-e1	G98602XH
352	D-Araf(a1-2)D-Araf(a1-2)D-Araf	[]		Actinobacteria		[]	[]	[]	[]	[]	[]	[]	WURCS=2.0/6,12,11/[a2122h-1x_1-5_2*NCC/3=O][a2122h-1b_1-5_2*NCC/3=O][a1122h-1b_1-5][a1122h-1a_1-5][a2112h-1b_1-5][a1221m-1a_1-5]/1-2-3-4-2-5-2-5-4-2-6-5/a4-b1_b4-c1_c3-d1_c6-i1_d2-e1_e4-f1_f3-g1_g4-h1_i2-j1_j3-k1_j4-l1	G84368MT
353	Gal(b1-4)GlcNAc(b1-2)Man(a1-3)[Man(a1-3)Man(a1-6)]Man(b1-4)GlcNAc(a1-4)[D-Fuc(a1-6)]GlcNAc	[]		Eukarya		[]	[]	[]	[]	[]	[]	[]	WURCS=2.0/2,2,1/[a1122h-1a_1-5][a212h-1b_1-5]/1-2/a3-b1	G01366WY
354	Man(a1-2)Man(a1-5)D-Araf(a1-2)D-Araf	[]		Bacteria		[]	[]	[]	[]	[]	[]	[]	WURCS=2.0/3,4,3/[a2122h-1x_1-5_2*NCC/3=O][a1122h-1b_1-5_4*OC][a1122h-1a_1-5]/1-2-3-3/a4-b1_b3-c1_b6-d1	G57734MQ
355	NeuNAc(a2-3)Gal(b1-4)GlcNAc(b1-2)[NeuNAcOAc(a2-3)Gal(b1-4)GlcNAc(b1-4)]Man(a1-3)[NeuNAc(a2-3)Gal(b1-4)GlcNAc(b1-2)Man(a1-6)]Man(b1-4)GlcNAc(b1-4)[Fuc(a1-6)]GlcNAc	[]		Chordata		[]	[]	[]	[]	[]	[]	[]
356	Fuc(a1-2)Gal(b1-4)[Fuc(a1-3)]GlcNAc(b1-4)Gal	[]		Chordata		[]	[]	[]	[]	[]	[]	[]	WURCS=2.0/2,6,5/[a1122h-1x_1-5][a1122h-1a_1-5]/1-2-2-2-2-2/a3-b1_a6-d1_b2-c1_d2-e1_d6-f1	G64570KJ
357	GalAGroN(b1-3)GlcNAc(b1-3)GalAGroN(a1-4)NeuNAc(a2-3)GalAGroN	['Shewanella_algae']				['Shewanella']	['Shewanellaceae']	['Alteromonadales']	['Gammaproteobacteria']	['Proteobacteria']	['Bacteria']	['Bacteria']
358	Gal(b1-4)GlcNAcOS(b1-3)Gal(b1-4)GlcNAcOS(b1-3)Gal	[]		Chordata		[]	[]	[]	[]	[]	[]	[]	WURCS=2.0/6,16,15/[a2122h-1x_1-5_2*NCC/3=O][a2122h-1b_1-5_2*NCC/3=O][a1122h-1b_1-5][a1122h-1a_1-5][a2112h-1b_1-5][a1221m-1a_1-5]/1-2-3-4-2-5-2-5-4-2-5-2-5-2-5-6/a4-b1_a6-p1_b4-c1_c3-d1_c6-i1_d2-e1_d4-g1_e4-f1_g4-h1_i2-j1_i6-l1_j4-k1_l4-m1_m3-n1_n4-o1	G14015IL
359	Man(b1-4)Man(b1-4)Man(b1-4)Glc(b1-4)Man(b1-4)Glc(b1-4)Glc(b1-4)Man(b1-4)Man(b1-4)Man(b1-4)Glc(b1-4)Man(b1-4)Man(b1-4)Man	[]		Angiosperms		[]	[]	[]	[]	[]	[]	[]	WURCS=2.0/4,4,3/[a1221m-1x_1-5][a2122h-1b_1-5_2*NCC/3=O][a2112h-1b_1-5][Aad21122h-2a_2-6_5*NCC/3=O]/1-2-3-4/a3-b1_b4-c1_c3-d2	G30868KJ
360	Gal(b1-4)[Fuc(a1-3)]GlcNAc(b1-2)Man(a1-3)[GlcNAc(b1-4)][Man(a1-3)[Man(a1-6)]Man(a1-6)]Man(b1-4)GlcNAc(b1-4)GlcNAc	[]		Chordata		[]	[]	[]	[]	[]	[]	[]	WURCS=2.0/4,8,7/[h2112h_2*NCC/3=O][a2122h-1b_1-5_2*NCC/3=O][a2112h-1b_1-5][a2112h-1a_1-5_2*NCC/3=O]/1-2-3-2-3-4-2-3/a3-b1_b4-c1_c3-d1_c6-g1_d3-e1_e3-f1_g4-h1	G00112IO
361	D-FucOAcOMe(b1-4)DigOMe(b1-4)DigOMe(b1-4)DigOMe(b1-4)DigOMe(b1-4)DigOMe	['Periploca_sepium']				['Periploca']	['Apocynaceae']	['Gentianales']	['Dicotyledons']	['Angiosperms']	['Plantae']	['Eukarya']	WURCS=2.0/3,4,3/[a2122h-1b_1-5_2*NCC/3=O][a2122h-1a_1-5_2*NCC/3=O][a1122h-1b_1-5]/1-2-3-3/a4-b1_b4-c1_c6-d1	G88249DW
362	Man(b1-3)Glc(a1-4)Rha(a1-4)Man(b1-3)Glc(a1-4)D-Rha-ol	['Pseudomonas_marginalis']				['Pseudomonas']	['Pseudomonadaceae']	['Pseudomonadales']	['Gammaproteobacteria']	['Proteobacteria']	['Bacteria']	['Bacteria']
363	Glc(a1-4)[Rha(a1-3)]GlcA(b1-3)GlcNAc(a1-3)Rha(a1-6)Glc	['Enterobacter_cloacae', 'Enterobacter_sp']				['Enterobacter']	['Enterobacteriaceae']	['Enterobacterales']	['Gammaproteobacteria']	['Proteobacteria']	['Bacteria']	['Bacteria']
364	Araf(a1-3)[Araf(a1-2)Xyl(b1-4)]Xyl(b1-4)Xyl	[]		Angiosperms		[]	[]	[]	[]	[]	[]	[]	WURCS=2.0/2,2,1/[a2112h-1b_1-5][a2112h-1a_1-5_2*NCC/3=O]/1-2/a2-b1	G21727XX
365	Man(a1-2)[Fuc(a1-3)]Glc	[]		Bacteria		[]	[]	[]	[]	[]	[]	[]	WURCS=2.0/5,10,9/[a2122h-1b_1-5_2*NCC/3=O][a1122h-1b_1-5][a1122h-1a_1-5][Aad21122h-2a_2-6_5*NCC/3=O][a2112h-1b_1-5]/1-1-2-3-1-4-3-1-5-4/a4-b1_b4-c1_c3-d1_c6-g1_d2-e1_e6-f2_g2-h1_h4-i1_i6-j2	G61640TZ
366	LDManHep(a1-3)LDManHep(a1-5)Kdo	['Escherichia_coli', 'Salmonella_minnesota']				['Escherichia', 'Salmonella']	['Enterobacteriaceae']	['Enterobacterales']	['Gammaproteobacteria']	['Proteobacteria']	['Bacteria']	['Bacteria']	WURCS=2.0/2,8,7/[a212h-1x_1-5][a212h-1b_1-5]/1-2-2-2-2-2-2-2/a4-b1_b4-c1_c4-d1_d4-e1_e4-f1_f4-g1_g4-h1	G16479FE
367	Xyl(a1-6)Glc(b1-4)Glc(b1-4)Glc(b1-4)Glc-ol	['Nicotiana_tabacum']				['Nicotiana']	['Solanaceae']	['Solanales']	['Dicotyledons']	['Angiosperms']	['Plantae']	['Eukarya']
368	GlcNAc(a1-3)Gal(b1-3)GlcNAc(b1-3)GalNAc	[]		none		[]	[]	[]	[]	[]	[]	[]	WURCS=2.0/3,3,2/[a2211m-1a_1-5][a2122h-1b_1-5_2*NCC/3=O][a2122h-1a_1-5]/1-2-3/a2-b1_a3-c1	G27774ZD
369	NeuNAc(a2-3)Glc(b1-2)LDManHepOAc(a1-2)LDManHepOPEtn(a1-3)[GlcOAc(b1-4)]LDManHep(a1-5)KdoOPPEtn	['Haemophilus_influenzae']				['Haemophilus']	['Pasteurellaceae']	['Pasteurellales']	['Gammaproteobacteria']	['Proteobacteria']	['Bacteria']	['Bacteria']
370	LDManHep(a1-2)LDManHep(a1-3)[Gal(b1-4)GlcNAc(b1-3)Gal(b1-4)DDManHep(a1-6)Glc(b1-4)]LDManHep(a1-5)Kdo	[]		Bacteria		[]	[]	[]	[]	[]	[]	[]	WURCS=2.0/3,8,7/[a2122h-1x_1-5_2*NCC/3=O][a2122h-1b_1-5_2*NCC/3=O][a1122h-1a_1-5]/1-2-3-3-3-3-3-3/a4-b1_b4-c1_c3-d1_c6-f1_d2-e1_f3-g1_f6-h1	G77426NR
371	NeuNAc(a2-3)Gal(b1-4)GlcNAc(b1-4)[NeuNAc(a2-6)Gal(b1-4)GlcNAc(b1-2)]Man(a1-3)[NeuNAc(a2-3)Gal(b1-4)GlcNAc(b1-2)Man(a1-6)]Man(b1-4)GlcNAc(b1-4)[Fuc(a1-6)]GlcNAc	['Homo_sapiens']	0		N	['Homo']	['Hominidae']	['Primates']	['Mammalia']	['Chordata']	['Animalia']	['Eukarya']
372	Gal(b1-2)Gal(a1-6)[Man(b1-4)Glc(b1-4)]Man(b1-4)Glc(b1-4)[Gal(a1-6)]Man(b1-4)Glc	['Nicotiana_tabacum']				['Nicotiana']	['Solanaceae']	['Solanales']	['Dicotyledons']	['Angiosperms']	['Plantae']	['Eukarya']
373	NeuNAc(a2-3)Gal(b1-4)GlcNAc(b1-4)[NeuNAc(a2-6)Gal(b1-4)GlcNAc(b1-2)]Man(a1-3)[Gal(b1-4)GlcNAc(b1-2)Man(a1-6)]Man(b1-4)GlcNAc(b1-4)GlcNAc	['Bos_taurus', 'Gallus_gallus', 'Homo_sapiens']	0		N	['Bos', 'Gallus', 'Homo']	['Bovidae', 'Hominidae', 'Phasianidae']	['Artiodactyla', 'Galliformes', 'Primates']	['Aves', 'Mammalia']	['Chordata']	['Animalia']	['Eukarya']
374	NeuNGc(a2-8)NeuNGc(a2-3)Gal(b1-3)GalNAc(b1-4)Gal(b1-4)Glc	[]		Bacteria		[]	[]	[]	[]	[]	[]	[]	WURCS=2.0/4,5,4/[h2122h][a2112h-1b_1-5][Aad21122h-2a_2-6_5*NCC/3=O][a2112h-1b_1-5_2*NCC/3=O]/1-2-3-4-2/a4-b1_b3-c2_b4-d1_d3-e1	G01434UY
375	6dTal(a1-3)6dTal(a1-2)6dTal(a1-3)L-Tal	[]		Bacteria		[]	[]	[]	[]	[]	[]	[]
376	Gal(a1-6)Glc(a1-4)Rha(a1-3)GalNAc(b1-3)Gal	['Porphyromonas_gingivalis ']				['Porphyromonas']	['Porphyromonadaceae']	['Bacteroidales']	['Bacteroidia']	['Bacteroidetes']	['Bacteria']	['Bacteria']
377	Gal(b1-4)GlcNAc(b1-2)Man(a1-6)[GlcNAc(b1-2)[GlcNAc(b1-4)]Man(a1-3)]Man(b1-4)GlcNAc(b1-4)GlcNAc	['Homo_sapiens']	0		N	['Homo']	['Hominidae']	['Primates']	['Mammalia']	['Chordata']	['Animalia']	['Eukarya']
378	Gal(a1-2)Gal(a1-2)Man(a1-5)Man	[]		Ascomycota		[]	[]	[]	[]	[]	[]	[]	WURCS=2.0/2,3,2/[a2211m-1a_1-5][a2122m-1b_1-5_2*OC_4*N]/1-1-2/a3-b1_b3-c1	G54540JX
379	Fuc(a1-2)Gal(b1-3)GlcNAc(b1-3)Gal(b1-3)GalNAc	['Homo_sapiens']	0		O	['Homo']	['Hominidae']	['Primates']	['Mammalia']	['Chordata']	['Animalia']	['Eukarya']	WURCS=2.0/2,2,1/[Aad1122h-2a_2-6][Aad1122h-2b_2-6]/1-2/a8-b2	G28691HK
380	GlcNAc(b1-6)GlcNAc(b1-6)GlcNAc(b1-6)GlcNAc(b1-6)GlcNAc(b1-6)GlcNAc(b1-6)GlcNAc	['Staphylococcus_aureus']				['Staphylococcus']	['Staphylococcaceae']	['Bacillales']	['Bacilli']	['Firmicutes']	['Bacteria']	['Bacteria']	WURCS=2.0/3,7,6/[h2122h_2*NCC/3=O][a1122h-1b_1-5][a1122h-1a_1-5]/1-2-3-3-3-3-3/a4-b1_b3-c1_b6-d1_d3-e1_d6-g1_e2-f1	G55648EK
381	GlcNAc(b1-3)[GlcNAc(b1-6)]Gal(b1-4)GlcNAc(b1-3)Gal	[]		none		[]	[]	[]	[]	[]	[]	[]	WURCS=2.0/2,3,2/[a2122h-1b_1-5][a2211m-1a_1-5]/1-2-1/a3-b1_b3-c1	G91385XP
382	ManNAc(b1-4)GlcNAc(a1-4)ManNAc	['Hafnia_alvei']	1			['Hafnia']	['Hafniaceae']	['Enterobacterales']	['Gammaproteobacteria']	['Proteobacteria']	['Bacteria']	['Bacteria']
383	NeuNAc(a2-6)Gal(b1-4)GlcNAc(b1-3)Gal(b1-4)GlcNAc(b1-2)Man(a1-3)[GlcNAc(b1-4)][Gal(b1-4)GlcNAc(b1-3)Gal(b1-4)GlcNAc(b1-3)Gal(b1-4)GlcNAc(b1-3)Gal(b1-4)GlcNAc(b1-3)Gal(b1-4)GlcNAc(b1-3)Gal(b1-4)GlcNAc(b1-2)Man(a1-6)]Man(b1-4)GlcNAc(b1-4)GlcNAc	[]		Chordata		[]	[]	[]	[]	[]	[]	[]	WURCS=2.0/4,4,3/[a2122h-1b_1-5][a2112h-1x_1-5_3*OSO/3=O/3=O][a2112h-1b_1-5_2*NCC/3=O][a2112h-1b_1-5_3*OSO/3=O/3=O]/1-2-3-4/a4-b1_b4-c1_c3-d1	G14815EY
384	Gal(b1-4)GlcNAc(b1-3)[Gal(b1-4)GlcNAc(b1-6)]Gal(b1-3)[Gal(b1-4)GlcNAc(b1-6)]GalNAc	['Homo_sapiens']	0		O	['Homo']	['Hominidae']	['Primates']	['Mammalia']	['Chordata']	['Animalia']	['Eukarya']	WURCS=2.0/2,8,8/[a2122h-1a_1-5_6*N][a2122h-1a_1-5]/1-2-2-2-2-2-2-2/a1-h4_a4-b1_b4-c1_c4-d1_d4-e1_e4-f1_f4-g1_g4-h1	G55145DC
385	Gal(a1-3)Gal(b1-4)Glc(b1-4)IdoA(a1-3)[Glc(b1-6)]GalNAc(b1-4)Gal	['Clostridium_perfringens']				['Clostridium']	['Clostridiaceae']	['Clostridiales']	['Clostridia']	['Firmicutes']	['Bacteria']	['Bacteria']
386	Xyl(b1-2)Glc(b1-3)AraOAc	['Colubrina_asiatica', 'Ilex_crenata']				['Colubrina', 'Ilex']	['Aquifoliaceae', 'Rhamnaceae']	['Aquifoliales', 'Rosales']	['Dicotyledons']	['Angiosperms']	['Plantae']	['Eukarya']	WURCS=2.0/4,5,4/[a2122h-1x_1-5_2*NCC/3=O_6*OSO/3=O/3=O][a1221m-1a_1-5][a2112h-1b_1-5][a2122h-1b_1-5_2*NCC/3=O_6*OSO/3=O/3=O]/1-2-3-4-3/a3-b1_a4-c1_c3-d1_d4-e1	G63558DL
387	Kdo(b2-6)Glc(b1-6)[GlcNAc(b1-2)]Gal(b1-3)GalNAc(b1-4)Kdo	['Cronobacter_malonaticus', 'Cronobacter_sakazakii']	1			['Cronobacter']	['Enterobacteriaceae']	['Enterobacterales']	['Gammaproteobacteria']	['Proteobacteria']	['Bacteria']	['Bacteria']
388	Glc(a1-4)Glc(a1-4)Glc(a1-4)[Glc(a1-6)]Glc	[]		Bacteria		[]	[]	[]	[]	[]	[]	[]	WURCS=2.0/3,3,2/[a2122h-1x_1-5][a2122h-1a_1-5][a212h-1a_1-5]/1-2-3/a4-b1_b4-c1	G86793WG
389	GalNAc(a1-3)[Fuc(a1-2)]Gal(b1-3)GlcNAc(b1-3)[Fuc(a1-2)Gal(b1-3)GlcNAc(b1-6)]Gal(b1-3)GlcNAc(b1-3)Gal(b1-3)GalNAc	[]		Chordata		[]	[]	[]	[]	[]	[]	[]	WURCS=2.0/4,4,3/[Aad1122h-2a_2-6][a11221h-1a_1-5_2*OPO/3O/3=O_4*OPO/3O/3=O_6*OPO/3O/3=O][a11221h-1a_1-5][a2112h-1a_1-5_2*N]/1-2-3-4/a5-b1_b3-c1_c3-d1	G08678EW
390	Glc(b1-4)[Fuc(a1-3)]Glc(a1-3)Fuc(a1-3)Glc	['Burkholderia_vietnamiensis']				['Burkholderia']	['Burkholderiaceae']	['Burkholderiales']	['Betaproteobacteria']	['Proteobacteria']	['Bacteria']	['Bacteria']
391	L-GalNAmA(a1-3)D-6dXylHexN4Ulo(a1-4)GlcNAcAN(b1-4)L-GalOAcNAmA	['Pseudoalteromonas_rubra']				['Pseudoalteromonas']	['Pseudoalteromonadaceae']	['Alteromonadales']	['Gammaproteobacteria']	['Proteobacteria']	['Bacteria']	['Bacteria']
392	QuiNGlyAc(b1-4)GalNAcOAcA(a1-4)GalNAcA(a1-3)GlcNAc(a1-3)QuiNGlyAc	['Escherichia_coli']				['Escherichia']	['Enterobacteriaceae']	['Enterobacterales']	['Gammaproteobacteria']	['Proteobacteria']	['Bacteria']	['Bacteria']
393	GalNAc(b1-3)Gal(a1-4)Gal(b1-4)Glc(b1-2)LDManHepOAc(a1-2)[LDManHepOPEtn(a1-3)GlcOAc(b1-4)]LDManHepOPEtn(a1-3)LDManHep(a1-5)KdoOPPEtn	['Haemophilus_influenzae']				['Haemophilus']	['Pasteurellaceae']	['Pasteurellales']	['Gammaproteobacteria']	['Proteobacteria']	['Bacteria']	['Bacteria']
394	Gal(b1-4)Glc(a1-3)[GlcNAc(a1-2)]LDManHepOPEtn(a1-3)[Gal(a1-4)Gal(b1-4)Glc(b1-4)]LDManHepOPEtn(a1-5)[Kdo(a2-4)]Kdo	['Neisseria_gonorrhoeae']				['Neisseria']	['Neisseriaceae']	['Neisseriales']	['Betaproteobacteria']	['Proteobacteria']	['Bacteria']	['Bacteria']
395	Tyv(b1-3)GalNAc(b1-4)[Fuc(a1-3)]GlcNAc(b1-2)[Tyv(b1-3)GalNAc(b1-4)[Fuc(a1-3)]GlcNAc(b1-4)]Man(a1-3)[Tyv(b1-3)GalNAc(b1-4)[Fuc(a1-3)]GlcNAc(b1-2)Man(a1-6)]Man(b1-4)GlcNAc(b1-4)[Fuc(a1-6)]GlcNAc	[]		Animalia		[]	[]	[]	[]	[]	[]	[]	WURCS=2.0/6,12,11/[a2122h-1x_1-5_2*NCC/3=O][a2122h-1b_1-5_2*NCC/3=O][a1122h-1b_1-5][a1122h-1a_1-5][a1221m-1a_1-5][a2112h-1b_1-5_2*NCC/3=O]/1-2-3-4-2-5-6-2-4-2-6-5/a4-b1_a6-l1_b4-c1_c3-d1_c4-h1_c6-i1_d2-e1_e3-f1_e4-g1_i2-j1_j4-k1	G00087ZB
396	L-GulNAcAGly(a1-4)Glc(b1-4)Glc(a1-4)Gal(a1-4)L-GulNAcAGly	['Vibrio_cholerae']				['Vibrio']	['Vibrionaceae']	['Vibrionales']	['Gammaproteobacteria']	['Proteobacteria']	['Bacteria']	['Bacteria']
397	Glc(a1-3)Man(a1-2)Man(a1-2)Man(a1-3)Man(b1-4)GlcNAc(b1-4)GlcNAc	[]		Chordata		[]	[]	[]	[]	[]	[]	[]	WURCS=2.0/3,7,6/[a2122h-1b_1-5_2*NCC/3=O][a1122h-1b_1-5][a1122h-1a_1-5]/1-1-2-3-3-3-3/a4-b1_b4-c1_c3-d1_c6-e1_e6-f1_f2-g1	G92805XC
398	GlcNAc(b1-2)[Gal(b1-4)GlcNAc(b1-4)Gal(b1-4)GlcNAc(b1-4)]Man(a1-3)[GlcNAc(b1-4)][Man(a1-3)[Man(a1-6)]Man(a1-6)]Man(b1-4)GlcNAc(b1-4)GlcNAc	[]		Chordata		[]	[]	[]	[]	[]	[]	[]	WURCS=2.0/3,3,2/[a2112h-1x_1-5_2*NCC/3=O][a2122h-1b_1-5_2*NCC/3=O][Aad21122h-2a_2-6_5*NCC/3=O_9*OCC/3=O]/1-2-3/a3-b1_a6-c2	G20290UI
399	Glc(b1-4)[Rha(a1-6)]Glc(b1-3)Glc(b1-4)Glc(b1-4)Rib(b1-3)Rha(a1-2)Ara	[]		Dicotyledons		[]	[]	[]	[]	[]	[]	[]	WURCS=2.0/3,8,7/[a2122h-1b_1-5_2*NCC/3=O][a1122h-1b_1-5][a1122h-1a_1-5]/1-1-2-3-3-3-3-3/a4-b1_b4-c1_c3-d1_c6-g1_d2-e1_e2-f1_g6-h1	G81980VO
400	Rha(a1-2)Rha(a1-2)Rha(a1-3)Gal(b1-3)[Rha(a1-4)]GalA(a1-2)Rha	['Klebsiella_pneumoniae']				['Klebsiella']	['Enterobacteriaceae']	['Enterobacterales']	['Gammaproteobacteria']	['Proteobacteria']	['Bacteria']	['Bacteria']
401	L-GalNAcA(a1-3)QuiNAc(b1-2)QuiNAlaAc(b1-4)GalNAcA(a1-4)GalOAc(a1-4)L-GalNAcA	['Pseudoalteromonas_haloplanktis']				['Pseudoalteromonas']	['Pseudoalteromonadaceae']	['Alteromonadales']	['Gammaproteobacteria']	['Proteobacteria']	['Bacteria']	['Bacteria']
402	Rha(a1-3)Rha(a1-3)QuiNAc(b1-4)GlcNAc(b1-2)Ery-ol	['Legionella_pneumophila']				['Legionella']	['Legionellaceae']	['Legionellales']	['Gammaproteobacteria']	['Proteobacteria']	['Bacteria']	['Bacteria']
403	D-Rha(a1-3)[D-Fucf(a1-4)]D-Rha(a1-2)D-Rha(a1-3)D-Rha	['Pseudomonas_amygdali', 'Pseudomonas_syringae']				['Pseudomonas']	['Pseudomonadaceae']	['Pseudomonadales']	['Gammaproteobacteria']	['Proteobacteria']	['Bacteria']	['Bacteria']
404	[Galf(b1-6)Galf(b1-2)]Man(a1-6)[Gal(a1-6)Galf(b1-2)]Man(a1-6)[Gal(a1-6)Galf(b1-2)]Man(a1-6)Man	['Ustilaginoidea_virens']				['Ustilaginoidea']	['undetermined']	['Hypocreales']	['Sordariomycetes']	['Ascomycota']	['Fungi']	['Eukarya']
405	NeuNAc(a2-3)Gal(b1-4)GlcNAc(a1-2)Man(a1-3)[Gal(b1-4)GlcNAc(a1-2)Man(a1-6)]Man(b1-4)GlcNAc(b1-4)[Fuc(a1-6)]GlcNAc	[]		Chordata		[]	[]	[]	[]	[]	[]	[]	WURCS=2.0/4,6,5/[h2112h_2*NCC/3=O][a2112h-1b_1-5][a1221m-1a_1-5][a2112h-1b_1-5_2*NCC/3=O]/1-2-3-4-2-3/a3-b1_a6-d1_b2-c1_d4-e1_e2-f1	G28501CX
406	Glc(a1-2)Glc(a1-3)Glc(a1-3)Man(a1-2)Man(a1-2)Man(a1-3)[Man(a1-3)[Man(a1-2)Man(a1-6)]Man(a1-6)]Man(b1-4)GlcNAc	[]		Mammalia		[]	[]	[]	[]	[]	[]	[]	WURCS=2.0/7,10,9/[a2122h-1x_1-5_2*NCC/3=O][a2122h-1b_1-5_2*NCC/3=O][a1122h-1b_1-5][a1122h-1a_1-5][a2112h-1b_1-5][Aad21122h-2a_2-6_5*NCC/3=O][a1221m-1a_1-5]/1-2-3-4-2-5-6-4-2-7/a4-b1_a6-j1_b4-c1_c3-d1_c6-h1_d2-e1_e4-f1_f6-g2_h2-i1	G71782CJ
407	Kdo(a2-4)Kdo(a2-4)[Glc(a1-2)Glc(a1-2)[GlcNAc(a1-3)]Glc(a1-3)[GlcNAc(a1-7)LDManHep(a1-7)]LDManHepOP(a1-3)LDManHepOP(a1-5)]Kdo	[]		Bacteria		[]	[]	[]	[]	[]	[]	[]	WURCS=2.0/5,5,4/[a2122h-1a_1-5_2*NSO/3=O/3=O][a2121A-1a_1-5][a2122h-1a_1-5_2*N_3*OSO/3=O/3=O][a2122A-1b_1-5][a2122h-1a_1-5_2*NSO/3=O/3=O_6*OSO/3=O/3=O]/1-2-3-4-5/a4-b1_b4-c1_c4-d1_d4-e1	G66484RD
408	NeuNAc(a2-6)Gal(b1-4)GlcNAc(b1-2)[NeuNAc(a2-3)Gal(b1-3)GlcNAc(b1-4)]Man(a1-3)[NeuNAc(a2-3)Gal(b1-4)GlcNAc(b1-2)Man(a1-6)]Man	[]		Chordata		[]	[]	[]	[]	[]	[]	[]	WURCS=2.0/2,2,1/[a2122h-1x_1-5][a2122h-1a_1-5_6*OPO/3O/3=O]/1-2/a4-b1	G94797AL
409	GalNAc(b1-4)GlcNAc(b1-2)Man(a1-3)[GalNAc(b1-4)GlcNAc(b1-2)Man(a1-6)]Man(b1-4)GlcNAc(b1-4)GlcNAc	['Bos_taurus', 'Bothrops_moojeni', 'Homo_sapiens']			N	['Bos', 'Bothrops', 'Homo']	['Bovidae', 'Hominidae', 'Viperidae']	['Artiodactyla', 'Primates', 'Squamata']	['Mammalia', 'Reptilia']	['Chordata']	['Animalia']	['Eukarya']	WURCS=2.0/3,4,3/[a212h-1x_1-5][a2122A-1a_1-5_4*OC][a212h-1b_1-5]/1-2-3-3/a2-b1_a4-c1_c4-d1	G42598KV
410	[Xyl(b1-2)]Man(a1-3)Man(a1-3)[GlcA(b1-2)]Man(a1-3)Man	['Cryptococcus_neoformans']				['Cryptococcus']	['Tremellaceae']	['Tremellales']	['Tremellomycetes']	['Basidiomycota']	['Fungi']	['Eukarya']
411	GalNAc(b1-3)[NeuNGc(a2-6)]GalNAc	[]		Chordata		[]	[]	[]	[]	[]	[]	[]	WURCS=2.0/3,5,4/[a2122m-1b_1-5][a2211m-1a_1-5][a2122h-1b_1-5]/1-2-2-3-2/a2-b1_b4-c1_c3-d1_c4-e1	G23997LK
412	Rha(a1-2)[Rha(a1-4)]Gal	['Solanum_chacoense']				['Solanum']	['Solanaceae']	['Solanales']	['Dicotyledons']	['Angiosperms']	['Plantae']	['Eukarya']
413	GlcN(a1-4)GalA(a1-3)[LDManHep(a1-7)]LDManHep(a1-3)[GalA(b1-6)Glc(b1-4)]LDManHep(a1-5)[Kdo(a2-4)]Kdo	['Klebsiella_pneumoniae']				['Klebsiella']	['Enterobacteriaceae']	['Enterobacterales']	['Gammaproteobacteria']	['Proteobacteria']	['Bacteria']	['Bacteria']
414	Kdo(a2-4)[Gal(a1-2)Gal(a1-2)[AltNAcA(a1-3)D-FucNAcN(b1-4)AltNAcA(a1-3)D-FucNAcN(b1-3)Glc(b1-3)]Glc(a1-3)Glc(a1-3)[GlcN(a1-7)LDManHep(a1-7)]LDManHepOP(a1-3)LDManHepOPyrP(a1-5)]Kdo	[]		Bacteria		[]	[]	[]	[]	[]	[]	[]
415	Glc(a1-3)L-QuiNAc(a1-4)Glc	['Rickettsia_typhi']				['Rickettsia']	['Rickettsiaceae']	['Rickettsiales']	['Alphaproteobacteria']	['Proteobacteria']	['Bacteria']	['Bacteria']
416	GalNAc(b1-4)GlcNAc(b1-2)[GlcNAc(b1-4)]Man(a1-3)[GalNAc(b1-4)GlcNAc(b1-2)[GalNAc(b1-4)GlcNAc(b1-6)]Man(a1-6)]Man(b1-4)GlcNAc(b1-4)[Fuc(a1-6)]GlcNAc	[]		Chordata		[]	[]	[]	[]	[]	[]	[]	WURCS=2.0/3,3,2/[ha122h-2b_2-5][a2122h-1a_1-5][a2122h-1x_1-5]/1-2-3/a2-b1_b6-c2*OPO*/3O/3=O	G12657LS
417	[Glc(a1-6)]Glc(a1-4)Glc(a1-4)Glc(a1-4)Glc(a1-4)Glc(a1-4)Glc(a1-4)Glc	[]		Eukarya		[]	[]	[]	[]	[]	[]	[]
418	Rha(a1-3)Rha(a1-2)Gal(a1-3)GlcNAc(a1-3)Rha	['Escherichia_coli', 'Shigella_dysenteriae']				['Escherichia', 'Shigella']	['Enterobacteriaceae']	['Enterobacterales']	['Gammaproteobacteria']	['Proteobacteria']	['Bacteria']	['Bacteria']	WURCS=2.0/3,4,3/[a2112h-1x_1-5_2*NCC/3=O][a2112h-1b_1-5][Aad21122h-2a_2-6_5*NCCO/3=O]/1-2-2-3/a3-b1_a6-d2_b4-c1	G04082SK
419	QuiN(a1-4)Glc(a1-4)Glc(a1-4)Glc(a1-1)Glc	['Streptomyces_dimorphogenes']				['Streptomyces']	['Actinomycetaceae']	['Actinomycetales']	['Actinobacteria']	['Actinobacteria']	['Bacteria']	['Bacteria']
420	Fuc(a1-3)[Gal(b1-4)]GlcNAcOS(b1-6)[NeuNAc(a2-3)Gal(b1-3)]GalNAc	['Homo_sapiens']	0		O	['Homo']	['Hominidae']	['Primates']	['Mammalia']	['Chordata']	['Animalia']	['Eukarya']
421	GlcA(a1-2)[GlcN(a1-7)]LDManHep(a1-3)[Glc(b1-4)]LDManHep(a1-5)KdoOP	['Bordetella_pertussis']				['Bordetella']	['Alcaligenaceae']	['Burkholderiales']	['Betaproteobacteria']	['Proteobacteria']	['Bacteria']	['Bacteria']	WURCS=2.0/2,2,1/[a2122h-1x_1-5_2*NCC/3=O][a1221m-1a_1-5]/1-2/a4-b1	G47366RU
422	Man(a1-3)[Man(a1-3)[NeuNAc(a2-3)Gal(b1-4)GlcNAc(b1-6)Man(a1-6)]Man(a1-6)]Man(b1-4)GlcNAc(b1-4)GlcNAc	[]		Chordata		[]	[]	[]	[]	[]	[]	[]	WURCS=2.0/5,5,4/[h2112h_2*NCC/3=O][a2122h-1b_1-5_2*NCC/3=O][a2112h-1b_1-5][a1221m-1a_1-5][Aad21122h-2a_2-6_5*NCC/3=O]/1-2-3-4-5/a3-b1_a6-e2_b4-c1_c2-d1	G45516VR
423	Glc(b1-4)[Fuc(a1-3)]Gal	[]		Eukarya		[]	[]	[]	[]	[]	[]	[]	WURCS=2.0/4,4,3/[a2122h-1b_1-5][a2112h-1b_1-5][Aad21122h-2a_2-6][a2112h-1b_1-5_2*NCC/3=O]/1-2-3-4/a4-b1_b3-c2_b4-d1	G05517EK
424	GalAGroN(a1-4)NeuNAc(a2-3)GalGroN(b1-3)GlcNAc(b1-3)GalAGroN	['Shewanella_algae']	1			['Shewanella']	['Shewanellaceae']	['Alteromonadales']	['Gammaproteobacteria']	['Proteobacteria']	['Bacteria']	['Bacteria']
425	Fuc(a1-2)Gal(b1-3)[Fuc(a1-4)]GlcNAc(b1-3)Gal(b1-4)[Fuc(a1-3)]GlcNAc(b1-3)Gal(b1-4)[Fuc(a1-3)]GlcNAc(b1-3)Gal(b1-4)Glc	[]		Animalia		[]	[]	[]	[]	[]	[]	[]	WURCS=2.0/6,12,11/[a2122h-1b_1-5_2*NCC/3=O][a1122h-1b_1-5][a1122h-1a_1-5][a2112h-1b_1-5][Aad21122h-2a_2-6_5*NCC/3=O][a1221m-1a_1-5]/1-1-2-3-1-4-5-1-3-3-3-6/a4-b1_a6-l1_b4-c1_c3-d1_c4-h1_c6-i1_d2-e1_e4-f1_f3-g2_i3-j1_i6-k1	G38955TH
426	L-ThrHexOSA4en(a1-4)GlcNSOS(a1-4)IdoOSA(a1-4)GlcNSOS(a1-4)GlcA(b1-4)GlcNSOS	[]		Bacteria		[]	[]	[]	[]	[]	[]	[]
427	Glc(b1-3)ManOAc(b1-4)Glc	['Burkholderia_cepacia']	1			['Burkholderia']	['Burkholderiaceae']	['Burkholderiales']	['Betaproteobacteria']	['Proteobacteria']	['Bacteria']	['Bacteria']
428	D-4dLyxHex(b1-2)Man(b1-2)ManOMe	['Candida_albicans']				['Candida']	['Saccharomycetaceae']	['Saccharomycetales']	['Saccharomycetes']	['Ascomycota']	['Fungi']	['Eukarya']
429	Gal(a1-3)Glc(a1-3)Glc(b1-5)[Gal(b1-4)Glc(b1-3)]Galf	['Lactobacillus_helveticus']				['Lactobacillus']	['Lactobacillaceae']	['Lactobacillales']	['Bacilli']	['Firmicutes']	['Bacteria']	['Bacteria']
430	DDManHep(a1-6)GlcN(a1-4)GalA(a1-3)[GalA(b1-7)LDManHep(a1-7)]LDManHepOPEtn(a1-3)[Glc(b1-4)]LDManHep(a1-5)[AraN(b1-8)]Kdo	['Proteus_mirabilis']				['Proteus']	['Morganellaceae']	['Enterobacterales']	['Gammaproteobacteria']	['Proteobacteria']	['Bacteria']	['Bacteria']
431	Glc(b1-6)Glc(b1-4)GlcN(a1-4)GalA(a1-3)[LDManHep(a1-7)]LDManHep(a1-3)[Glc(b1-4)]LDManHep(a1-5)[Kdo(a2-4)]Kdo	['Klebsiella_pneumoniae']				['Klebsiella']	['Enterobacteriaceae']	['Enterobacterales']	['Gammaproteobacteria']	['Proteobacteria']	['Bacteria']	['Bacteria']
432	[Par(a1-3)]Man(a1-4)RhaOAc(a1-3)[Glc(a1-4)]Gal(a1-2)Man	['Salmonella_paratyphi', 'Salmonella_sp']	1			['Salmonella']	['Enterobacteriaceae']	['Enterobacterales']	['Gammaproteobacteria']	['Proteobacteria']	['Bacteria']	['Bacteria']
433	Kdn(a2-6)Gal(b1-4)GlcNAc(b1-2)Man(a1-3)[Gal(b1-3)Gal(b1-4)GlcNAc(b1-2)Man(a1-6)]Man(b1-4)GlcNAc(b1-4)[Fuc(a1-6)]GlcNAc	[]		Chordata		[]	[]	[]	[]	[]	[]	[]	WURCS=2.0/2,6,5/[a2122h-1x_1-5][a2122h-1a_1-5]/1-2-2-2-2-2/a4-b1_b4-c1_c4-d1_c6-e1_e4-f1	G21272DZ
434	Man(b1-4)Man(a1-4)GlcNAc(a1-4)GlcNAc	[]		Bacteria		[]	[]	[]	[]	[]	[]	[]	WURCS=2.0/6,10,9/[Aad1122h-2a_2-6_4*OPO/3O/3=O][a11221h-1a_1-5][a2112h-1b_1-5][a2122h-1a_1-5][a2122h-1b_1-5][a2112h-1a_1-5]/1-2-2-2-3-4-5-3-6-5/a5-b1_b3-c1_b4-j1_c2-d1_c3-f1_d2-e1_f4-g1_g4-h1_h4-i1	G27183BQ
435	GlcNAc(b1-2)[Gal(b1-4)GlcNAc(b1-4)]Man(a1-3)[GlcNAc(b1-4)][Gal(b1-4)GlcNAc(b1-2)[GlcNAc(b1-4)][GlcNAc(b1-6)]Man(a1-6)]Man(b1-4)GlcNAc(b1-4)GlcNAc	[]		Chordata		[]	[]	[]	[]	[]	[]	[]	WURCS=2.0/7,16,15/[a2122h-1x_1-5_2*NCC/3=O][a2122h-1b_1-5_2*NCC/3=O][a1122h-1b_1-5][a1122h-1a_1-5][a1221m-1a_1-5][a2112h-1b_1-5][a2112h-1a_1-5]/1-2-3-4-2-5-6-2-6-4-2-6-2-6-7-5/a4-b1_a6-p1_b4-c1_c3-d1_c6-j1_d2-e1_d4-h1_e3-f1_e4-g1_h4-i1_j2-k1_j6-m1_k4-l1_m4-n1_n3-o1	G22361FI
436	[Rha(a1-3)]Man(a1-2)[Glc(a1-3)]Man(a1-2)Man(a1-2)Man(b1-3)GlcNAc(a1-6)Man	['Escherichia_coli']				['Escherichia']	['Enterobacteriaceae']	['Enterobacterales']	['Gammaproteobacteria']	['Proteobacteria']	['Bacteria']	['Bacteria']
437	GlcA(b1-4)GlcNSOS(a1-4)IdoOSA(a1-4)GlcNSOS(a1-4)IdoOSA(a1-4)2,5-Anhydro-Man	[]		Bacteria		[]	[]	[]	[]	[]	[]	[]	WURCS=2.0/4,4,3/[a2112h-1x_1-5_2*NCC/3=O][a2112h-1b_1-5][a1221m-1a_1-5][a2112h-1a_1-5_2*NCC/3=O]/1-2-3-4/a4-b1_b2-c1_b3-d1	G86270PI
438	Kdo(a2-4)[GalN(a1-3)LDManHep(a1-3)LDManHepOP(a1-5)]Kdo	[]		Bacteria		[]	[]	[]	[]	[]	[]	[]
439	GlcNAc(b1-2)Rha(a1-2)[Glc(a1-3)]Rha(a1-3)Rha	[]		Bacteria		[]	[]	[]	[]	[]	[]	[]	WURCS=2.0/6,17,16/[a2122h-1x_1-5_2*NCC/3=O][a2122h-1b_1-5_2*NCC/3=O][a1122h-1b_1-5][a1122h-1a_1-5][a2112h-1b_1-5][Aad21122h-2a_2-6_5*NCC/3=O]/1-2-3-4-2-5-6-2-5-6-4-2-5-6-2-5-6/a4-b1_b4-c1_c3-d1_c6-k1_d2-e1_d4-h1_e4-f1_f6-g2_h4-i1_i6-j2_k2-l1_k6-o1_l4-m1_m3-n2_o4-p1_p6-q2	G73439VG
440	GalNAc(b1-4)GlcNAc(b1-3)GalNAc	['Bos_taurus']			O	['Bos']	['Bovidae']	['Artiodactyla']	['Mammalia']	['Chordata']	['Animalia']	['Eukarya']	WURCS=2.0/2,3,2/[a2122h-1x_1-5][a2211m-1a_1-5]/1-2-2/a4-b1_a6-c1	G24696AR
441	Gal(a1-2)[Tyv(a1-3)]Man(a1-4)Rha(a1-3)Gal(a1-2)[Tyv(a1-3)]Man(a1-4)Rha	['Salmonella_enteritidis']				['Salmonella']	['Enterobacteriaceae']	['Enterobacterales']	['Gammaproteobacteria']	['Proteobacteria']	['Bacteria']	['Bacteria']	WURCS=2.0/2,8,7/[a1122h-1a_1-5][a2112h-1b_1-5]/1-2-1-2-1-2-1-1/a4-b1_b6-c1*OPO*/3O/3=O_c4-d1_d6-e1*OPO*/3O/3=O_e4-f1_f6n1-g1n2*1OP^X*2/3O/3=O_g2-h1	G73750JI
442	Glc(b1-3)[Glc(b1-3)Glc(b1-6)Glc(b1-6)]Glc(b1-6)Glc	[]		Basidiomycota		[]	[]	[]	[]	[]	[]	[]	WURCS=2.0/2,6,5/[a2122h-1x_1-5][a2122h-1b_1-5]/1-2-2-2-2-2/a6-b1_b3-c1_b6-d1_d6-e1_e3-f1	G67610CQ
443	Xyl(b1-4)Xyl(b1-3)Xyl(b1-4)Rha(a1-3)Xyl(b1-3)Rha(a1-2)Ara	['Triplostegia_grandiflora']				['Triplostegia']	['Caprifoliaceae']	['Dipsacales']	['Dicotyledons']	['Angiosperms']	['Plantae']	['Eukarya']	WURCS=2.0/5,9,8/[a2112h-1x_1-5_2*NCC/3=O][a2112h-1b_1-5][a2112h-1b_1-5_2*NCC/3=O][a1221m-1a_1-5][Aad21122h-2a_2-6_5*NCCO/3=O]/1-2-2-3-4-5-5-5-5/a3-b1_a6-f2_b4-c1_c3-d1_d3-e1_f8-g2_g8-h2_h8-i2	G63406KI
444	Xyl(b1-3)[Xyl(b1-3)Xyl(b1-4)]Rha(a1-2)Xyl	[]		Angiosperms		[]	[]	[]	[]	[]	[]	[]	WURCS=2.0/3,3,2/[a2122A-1x_1-5][a2122h-1b_1-5][a2112h-1b_1-5]/1-2-3/a2-b1_a3-c1	G66076EL
445	L-ThrHexOSA4en(a1-4)GlcNSOS(a1-4)IdoOSA(a1-4)GlcNSOS	[]		Bacteria		[]	[]	[]	[]	[]	[]	[]
446	Gal(b1-4)[Fuc(a1-3)]GlcNAc(a1-2)[Gal(b1-4)[Fuc(a1-3)]GlcNAc(a1-4)]Man(a1-3)[Fuc(a1-6)GlcNAc(b1-4)GlcNAc(b1-4)][Gal(b1-4)[Fuc(a1-3)]GlcNAc(a1-2)[Gal(b1-4)[Fuc(a1-3)]GlcNAc(a1-6)]Man(a1-6)]Man	[]		Chordata		[]	[]	[]	[]	[]	[]	[]	WURCS=2.0/3,3,2/[a2122h-1x_1-5_2*NCC/3=O][a2122A-1b_1-5][a2122h-1b_1-5_2*NCC/3=O]/1-2-3/a3-b1_b4-c1	G18375DW
447	LDManHep(a1-2)[Glc(a1-6)]Gal(a1-3)[LDManHep(a1-7)LDManHep(a1-7)]LDManHep(a1-3)[Glc(b1-4)]LDManHep(a1-5)Kdo	['Burkholderia_cenocepacia']				['Burkholderia']	['Burkholderiaceae']	['Burkholderiales']	['Betaproteobacteria']	['Proteobacteria']	['Bacteria']	['Bacteria']
448	GlcNAc(a1-4)GlcA(b1-3)GalNAc(a1-4)QuiNAc(b1-6)GlcNAc	['Providencia_stuartii']				['Providencia']	['Morganellaceae']	['Enterobacterales']	['Gammaproteobacteria']	['Proteobacteria']	['Bacteria']	['Bacteria']
449	Kdn(a2-6)Gal(b1-4)GlcNAc(b1-2)Man(a1-3)[Gal(b1-4)[Fuc(a1-3)]GlcNAc(b1-3)Gal(b1-4)GlcNAc(b1-2)Man(a1-6)]Man(b1-4)GlcNAc(b1-4)[Fuc(a1-6)]GlcNAc	[]		Chordata		[]	[]	[]	[]	[]	[]	[]	WURCS=2.0/4,4,3/[a2112h-1x_1-5_2*NCC/3=O][a2112h-1b_1-5][a2122h-1b_1-5_2*NCC/3=O][a1221m-1a_1-5]/1-2-3-4/a3-b1_b3-c1_c3-d1	G19283CF
450	Fuc(a1-2)Gal(b1-4)GlcNAc(b1-3)Gal(b1-4)GlcNAc	[]		Eukarya		[]	[]	[]	[]	[]	[]	[]	WURCS=2.0/6,20,19/[a2122h-1x_1-5_2*NCC/3=O][a2122h-1b_1-5_2*NCC/3=O][a1122h-1b_1-5][a1122h-1a_1-5][a2112h-1b_1-5][a1221m-1a_1-5]/1-2-3-4-2-5-2-6-5-6-2-5-2-6-5-2-4-4-4-6/a4-b1_a6-t1_b4-c1_c3-d1_c4-p1_c6-q1_d2-e1_d4-k1_e4-f1_f3-g1_g3-h1_g4-i1_i2-j1_k4-l1_l3-m1_m3-n1_m4-o1_q3-r1_q6-s1	G11176KW
451	Gal(a1-4)Gal(b1-4)GlcNAc(b1-4)[NeuNAc(a2-6)Gal(b1-4)GlcNAc(b1-2)]Man(a1-3)[Gal(a1-4)Gal(b1-4)GlcNAc(b1-6)[NeuNAc(a2-6)Gal(b1-4)GlcNAc(b1-2)]Man(a1-6)]Man(b1-4)GlcNAc(b1-4)GlcNAc	['Columbia_livia']			N	['Columbia']	['Columbidae']	['Columbiformes']	['Aves']	['Chordata']	['Animalia']	['Eukarya']
452	GlcA(b1-3)Gal(b1-3)GalNAc(b1-4)GlcNAcOP(b1-3)Man(b1-4)Glc	[]		Bacteria		[]	[]	[]	[]	[]	[]	[]	WURCS=2.0/3,11,10/[a2122h-1b_1-5_2*NCC/3=O][a1122h-1b_1-5][a1122h-1a_1-5]/1-1-2-3-3-3-2-3-3-3-3/a4-b1_b4-c1_c3-d1_c6-g1_d2-e1_e2-f1_g3-h1_g6-j1_h2-i1_j2-k1	G67976UK
453	NeuNAc(a2-3)Gal(b1-4)GlcNAc(b1-2)[NeuNAc(a2-6)Gal(b1-4)GlcNAc(b1-4)]Man(a1-3)[NeuNAc(a2-6)Gal(b1-4)GlcNAc(b1-2)Man(a1-6)]Man(b1-4)GlcNAc(b1-4)[Fuc(a1-6)]GlcNAc	[]		Chordata		[]	[]	[]	[]	[]	[]	[]	WURCS=2.0/3,3,2/[a2112h-1x_1-5][a2122h-1b_1-5_2*NCC/3=O][a2112h-1b_1-5]/1-2-3/a6-b1_b4-c1	G59901EA
454	Gal(b1-3)Gal(b1-3)Gal(b1-3)Gal(b1-3)Gal	[]		Fabales		[]	[]	[]	[]	[]	[]	[]	WURCS=2.0/2,5,4/[a2122h-1x_1-5][a2211m-1a_1-5]/1-2-2-2-2/a2-b1_b4-c1_c3-d1_c4-e1	G22665AU
455	Man(a1-2)Man(a1-2)[Gal(b1-4)]ManOP	['Leishmania_donovani']				['Leishmania']	['Trypanosomatidae']	['Trypanosomatida']	['Kinetoplastida']	['Euglenozoa']	['Excavata']	['Eukarya']
456	GlcNAc(a1-2)Glc(b1-4)[Glc(b1-3)][Glc(b1-6)]Glc(a1-5)Kdo	['Moraxella_catarrhalis']				['Moraxella']	['Moraxellaceae']	['Pseudomonadales']	['Gammaproteobacteria']	['Proteobacteria']	['Bacteria']	['Bacteria']
457	NeuNAc(a2-6)Gal(b1-4)GlcNAc(b1-2)Man(a1-3)[GalOS(b1-4)GlcNAc(b1-2)Man(a1-6)]Man(b1-4)GlcNAc(b1-4)[Fuc(a1-6)]GlcNAc	[]		Chordata		[]	[]	[]	[]	[]	[]	[]	WURCS=2.0/6,10,9/[Aad1122h-2a_2-6][a11221h-1a_1-5][a2112A-1a_1-5][a2122h-1a_1-5][a2122h-1b_1-5][a2112A-1b_1-5]/1-1-1-2-2-3-4-2-5-6/a4-b2_a5-d1_b4-c2_d3-e1_d4-i1_e3-f1_e7-h1_f4-g1_i6-j1	G28267BV
458	Fuc(a1-2)Gal(a1-3)Gal(a1-4)Gal(b1-3)[Gal(a1-3)Gal(a1-4)Gal(b1-4)GlcNAc(b1-6)]GalNAc	[]		Chordata		[]	[]	[]	[]	[]	[]	[]	WURCS=2.0/5,8,7/[h2122h_2*NCC/3=O][a2122h-1b_1-5_2*NCC/3=O][a1122h-1a_1-5][a1122h-1b_1-5][a2112h-1b_1-5]/1-2-3-3-2-4-2-5/a4-b1_b4-c1_c3-d1_c6-f1_d4-e1_f2-g1_g4-h1	G30395OK
459	Glc(b1-3)Glc(b1-4)Gal(b1-3)Glc	[]		Bacteria		[]	[]	[]	[]	[]	[]	[]	WURCS=2.0/6,16,15/[a2122h-1b_1-5_2*NCC/3=O][a1122h-1b_1-5][a1122h-1a_1-5][a2112h-1b_1-5][Aad21122h-2a_2-6_5*NCCO/3=O][a1221m-1a_1-5]/1-1-2-3-1-4-5-1-4-5-1-3-1-4-5-6/a4-b1_a6-p1_b4-c1_c3-d1_c4-k1_c6-l1_d2-e1_d4-h1_e4-f1_f3-g2_h4-i1_i3-j2_l2-m1_m4-n1_n3-o2	G04507IN
460	QuiOMe(b1-4)DigOMe(b1-4)Dig	['Oxystelma_esculentum']				['Oxystelma']	['Apocynaceae']	['Gentianales']	['Dicotyledons']	['Angiosperms']	['Plantae']	['Eukarya']
461	Glc(b1-2)[Glc(b1-3)]GlcOAcOFer(a1-2)FrufOBzOFer	['Polygala_senega']				['Polygala']	['Polygalaceae']	['Fabales']	['Dicotyledons']	['Angiosperms']	['Plantae']	['Eukarya']
462	Glc(a1-3)Man(a1-2)Man(a1-2)Man(a1-3)[Man(a1-3)[Man(a1-6)]Man(a1-6)]Man(b1-4)GlcNAc(b1-4)GlcNAc	['Coturnix_japonica', 'Gallus_gallus', 'SpleenFocusForming_Virus', 'Trichoderma_reesei']			N	['Coturnix', 'Gallus', 'Gammaretrovirus', 'Trichoderma']	['Hypocreaceae', 'Phasianidae', 'Retroviridae']	['Galliformes', 'Hypocreales', 'Ortervirales']	['Aves', 'Sordariomycetes', 'Virus']	['Ascomycota', 'Chordata', 'Virus']	['Animalia', 'Fungi', 'Virus']	['Eukarya', 'Virus']	WURCS=2.0/4,7,6/[a2122h-1b_1-5][a2112h-1b_1-5][a2122h-1b_1-5_2*NCC/3=O][Aad21122h-2a_2-6_5*NCC/3=O]/1-2-3-2-3-2-4/a4-b1_b3-c1_c4-d1_d3-e1_e4-f1_f6-g2	G40491DT
463	GalOS(b1-4)[Fuc(a1-3)]GlcNAc(b1-6)[NeuNAc(a2-3)Gal(b1-3)]GalNAc	['Homo_sapiens']	0		O	['Homo']	['Hominidae']	['Primates']	['Mammalia']	['Chordata']	['Animalia']	['Eukarya']
464	LDManHep(a1-7)LDManHep(a1-3)[DDManHep(a1-2)DDManHep(a1-4)]LDManHep(a1-5)Kdo	['Rhodocyclus_tenuis']				['Rhodocyclus']	['Rhodocyclaceae']	['Rhodocyclales']	['Betaproteobacteria']	['Proteobacteria']	['Bacteria']	['Bacteria']
465	Gal(b1-4)GlcNAc(b1-3)[Gal(b1-4)GlcNAc(b1-5)]Man	[]		none		[]	[]	[]	[]	[]	[]	[]	WURCS=2.0/1,1,0/[a2211m-1a_1-5]/1/	G38999IM
466	Gal(b1-3)[Gal(b1-3)[Gal(b1-3)[Gal(b1-3)Glc(b1-3)Rha(a1-4)]Glc(b1-3)Rha(a1-4)]Glc(b1-3)Rha(a1-4)]Glc(b1-3)Rha	[]		Agaricomycetes		[]	[]	[]	[]	[]	[]	[]	WURCS=2.0/4,12,11/[h2211m][a2122h-1b_1-5][a2112h-1b_1-5][a2211m-1a_1-5]/1-2-3-4-2-3-4-2-3-4-2-3/a3-b1_b3-c1_b4-d1_d3-e1_e3-f1_e4-g1_g3-h1_h3-i1_h4-j1_j3-k1_k3-l1	G59932ZF
467	Gal(a1-3)[Fuc(a1-2)][Gal(a1-6)]Gal(b1-6)Man	['Handkea_excipuliformis']				['Handkea']	['Agaricaceae']	['Agaricales']	['Agaricomycetes']	['Basidiomycota']	['Fungi']	['Eukarya']
468	[Glc(a1-8)]Leg(a2-6)Gal(b1-6)Gal(a1-6)[Glc(a1-2)]Glc(b1-3)GalNAc(b1-4)Leg	['Enterococcus_faecium']				['Enterococcus']	['Enterococcaceae']	['Lactobacillales']	['Bacilli']	['Firmicutes']	['Bacteria']	['Bacteria']
469	Man(a1-2)Man(a1-2)Man(a1-6)[Man(a1-3)]Man(a1-6)[Man(a1-2)Man(a1-6)[Man(a1-6)Man(a1-6)]Man(a1-3)]Man(b1-4)GlcNAc	['Komagataella_pastoris']				['Komagataella']	['Saccharomycetaceae']	['Saccharomycetales']	['Saccharomycetes']	['Ascomycota']	['Fungi']	['Eukarya']
470	[Fruf(b1-2)]Fruf(b2-6)Fruf	['Brachybacterium_sp']				['Brachybacterium']	['Dermabacteraceae']	['Actinomycetales ']	['Actinobacteria']	['Actinobacteria']	['Bacteria']	['Bacteria']
471	Xyl(b1-2)[Man(a1-6)]Man(b1-4)GlcNAc(b1-4)GlcNAc	['Synsepalum_dulcificum']				['Synsepalum']	['Sapotaceae']	['Ericales']	['Dicotyledons']	['Angiosperms']	['Plantae']	['Eukarya']
472	Glc(b1-3)[Glc(b1-4)]GalNAc(a1-3)GalNAc(b1-5)Rib-ol	['Lactococcus_lactis']				['Lactococcus']	['Streptococcaceae']	['Lactobacillales']	['Bacilli']	['Firmicutes']	['Bacteria']	['Bacteria']
473	Glc(a1-4)Glc(b1-3)Gal(b1-3)GlcNAc(b1-3)GlcNAcOP	[]		Bacteria		[]	[]	[]	[]	[]	[]	[]	WURCS=2.0/2,2,1/[Aad21122h-2x_2-6_5*NCCO/3=O][Aad21122h-2a_2-6_5*NCCO/3=O]/1-2/a8-b2	G85745GO
474	Kdo(a2-4)Kdo(a2-4)Kdo(a2-6)GlcNAcOP(b1-6)GlcNAc	[]		Bacteria		[]	[]	[]	[]	[]	[]	[]	WURCS=2.0/7,15,14/[a2122h-1x_1-5_2*NCC/3=O][a2122h-1b_1-5_2*NCC/3=O][a1122h-1b_1-5][a1122h-1a_1-5][a2112h-1b_1-5][a2112h-1a_1-5][a1221m-1a_1-5]/1-2-3-4-2-5-6-4-2-5-6-2-5-6-7/a4-b1_a6-o1_b4-c1_c3-d1_c6-h1_d2-e1_e4-f1_f3-g1_h2-i1_h6-l1_i4-j1_j3-k1_l4-m1_m3-n1	G21167TN
475	LDManHepOPEtn(a1-2)LDManHepOPEtn(a1-3)[Gal(b1-4)Glc(b1-4)]LDManHep(a1-5)KdoOPPEtn	[]		Bacteria		[]	[]	[]	[]	[]	[]	[]	WURCS=2.0/5,5,4/[a2122h-1b_1-5][a2112h-1a_1-5][a2112h-1b_1-5_2*NCC/3=O][a2112h-1b_1-5][a1221m-1a_1-5]/1-2-3-4-5/a4-b1_b3-c1_c3-d1_d2-e1	G29159YJ
476	GalNAc(b1-4)GlcNAc(b1-2)Man(a1-3)[GlcNAc(b1-2)Man(a1-6)]Man(b1-4)GlcNAc(b1-4)[Fuc(a1-6)]Man	[]		Chordata		[]	[]	[]	[]	[]	[]	[]	WURCS=2.0/5,5,4/[a2112h-1x_1-5][a2122h-1b_1-5_2*NCC/3=O][a2112h-1b_1-5][a1221m-1a_1-5][a2112h-1a_1-5_2*NCC/3=O]/1-2-3-4-5/a6-b1_b4-c1_c2-d1_c3-e1	G23124TV
477	Gal(a1-6)Glc(a1-2)Fruf(b1-2)Fruf	['Gossypium_hirsutum']				['Gossypium']	['Malvaceae']	['Malvales']	['Dicotyledons']	['Angiosperms']	['Plantae']	['Eukarya']
478	Glc(a1-4)Gal(b1-7)[GlcN(b1-2)]DDManHep(a1-2)LDManHep(a1-3)LDManHepOP(a1-5)Kdo(a2-6)GlcN(b1-6)GlcN-ol	['Helicobacter_pylori']				['Helicobacter']	['Helicobacteraceae']	['Campylobacterales']	['Epsilonproteobacteria']	['Proteobacteria']	['Bacteria']	['Bacteria']
479	LDManHep(a1-4)Kdo(a2-6)GlcN	[]		Bacteria		[]	[]	[]	[]	[]	[]	[]	WURCS=2.0/3,3,2/[a2122h-1x_1-5_2*N][a2112h-1b_1-5][a1221m-1a_1-5]/1-2-3/a3-b1_a4-c1	G92119ST
480	Galf(b1-4)[Gal(b1-3)Gal(b1-6)]GlcNAc	[]		Bacteria		[]	[]	[]	[]	[]	[]	[]	WURCS=2.0/4,5,4/[a2122h-1b_1-5][a2112h-1b_1-5][a2122h-1b_1-5_2*NCC/3=O][Aad21122h-2a_2-6_5*NCC/3=O]/1-2-3-2-4/a4-b1_b4-c1_c3-d1_d6-e2	G72692DY
481	QuiNAc(b1-3)Rha(a1-3)Rha(a1-2)Rha(a1-3)D-FucNAc(a1-2)QuiNAc	['Aeromonas_veronii']				['Aeromonas']	['Aeromonadaceae']	['Aeromonadales']	['Gammaproteobacteria']	['Proteobacteria']	['Bacteria']	['Bacteria']
482	Gal(a1-2)Gal(a1-2)[Glc(a1-3)]Glc(a1-3)Glc	['Escherichia_coli', 'Shigella_flexneri']				['Escherichia', 'Shigella']	['Enterobacteriaceae']	['Enterobacterales']	['Gammaproteobacteria']	['Proteobacteria']	['Bacteria']	['Bacteria']	WURCS=2.0/6,20,19/[a2122h-1x_1-5_2*NCC/3=O][a1122h-1b_1-5][a1122h-1a_1-5][a2122h-1b_1-5_2*NCC/3=O][a2112h-1b_1-5][a2112h-1a_1-5]/1-2-3-4-5-4-5-6-4-5-6-3-4-5-4-5-6-4-5-6/a4-b1_b3-c1_b6-l1_c2-d1_d4-e1_e3-f1_e6-i1_f4-g1_g3-h1_i4-j1_j3-k1_l2-m1_m4-n1_n3-o1_n6-r1_o4-p1_p3-q1_r4-s1_s3-t1	G59041JR
483	GalNAc(a1-3)GalNAc(b1-3)Gal(a1-4)Gal(b1-4)Glc(b1-6)[Glc(b1-4)]LDManHep(a1-6)Glc(b1-4)[LDManHep(a1-2)LDManHepOPEtn(a1-3)][Glc(a1-6)]LDManHep(a1-5)[Kdo(a2-4)]Kdo	['Pasteurella_multocida']				['Pasteurella']	['Pasteurellaceae']	['Pasteurellales']	['Gammaproteobacteria']	['Proteobacteria']	['Bacteria']	['Bacteria']
484	[NeuNAc(a2-6)GalNAc(b1-4)GlcNAc(b1-3)]Gal(b1-3)Gal(b1-4)Glc(b1-6)Gal	['Streptococcus_suis']				['Streptococcus']	['Streptococcaceae']	['Lactobacillales']	['Bacilli']	['Firmicutes']	['Bacteria']	['Bacteria']
485	NeuNAc(a2-3)Gal(b1-4)GlcNAc(b1-3)Gal(b1-4)GlcNAc(b1-6)[NeuNAc(a2-3)Gal(b1-4)GlcNAc(b1-2)]Man(a1-6)[NeuNAc(a2-3)Gal(b1-4)GlcNAc(b1-2)[Gal(b1-4)GlcNAc(b1-4)]Man(a1-3)]Man(b1-4)GlcNAc(b1-4)[Fuc(a1-6)]GlcNAc	['Homo_sapiens']	0		N	['Homo']	['Hominidae']	['Primates']	['Mammalia']	['Chordata']	['Animalia']	['Eukarya']
486	GalNAc(a1-3)[Fuc(a1-2)]Gal(b1-3)[Fuc(a1-4)]Glc	[]		Eukarya		[]	[]	[]	[]	[]	[]	[]	WURCS=2.0/5,5,4/[a2122h-1x_1-5_2*NCC/3=O][a1221m-1a_1-5][a2122h-1b_1-5_2*NCC/3=O][a1122h-1b_1-5][a212h-1b_1-4]/1-2-3-4-5/a3-b1_a4-c1_c4-d1_d2-e1	G29705AO
487	D-Ara(b1-2)Man(a1-2)Glc	[]		Bacteria		[]	[]	[]	[]	[]	[]	[]	WURCS=2.0/2,3,2/[a2112m-1b_1-5][a2122h-1b_1-5]/1-2-2/a2-b1_a3-c1	G10334HG
488	Gal(b1-4)[GlcNAc(b1-2)]Glc(b1-3)GlcNAc(b1-3)Gal	['Proteus_mirabilis']				['Proteus']	['Morganellaceae']	['Enterobacterales']	['Gammaproteobacteria']	['Proteobacteria']	['Bacteria']	['Bacteria']
489	Gal(b1-3)GalNAc(a1-3)[Fuc(a1-2)]Gal(b1-4)GlcNAc(b1-3)Gal(b1-4)GlcNAc(b1-3)Gal(b1-4)Glc	[]		Chordata		[]	[]	[]	[]	[]	[]	[]	WURCS=2.0/3,8,7/[a2211m-1x_1-5][a2211m-1a_1-5][a2122h-1b_1-5_2*NCC/3=O]/1-2-2-3-2-2-2-3/a3-b1_b2-c1_c2-d1_d3-e1_e3-f1_f2-g1_g2-h1	G16486XL
490	Gal(b1-3)[Gal(b1-4)GlcNAc(b1-6)]GalNAc(b1-3)Gal(a1-4)Gal(b1-4)Glc	[]		Chordata		[]	[]	[]	[]	[]	[]	[]	WURCS=2.0/6,9,8/[a2122h-1x_1-5_2*NCC/3=O][a2122h-1b_1-5_2*NCC/3=O][a1122h-1b_1-5][a1122h-1a_1-5][a2112h-1b_1-5_2*NCC/3=O][a1221m-1a_1-5]/1-2-3-4-2-4-2-5-6/a4-b1_a6-i1_b4-c1_c3-d1_c6-f1_d2-e1_f2-g1_g4-h1	G98855LF
491	Gal(a1-3)GalfOAc(b1-3)Gal	['Klebsiella_pneumoniae']	1			['Klebsiella']	['Enterobacteriaceae']	['Enterobacterales']	['Gammaproteobacteria']	['Proteobacteria']	['Bacteria']	['Bacteria']
492	Glc(b1-4)Glc(a1-3)Glc	[]		Bacteria		[]	[]	[]	[]	[]	[]	[]	WURCS=2.0/5,5,4/[a2112h-1b_1-5][a2211m-1a_1-5][a1122h-1a_1-5][a2112h-1a_1-5][a2d12m-1a_1-5]/1-2-3-4-5/a3-b1_b4-c1_c2-d1_c3-e1	G19419KL
493	NeuNAc(a2-3)Gal(b1-4)GlcNAc(b1-2)Man(a1-3)[Gal(b1-4)GlcNAc(b1-2)Man(a1-6)]Man(b1-4)Glc	[]		Eukarya		[]	[]	[]	[]	[]	[]	[]	WURCS=2.0/3,4,3/[a2122h-1b_1-5_2*NCC/3=O_6*OP^XOCCN/3O/3=O][a2112A-1a_1-5][a2122h-1b_1-5_2*NCC/3=O]/1-2-2-3/a3-b1_b3-c1_c4-d1	G19363FY
494	8eLegNAcNAc(a2-6)Gal(a1-3)FucNAc(a1-3)GlcNAc(a1-4)8eLegNAcNAc	['Escherichia_coli']				['Escherichia']	['Enterobacteriaceae']	['Enterobacterales']	['Gammaproteobacteria']	['Proteobacteria']	['Bacteria']	['Bacteria']
495	Man(a1-2)Man(a1-3)[Man(a1-6)Man(a1-3)Man(a1-6)]Man(b1-4)GlcNAc(b1-4)GlcNAc	[]		Mammalia		[]	[]	[]	[]	[]	[]	[]	WURCS=2.0/6,7,6/[hxxxxh][a2122h-1b_1-5_2*NCC/3=O][a1122h-1b_1-5][a212h-1b_1-5][a1122h-1a_1-5][a1221m-1a_1-5]/1-2-3-4-5-5-6/a3-b1_a4-g1_b4-c1_c2-d1_c3-e1_c6-f1	G57198VI
496	Glc(b1-6)Gal(a1-2)Glc	[]		Fungi		[]	[]	[]	[]	[]	[]	[]	WURCS=2.0/4,7,6/[h2112h_2*NCC/3=O][a2122h-1b_1-5_2*NCC/3=O][a2112h-1b_1-5][a1221m-1a_1-5]/1-2-3-4-2-3-4/a3-b1_a6-e1_b4-c1_c2-d1_e4-f1_f2-g1	G06710OE
497	Man(a1-3)Man(b1-4)GlcNAc(b1-4)[D-Fuc(a1-3)]GlcNAc	[]		Dicotyledons		[]	[]	[]	[]	[]	[]	[]	WURCS=2.0/7,17,16/[a2122h-1x_1-5_2*NCC/3=O][a2122h-1b_1-5_2*NCC/3=O][a1122h-1b_1-5][a1122h-1a_1-5][a2112h-1b_1-5][Aad21122h-2a_2-6_5*NCC/3=O][a1221m-1a_1-5]/1-2-3-4-2-5-6-2-5-6-4-2-5-6-2-5-7/a4-b1_a6-q1_b4-c1_c3-d1_c6-k1_d2-e1_d4-h1_e4-f1_f3-g2_h4-i1_i3-j2_k2-l1_k6-o1_l4-m1_m3-n2_o4-p1	G10470SE
498	GlcNAc(b1-2)Man(a1-3)[Man(a1-6)Man(a1-6)]Man	[]		Mammalia		[]	[]	[]	[]	[]	[]	[]	WURCS=2.0/3,5,4/[a1122h-1b_1-5][a1122h-1a_1-5][a2122h-1b_1-5_2*NCC/3=O]/1-2-3-2-2/a3-b1_a6-d1_b2-c1_d6-e1	G41094GJ
499	NeuNAc(a2-3)[Gal(a1-3)Gal(b1-3)GalNAc(b1-4)]Gal(b1-4)Glc	[]		Bacteria		[]	[]	[]	[]	[]	[]	[]	WURCS=2.0/5,6,5/[a2122h-1b_1-5][a2112h-1b_1-5][a2122h-1b_1-5_2*NCC/3=O][a2112h-1a_1-5][a2112h-1b_1-5_2*NCC/3=O]/1-2-3-2-4-5/a4-b1_b3-c1_c4-d1_d3-e1_e3-f1	G62672CD
500	GalOS(b1-6)Man(a1-2)Glc(a1-3)b-Tri-ol	[]		Bacteria		[]	[]	[]	[]	[]	[]	[]
501	Fuc(a1-2)Gal(b1-3)[GalOS(b1-4)GlcNAc(b1-6)]GalNAc	[]		Chordata		[]	[]	[]	[]	[]	[]	[]	WURCS=2.0/3,6,5/[a2211m-1a_1-5][a2112h-1b_1-5][a2122A-1b_1-5]/1-2-1-1-1-3/a2-b1_b3-c1_c2-d1_d2-e1_e2-f1	G98712WP
502	GlcNAc(b1-3)[GlcNAc(b1-6)]Gal(b1-4)GlcOAc	[]		none		[]	[]	[]	[]	[]	[]	[]	WURCS=2.0/2,2,1/[a2112h-1a_1-5_2*NCC/3=O][a2112h-1b_1-5_3*OSO/3=O/3=O]/1-2/a3-b1	G97763JB
503	Glc(b1-4)GlcNAc(a1-3)ManNAcA(b1-4)Glc	['Pseudomonas_fluorescens']				['Pseudomonas']	['Pseudomonadaceae']	['Pseudomonadales']	['Gammaproteobacteria']	['Proteobacteria']	['Bacteria']	['Bacteria']
504	Gal(b1-4)[Fuc(a1-3)]GlcNAc(b1-2)[GlcNAc(b1-4)]Man(a1-3)[GlcNAc(b1-4)][Man(a1-3)[Man(a1-6)]Man(a1-6)]Man(b1-4)GlcNAc(b1-4)GlcNAc	[]		Chordata		[]	[]	[]	[]	[]	[]	[]	WURCS=2.0/5,5,4/[h2112h_2*NCC/3=O][a2112h-1b_1-5][a1221m-1a_1-5][a2122h-1b_1-5_2*NCC/3=O][a2122h-1b_1-5]/1-2-3-4-5/a3-b1_b2-c1_b4-d1_d4-e1	G80389EH
505	Gal(a1-6)[Fuc(a1-2)]Gal(a1-6)Gal(a1-6)Gal	['Hericium_erinaceus']				['Hericium']	['Hericiaceae']	['Russulales']	['Agaricomycetes']	['Basidiomycota']	['Plantae']	['Eukarya']
506	GalOMeA(a1-4)GalA(b1-4)GalA(a1-4)GalA(a1-4)GalA(a1-4)GalOMeA	[]		Angiosperms		[]	[]	[]	[]	[]	[]	[]
507	Glc(a1-3)Glc(a1-3)Man(a1-2)Man(a1-2)[Man(a1-3)Man(a1-2)Man(a1-6)]Man(a1-3)[Man(a1-6)]Man(b1-4)GlcNAc(b1-4)GlcNAc	['Saccharomyces_cerevisiae']			N	['Saccharomyces']	['Saccharomycetaceae']	['Saccharomycetales']	['Saccharomycetes']	['Ascomycota']	['Fungi']	['Eukarya']	WURCS=2.0/5,5,4/[h2112h_2*NCC/3=O][a2122h-1b_1-5_2*NCC/3=O][a1221m-1a_1-5][a2112h-1b_1-5][Aad21122h-2a_2-6]/1-2-3-4-5/a3-b1_a6-e2_b3-c1_b4-d1	G33835XL
508	Man(a1-3)[Par(b1-4)]Fuc(a1-3)GalNAc(b1-3)[Gal(b1-7)LDManHep(a1-7)]LDManHep(a1-3)[Glc(b1-4)]LDManHep(a1-5)[Kdo(a2-4)]Kdo	['Yersinia_pseudotuberculosis']				['Yersinia']	['Yersiniaceae']	['Enterobacterales']	['Gammaproteobacteria']	['Proteobacteria']	['Bacteria']	['Bacteria']
509	DDManHep(a1-2)LDManHep(b1-3)LDManHepOPEtn(a1-5)Kdo	[]		Bacteria		[]	[]	[]	[]	[]	[]	[]	WURCS=2.0/1,1,0/[h122h]/1/	G07663YB
510	GalOS(b1-4)GlcNAc(b1-2)[NeuNAc(a2-3)Gal(b1-4)GlcNAc(b1-4)]Man(a1-3)GalOS(b1-4)GlcNAc(b1-2)Man(a1-6)]Man(b1-4)GlcNAc(b1-4)[Fuc(a1-6)]GlcNAc	[]		Chordata	N	[]	[]	[]	[]	[]	[]	[]
511	NeuNAc(a2-9)NeuNAc(a2-3)Gal(b1-3)GlcNAc	[]		Chordata		[]	[]	[]	[]	[]	[]	[]	WURCS=2.0/6,15,14/[h2122h_2*NCC/3=O][a2122h-1b_1-5_2*NCC/3=O][a1122h-1b_1-5][a1122h-1a_1-5][a2112h-1b_1-5][Aad21122h-2a_2-6_5*NCC/3=O]/1-2-3-4-2-5-6-2-5-6-4-2-5-2-5/a4-b1_b4-c1_c3-d1_c6-k1_d2-e1_d4-h1_e4-f1_f6-g2_h4-i1_i6-j2_k2-l1_k6-n1_l4-m1_n4-o1	G72063JC
512	NeuNAc(a2-3)Gal(b1-4)[Fuc(a1-3)]GlcNAc(b1-4)[NeuNAc(a2-6)Gal(b1-4)GlcNAc(b1-2)]Man(a1-3)[NeuNAc(a2-6)Gal(b1-4)GlcNAc(b1-2)Man(a1-6)]Man(b1-4)GlcNAc(b1-4)GlcNAc	['Homo_sapiens']	0		N	['Homo']	['Hominidae']	['Primates']	['Mammalia']	['Chordata']	['Animalia']	['Eukarya']
513	GalNAc(b1-4)GalNAc(b1-4)GlcNAc	[]		none		[]	[]	[]	[]	[]	[]	[]	WURCS=2.0/1,1,0/[a1222h-1a_1-5]/1/	G96446SA
514	NeuNAcOMe(a2-3)[Gal(b1-3)GalNAc(b1-4)]Gal(b1-4)Glc	[]		Bacteria		[]	[]	[]	[]	[]	[]	[]
515	Gal(b1-4)[Fuc(a1-3)]GlcNAc(b1-3)[GlcNAc(b1-6)]Gal(b1-4)Glc	[]		Chordata		[]	[]	[]	[]	[]	[]	[]	WURCS=2.0/2,2,1/[a2112h-1x_1-5][a1221m-1a_1-5]/1-2/a4-b1	G83236NT
516	Kdo(a2-4)[Glc(a1-2)Glc(a1-3)[Gal(a1-6)]Glc(a1-3)[LDManHep(a1-7)]LDManHep(a1-3)LDManHep(a1-5)]Kdo	[]		Bacteria		[]	[]	[]	[]	[]	[]	[]	WURCS=2.0/4,8,7/[h2122h_2*NCC/3=O][a2122h-1b_1-5_2*NCC/3=O][a1122h-1b_1-5][a1122h-1a_1-5]/1-2-3-4-4-4-4-4/a4-b1_b4-c1_c3-d1_c6-h1_d2-e1_e2-f1_f2-g1	G76956DJ
517	Glc(b1-4)Glc(a1-6)Glc(b1-4)Glc(b1-4)Glc(a1-6)Glc(a1-4)Glc(a1-4)Glc(a1-6)Glc(a1-4)Glc	[]		Basidiomycota		[]	[]	[]	[]	[]	[]	[]	WURCS=2.0/5,12,11/[a2211m-1x_1-5][a1122h-1a_1-5][a2112h-1a_1-5][a2211m-1a_1-5][a2d22m-1a_1-5]/1-2-3-4-2-3-4-2-3-5-5-5/a4-b1_b2-c1_b3-l1_c3-d1_d4-e1_e2-f1_e3-k1_f3-g1_g4-h1_h2-i1_h3-j1	G63348VK
518	[GlcA(b1-2)][Xyl(b1-4)]Man(a1-3)[Xyl(b1-2)]Man(a1-3)[Xyl(b1-2)][Xyl(b1-4)]Man(a1-3)[Xyl(b1-2)]Man(a1-3)[Xyl(b1-2)][Xyl(b1-4)]Man(a1-3)[GlcA(b1-2)][Xyl(b1-4)]Man(a1-3)Man	['Cryptococcus_gattii']				['Cryptococcus']	['Tremellaceae']	['Tremellales']	['Tremellomycetes']	['Basidiomycota']	['Fungi']	['Eukarya']
519	Gal(a1-6)[Fuc(a1-2)]Gal(a1-6)Gal(a1-6)Gal(a1-6)Gal	['Coprinus_comatus', 'Hericium_erinaceus']				['Coprinus', 'Hericium']	['Agaricaceae', 'Hericiaceae']	['Agaricales', 'Russulales']	['Agaricomycetes', 'Basidiomycetes']	['Basidiomycota']	['Fungi', 'Plantae']	['Eukarya']
520	[Man(a1-2)]Man(a1-6)[Man(b1-2)Man(a1-2)]Man(a1-6)[Man(a1-2)Man(b1-2)Man(b1-2)Man(a1-2)]Man(a1-6)Man	['Komagataella_pastoris']				['Komagataella']	['Saccharomycetaceae']	['Saccharomycetales']	['Saccharomycetes']	['Ascomycota']	['Fungi']	['Eukarya']
521	GlcOAcN(b1-4)GlcNAc(b1-4)GlcNAc(b1-4)[Fuc(a1-6)]GlcNAc(b1-3)b-Tri-ol	[]		Bacteria		[]	[]	[]	[]	[]	[]	[]
522	Glc(a1-6)Gal(a1-2)Glc	[]		Fungi		[]	[]	[]	[]	[]	[]	[]	WURCS=2.0/6,17,16/[a2122h-1x_1-5_2*NCC/3=O][a2122h-1b_1-5_2*NCC/3=O][a1122h-1b_1-5][a1122h-1a_1-5][a2112h-1b_1-5][Aad21122h-2a_2-6_5*NCC/3=O]/1-2-3-4-2-5-6-2-5-6-4-2-5-6-2-5-6/a4-b1_b4-c1_c3-d1_c6-k1_d2-e1_d6-h1_e4-f1_f3-g2_h4-i1_i3-j2_k2-l1_k4-o1_l4-m1_m3-n2_o4-p1_p6-q2	G45776ET
523	Glc(a1-4)GalNAc(a1-2)DDManHep(a1-6)GlcN(a1-4)[LDManHep(a1-2)DDManHep(a1-2)]GalA(a1-3)[LDManHep(a1-7)]LDManHepOPEtn(a1-3)[Glc(b1-4)]LDManHep(a1-5)[AraN(b1-8)][Kdo(a2-4)]Kdo	['Proteus_penneri']				['Proteus']	['Morganellaceae']	['Enterobacterales']	['Gammaproteobacteria']	['Proteobacteria']	['Bacteria']	['Bacteria']
524	GlcNAc(b1-4)[GlcA(a1-3)]Fuc(a1-3)GlcNAc	['Moritella_viscosa']				['Moritella']	['Moritellaceae']	['Alteromonadales']	['Gammaproteobacteria']	['Proteobacteria']	['Bacteria']	['Bacteria']
525	Man(a1-3)Gal(b1-3)[Man(a1-4)]GalOMeA	[]		Dicotyledons		[]	[]	[]	[]	[]	[]	[]
526	Fuc(a1-4)GalNAc(b1-3)Fuc	['Burkholderia_cepacia']	1			['Burkholderia']	['Burkholderiaceae']	['Burkholderiales']	['Betaproteobacteria']	['Proteobacteria']	['Bacteria']	['Bacteria']
527	Gal(a1-6)Gal(a1-6)[Fuc(a1-2)]Gal(a1-6)Gal(a1-6)Gal(a1-6)[Gal(a1-6)Gal(a1-4)Glc(b1-2)]Gal(a1-6)Gal(a1-6)Gal(a1-6)Gal	['Ganoderma_atrum']				['Ganoderma']	['Ganodermataceae']	['Polyporales']	['Agaricomycetes']	['Basidiomycota']	['Fungi']	['Eukarya']
528	Gal(b1-4)GlcNAc(b1-4)Man(a1-6)[Man(a1-3)]Man(b1-4)GlcNAc(b1-4)GlcNAc	['Gallus_gallus']			N	['Gallus']	['Phasianidae']	['Galliformes']	['Aves']	['Chordata']	['Animalia']	['Eukarya']
529	GlcN(b1-7)LDManHep(a1-4)[Glc(a1-3)LDManHep(a1-3)]LDManHep	['Vibrio_ordalii']				['Vibrio']	['Vibrionaceae']	['Vibrionales']	['Gammaproteobacteria']	['Proteobacteria']	['Bacteria']	['Bacteria']
530	GlcNAc(b1-2)Galf(b1-6)GlcOMe	['Lactococcus_lactis']				['Lactococcus']	['Streptococcaceae']	['Lactobacillales']	['Bacilli']	['Firmicutes']	['Bacteria']	['Bacteria']
531	NeuNAc(a2-6)GalNAc(b1-4)GlcNAc(b1-2)Man(a1-3)[Gal(b1-4)GlcNAc(b1-2)Man(a1-6)]Man(b1-4)GlcNAc(b1-4)GlcNAc	['Homo_sapiens']	0		N	['Homo']	['Hominidae']	['Primates']	['Mammalia']	['Chordata']	['Animalia']	['Eukarya']	WURCS=2.0/2,2,1/[a1122h-1x_1-5][a2122A-1a_1-5]/1-2/a6-b1	G56196FS
532	Glc(a1-2)Glc(a1-3)Glc(a1-3)Man(a1-2)Man(a1-2)Man(a1-3)[Man(a1-6)]Man(b1-4)GlcNAc(b1-4)GlcNAc	['Saccharomyces_cerevisiae']			N	['Saccharomyces']	['Saccharomycetaceae']	['Saccharomycetales']	['Saccharomycetes']	['Ascomycota']	['Fungi']	['Eukarya']	WURCS=2.0/4,6,5/[a1122h-1x_1-5][a2122h-1b_1-5_2*NCC/3=O][a2112h-1b_1-5][Aad21122h-2a_2-6_5*NCC/3=O]/1-2-3-4-2-3/a2-b1_a6-e1_b4-c1_c3-d2_e4-f1	G28911EK
533	LDManHep(a1-7)LDManHepOP(a1-3)[DDManHep(a1-2)DDManHep(a1-4)]LDManHep(a1-5)Kdo	['Rhodocyclus_tenuis']				['Rhodocyclus']	['Rhodocyclaceae']	['Rhodocyclales']	['Betaproteobacteria']	['Proteobacteria']	['Bacteria']	['Bacteria']
534	Gal(a1-2)[Gal(b1-4)Gal(b1-6)]Glc(a1-3)Man(b1-3)Gal	[]		Bacteria		[]	[]	[]	[]	[]	[]	[]	WURCS=2.0/1,1,0/[Aad22111m-2a_2-6_5*NCC/3=O_7*N]/1/	G23581RB
535	[Glc(a1-6)]Gal(a1-3)Gal(b1-4)Glc(b1-3)Galf(b1-3)Gal	['Lactobacillus_delbrueckii']				['Lactobacillus']	['Lactobacillaceae']	['Lactobacillales']	['Bacilli']	['Firmicutes']	['Bacteria']	['Bacteria']
536	Glc(a1-4)Gal(b1-4)[Gal(b1-7)]LDManHep(a1-5)KdoOP(a2-6)GlcOPN(b1-6)GlcN	[]		Bacteria		[]	[]	[]	[]	[]	[]	[]
537	Fuc(a1-2)XylHex(b1-3)[Fuc(a1-4)]GlcNAc	[]		Bacteria		[]	[]	[]	[]	[]	[]	[]
538	Glc(b1-3)[Glc(b1-4)]Ara	[]		Bacteria		[]	[]	[]	[]	[]	[]	[]	WURCS=2.0/5,14,13/[a2122h-1b_1-5_2*NCC/3=O][a1122h-1b_1-5][a1122h-1a_1-5][a2112h-1b_1-5][Aad21122h-2a_2-6_5*NCC/3=O]/1-1-2-3-1-4-5-3-1-4-5-1-4-5/a4-b1_b4-c1_c3-d1_c6-h1_d2-e1_e4-f1_f6-g2_h2-i1_h6-l1_i4-j1_j6-k2_l4-m1_m6-n2	G25505UF
539	Man(a1-2)Man(a1-3)Man(b1-4)GlcNAc(b1-4)GlcNAcN	['Aspergillus_awamori']				['Aspergillus']	['Trichocomaceae']	['Eurotiales']	['Eurotiomycetes']	['Ascomycota']	['Fungi']	['Eukarya']
540	NeuNGc(a2-3)Gal(b1-4)GlcNAc(b1-2)[Kdn(a2-6)Gal(b1-4)GlcNAc(b1-4)]Man(a1-3)[NeuNGc(a2-3)Gal(b1-4)GlcNAc(b1-2)Man(a1-6)]Man(b1-4)GlcNAc(b1-4)GlcNAc	[]		Chordata		[]	[]	[]	[]	[]	[]	[]	WURCS=2.0/2,2,1/[a2122A-1b_1-5][a2122h-1a_1-5_2*NSO/3=O/3=O_6*OSO/3=O/3=O]/1-2/a4-b1	G71282ZD
541	NeuNAc(a2-3)Gal(b1-4)GlcNAc(b1-2)[Kdn(a2-6)Gal(b1-4)GlcNAc(b1-4)]Man(a1-3)[NeuNGc(a2-3)Gal(b1-4)GlcNAc(b1-2)Man(a1-6)]Man(b1-4)GlcNAc(b1-4)GlcNAc	[]		Chordata		[]	[]	[]	[]	[]	[]	[]	WURCS=2.0/4,6,5/[h1122h][a1122h-1a_1-5][a2122h-1b_1-5_2*NCC/3=O][a2112h-1b_1-5]/1-2-3-4-3-4/a5-b1_b3-c1_b6-e1_c4-d1_e4-f1	G91690AS
542	GlcNAc(b1-2)Man(a1-3)[GlcNAc(b1-4)][Gal(b1-4)[Fuc(a1-3)]GlcNAc(b1-2)Man(a1-6)]Man(b1-4)GlcNAc(b1-4)[Fuc(a1-6)]GlcNAc	[]		Chordata		[]	[]	[]	[]	[]	[]	[]	WURCS=2.0/4,4,3/[a2122h-1b_1-5][a1122h-1b_1-5_2*NCC/3=O][a2122h-1a_1-5][a2122A-1a_1-5]/1-2-3-4/a4-b1_b3-c1_c3-d1	G18238JO
543	XlufOMe(b1-4)XylOMe(b1-4)[Gal(a1-2)][RhaOMe(a1-3)]Fuc(a1-3)[XlufOMe(b1-4)Xyl(b1-4)]Glc	['ParameciumBursariaChlorella_Virus']				['Chlorovirus']	['Phycodnaviridae']	['Virus']	['Virus']	['Virus']	['Virus']	['Virus']
544	GalOMe(b1-6)GalOMe(b1-6)GalOMe(b1-3)[GalOMe(b1-6)]GalNAc(b1-4)GlcNAc(b1-2)Man(a1-6)[Man(a1-3)][Xyl(b1-2)]Man(b1-4)GlcNAc(b1-4)[Fuc(a1-6)]GlcNAc	['Helix_pomatia']			N	['Helix']	['Helicidae']	['Stylommatophora']	['Gastropoda']	['Mollusca']	['Animalia']	['Eukarya']
545	Glc(a1-4)[GlcNAc(b1-3)]Gal(a1-3)[Glc(a1-6)]GlcNAc(a1-3)Rha(a1-6)Glc	['Escherichia_coli']				['Escherichia']	['Enterobacteriaceae']	['Enterobacterales']	['Gammaproteobacteria']	['Proteobacteria']	['Bacteria']	['Bacteria']
546	Gal(b1-3)[NeuNAc(a2-6)]Gal	[]		Eukarya		[]	[]	[]	[]	[]	[]	[]	WURCS=2.0/3,3,2/[a2211m-1a_1-5][a1122h-1a_1-5][a2122h-1b_1-5]/1-2-3/a3-b1_a4-c1	G49997DC
547	[Man(a1-2)Man(a1-2)Man(a1-4)]Gal(a1-4)ManNAcA(b1-6)Glc(a1-4)ManNAcA(b1-3)GalNAc(b1-6)Gal	['Cutibacterium_acnes']				['Cutibacterium']	['Propionibacteriaceae']	['Propionibacteriales']	['Actinobacteria']	['Actinobacteria']	['Bacteria']	['Bacteria']
548	[Galf(b1-6)]GalNAc(b1-3)Gal(a1-2)RibOP-ol(5-6)Galf(b1-3)Gal(b1-4)GalNAc	['Streptococcus_pneumoniae']				['Streptococcus']	['Streptococcaceae']	['Lactobacillales']	['Bacilli']	['Firmicutes']	['Bacteria']	['Bacteria']
549	GalOS(b1-4)[Fuc(a1-3)]GlcNAc(b1-3)[GalOS(b1-4)[Fuc(a1-3)]GlcNAc(b1-6)]Gal(b1-3)[GalOS(b1-4)[Fuc(a1-3)]GlcNAc(b1-6)]GalNAc	[]		Bacteria		[]	[]	[]	[]	[]	[]	[]	WURCS=2.0/3,3,2/[a2122h-1b_1-5][a2112h-1b_1-5][a2112h-1a_1-5]/1-2-3/a4-b1_b2-c1	G81188FE
550	GlcNAc(b1-4)[D-Fuc(a1-3)]GlcNAc	[]		Dicotyledons		[]	[]	[]	[]	[]	[]	[]	WURCS=2.0/3,3,2/[a2112h-1a_1-5][a2122h-1a_1-5][a2112h-1a_1-5_2*NCC/3=O]/1-2-3/a2-b1_a3-c1	G90827ZO
551	D-Fuc(a1-2)Gal(b1-4)GlcNAc(b1-2)Man(a1-3)[D-Fuc(a1-2)Gal(b1-4)GlcNAc(b1-2)Man(a1-6)]Man(b1-4)GlcNAc(b1-4)GlcNAc	[]		Monjiviricetes		[]	[]	[]	[]	[]	[]	[]	WURCS=2.0/4,5,4/[a2112h-1x_1-5_2*NCC/3=O][a2112h-1b_1-5][a1221m-1a_1-5][a2122h-1b_1-5_2*NCC/3=O]/1-2-3-2-4/a3-b1_a6-e1_b2-c1_b3-d1	G90746ZG
552	L-ThrHexA4en(a1-3)GalNAc(b1-4)GlcA(b1-3)Gal(b1-3)Gal(b1-3)Xyl	[]		Animalia		[]	[]	[]	[]	[]	[]	[]
553	Galf(b1-3)[Galf(b1-5)]Galf	[]		Bacteria		[]	[]	[]	[]	[]	[]	[]	WURCS=2.0/4,4,3/[h2112h_2*NCC/3=O][a2112h-1b_1-5][a1221m-1a_1-5][Aad21122h-2a_2-6_5*NCC/3=O]/1-2-3-4/a3-b1_a6-d2_b2-c1	G60138JZ
554	Man(a1-3)Fuc(a1-2)[Gal(a1-6)]Gal(a1-6)Gal(b1-6)Man	['Leccinum_scabrum']				['Leccinum']	['Boletaceae']	['Boletales']	['Agaricomycetes']	['Basidiomycota']	['Fungi']	['Eukarya']
555	GlcNAc(b1-3)Gal(b1-4)GlcNAc(b1-3)[GalNAc(a1-3)[Fuc(a1-2)]Gal(b1-4)GlcNAc(b1-6)]Gal(b1-4)GlcNAc(b1-3)Gal(b1-4)Glc	[]		Chordata		[]	[]	[]	[]	[]	[]	[]	WURCS=2.0/3,3,2/[a2112h-1a_1-5][a2122h-1b_1-5][a2122h-1a_1-5]/1-2-3/a3-b1_a4-c1	G73466QZ
556	Man(a1-8)Kdo(a2-4)[RhaOAc(a1-3)RhaOAc(a1-3)QuiNAcOAc(b1-4)[GlcNAc(a1-6)]GlcNAcOAc(b1-4)Man(a1-5)]Kdo	[]		Bacteria		[]	[]	[]	[]	[]	[]	[]	WURCS=2.0/4,9,8/[h2122h_2*NCC/3=O][a2122h-1b_1-5_2*NCC/3=O][a1122h-1b_1-5][a1122h-1a_1-5]/1-2-3-4-2-2-2-4-4/a4-b1_b4-c1_c3-d1_c4-g1_c6-h1_d2-e1_d4-f1_h3-i1	G71670JD
557	Gal(a1-2)[Gal(b1-6)]Glc(b1-4)Glc	['Yucca_filamentosa']				['Yucca']	['Asparagaceae']	['Asparagales']	['Monocotyledons ']	['Angiosperms']	['Plantae']	['Eukarya']	WURCS=2.0/3,5,4/[a2122h-1b_1-5_2*NCC/3=O][a2112h-1b_1-5][Aad21122h-2a_2-6_5*NCC/3=O]/1-2-1-2-3/a4-b1_b3-c1_c4-d1_d6-e2	G60430KO
558	Glc(a1-4)[Fuc(b1-3)]Gal	[]		Bacteria		[]	[]	[]	[]	[]	[]	[]	WURCS=2.0/4,9,8/[a2122h-1x_1-5_2*NCC/3=O][a2122h-1b_1-5_2*NCC/3=O][a1122h-1b_1-5][a1122h-1a_1-5]/1-2-3-4-4-4-4-4-4/a4-b1_b4-c1_c3-d1_c6-e1_e3-f1_e6-g1_g2-h1_h2-i1	G92383TF
559	Gal(b1-4)Gal(b1-3)GalNAc	['Rana_temporaria']			O	['Rana']	['Ranidae']	['Anura']	['Amphibia']	['Chordata']	['Animalia']	['Eukarya']	WURCS=2.0/3,4,3/[a2122h-1a_1-5][a1221m-1a_1-5][a2112h-1b_1-5]/1-2-3-2/a3-b1_a4-c1_c2-d1	G73323CO
560	NeuNAc(a2-6)Gal(b1-4)GlcNAc(b1-2)Man(a1-6)[Gal(b1-4)GlcNAc(b1-2)Man(a1-3)]Man(b1-4)GlcNAc(b1-4)[Fuc(a1-6)]GlcNAc	['Cricetinae_gen_sp', 'Homo_sapiens', 'Sus_scrofa']	0		N	['Cricetinae', 'Homo', 'Sus']	['Cricetidae', 'Hominidae', 'Suidae']	['Artiodactyla', 'Primates', 'Rodentia']	['Mammalia']	['Chordata']	['Animalia']	['Eukarya']
561	Gal(b1-3)[Fuc(a1-4)]GlcNAcOS	[]		Eukarya		[]	[]	[]	[]	[]	[]	[]	WURCS=2.0/4,5,4/[a2112h-1a_1-5_2*NCC/3=O][a2112h-1b_1-5][Aad21122h-2a_2-6_5*NCC/3=O][a2122h-1b_1-5_2*NCC/3=O]/1-2-3-4-2/a3-b1_a6-d1_b3-c2_d4-e1	G46748BU
562	Man(a1-3)[GalOMe(b1-6)GalOMe(b1-6)GalOMe(b1-3)[GalOMe(b1-6)]GalNAc(b1-4)GlcNAc(b1-2)Man(a1-6)][Xyl(b1-2)]Man(b1-4)GlcNAc(b1-4)[Fuc(a1-6)]GlcNAc	[]		Animalia		[]	[]	[]	[]	[]	[]	[]	WURCS=2.0/3,3,2/[a2122h-1x_1-5][a2122h-1b_1-5][a2122h-1a_1-5]/1-2-3/a6-b1_b2-c1	G00461ZN
563	Fuc(a1-2)[Gal(b1-3)]Gal(b1-3)GalNAc	['Rana_arvalis', 'Rana_temporaria', 'Xenopus_laevis']			O	['Rana', 'Xenopus']	['Pipidae', 'Ranidae']	['Anura']	['Amphibia']	['Chordata']	['Animalia']	['Eukarya']
564	Rha(b1-4)GlcA(a1-3)[GlcA(a1-2)]Rha(b1-4)GlcNAc(b1-3)Rha	['Shigella_boydii']				['Shigella']	['Enterobacteriaceae']	['Enterobacterales']	['Gammaproteobacteria']	['Proteobacteria']	['Bacteria']	['Bacteria']
565	GlcNAc(b1-2)Man(a1-3)[Gal(b1-4)[Fuc(a1-6)]GlcNAc(b1-2)Man(a1-6)][Xylf(b1-2)]Man(b1-4)GlcNAc(b1-4)[Fuc(a1-3)]GlcNAc	[]		Asparagaceae		[]	[]	[]	[]	[]	[]	[]	WURCS=2.0/4,6,5/[a2122h-1x_1-5][a2122h-1a_1-5_6*N][a2122h-1a_1-5][a2122h-1a_1-5_6*I]/1-2-3-3-3-4/a4-b1_b4-c1_c4-d1_d4-e1_e4-f1	G55469CR
566	Gal(b1-4)GlcNAc(b1-2)[Gal(b1-4)GlcNAc(b1-4)]Man(a1-3)[Gal(b1-4)GlcNAc(b1-2)Man(a1-6)]Man(b1-4)GlcNAc(b1-4)GlcNAc	['Bos_taurus', 'Homo_sapiens', 'HumanImmunoDeficiency_Virus', 'Mesocricetus_auratus', 'MinkCellFocusForming_Virus', 'Mus_musculus', 'Rattus_norvegicus']	0		N	['Bos', 'Gammaretrovirus', 'Homo', 'Lentivirus', 'Mesocricetus', 'Mus', 'Rattus']	['Bovidae', 'Cricetidae', 'Hominidae', 'Muridae', 'Retroviridae']	['Artiodactyla', 'Ortervirales', 'Primates', 'Rodentia']	['Mammalia', 'Virus']	['Chordata', 'Virus']	['Animalia', 'Virus']	['Eukarya', 'Virus']	WURCS=2.0/2,5,4/[a1122h-1x_1-5][a2112h-1x_1-5]/1-1-1-1-2/a4-b1_a6-e1_b4-c1_c4-d1	G68304CA
567	Fuc(a1-2)Gal(b1-4)GlcNAc(b1-3)Gal(b1-3)[GalOS(b1-4)GlcNAc(b1-6)]GalNAc	[]		Chordata		[]	[]	[]	[]	[]	[]	[]	WURCS=2.0/4,8,7/[a2122h-1a_1-5_2*NCC/3=O][a2122h-1b_1-5_2*NCC/3=O][a1122h-1b_1-5][a1122h-1a_1-5]/1-2-3-3-4-1-4-3/a4-b1_a6-h1_b4-c1_c3-d1_c6-e1_e2-f1_f6-g1	G29074HW
568	GlcNAc(b1-6)[GlcA(a1-4)]GlcOAcN(a1-3)RhaOAc(b1-4)GlcNAc	['Vibrio_cholerae']				['Vibrio']	['Vibrionaceae']	['Vibrionales']	['Gammaproteobacteria']	['Proteobacteria']	['Bacteria']	['Bacteria']
569	Fuc(a1-2)Gal(b1-3)[GalNAc(b1-6)]GlcNAc	[]		Animalia		[]	[]	[]	[]	[]	[]	[]	WURCS=2.0/3,4,3/[a1221h-1x_1-5_3-6][a2112h-1b_1-5][a1221h-1a_1-5_3-6]/1-2-3-2/a4-b1_b3-c1_c4-d1	G37135NR
570	NeuNAc(a2-3)Gal(b1-3)GlcNAc(b1-4)Gal(b1-4)Glc	[]		Animalia		[]	[]	[]	[]	[]	[]	[]	WURCS=2.0/3,3,2/[a1122h-1b_1-5][a1122h-1a_1-5][a2122h-1b_1-5_2*NCC/3=O]/1-2-3/a3-b1_b2-c1	G71817IG
571	Kdn(a2-6)GalNAc(b1-4)GlcNAc(b1-2)Man(a1-3)[Kdn(a2-6)GalNAc(b1-4)GlcNAc(b1-2)Man(a1-6)]Man(b1-4)GlcNAc(b1-4)[Fuc(a1-6)]GlcNAc	[]		Chordata		[]	[]	[]	[]	[]	[]	[]	WURCS=2.0/3,3,2/[a2122A-1x_1-5][a2122h-1b_1-5_2*NCC/3=O][a2122A-1b_1-5]/1-2-3/a3-b1_b4-c1	G66263GG
572	GalNAc(b1-4)[GalNAc(a1-2)Fuc(a1-3)]GlcNAc(b1-3)GalNAc	[]		Chordata		[]	[]	[]	[]	[]	[]	[]	WURCS=2.0/4,10,9/[h2112h_2*NCC/3=O][a2112h-1b_1-5][a2122h-1b_1-5_2*NCC/3=O][a1221m-1a_1-5]/1-2-3-2-3-2-4-4-3-2/a3-b1_a6-i1_b3-c1_c3-d1_c4-h1_d3-e1_e3-f1_e4-g1_i3-j1	G75999PF
573	Gal(b1-3)[Gal(b1-2)Gal(b1-6)]GlcNAc	[]		Angiosperms		[]	[]	[]	[]	[]	[]	[]	WURCS=2.0/3,3,2/[h2112h_2*NCC/3=O][a1122A-1b_1-5_2*NCC/3=O_3*NCC/3=O][a1121A-1a_1-5_2*NCC/3=O_3*N]/1-2-3/a3-b1_b4-c1	G94177BI
574	Gal(a1-3)Gal(b1-4)GlcNAc(b1-2)Man(a1-3)[Man(a1-6)Man(a1-6)]Man(b1-4)GlcNAc	[]		Chordata		[]	[]	[]	[]	[]	[]	[]	WURCS=2.0/3,3,2/[a1122h-1x_1-5_2*NCC/3=O][a1122h-1b_1-5][a1122h-1a_1-5]/1-2-3/a4-b1_b3-c1	G46410PM
575	Gal(b1-2)LDManHep(a1-2)LDManHep(a1-3)[Glc(b1-4)]LDManHep(a1-5)Kdo(a2-6)GlcN(b1-6)GlcN	[]		Bacteria		[]	[]	[]	[]	[]	[]	[]	WURCS=2.0/4,5,4/[a2122h-1b_1-5][a2112h-1b_1-5][Aad21122h-2a_2-6_5*NCC/3=O][a2112h-1b_1-5_2*N]/1-2-3-4-2/a4-b1_b3-c2_b4-d1_d3-e1	G79047SZ
576	NeuNAc(a2-3)Gal(b1-3)[Fuc(a1-4)]GlcNAc(b1-3)[Gal(b1-3)GlcNAc(b1-3)Gal(b1-4)[Fuc(a1-3)]GlcNAc(b1-6)]Gal(b1-4)Glc	[]		Chordata		[]	[]	[]	[]	[]	[]	[]	WURCS=2.0/3,3,2/[a2122h-1b_1-5][a2112h-1b_1-5][Aad21122h-2a_2-6_4*OCC/3=O_5*N]/1-2-3/a4-b1_b3-c2	G23044OW
577	L-QuiNAc(a1-3)GlcNAc(a1-3)QuiNAlaButGro	['Escherichia_coli']				['Escherichia']	['Enterobacteriaceae']	['Enterobacterales']	['Gammaproteobacteria']	['Proteobacteria']	['Bacteria']	['Bacteria']
578	Man(a1-3)[Man(a1-6)]D-AraHex	[]		Mammalia		[]	[]	[]	[]	[]	[]	[]
579	Xyl(b1-3)D-FucNAcOAc(b1-4)PseOFo	[]		Dicotyledons		[]	[]	[]	[]	[]	[]	[]	WURCS=2.0/3,3,2/[a2122h-1x_1-5][a1122h-1b_1-5][a1122h-1a_1-5]/1-2-3/a4-b1_b4-c1	G07627PD
580	GlcNAc(b1-3)[GlcNAc(b1-6)]Gal(b1-4)GlcNAc(b1-3)[GlcNAc(b1-3)[GlcNAc(b1-6)]Gal(b1-4)GlcNAc(b1-6)]Gal(b1-4)GlcNAc	[]		Chordata		[]	[]	[]	[]	[]	[]	[]	WURCS=2.0/3,9,8/[a2122h-1b_1-5_2*NCC/3=O][a1122h-1b_1-5][a1122h-1a_1-5]/1-1-2-3-1-1-3-1-1/a4-b1_b4-c1_c3-d1_c6-g1_d2-e1_d4-f1_g2-h1_g6-i1	G20030CU
581	NeuNAc(a2-6)Gal(b1-4)GlcNAc(b1-2)Man(a1-3)[Man(a1-6)]Man(b1-4)GlcNAc(b1-4)[D-Fuc(a1-6)]GlcNAc	[]		Eukarya		[]	[]	[]	[]	[]	[]	[]	WURCS=2.0/5,17,16/[a2122h-1b_1-5_2*NCC/3=O][a1122h-1b_1-5][a1122h-1a_1-5][a2112h-1b_1-5][Aad21122h-2a_2-6_5*NCC/3=O]/1-1-2-3-1-4-5-1-4-5-3-1-4-5-1-4-5/a4-b1_b4-c1_c3-d1_c6-k1_d2-e1_d6-h1_e4-f1_f6-g2_h4-i1_i3-j2_k2-l1_k4-o1_l4-m1_m6-n2_o4-p1_p3-q2	G89285HT
582	Gal(b1-4)GlcNAc(b1-6)[GlcNAc(b1-3)]GalNAc	['Bos_taurus', 'Homo_sapiens']	0		O	['Bos', 'Homo']	['Bovidae', 'Hominidae']	['Artiodactyla', 'Primates']	['Mammalia']	['Chordata']	['Animalia']	['Eukarya']
583	RhaOMe(a1-4)GlcOMe(b1-6)GlcOMe-ol	['Akebia_quinata']				['Akebia']	['Lardizabalaceae']	['Ranunculales']	['Dicotyledons']	['Angiosperms']	['Plantae']	['Eukarya']
584	Gal(b1-4)GlcNAc(a1-3)Gal(b1-4)Glc	[]		Bacteria		[]	[]	[]	[]	[]	[]	[]	WURCS=2.0/5,5,4/[h2112h][a2122h-1b_1-5_2*NCC/3=O][a1221m-1a_1-5][a2112h-1b_1-5][Aad21122h-2a_2-6_5*NCC/3=O]/1-2-3-4-5/a3-b1_b3-c1_b4-d1_d3-e2	G47759SG
585	Glc(b1-6)Glc(b1-3)Glc(b1-3)Glc	['Volvariella_volvacea']				['Volvariella']	['Pluteaceae']	['Agaricales']	['Agaricomycetes']	['Basidiomycota']	['Fungi']	['Eukarya']	WURCS=2.0/8,15,14/[a2122h-1b_1-5_2*NCC/3=O][a1122h-1b_1-5][a1122h-1a_1-5][a2112h-1b_1-5][Aad21122h-2a_2-6][Aad21122h-2a_2-6_5*NCC/3=O][a2112h-1b_1-5_2*NCC/3=O][a1221m-1a_1-5]/1-1-2-3-1-4-5-3-1-4-6-1-7-5-8/a4-b1_a6-o1_b4-c1_c3-d1_c6-h1_d2-e1_e4-f1_f3-g2_h2-i1_h6-l1_i4-j1_j3-k2_l4-m1_m6-n2	G17953GN
586	Rha(a1-2)[Glc(b1-6)Gal(b1-4)]GlcA	[]		Eukarya		[]	[]	[]	[]	[]	[]	[]	WURCS=2.0/7,20,19/[a2122h-1x_1-5_2*NCC/3=O][a2122h-1b_1-5_2*NCC/3=O][a1122h-1b_1-5][a1122h-1a_1-5][a1221m-1a_1-5][a2112h-1b_1-5][a2112h-1a_1-5]/1-2-3-4-2-5-6-2-5-6-2-6-7-4-2-6-7-2-6-7/a4-b1_b4-c1_c3-d1_c6-n1_d2-e1_d4-k1_e3-f1_e4-g1_g3-h1_h3-i1_h4-j1_k4-l1_l3-m1_n2-o1_n6-r1_o4-p1_p3-q1_r4-s1_s3-t1	G49413VC
587	Glc(a1-3)[Man(a1-6)]Man	['Aspergillus_niger']				['Aspergillus']	['Trichocomaceae']	['Eurotiales']	['Eurotiomycetes']	['Ascomycota']	['Fungi']	['Eukarya']	WURCS=2.0/2,3,2/[a2211m-1a_1-5][a1221m-1a_1-5_2*OC_3*OC_4*OC]/1-1-2/a3-b1_b3-c1	G83415MR
588	Man(a1-6)[Xylf(b1-2)][Fuc(a1-3)]Man(b1-4)GlcNAc(b1-4)GlcNAc	[]		Chordata		[]	[]	[]	[]	[]	[]	[]	WURCS=2.0/2,2,1/[ha122h-2b_2-5][a2122h-1a_1-5_2*OCC/3=O]/1-2/a2-b1	G56331ZA
589	NeuNAc(a2-3)Gal(b1-4)GlcNAc(a1-3)Gal(b1-3)[NeuNAc(a2-6)]GalNAc	[]		Chordata		[]	[]	[]	[]	[]	[]	[]	WURCS=2.0/7,12,11/[a2122h-1x_1-5_2*NCC/3=O][a2122h-1b_1-5_2*NCC/3=O][a1122h-1b_1-5][a1122h-1a_1-5][a2112h-1b_1-5][Aad21122h-2a_2-6_5*NCCO/3=O][a1221m-1a_1-5]/1-2-3-4-2-5-6-4-2-5-6-7/a4-b1_a6-l1_b4-c1_c3-d1_c6-h1_d2-e1_e4-f1_f6-g2_h2-i1_i4-j1_j6-k2	G28962GO
590	Fuc(a1-2)Gal(b1-4)GlcNAc(b1-3)[NeuNGc(a2-6)]GalNAc	[]		Chordata		[]	[]	[]	[]	[]	[]	[]	WURCS=2.0/1,1,0/[a1111h-1a_1-4]/1/	G43512RT
591	Gal(b1-3)GlcNAc(b1-2)Man(a1-3)[Gal(b1-3)[Fuc(a1-4)]GlcNAc(b1-2)Man(a1-6)][Xylf(b1-2)]Man(b1-4)GlcNAc(b1-4)[Fuc(a1-3)]GlcNAc	[]		Angiosperms		[]	[]	[]	[]	[]	[]	[]	WURCS=2.0/2,2,1/[a2112m-1b_1-5][a2112h-1a_1-5]/1-2/a4-b1	G49380DW
592	Rha(a1-2)Rha(a1-3)Rha(a1-3)Man(a1-2)[Gal(b1-6)]Man-ol	['Scedosporium_prolificans']				['Scedosporium']	['Microascaceae']	['Microascales']	['Sordariomycetes']	['Ascomycota']	['Fungi']	['Eukarya']
593	GalNAc(a1-3)[Fuc(a1-2)]Gal(a1-3)[GlcNAc(a1-6)]GalNAc	[]		Eukarya		[]	[]	[]	[]	[]	[]	[]	WURCS=2.0/3,3,2/[a2122h-1b_1-5_2*NCC/3=O][a2112h-1b_1-5][Aad21122h-2a_2-6_5*NCC/3=O]/1-2-3/a3-b1_b6-c2	G65918MZ
594	Fuc(a1-4)GlcNAc(b1-6)Gal(b1-3)[Fuc(a1-4)GlcNAc(b1-6)]GalNAc	['Homo_sapiens']	0		O	['Homo']	['Hominidae']	['Primates']	['Mammalia']	['Chordata']	['Animalia']	['Eukarya']	WURCS=2.0/4,5,4/[a2112h-1x_1-5_2*NCC/3=O][a2122h-1b_1-5_2*NCC/3=O][a2112h-1b_1-5][Aad21122h-2a_2-6_5*NCC/3=O]/1-2-3-4-4/a3-b1_a6-e2_b4-c1_b6-d2	G97083VO
595	[GlcNAc(b1-2)]RibOPOPGro-ol(1-5)RibOPOPGro-ol	['Sulfitobacter_brevis']				['Sulfitobacter']	['Rhodobacteraceae']	['Rhodobacterales']	['Alphaproteobacteria']	['Proteobacteria']	['Bacteria']	['Bacteria']
596	RhaOAc(a1-4)GlcOAc(b1-6)Glc	['Kalopanax_septemlobus']				['Kalopanax']	['Araliaceae']	['Apiales']	['Dicotyledons']	['Angiosperms']	['Plantae']	['Eukarya']	WURCS=2.0/3,3,2/[ad222m-1x_1-5_3*OC][ad122m-1b_1-5_3*OC][ad222m-1a_1-5_3*OC]/1-2-3/a4-b1_b4-c1	G77062LE
597	Rha(a1-2)Rha(a1-3)Rha(a1-2)[GlcNAc(b1-3)]Rha	[]		Bacteria		[]	[]	[]	[]	[]	[]	[]	WURCS=2.0/3,3,2/[a2122h-1x_1-5][a2112h-1b_1-5][Aad21122h-2a_2-6_5*NCC/3=O_9*OC]/1-2-3/a4-b1_b3-c2	G80619ER
598	Gal(a1-3)Gal(b1-4)[Fuc(a1-3)]GlcNAc(b1-2)[Gal(b1-4)GlcNAc(b1-4)]Man(a1-3)[Gal(b1-4)GlcNAc(b1-2)[Gal(b1-4)[Fuc(a1-3)]GlcNAc(b1-6)]Man(a1-6)]Man(b1-4)GlcNAc(b1-4)[Fuc(a1-6)]GlcNAc	[]		Chordata		[]	[]	[]	[]	[]	[]	[]	WURCS=2.0/3,3,2/[a2122h-1b_1-5_2*NCC/3=O][ad112h-1b_1-5][a1221m-1a_1-5]/1-2-3/a3-b1_a4-c1	G60525SS
599	Gal(a1-4)Gal(b1-4)GlcNAc(b1-4)[NeuNAc(a2-6)Gal(b1-4)GlcNAc(b1-2)]Man(a1-3)[Gal(a1-4)Gal(b1-4)GlcNAc(b1-2)[Gal(b1-4)GlcNAc(b1-6)]Man(a1-6)][GlcNAc(b1-4)]Man(b1-4)GlcNAc(b1-4)GlcNAc	['Columbia_livia']			N	['Columbia']	['Columbidae']	['Columbiformes']	['Aves']	['Chordata']	['Animalia']	['Eukarya']
600	[Glc(a1-6)]Gal(b1-3)GalNAc(b1-3)Gal	['Acinetobacter_baumannii']				['Acinetobacter']	['Moraxellaceae']	['Pseudomonadales']	['Gammaproteobacteria']	['Proteobacteria']	['Bacteria']	['Bacteria']
601	NeuNAc(a2-3)Gal(b1-4)GlcNAc(b1-3)Gal(b1-4)[Fuc(a1-3)]GlcNAc(b1-6)[NeuNAc(a2-3)Gal(b1-4)GlcNAc(b1-2)]Man(a1-6)[NeuNAc(a2-3)Gal(b1-4)GlcNAc(b1-2)[NeuNAc(a2-3)Gal(b1-4)GlcNAc(b1-4)]Man(a1-3)]Man(b1-4)GlcNAc(b1-4)[Fuc(a1-6)]GlcNAc	['Homo_sapiens']	0		N	['Homo']	['Hominidae']	['Primates']	['Mammalia']	['Chordata']	['Animalia']	['Eukarya']
602	Gal(b1-2)Rha(b1-4)Gal	[]		Bacteria		[]	[]	[]	[]	[]	[]	[]	WURCS=2.0/3,5,4/[a2122h-1b_1-5][a2112h-1b_1-5][a2112h-1b_1-5_2*NCC/3=O]/1-2-3-2-3/a4-b1_b4-c1_c3-d1_d4-e1	G96834JC
603	GlcA(b1-3)Gal(b1-3)GalNAc(b1-4)GlcNAc(b1-3)Man(b1-4)Glc	[]		Bacteria		[]	[]	[]	[]	[]	[]	[]	WURCS=2.0/2,3,2/[a212h-1b_1-5][a2122A-1b_1-5_4*OC]/1-1-2/a4-b1_b2-c1	G16776RM
604	GlcNAc(b1-5)[Hep(a1-4)]Kdo	['Klebsiella_pneumoniae']				['Klebsiella']	['Enterobacteriaceae']	['Enterobacterales']	['Gammaproteobacteria']	['Proteobacteria']	['Bacteria']	['Bacteria']
605	Qui(b1-6)Glc(b1-4)D-Fuc	[]		none		[]	[]	[]	[]	[]	[]	[]	WURCS=2.0/4,4,3/[a2122h-1x_1-5_2*NCC/3=O][a1122h-1b_1-5][a1122h-1a_1-5][a1122h-1a_1-5_6*OPO/3O/3=O]/1-2-3-4/a4-b1_b6-c1_c6-d1	G19854XH
606	QuiNAc(b1-3)RhaOAc(a1-3)FucNAc(a1-2)QuiNAc	['Plesiomonas_shigelloides']	1			['Plesiomonas']	['Enterobacteriaceae']	['Enterobacterales']	['Gammaproteobacteria']	['Proteobacteria']	['Bacteria']	['Bacteria']
607	GlcA(a1-2)LDManHep(a1-3)[Glc(b1-4)]LDManHep(a1-5)Kdo	['Bordetella_pertussis']				['Bordetella']	['Alcaligenaceae']	['Burkholderiales']	['Betaproteobacteria']	['Proteobacteria']	['Bacteria']	['Bacteria']
608	Glc(b1-2)[GlcA(a1-4)]Rha(a1-4)Glc(a1-3)RhaOAc(b1-4)Glc	['Paraburkholderia_tropica']				['Paraburkholderia']	['Burkholderiaceae']	['Burkholderiales']	['Betaproteobacteria']	['Proteobacteria']	['Bacteria']	['Bacteria']
609	Glc(b1-2)[Gal(b1-3)]GlcA	['Calendula_officinalis', 'Pittosporum_undulatum']				['Calendula', 'Pittosporum']	['Asteraceae', 'Pittosporaceae']	['Apiales', 'Asterales']	['Dicotyledons']	['Angiosperms']	['Plantae']	['Eukarya']	WURCS=2.0/3,3,2/[a2122h-1x_1-5_2*NCC/3=O][a2112h-1b_1-5_3*OC][a1221m-1a_1-5]/1-2-3/a4-b1_b2-c1	G09708QO
610	NeuNAc(a2-3)Gal(b1-3)[NeuNAc(a2-6)][Fuc(a1-4)]GlcNAc(b1-3)Gal(b1-4)Glc	[]		Chordata		[]	[]	[]	[]	[]	[]	[]	WURCS=2.0/5,7,6/[a2122h-1b_1-5][a2112h-1b_1-5][a2122h-1b_1-5_2*NCC/3=O][Aad21122h-2a_2-6_5*NCC/3=O][a2112h-1b_1-5_2*NCC/3=O]/1-2-3-2-4-5-5/a4-b1_b3-c1_b4-g1_c3-d1_d3-e2_d4-f1	G64919UI
611	NeuNAc(a2-6)Gal(b1-4)GlcNAc(b1-2)Man(a1-3)[NeuNAc(a2-6)Gal(b1-4)GlcNAc(b1-2)Man(a1-6)]Man(b1-4)Glc	[]		Chordata		[]	[]	[]	[]	[]	[]	[]	WURCS=2.0/6,15,14/[a2122h-1b_1-5_2*NCC/3=O][a1122h-1b_1-5][a1122h-1a_1-5][a2112h-1b_1-5][Aad21122h-2a_2-6_5*NCC/3=O][a1221m-1a_1-5]/1-1-2-3-1-4-5-1-4-5-3-1-4-5-6/a4-b1_a6-o1_b4-c1_c3-d1_c6-k1_d2-e1_d4-h1_e4-f1_f6-g2_h4-i1_i6-j2_k2-l1_l4-m1_m3-n2	G71704AG
612	NeuNAc(a2-3)Gal(b1-3)[Gal(b1-3)Gal(b1-4)GlcNAc(b1-6)]GalNAc	[]		Chordata		[]	[]	[]	[]	[]	[]	[]	WURCS=2.0/2,2,1/[ad112m-1b_1-5][a2122h-1b_1-5]/1-2/a4-b1	G76407HG
613	Gal(b1-4)GlcNAc(b1-3)[GlcNAc(b1-6)]Gal(b1-4)GlcNAc(b1-3)Gal	[]		Eukarya		[]	[]	[]	[]	[]	[]	[]	WURCS=2.0/2,2,1/[a2211m-1a_1-5][a2112h-1a_1-5]/1-2/a3-b1	G53026MA
614	Gal(b1-4)GlcNAc(b1-2)[NeuNAc(a2-3)Gal(b1-4)GlcNAc(b1-4)]Man(a1-3)[NeuNAc(a2-3)Gal(b1-4)GlcNAc(b1-2)Man(a1-6)]Man(b1-4)GlcNAc(b1-4)[Fuc(a1-6)]GlcNAc	[]		Chordata		[]	[]	[]	[]	[]	[]	[]	WURCS=2.0/5,10,9/[h2112h_2*NCC/3=O][a2112h-1b_1-5][a2112m-1a_1-5][a2122h-1b_1-5_2*NCC/3=O][Aad21122h-2a_2-6_5*NCC/3=O]/1-2-3-2-3-4-3-2-3-5/a3-b1_a6-j2_b2-c1_b3-d1_b6-f1_d2-e1_f3-g1_f4-h1_h4-i1	G97253PU
615	NeuNAc(a2-6)Gal(b1-4)GlcNAc(b1-2)[Gal(a1-4)Gal(b1-4)GlcNAc(b1-4)]Man(a1-3)[NeuNAc(a2-6)Gal(b1-4)GlcNAc(b1-2)[Gal(a1-4)Gal(b1-4)GlcNAc(b1-6)]Man(a1-6)]Man(b1-4)GlcNAc(b1-4)GlcNAc	[]		Chordata		[]	[]	[]	[]	[]	[]	[]	WURCS=2.0/2,4,3/[a2211m-1a_1-5][a2122h-1a_1-5]/1-1-1-2/a3-b1_a4-d1_b2-c1	G50736HP
616	Rha(a1-3)Glc(b1-6)Glc	['Guaiacum_officinale']				['Guaiacum']	['Zygophyllaceae']	['Zygophyllales']	['Dicotyledons']	['Angiosperms']	['Plantae']	['Eukarya']
617	Glc(a1-6)Glc(a1-3)aldehyde-L-Gro	[]		Bacteria		[]	[]	[]	[]	[]	[]	[]	WURCS=2.0/5,6,5/[a2112h-1x_1-5_2*NCC/3=O][a2112h-1b_1-5][a2122h-1b_1-5_2*NCC/3=O][a1221m-1a_1-5][a2112h-1b_1-5_2*NCC/3=O]/1-2-3-4-2-5/a3-b1_a6-c1_c3-d1_c4-e1_e3-f1	G41165PK
618	Man(a1-2)Man(a1-3)[Man(a1-6)]Man(a1-6)[Glc(a1-2)Glc(a1-3)Glc(a1-3)Man(a1-2)Man(a1-2)Man(a1-3)]Man(b1-4)GlcNAc(b1-4)GlcNAc	['Mus_musculus']			N	['Mus']	['Muridae']	['Rodentia']	['Mammalia']	['Chordata']	['Animalia']	['Eukarya']
619	6dAltfOAc(b1-2)6dAltfOAc(b1-3)6dAltf(b1-2)6dAltfOAc	['Yersinia_enterocolitica']				['Yersinia']	['Yersiniaceae']	['Enterobacterales']	['Gammaproteobacteria']	['Proteobacteria']	['Bacteria']	['Bacteria']
620	GlcA(b1-4)GlcA(b1-3)[Glc(b1-4)]GalOSA(a1-4)Gal	['Alteromonas_infernus']				['Alteromonas']	['Alteromonadaceae']	['Alteromonadales']	['Gammaproteobacteria']	['Proteobacteria']	['Bacteria']	['Bacteria']	WURCS=2.0/7,13,12/[a2122h-1x_1-5_2*NCC/3=O][a2122h-1b_1-5_2*NCC/3=O][a1122h-1b_1-5][a1122h-1a_1-5][a2112h-1b_1-5][Aad21122h-2a_2-6_5*NCC/3=O][a1221m-1a_1-5]/1-2-3-4-2-5-4-2-5-2-5-6-7/a4-b1_a6-m1_b4-c1_c3-d1_c6-g1_d2-e1_e4-f1_g2-h1_g4-j1_h4-i1_j4-k1_k3-l2	G64662SH
621	NeuNAc(a2-6)Gal(b1-4)GlcNAc(b1-2)[NeuNAc(a2-3)Gal(b1-4)GlcNAc(b1-4)]Man(a1-3)[NeuNAc(a2-6)Gal(b1-4)GlcNAc(b1-2)Man(a1-6)]Man(b1-4)GlcNAc(b1-4)GlcNAc	[]		Chordata		[]	[]	[]	[]	[]	[]	[]	WURCS=2.0/5,14,13/[a2122h-1b_1-5_2*NCC/3=O][a1122h-1b_1-5][a1122h-1a_1-5][a2112h-1b_1-5][Aad21122h-2a_2-6_5*NCC/3=O]/1-1-2-3-1-4-5-1-4-5-3-1-4-5/a4-b1_b4-c1_c3-d1_c6-k1_d2-e1_d4-h1_e4-f1_f6-g2_h4-i1_i3-j2_k2-l1_l4-m1_m6-n2	G89877QI
622	GalNAc(b1-3)[Fuc(a1-2)]Gal(b1-4)[Fuc(a1-3)]Gal	[]		Bacteria		[]	[]	[]	[]	[]	[]	[]	WURCS=2.0/4,6,5/[a2112h-1a_1-5_2*NCC/3=O][a2122h-1b_1-5_2*NCC/3=O][a2112h-1b_1-5][a1221m-1a_1-5]/1-2-3-4-1-2/a3-b1_a6-f1_b4-c1_c2-d1_c3-e1	G98940EW
623	NeuNAc(a2-6)Glc(b1-8)NeuNAc(a2-6)Glc	[]		Bacteria		[]	[]	[]	[]	[]	[]	[]	WURCS=2.0/4,15,14/[a2122h-1b_1-5][a2112h-1b_1-5][a2122h-1b_1-5_2*NCC/3=O][a2112h-1a_1-5]/1-2-3-2-3-2-3-2-4-3-2-4-3-2-4/a4-b1_b3-c1_c4-d1_d3-e1_d6-m1_e4-f1_f3-g1_f6-j1_g4-h1_h3-i1_j4-k1_k3-l1_m4-n1_n3-o1	G43365VM
624	Gal(b1-4)GlcNAc(b1-4)Gal(b1-4)GlcNAc(b1-2)[Gal(b1-4)GlcNAc(b1-4)Gal(b1-4)GlcNAc(b1-4)]Man(a1-3)[Gal(b1-4)GlcNAc(b1-4)Gal(b1-4)GlcNAc(b1-2)Man(a1-6)]Man(b1-4)GlcNAc(b1-4)[D-Fuc(a1-6)]GlcNAc	[]		Chordata		[]	[]	[]	[]	[]	[]	[]	WURCS=2.0/1,1,0/[a112h-1b_1-4]/1/	G56095AU
625	L-ThrHexOSA4en(a1-4)GlcNSOS(a1-4)IdoOSA(a1-4)GlcNSOS(a1-4)IdoOSA(a1-4)GlcNSOS(a1-4)IdoOSA(a1-4)GlcNSOS(a1-4)IdoOSA(a1-4)GlcNSOS	[]		Bacteria		[]	[]	[]	[]	[]	[]	[]
626	NeuNAc(a2-6)Gal(b1-4)GlcNAc(b1-2)[Gal(a1-4)Gal(b1-4)GlcNAc(b1-4)]Man(a1-3)[Gal(a1-4)Gal(b1-4)GlcNAc(b1-2)Man(a1-6)]Man(b1-4)GlcNAc(b1-4)GlcNAc	[]		Chordata		[]	[]	[]	[]	[]	[]	[]	WURCS=2.0/5,11,10/[a2122h-1b_1-5_2*NCC/3=O][a1122h-1a_1-5][a1122h-1b_1-5][a2112h-1b_1-5][Aad21122h-2a_2-6_5*NCC/3=O]/1-1-2-3-1-4-5-3-1-4-5/a4-b1_b4-c1_c3-d1_c6-h1_d2-e1_e4-f1_f6-g2_h2-i1_i4-j1_j3-k2	G45522SR
627	Kdo(b2-6)Glc(b1-6)[GlcNAc(b1-2)]GalOAc(b1-3)GalNAc(b1-4)Kdo	['Cronobacter_sakazakii']				['Cronobacter']	['Enterobacteriaceae']	['Enterobacterales']	['Gammaproteobacteria']	['Proteobacteria']	['Bacteria']	['Bacteria']
628	GalNAc(a1-6)[D-4dAraHex(b1-3)]GlcNAc(a1-4)GalNAc	['Citrobacter_braakii']				['Citrobacter']	['Enterobacteriaceae']	['Enterobacterales']	['Gammaproteobacteria']	['Proteobacteria']	['Bacteria']	['Bacteria']
629	Gal(a1-6)Gal(a1-3)[ManOPEtn(a1-2)Man(a1-6)]Man(a1-4)GlcNAc	[]		Columbiformes		[]	[]	[]	[]	[]	[]	[]	WURCS=2.0/4,7,6/[h1122h][a1122h-1a_1-5][a1122h-1b_1-5][a1122h-1a_1-5_3*OC]/1-2-3-2-2-3-4/a5-b1_b2-c1_c3-d1_d2-e1_e2-f1_f3-g1	G27128LG
630	GlcNAc(b1-4)Man(a1-6)Man(b1-4)GlcNAc(b1-4)[Fuc(a1-3)]GlcNAc	[]		Angiosperms		[]	[]	[]	[]	[]	[]	[]	WURCS=2.0/4,6,5/[h2112h][a2122h-1a_1-5][a2122h-1b_1-5][a2112h-1b_1-5]/1-2-3-3-3-4/a4-b1_b4-c1_b6-e1_c4-d1_e4-f1	G05955QD
631	Fuc(a1-3)[Gal(b1-4)]GlcNAc(b1-6)[Gal(b1-4)GlcNAc(b1-2)]Man(a1-6)[Gal(b1-4)GlcNAc(b1-2)[Gal(b1-4)GlcNAc(b1-4)]Man(a1-3)]Man(b1-4)GlcNAc(b1-4)GlcNAc	['Homo_sapiens']	0		N	['Homo']	['Hominidae']	['Primates']	['Mammalia']	['Chordata']	['Animalia']	['Eukarya']
632	Kdo(a2-4)Kdo(a2-4)[Hep(b1-5)]Kdo(a2-6)GlcN(b1-6)GlcN	[]		Bacteria		[]	[]	[]	[]	[]	[]	[]	WURCS=2.0/4,4,3/[a2122h-1x_1-5_2*NCC/3=O][a2112h-1b_1-5_2*NCC/3=O][a2112h-1b_1-5][a1221m-1a_1-5]/1-2-3-4/a4-b1_b3-c1_c2-d1	G26453HS
633	GlcA(b1-3)GlcNAc(a1-2)Gal	['Shigella_boydii']				['Shigella']	['Enterobacteriaceae']	['Enterobacterales']	['Gammaproteobacteria']	['Proteobacteria']	['Bacteria']	['Bacteria']	WURCS=2.0/2,3,2/[ad122m-1b_1-5_3*OC][a2122h-1b_1-5]/1-2-2/a4-b1_b4-c1	G13832US
634	Rha(a1-3)[Glc(b1-4)]Rha	[]		Bacteria		[]	[]	[]	[]	[]	[]	[]	WURCS=2.0/3,4,3/[a2112h-1x_1-5][a2122h-1b_1-5][a1122h-1x_1-5]/1-2-2-3/a3-b1_a4-c1_c4-d1	G68577DA
635	Kdo(a2-2)Ribf(b1-2)Ribf	[]		Bacteria		[]	[]	[]	[]	[]	[]	[]	WURCS=2.0/7,8,7/[a2112h-1a_1-5_2*NCC/3=O][a2112h-1x_1-5][a1221m-1a_1-5][a2122h-1b_1-5_2*NCC/3=O][a2122h-1a_1-5][a1122h-1a_1-5][Aad21122h-2a_2-6_5*NCC/3=O]/1-2-3-4-5-6-6-7/a3-b1_a6-h2_b2-c1_b4-d1_d4-e1_e4-f1_e6-g1	G52524NI
636	Xyl(b1-2)[Glc(b1-3)]Glc	['Camassia_cusickii', 'Sesamum_indicum']				['Camassia', 'Sesamum']	['Asparagaceae', 'Pedaliaceae']	['Asparagales', 'Lamiales']	['Dicotyledons', 'Monocotyledons ']	['Angiosperms']	['Plantae']	['Eukarya']
637	Gal(b1-4)GlcNAc(b1-3)Gal(b1-3)GlcNAc(b1-4)Glc(b1-4)[LDManHep(a1-2)LDManHep(a1-3)]LDManHep(a1-5)[Kdo(a2-4)]Kdo	['Pasteurella_multocida']				['Pasteurella']	['Pasteurellaceae']	['Pasteurellales']	['Gammaproteobacteria']	['Proteobacteria']	['Bacteria']	['Bacteria']
638	Man(a1-3)[Man(a1-6)]Man(a1-6)[GlcNAc(b1-2)Man(a1-3)][GlcNAc(b1-4)]Man(b1-4)GlcNAc(b1-4)GlcNAc	['Gallus_gallus']			N	['Gallus']	['Phasianidae']	['Galliformes']	['Aves']	['Chordata']	['Animalia']	['Eukarya']
639	Gal(a1-2)Glc(b1-3)GlcNAc(b1-7)NeuNAc	['Escherichia_coli']				['Escherichia']	['Enterobacteriaceae']	['Enterobacterales']	['Gammaproteobacteria']	['Proteobacteria']	['Bacteria']	['Bacteria']
640	6dTal(a1-3)6dTal(a1-2)6dTal(a1-3)6dTal	['Aggregatibacter_actinomycetemcomitans']				['Aggregatibacter']	['Pasteurellaceae']	['Pasteurellales']	['Gammaproteobacteria']	['Proteobacteria']	['Bacteria']	['Bacteria']
641	[D-FucNBut(a1-4)]Gal(a1-4)L-GulNAcA(a1-4)GlcNAcOAc(b1-3)Gal	['Pseudoalteromonas_nigrifaciens']				['Pseudoalteromonas']	['Pseudoalteromonadaceae']	['Alteromonadales']	['Gammaproteobacteria']	['Proteobacteria']	['Bacteria']	['Bacteria']
642	Kdo(a2-4)Kdo(a2-4)Kdo	['Chlamydia_psittaci', 'Salmonella_minnesota', 'Escherichia_coli', 'Chlamydia_pneumoniae', 'Salmonella_godesberg', 'Chlamydia_trachomatis']				['Salmonella', 'Escherichia', 'Chlamydia']	['Enterobacteriaceae', 'Chlamydiaceae']	['Chlamydiales', 'Enterobacterales']	['Chlamydiae', 'Gammaproteobacteria']	['Chlamydiae', 'Proteobacteria']	['Bacteria']	['Bacteria']	WURCS=2.0/3,13,12/[a2122h-1b_1-5_2*NCC/3=O][a1122h-1b_1-5][a1122h-1a_1-5]/1-1-2-3-3-3-3-3-3-3-3-3-3/a4-b1_b4-c1_c3-d1_c6-k1_d2-e1_d6-h1_e2-f1_f3-g1_h2-i1_i3-j1_k3-l1_k6-m1	G33894ZI
643	Gal(b1-4)Glc(b1-4)Glc(b1-4)LDManHep	['Histophilus_somni']				['Histophilus']	['Pasteurellaceae']	['Pasteurellales']	['Gammaproteobacteria']	['Proteobacteria']	['Bacteria']	['Bacteria']	WURCS=2.0/3,5,4/[a2122h-1b_1-5_2*NCC/3=O][a2112h-1b_1-5][Aad21122h-2a_2-6_5*NCC/3=O]/1-2-3-2-3/a3-b1_a4-d1_b3-c2_d3-e2	G03044ED
644	NeuNAc(a2-6)Gal(b1-4)GlcNAc(b1-2)[NeuNAc(a2-3)Gal(b1-4)GlcNAc(b1-4)]Man(b1-3)Man(b1-4)GlcNAc	[]		Chordata		[]	[]	[]	[]	[]	[]	[]	WURCS=2.0/3,8,7/[a2122h-1b_1-5_2*NCC/3=O][a1122h-1b_1-5][a1122h-1a_1-5]/1-1-2-3-1-1-3-1/a4-b1_b4-c1_c3-d1_c6-g1_d2-e1_d4-f1_g2-h1	G29011JC
645	GlcNAc(a1-4)Gal(b1-3)[GlcNAc(a1-4)Gal(b1-4)GlcNAc(b1-3)[D-Fuc(a1-4)]GlcNAc(b1-6)]GalNAc	[]		Chordata		[]	[]	[]	[]	[]	[]	[]	WURCS=2.0/8,8,7/[h2122h_2*N][a2122h-1b_1-5_2*N][Aad1122h-2a_2-6][a1122h-1a_1-5][a2122h-1b_1-5][a1122h-1b_1-5][a2112h-1a_1-5_2*N][a2122h-1a_1-5]/1-2-3-4-5-6-7-8/a6-b1_b6-c2_c5-d1_d2-e1_d4-f1_f2-g1_f3-h1	G54073FT
646	GalNAc(b1-4)GlcNAc(b1-2)Man(a1-3)[Kdn(a2-3)Gal(b1-3)GlcNAc(b1-2)Man(a1-6)]Man(b1-4)GlcNAc(b1-4)[Fuc(a1-6)]GlcNAc	[]		Chordata		[]	[]	[]	[]	[]	[]	[]	WURCS=2.0/5,10,9/[a2122h-1x_1-5_2*NCC/3=O][a2122h-1b_1-5_2*NCC/3=O][a1122h-1b_1-5][a1122h-1a_1-5][a2112h-1b_1-5]/1-2-3-4-2-2-5-4-2-2/a4-b1_b4-c1_c3-d1_c6-h1_d2-e1_d4-f1_f4-g1_h2-i1_h6-j1	G49104KI
647	NeuNAc(a2-8)NeuNAc(a2-3)Gal(b1-3)LDManHep(a1-3)[Glc(a1-4)]LDManHep	['Campylobacter_jejuni']				['Campylobacter']	['Campylobacteraceae']	['Campylobacterales']	['Epsilonproteobacteria']	['Proteobacteria']	['Bacteria']	['Bacteria']	WURCS=2.0/3,3,2/[a2122h-1x_1-5][a2122h-1a_1-5][a2122h-1a_1-5_6*I]/1-2-3/a4-b1_b4-c1	G27475LK
648	NeuNAc(a2-6)Gal(b1-4)GlcNAc(b1-2)[NeuNAc(a2-3)Gal(b1-4)GlcNAc(b1-4)]Man(a1-3)[NeuNAc(a2-3)Gal(b1-4)GlcNAc(b1-2)Man(a1-6)]Man	[]		Chordata		[]	[]	[]	[]	[]	[]	[]	WURCS=2.0/5,6,5/[a2122h-1b_1-5][a2112h-1b_1-5][a2112h-1b_1-5_2*NCC/3=O][a2122h-1b_1-5_2*NCC/3=O][a2122A-1b_1-5]/1-2-3-4-2-5/a4-b1_b3-c1_c3-d1_d4-e1_e3-f1	G75277CR
649	NeuNAc(a2-3)Gal(b1-4)[Fuc(a1-3)]GlcNAc(b1-4)[NeuNAc(a2-3)Gal(b1-4)GlcNAc(b1-2)]Man(a1-3)[NeuNAc(a2-3)Gal(b1-4)GlcNAc(b1-2)[NeuNAc(a2-3)Gal(b1-4)GlcNAc(b1-6)]Man(a1-6)]Man(b1-4)GlcNAc(b1-4)[Fuc(a1-6)]GlcNAc	['Homo_sapiens']	0		N	['Homo']	['Hominidae']	['Primates']	['Mammalia']	['Chordata']	['Animalia']	['Eukarya']
650	Man(a1-2)Man(a1-6)[Man(a1-3)]Man(a1-6)[Man(a1-3)]Man(b1-4)GlcNAc(b1-4)GlcNAc	['Carica_papaya']			N	['Carica']	['Caricaceae']	['Brassicales']	['Dicotyledons']	['Angiosperms']	['Plantae']	['Eukarya']
651	Glc(a1-6)Glc(a1-3)[Glc(a1-3)Glc(a1-6)]Glc(a1-6)Glc(a1-6)Glc(a1-6)Glc(a1-3)[Glc(a1-6)]Glc(a1-6)Glc(a1-3)Glc(a1-6)Glc(a1-6)Glc(a1-6)[Glc(a1-6)Glc(a1-3)Glc(a1-6)Glc(a1-3)Glc(a1-6)[Glc(a1-3)Glc(a1-6)Glc(a1-3)]Glc(a1-6)Glc(a1-3)Glc(a1-6)Glc(a1-6)[Glc(a1-3)Glc(a1-6)Glc(a1-3)Glc(a1-6)[Glc(a1-6)Glc(a1-3)]Glc(a1-6)Glc(a1-3)Glc(a1-6)Glc(a1-3)]Glc(a1-6)Glc(a1-6)[Glc(a1-6)Glc(a1-3)]Glc(a1-6)Glc(a1-6)Glc	['Lactobacillus_brevis']				['Lactobacillus']	['Lactobacillaceae']	['Lactobacillales']	['Bacilli']	['Firmicutes']	['Bacteria']	['Bacteria']
652	Rib(b1-3)Rha(a1-2)L-Xyl	[]		Angiosperms		[]	[]	[]	[]	[]	[]	[]	WURCS=2.0/2,3,2/[a122h-1b_1-4][a2112h-1b_1-5]/1-2-2/a3-b1_b4-c1	G17803FO
653	Fuc(a1-2)Gal(b1-4)[Fuc(a1-3)]GlcNAc(b1-2)Man(a1-3)[GlcNAc(b1-4)][Fuc(a1-2)Gal(b1-4)[Fuc(a1-3)]GlcNAc(b1-2)Man(a1-6)]Man(b1-4)GlcNAc(b1-4)[Fuc(a1-6)]GlcNAc	[]		Chordata		[]	[]	[]	[]	[]	[]	[]	WURCS=2.0/3,3,2/[a2122h-1x_1-5][a2122h-1a_1-5][a2122h-1b_1-5]/1-2-3/a2-b1_b6-c1	G71462KX
654	Fuc(a1-4)GlcNAc(b1-3)Gal(b1-3)[Fuc(a1-4)GlcNAc(b1-6)]GalNAc	['Homo_sapiens']	0		O	['Homo']	['Hominidae']	['Primates']	['Mammalia']	['Chordata']	['Animalia']	['Eukarya']	WURCS=2.0/2,4,3/[a212h-1b_1-5][a2122A-1a_1-5_4*OC]/1-1-2-1/a4-b1_b2-c1_b4-d1	G14569KK
655	Man(a1-2)Man(a1-6)[Man(a1-3)]Man(a1-6)[Man(a1-2)Man(a1-3)]Man(b1-4)GlcNAc(b1-4)GlcNAc-ol	['Sympodiomycopsis_paphiopedili']				['Sympodiomycopsis']	['Microstromataceae']	['Microstromatales']	['Exobasidiomycetes']	['Basidiomycota']	['Fungi']	['Eukarya']
656	Rha(a1-2)Ara(a1-2)GlcA	['Glycine_max', 'Glycine_soja', 'Glycyrrhiza_glabra', 'Glycyrrhiza_uralensis', 'Phaseolus_vulgaris', 'Pueraria_montana']				['Glycine', 'Glycyrrhiza', 'Phaseolus', 'Pueraria']	['Fabaceae']	['Fabales']	['Dicotyledons']	['Angiosperms']	['Plantae']	['Eukarya']	WURCS=2.0/4,10,9/[a2122h-1b_1-5_2*NCC/3=O][a1122h-1b_1-5][a1122h-1a_1-5][a2112h-1b_1-5]/1-2-3-1-4-3-1-4-1-4/a4-b1_b3-c1_b6-f1_c2-d1_d4-e1_f2-g1_f6-i1_g4-h1_i4-j1	G26206FJ
657	Rha(a1-2)[Glc(a1-3)]Rha(a1-3)Rha	['Streptococcus_mutans']				['Streptococcus']	['Streptococcaceae']	['Lactobacillales']	['Bacilli']	['Firmicutes']	['Bacteria']	['Bacteria']	WURCS=2.0/5,5,4/[h2112h][a2122h-1b_1-5_2*NCC/3=O][a2112h-1b_1-5][a1221m-1a_1-5][a2112h-1a_1-5_2*NCC/3=O]/1-2-3-4-5/a6-b1_b4-c1_c2-d1_c3-e1	G17210NP
658	GlcNAc(b1-2)Man(a1-6)Man(b1-4)GlcNAc(b1-4)[Fuc(a1-3)]GlcNAc	['Solanum_lycopersicum']			N	['Solanum']	['Solanaceae']	['Solanales']	['Dicotyledons']	['Angiosperms']	['Plantae']	['Eukarya']	WURCS=2.0/5,7,6/[a2122h-1x_1-5][a2112h-1b_1-5][a1221m-1a_1-5][a2112h-1a_1-5_2*NCC/3=O][a2112h-1b_1-5_3*OC]/1-2-3-4-2-4-5/a4-b1_b2-c1_b3-d1_d3-e1_e3-f1_f3-g1	G97684KV
659	Man(a1-2)Man(a1-3)[Man(a1-3)[Man(a1-2)Man(a1-6)]Man(a1-6)]Man(b1-3)GlcNAc	[]		Ascomycota		[]	[]	[]	[]	[]	[]	[]	WURCS=2.0/5,12,11/[a2122h-1b_1-5_2*NCC/3=O][a1122h-1b_1-5][a1122h-1a_1-5][a2112h-1b_1-5][Aad21122h-2a_2-6_5*NCC/3=O]/1-1-2-3-1-4-5-1-4-3-3-3/a4-b1_b4-c1_c3-d1_c6-j1_d2-e1_d4-h1_e4-f1_f6-g2_h4-i1_j3-k1_j6-l1	G56376TA
660	Glc(a1-2)Glc(a1-1)Glc	['Selaginella_kraussiana']				['Selaginella']	['Selaginellaceae']	['Selaginellales']	['Lycopodiopsida']	['Lycophytes']	['Plantae']	['Eukarya']
661	GlcNAc(b1-2)Man(a1-6)[Xyl(b1-2)]Man(b1-4)GlcNAc(b1-4)[Fuc(a1-3)]GlcNAc	[]		Angiosperms		[]	[]	[]	[]	[]	[]	[]	WURCS=2.0/2,7,6/[a1122h-1x_1-5_3*OC][a1122h-1a_1-5_3*OC]/1-2-2-2-2-2-2/a4-b1_b4-c1_c4-d1_d4-e1_e4-f1_f4-g1	G80692GJ
662	[Gal(a1-6)]Galf(b1-6)Galf(b1-5)Galf	['Actinobacillus_pleuropneumoniae']	1			['Actinobacillus']	['Pasteurellaceae']	['Pasteurellales']	['Gammaproteobacteria']	['Proteobacteria']	['Bacteria']	['Bacteria']
663	NeuNAc(a2-4)Gal(b1-3)[NeuNAc(a2-6)]GlcNAc(b1-2)Man(a1-3)[NeuNAc(a2-6)Gal(b1-4)GlcNAc(b1-2)Man(a1-6)]Man(b1-4)GlcNAc(b1-4)GlcNAc	[]		Chordata		[]	[]	[]	[]	[]	[]	[]	WURCS=2.0/6,12,11/[a2122h-1x_1-5_2*NCC/3=O][a2122h-1b_1-5_2*NCC/3=O][a1122h-1b_1-5][a1122h-1a_1-5][a2112h-1b_1-5][Aad21122h-2a_2-6_5*NCC/3=O]/1-2-3-4-2-5-6-6-4-2-5-6/a4-b1_b4-c1_c3-d1_c6-i1_d2-e1_e3-f1_e6-h2_f4-g2_i2-j1_j4-k1_k6-l2	G56265BA
664	Rha(a1-2)[D-Araf(b1-4)]Glc	[]		Angiosperms		[]	[]	[]	[]	[]	[]	[]	WURCS=2.0/5,8,7/[hxh][h2122h_2*NCC/3=O][a2122h-1b_1-5_2*NCC/3=O][a1122h-1b_1-5][a1122h-1a_1-5]/1-2-3-4-5-5-5-5/a3n2-b1n1*1ONCCOP^XO*2/7O/7=O_b4-c1_c4-d1_d3-e1_d6-f1_f3-g1_f6-h1
665	Man(a1-6)[Man(a1-2)]Man(a1-6)Man(a1-6)[Man(a1-2)]Man(a1-6)Man(a1-6)[Man(a1-2)]Man(a1-6)Man	['Mycobacterium_avium']				['Mycobacterium']	['Mycobacteriaceae']	['Actinomycetales']	['Actinobacteria']	['Actinobacteria']	['Bacteria']	['Bacteria']
666	FucOMe(b1-4)Xyl(b1-4)GlcA(a1-2)[Rha(a1-4)]Man	[]		Angiosperms		[]	[]	[]	[]	[]	[]	[]	WURCS=2.0/6,17,16/[a2122h-1x_1-5_2*NCC/3=O][a2122h-1b_1-5_2*NCC/3=O][a1122h-1b_1-5][a1122h-1a_1-5][a2112h-1b_1-5][Aad21122h-2a_2-6_5*NCC/3=O]/1-2-3-4-2-5-6-2-5-6-4-2-5-6-2-5-6/a4-b1_b4-c1_c3-d1_c6-k1_d2-e1_d4-h1_e4-f1_f6-g2_h4-i1_i3-j2_k2-l1_k6-o1_l4-m1_m6-n2_o4-p1_p6-q2	G70494TJ
667	GalNAc(b1-4)GlcA(b1-3)Ribf(b1-4)Gal(b1-3)GalNAc(a1-4)GalNAc	['Escherichia_coli']				['Escherichia']	['Enterobacteriaceae']	['Enterobacterales']	['Gammaproteobacteria']	['Proteobacteria']	['Bacteria']	['Bacteria']
668	Fuc(a1-4)][GalOS(b1-3)]GlcNAc(b1-3)Gal(b1-4)GlcNAc(b1-6)][Fuc(a1-2)Gal(b1-3)GlcNAc(b1-3)]GalNAc	['Homo_sapiens']	0			['Homo']	['Hominidae']	['Primates']	['Mammalia']	['Chordata']	['Animalia']	['Eukarya']
669	Glc(b1-4)AllOMe(b1-4)Ole	[]		Dicotyledons		[]	[]	[]	[]	[]	[]	[]	WURCS=2.0/2,2,1/[a2122h-1b_1-5][a2122m-1a_1-5]/1-2/a4-b1	G40192QI
670	Xyl(a1-4)Xyl(a1-6)Glc	[]		Angiosperms		[]	[]	[]	[]	[]	[]	[]	WURCS=2.0/3,4,3/[a2112h-1b_1-5][a212h-1b_1-5][a2122h-1b_1-5]/1-2-3-3/a3-b1_a4-c1_c2-d1	G32616ZU
671	NeuNAc(a2-3)[GlcNAc(b1-4)]Gal(a1-4)Glc	[]		Bacteria		[]	[]	[]	[]	[]	[]	[]	WURCS=2.0/8,10,9/[Aad1122h-2a_2-6][a11221h-1a_1-5][a11221h-1a_1-5_6*OP^XOCCN/3O/3=O][a2122h-1a_1-5_2*NCC/3=O][a2122h-1a_1-5][a2112h-1b_1-5][a2122h-1b_1-5_2*NCC/3=O][Aad21122h-2a_2-6_5*NCC/3=O]/1-1-2-3-4-5-6-7-6-8/a4-b2_a5-c1_c3-d1_c4-g1_d2-e1_d3-f1_g3-h1_h4-i1_i3-j2	G74868BQ
672	Araf(a1-3)[Araf(a1-3)Xyl(b1-4)]Xyl(b1-4)Xyl	[]		Angiosperms		[]	[]	[]	[]	[]	[]	[]	WURCS=2.0/4,6,5/[a2122h-1b_1-5][a2112h-1b_1-5][a2112h-1b_1-5_2*NCC/3=O][Aad21122h-2a_2-6_5*NCC/3=O]/1-2-3-2-4-3/a4-b1_b4-c1_c3-d1_d3-e2_d4-f1	G64183CB
673	ManNAcA(b1-4)ManNAcA(b1-3)D-FucNAcN(b1-2)DDManHep(a1-2)DDManHep(a1-3)DDManHep(a1-5)Kdo	['Taylorella_equigenitalis']				['Taylorella']	['Alcaligenaceae']	['Burkholderiales']	['Betaproteobacteria']	['Proteobacteria']	['Bacteria']	['Bacteria']
674	LDManHep(a1-4)Kdo(a2-6)GlcN(a1-4)GalA(a1-3)[GalA(b1-7)LDManHep(a1-7)]LDManHep(a1-3)[Glc(b1-4)]LDManHep(a1-5)[Kdo(a2-4)]Kdo	['Klebsiella_pneumoniae']				['Klebsiella']	['Enterobacteriaceae']	['Enterobacterales']	['Gammaproteobacteria']	['Proteobacteria']	['Bacteria']	['Bacteria']
675	Glc(a1-4)Glc(a1-4)Glc(a1-4)[Glc(a1-4)Glc(a1-4)Glc(a1-4)Glc(a1-4)Glc(a1-6)]Glc(a1-4)Glc(a1-4)Glc	[]		Eukarya		[]	[]	[]	[]	[]	[]	[]	WURCS=2.0/4,4,3/[a2112h-1x_1-5_2*NCC/3=O][a2112h-1b_1-5][a2112m-1a_1-5][a2112h-1a_1-5_2*NCC/3=O]/1-2-3-4/a3-b1_b2-c1_b3-d1	G55937OA
676	Glc(b1-3)[Glc(b1-3)Glc(b1-3)Glc(b1-6)]Glc(b1-6)Glc(b1-6)Glc	[]		Basidiomycota		[]	[]	[]	[]	[]	[]	[]	WURCS=2.0/6,17,16/[h2122h_2*NCC/3=O][a2122h-1b_1-5_2*NCC/3=O][a1122h-1b_1-5][a1122h-1a_1-5][a2112h-1b_1-5][Aad21122h-2a_2-6_5*NCC/3=O]/1-2-3-4-2-5-6-2-5-6-4-2-5-6-2-5-6/a4-b1_b4-c1_c3-d1_c6-k1_d2-e1_d4-h1_e4-f1_f3-g2_h4-i1_i6-j2_k2-l1_k6-o1_l4-m1_m6-n2_o4-p1_p6-q2	G33620BP
677	Gal(b1-4)Gal(b1-3)a-Tri-ol	[]		Bacteria		[]	[]	[]	[]	[]	[]	[]
678	GlcNAc(b1-3)[NeuNAc(a2-6)]Gal(b1-4)GlcNAc(b1-3)[NeuNAc(a2-6)]Gal(b1-4)GlcNAc(b1-3)[NeuNAc(a2-6)]Gal(b1-4)GlcNAc(b1-3)[NeuNAc(a2-6)]GalNAc	['Rattus_norvegicus']			O	['Rattus']	['Muridae']	['Rodentia']	['Mammalia']	['Chordata']	['Animalia']	['Eukarya']	WURCS=2.0/4,8,7/[a2122h-1x_1-5][a2112h-1b_1-5][a2122h-1b_1-5_2*NCC/3=O][a1221m-1a_1-5]/1-2-3-4-2-3-2-4/a4-b1_b3-c1_c3-d1_c4-e1_e3-f1_f3-g1_g2-h1	G79436QA
679	GlcN(a1-7)LDManHep(a1-3)[Glc(b1-4)][LDManHep(a1-6)]LDManHep(a1-5)KdoOP	['Aeromonas_hydrophila']				['Aeromonas']	['Aeromonadaceae']	['Aeromonadales']	['Gammaproteobacteria']	['Proteobacteria']	['Bacteria']	['Bacteria']
680	NeuNAc(a2-8)NeuNAc(a2-8)NeuNAc(a2-3)[Gal(b1-3)GalNAc(b1-4)]Gal(b1-4)Glc	[]		Bacteria		[]	[]	[]	[]	[]	[]	[]	WURCS=2.0/6,7,6/[a2122h-1x_1-5_2*NCC/3=O][a2122h-1b_1-5_2*NCC/3=O][a1122h-1b_1-5][a1122h-1a_1-5][a1221m-1a_1-5][a2112h-1b_1-5]/1-2-3-4-4-5-6/a4-b1_a6-f1_b4-c1_c3-d1_c6-e1_f4-g1	G80142NN
681	GlcNAcOAc(b1-3)Gal(a1-4)GlcNAcOAc(b1-3)Gal	[]		Bacteria		[]	[]	[]	[]	[]	[]	[]	WURCS=2.0/4,4,3/[a2112h-1x_1-5][a2211m-1a_1-5][a1122h-1b_1-5][a2122h-1a_1-5]/1-2-3-4/a3-b1_a6-d1_b4-c1	G93676QA
682	QuiNAcOAc(b1-3)FucNAc(a1-3)FucNAc(a1-3)QuiNAcOAc	['Pseudomonas_chlororaphis']				['Pseudomonas']	['Pseudomonadaceae']	['Pseudomonadales']	['Gammaproteobacteria']	['Proteobacteria']	['Bacteria']	['Bacteria']
683	NeuNAc(a2-3)Gal(b1-4)GlcNAc(b1-3)[NeuNAc(a2-3)Gal(b1-4)GlcNAc(b1-3)Gal(b1-4)Glc(b1-4)]Gal(b1-3)Ery	[]		none		[]	[]	[]	[]	[]	[]	[]	WURCS=2.0/2,5,4/[a2122h-1b_1-5][a2112h-1b_1-5]/1-1-2-1-1/a6-b1_b6-c1_c6-d1_d6-e1	G46435II
684	Glc(b1-6)Glc(b1-3)aldehyde-L-Gro	[]		Bacteria		[]	[]	[]	[]	[]	[]	[]	WURCS=2.0/3,3,2/[hxh][a2122h-1a_1-5_2*NCC/3=O][a2112h-1a_1-5_2*NCC/3=O]/1-2-3/a3-b1_b3-c1	G64042AV
685	Man(a1-2)Man(1-2)Man-ol	['Histophilus_somni']				['Histophilus']	['Pasteurellaceae']	['Pasteurellales']	['Gammaproteobacteria']	['Proteobacteria']	['Bacteria']	['Bacteria']
686	Glc(b1-6)[Gal(a1-4)]Man(a1-6)Glc(a1-6)Glc	['Volvariella_bombycina']				['Volvariella']	['Pluteaceae']	['Agaricales']	['Agaricomycetes']	['Basidiomycota']	['Fungi']	['Eukarya']
687	GalNAcOAcOMeA(a1-4)GalNAcOAcA(a1-4)GalNAcOAcA(a1-4)GalNAcOAcA(a1-4)GalNAcOAcA(a1-4)GalNAcOAcA	[]		Agaricomycetes		[]	[]	[]	[]	[]	[]	[]
688	Glc(a1-4)Rib-ol(1-3)Glc	['Lactobacillus_plantarum']				['Lactobacillus']	['Lactobacillaceae']	['Lactobacillales']	['Bacilli']	['Firmicutes']	['Bacteria']	['Bacteria']
689	GlcNAc(b1-2)Man(a1-3)[LyxHex(a1-6)]Man	[]		Eukarya		[]	[]	[]	[]	[]	[]	[]
690	Man(a1-2)Man(a1-6)[Man(a1-2)]Man(a1-6)Man(a1-6)[Man(a1-2)Man(a1-2)]Man(a1-3)[Man(a1-2)Man(a1-6)[Man(a1-3)]Man(a1-6)]Man(b1-4)GlcNAc(b1-4)GlcNAc	['Saccharomyces_cerevisiae']			N	['Saccharomyces']	['Saccharomycetaceae']	['Saccharomycetales']	['Saccharomycetes']	['Ascomycota']	['Fungi']	['Eukarya']
691	Rha(a1-2)[Glc(b1-3)]Ara	['Hovenia_dulcis', 'Kalopanax_septemlobus', 'Patrinia_scabiosifolia']				['Hovenia', 'Kalopanax', 'Patrinia']	['Araliaceae', 'Caprifoliaceae', 'Rhamnaceae']	['Apiales', 'Dipsacales', 'Rosales']	['Dicotyledons']	['Angiosperms']	['Plantae']	['Eukarya']	WURCS=2.0/3,4,3/[a2122h-1b_1-5_2*NCC/3=O][a2112h-1b_1-5][Aad21122h-2a_2-6_5*NCC/3=O]/1-2-3-3/a3-b1_a6-d2_b3-c2	G14000ZZ
692	Fuc(a1-2)Gal(b1-4)GlcNAc(b1-2)Man(a1-3)[GlcNAc(b1-4)][Gal(b1-4)GlcNAc(b1-2)Man(a1-6)]Man(b1-4)GlcNAc(b1-4)[Fuc(a1-6)]GlcNAc	[]		Chordata		[]	[]	[]	[]	[]	[]	[]	WURCS=2.0/8,17,16/[a2122h-1x_1-5_2*NCC/3=O][a2122h-1b_1-5_2*NCC/3=O][a1122h-1b_1-5][a212h-1b_1-5][a1122h-1a_1-5][a2112h-1b_1-5_3*OC][a2112h-1b_1-5_4*OC][a1221m-1a_1-5]/1-2-3-4-5-2-2-6-6-6-5-2-2-6-6-7-8/a4-b1_a6-q1_b4-c1_c2-d1_c3-e1_c6-k1_e2-f1_f4-g1_g3-h1_g6-j1_h6-i1_k2-l1_l4-m1_m3-n1_m6-p1_n6-o1	G84643RB
693	Kdn(a2-3)[GlcNAc(b1-4)]GalNAc(b1-3)Gal(b1-4)Gal(b1-3)[Kdn(a2-6)]GalNAc	[]		Chordata		[]	[]	[]	[]	[]	[]	[]	WURCS=2.0/7,7,6/[a2122h-1a_1-5_2*N][a2122h-1b_1-5_2*N_4*OPO/3O/3=O][Aad1122h-2a_2-6_4*OPO/3O/3=O][a11222h-1a_1-5_2*OPO/3O/3=O][a2122h-1b_1-5][a2112h-1b_1-5][a2112h-1b_1-4]/1-2-3-4-5-6-7/a6-b1_b6-c2_c5-d1_d4-e1_e4-f1_f3-g1	G60275FD
694	L-GulNAcOEtA(a1-4)ManOAcA(b1-3)D-FucNAc	[]		Bacteria		[]	[]	[]	[]	[]	[]	[]
695	Glc(b1-4)L-Man(a1-3)Glc(b1-4)Xyl	[]		Bacteria		[]	[]	[]	[]	[]	[]	[]	WURCS=2.0/5,12,11/[a2122h-1b_1-5_2*NCC/3=O][a1122h-1b_1-5][a1122h-1a_1-5][a2112h-1b_1-5][a1221m-1a_1-5]/1-1-2-3-1-4-3-1-4-1-4-5/a4-b1_a6-l1_b4-c1_c3-d1_c6-g1_d4-e1_e4-f1_g2-h1_g6-j1_h4-i1_j4-k1	G07568IR
696	L-GulNAcNAmA(a1-4)ManNAcA(b1-3)D-FucNAc-ol	['Pseudomonas_aeruginosa', 'Pseudomonas_sp']				['Pseudomonas']	['Pseudomonadaceae']	['Pseudomonadales']	['Gammaproteobacteria']	['Proteobacteria']	['Bacteria']	['Bacteria']
697	Glc(b1-4)Glc(a1-2)Glc	[]		Bacteria		[]	[]	[]	[]	[]	[]	[]	WURCS=2.0/3,6,5/[a2122h-1a_1-5_2*NCC/3=O][a2122h-1b_1-5_2*NCC/3=O_4*OPO/3O/3=O][Aad1122h-2a_2-6]/1-2-3-3-3-3/a6-b1_b6-c2_c4-d2_d4-e2_d8-f2	G73502EA
698	AltNAcA(a1-3)FucNAc(b1-4)AltNAcA	['Plesiomonas_shigelloides']	1			['Plesiomonas']	['Enterobacteriaceae']	['Enterobacterales']	['Gammaproteobacteria']	['Proteobacteria']	['Bacteria']	['Bacteria']
699	Gal(b1-4)GlcNAc(b1-2)[GlcNAc(b1-4)]Man(a1-3)[GlcNAc(b1-2)[GlcNAc(b1-6)]Man(a1-6)]Man(b1-4)GlcNAc(b1-4)[Fuc(a1-6)]GlcNAc	['Bos_taurus']			N	['Bos']	['Bovidae']	['Artiodactyla']	['Mammalia']	['Chordata']	['Animalia']	['Eukarya']	WURCS=2.0/6,8,7/[a2122h-1x_1-5_2*NCC/3=O][a1221m-1a_1-5][a2122h-1b_1-5_2*NCC/3=O][a1122h-1b_1-5][a212h-1b_1-4][a1122h-1a_1-5]/1-2-3-4-5-6-6-3/a3-b1_a4-c1_c4-d1_d2-e1_d3-f1_d6-g1_g4-h1	G95655OA
700	GlcALys(b1-6)GalNAc(a1-6)GlcNAc(b1-3)GlcNAc(b1-4)GlcALys	['Cosenzaea_myxofaciens']				['Cosenzaea']	['Morganellaceae']	['Enterobacterales']	['Gammaproteobacteria']	['Proteobacteria']	['Bacteria']	['Bacteria']
701	[Glc(b1-3)]Gal(a1-2)Glc(a1-3)Glc(b1-4)GalOAc	['Lactobacillus_plantarum']				['Lactobacillus']	['Lactobacillaceae']	['Lactobacillales']	['Bacilli']	['Firmicutes']	['Bacteria']	['Bacteria']
702	Glc(b1-3)D-FucNAcN(a1-4)GalNAcOPCho(a1-3)GalNAcOPCho(a1-5)RibOP-ol(1-6)Glc	['Streptococcus_mitis']				['Streptococcus']	['Streptococcaceae']	['Lactobacillales']	['Bacilli']	['Firmicutes']	['Bacteria']	['Bacteria']
703	Gal(a1-2)[GlcNAcOMe(a1-4)GalNAc(a1-3)]Gal(b1-4)Glc	[]		Bacteria		[]	[]	[]	[]	[]	[]	[]	WURCS=2.0/3,3,2/[a2112h-1x_1-5_3-6][a2112h-1b_1-5_2*OSO/3=O/3=O][a2112h-1a_1-5_3-6]/1-2-3/a4-b1_b3-c1	G87329QZ
704	NeuNAc(a2-3)Gal(b1-4)GlcNAc(b1-3)[Gal(b1-4)GlcNAc(b1-6)]Gal(b1-4)GlcNAc(b1-3)Gal(b1-4)GlcNAc	[]		Chordata		[]	[]	[]	[]	[]	[]	[]	WURCS=2.0/4,8,7/[a2122h-1x_1-5][a2122h-1b_1-5][a212h-1a_1-5][a2112h-1b_1-5]/1-2-2-2-3-3-3-4/a4-b1_b4-c1_b6-g1_c4-d1_c6-f1_d6-e1_g2-h1	G09278UP
705	Gal(b1-4)GlcNAc(b1-6)GlcOMe	['Escherichia_coli']				['Escherichia']	['Enterobacteriaceae']	['Enterobacterales']	['Gammaproteobacteria']	['Proteobacteria']	['Bacteria']	['Bacteria']
706	Fruf(b2-1)[Gal(a1-6)]Glc	[]		Bacteria		[]	[]	[]	[]	[]	[]	[]	WURCS=2.0/4,6,5/[a11221h-1a_1-5][a2122h-1a_1-5][a2112h-1a_1-5][a2122h-1a_1-5_2*NCC/3=O]/1-2-3-2-2-4/a3-b1_b3-c1_c2-d1_c3-f1_d2-e1	G22181UX
707	NeuNGc(a2-8)NeuNGc(a2-8)NeuNGc(a2-8)NeuNGc(a2-8)NeuNGc(a2-8)NeuNGc(a2-6)[Fuc(a1-3)GalNAc(b1-3)Gal(b1-4)Gal(b1-3)]GalNAc	['Oncorhynchus_keta']			O	['Oncorhynchus']	['Salmonidae']	['Salmoniformes']	['Actinopterygii']	['Chordata']	['Animalia']	['Eukarya']
708	GlcNAc(b1-4)Man(a1-3)[GlcNAc(b1-2)[GlcNAc(b1-6)]Man(a1-6)]Man(b1-4)GlcNAc(b1-4)GlcNAc	[]		Chordata		[]	[]	[]	[]	[]	[]	[]	WURCS=2.0/2,5,4/[h2122h][a2122h-1a_1-5]/1-2-2-2-2/a6-b1_b6-c1_c6-d1_d6-e1	G06396BQ
709	Glc(b1-3)[GalOP(b1-3)[Glc(a1-4)]GalNAc(b1-4)GlcNAc(a1-4)]GalNAc	[]		Bacteria		[]	[]	[]	[]	[]	[]	[]	WURCS=2.0/2,3,2/[a2211m-1a_1-5][a2122h-1a_1-5_2*NCC/3=O]/1-1-2/a3-b1_b3-c1	G72457JI
710	Glc(b1-3)D-FucNAcN(b1-3)Glc(a1-3)b-Tri-ol	[]		Fabales		[]	[]	[]	[]	[]	[]	[]
711	GlcI(a1-4)Glc(a1-4)Glc(a1-4)Glc(a1-4)GlcN(a1-4)Glc	[]		Bacteria		[]	[]	[]	[]	[]	[]	[]
712	[Glc(a1-6)]4)Glc(a1-4)Glc(a1-4)Glc(a1-4)[Glc(a1-6)]Glc(a1-4)Glc(a1-4)Glc(a1-4)Glc	[]		Bacteria		[]	[]	[]	[]	[]	[]	[]	WURCS=2.0/5,9,8/[a2122h-1b_1-5][a2112h-1b_1-5][a2122h-1b_1-5_2*NCC/3=O][a1221m-1a_1-5][a2112h-1a_1-5_2*NCC/3=O]/1-2-3-2-4-5-2-4-5/a4-b1_b3-c1_c4-d1_d2-e1_d3-f1_f3-g1_g2-h1_g3-i1	G51661GQ
713	Gal(b1-4)[Fuc(a1-3)]GlcNAc(b1-6)Gal	[]		Eukarya		[]	[]	[]	[]	[]	[]	[]	WURCS=2.0/5,7,6/[a2211m-1x_1-5][a2112A-1a_1-5][a2211m-1a_1-5][a2112h-1a_1-5_3*OC][a2112h-1a_1-5]/1-2-3-2-2-4-5/a2-b1_b4-c1_c2-d1_c3-f1_d4-e1_f4-g1	G26885SZ
714	Man(a1-4)Xyl(b1-2)Man	['Naematelia_aurantialba']				['Tremella']	['Tremellaceae']	['Tremellales']	['Tremellomycetes']	['Basidiomycota']	['Fungi']	['Eukarya']
715	Gal(b1-4)[Fuc(a1-3)]GlcNAc(b1-3)Gal(b1-4)[Fuc(a1-3)]GlcNAc(b1-2)[Gal(a1-3)Gal(b1-4)GlcNAc(b1-4)]Man(a1-3)[Gal(a1-3)Gal(b1-4)GlcNAc(b1-2)[Fuc(a1-2)Gal(b1-4)[Fuc(a1-3)]GlcNAc(b1-6)]Man(a1-6)]Man(b1-4)GlcNAc(b1-4)[Fuc(a1-6)]GlcNAc	[]		Chordata		[]	[]	[]	[]	[]	[]	[]	WURCS=2.0/3,3,2/[a2112h-1a_1-5][a2122h-1a_1-5][a2122h-1b_1-5]/1-2-3/a3-b1_a4-c1	G06810UA
716	ManNAcAN(b1-4)ManNAcAN(b1-3)D-FucNAc(a1-4)ManNAcAN(b1-4)ManNAcAN(b1-3)D-FucNAc(b1-6)2,5-Anhydro-Man	[]		Bacteria		[]	[]	[]	[]	[]	[]	[]
717	Xyl(b1-6)Glc(b1-3)Glc	[]		Angiosperms		[]	[]	[]	[]	[]	[]	[]	WURCS=2.0/7,18,17/[a2122h-1b_1-5_2*NCC/3=O][a1122h-1b_1-5][a1122h-1a_1-5][a2112h-1b_1-5][Aad21122h-2a_2-6_5*NCC/3=O][a2112h-1b_1-5_2*NCC/3=O][a1221m-1a_1-5]/1-1-2-3-1-4-5-1-4-5-3-1-4-5-1-6-5-7/a4-b1_a6-r1_b4-c1_c3-d1_c6-k1_d2-e1_d4-h1_e4-f1_f3-g2_h4-i1_i3-j2_k2-l1_k6-o1_l4-m1_m3-n2_o4-p1_p6-q2	G82639GQ
718	D-Apif(b1-3)[Xyl(b1-4)]Rha(a1-2)Glc	[]		Angiosperms		[]	[]	[]	[]	[]	[]	[]	WURCS=2.0/2,2,1/[a2112A-1a_1-5_6*N][a2122m-1b_1-5_2*NCC/3=O]/1-2/a2-b1	G96174AZ
719	Fuc(a1-2)Gal(b1-3)GlcNAc(b1-3)[Gal(b1-4)[Fuc(a1-3)]GlcNAc(b1-6)]Gal(b1-4)Glc	[]		Chordata		[]	[]	[]	[]	[]	[]	[]	WURCS=2.0/4,5,4/[ha122h-2b_2-5][a2122h-1a_1-5_6*OCC/3=O][a2122h-1b_1-5][a2122h-1b_1-5_4*OCC/3=O_6*OCC/3=O]/1-2-3-4-3/a2-b1_b2-c1_b3-d1_d3-e1	G70088DP
720	FucOS(a1-4)FucOS(a1-3)GlcA(b1-3)GalNAc	[]		Bacteria		[]	[]	[]	[]	[]	[]	[]	WURCS=2.0/7,13,12/[a2122h-1x_1-5_2*NCC/3=O][a2122h-1b_1-5_2*NCC/3=O][a1122h-1b_1-5][a1122h-1a_1-5][a2112h-1b_1-5][a2112h-1a_1-5][a1221m-1a_1-5]/1-2-3-4-2-5-6-7-4-2-5-6-7/a4-b1_b4-c1_c3-d1_c6-i1_d2-e1_e3-f1_e4-h1_f3-g1_i2-j1_j3-k1_j4-m1_k3-l1	G00767OE
721	Glc(b1-4)Glc(b1-3)[Glc(b1-2)]GlcOFer(a1-2)FrufOBzOFer	['Polygala_senega']				['Polygala']	['Polygalaceae']	['Fabales']	['Dicotyledons']	['Angiosperms']	['Plantae']	['Eukarya']
722	Gal(b1-4)Glc(a1-4)Glc	[]		Bacteria		[]	[]	[]	[]	[]	[]	[]	WURCS=2.0/2,2,1/[hxh][a2122h-1a_1-5_6*OSO/3=O/3=O]/1-2/a3-b1	G26261AR
723	GlcOSA(b1-3)[Fuc(a1-2)Gal(b1-4)]Gal(b1-4)[Fuc(a1-2)]Gal(b1-3)GalNAc	[]		Chordata		[]	[]	[]	[]	[]	[]	[]	WURCS=2.0/5,12,11/[a2122h-1b_1-5][a2112h-1b_1-5][a2122h-1b_1-5_2*NCC/3=O][a1221m-1a_1-5][a2112h-1a_1-5_2*NCC/3=O]/1-2-3-2-3-2-4-5-3-2-4-5/a4-b1_b3-c1_c4-d1_d3-e1_d6-i1_e4-f1_f2-g1_f3-h1_i4-j1_j2-k1_j3-l1	G32816HT
724	[Manf(b1-2)]Galf(b1-6)Galf	['Acrospermum_compressum', 'Acrospermum_sp']				['Acrospermum']	['Acrospermaceae']	['Acrospermales']	['Dothideomycetes']	['Ascomycota']	['Fungi']	['Eukarya']
725	Araf(a1-2)[Xyl(a1-6)Glc(b1-4)[Xyl(a1-6)]Glc(b1-4)[Fuc(a1-2)Gal(b1-2)Xyl(a1-6)]Glc(b1-4)Glc(b1-4)][Xyl(a1-6)]Glc(b1-4)[Xyl(a1-6)]Glc(b1-4)[Fuc(a1-2)Gal(b1-2)Xyl(a1-6)]Glc(b1-4)Glc	[]		Angiosperms		[]	[]	[]	[]	[]	[]	[]	WURCS=2.0/6,11,10/[a2122h-1b_1-5_2*NCC/3=O][a1122h-1b_1-5][a1122h-1a_1-5][a2112h-1b_1-5][Aad21122h-2a_2-6_5*NCCO/3=O][a1221m-1a_1-5]/1-1-2-3-1-4-5-3-1-6-6/a4-b1_a6-k1_b4-c1_c3-d1_c6-h1_d2-e1_e4-f1_f6-g2_h2-i1_i3-j1	G55355CT
726	Man(a1-3)[Man(a1-2)[Man(a1-6)]Man(a1-6)]Man(b1-4)GlcNAc(b1-4)GlcNAc	[]		Eukarya		[]	[]	[]	[]	[]	[]	[]	WURCS=2.0/2,7,6/[a2122h-1a_1-5][a2122h-1a_1-5_3-6]/1-1-2-1-2-2-1/a4-b1_b4-c1_c4-d1_d4-e1_e4-f1_f4-g1	G20083YL
727	GlcNAc(b1-2)Rha(a1-2)D-Ara	[]		none		[]	[]	[]	[]	[]	[]	[]	WURCS=2.0/1,1,0/[a212h-1x_1-5_2*OCC/3=O]/1/	G21235CT
728	Ole(b1-4)Oli(b1-4)Oli	[]		none		[]	[]	[]	[]	[]	[]	[]	WURCS=2.0/1,1,0/[a2122h-1a_1-5_3*OCC^RC/4O/3=O]/1/	G61845YZ
729	Glc(b1-6)Gal(b1-6)Gal(b1-6)Gal	[]		Eukarya		[]	[]	[]	[]	[]	[]	[]	WURCS=2.0/4,4,3/[a211h-1a_1-5][a2211m-1a_1-5][a26h-1b_1-4_3*CO][a212h-1b_1-5]/1-2-3-4/a2-b1_b3-c1_b4-d1	G56475UB
730	GalA(a1-4)GalA(a1-2)[Gal(a1-4)Gal(a1-3)]Rha(a1-4)GalA(a1-4)GalA(a1-2)Rha	[]		Fabales		[]	[]	[]	[]	[]	[]	[]	WURCS=2.0/2,8,7/[a212h-1b_1-5][a211h-1a_1-4]/1-1-2-2-1-2-2-1/a4-b1_b2-c1_b3-d1_b4-e1_e2-f1_e3-g1_e4-h1	G68442IM
731	Glc(a1-4)Glc(a1-4)[Glc(a1-4)Glc(a1-6)]Glc(a1-4)Glc(a1-4)Glc	[]		Bacteria		[]	[]	[]	[]	[]	[]	[]	WURCS=2.0/4,9,8/[a2122h-1b_1-5_2*NCC/3=O][a1122h-1b_1-5][a1122h-1a_1-5][a2122h-1a_1-5_2*NCC/3=O]/1-1-2-3-1-1-3-1-4/a4-b1_b4-c1_c3-d1_c6-g1_d2-e1_d4-f1_g2-h1_g6-i1	G91068DJ
732	Fuc(a1-2)[Gal(a1-3)]Gal(b1-3)GlcNAc	['Helicobacter_pylori']				['Helicobacter']	['Helicobacteraceae']	['Campylobacterales']	['Epsilonproteobacteria']	['Proteobacteria']	['Bacteria']	['Bacteria']
733	Kdo(a2-4)[Kdo(a2-6)GlcN(a1-4)GlcN(a1-4)GalA(a1-3)[LDManHep(a1-7)]LDManHep(a1-3)[GalA(b1-6)Glc(b1-4)]LDManHep(a1-5)]Kdo	[]		Bacteria		[]	[]	[]	[]	[]	[]	[]	WURCS=2.0/3,3,2/[a2122h-1x_1-5][a1122h-1a_1-5][a2122h-1b_1-5_2*NCC/3=O]/1-2-3/a6-b1_b2-c1	G15118OB
734	NeuNAcOAc(a2-3)Gal(b1-4)GlcNAc(b1-2)[NeuNAcOAc(a2-3)Gal(b1-4)GlcNAc(b1-4)]Man(a1-3)[NeuNAcOAc(a2-3)Gal(b1-4)GlcNAc(b1-2)[NeuNAcOAc(a2-3)Gal(b1-4)GlcNAc(b1-6)]Man(a1-6)]Man(b1-4)GlcNAc(b1-4)[Fuc(a1-6)]GlcNAc	[]		Chordata		[]	[]	[]	[]	[]	[]	[]
735	GalA(a1-4)GalA(a1-2)[Gal(a1-4)GalOMe(a1-3)]Rha(a1-4)GalA(a1-2)Rha	[]		Angiosperms		[]	[]	[]	[]	[]	[]	[]	WURCS=2.0/1,1,0/[a2221m-1a_1-5_2*OCC/3=O_3*OC]/1/	G63725PA
736	Man(a1-3)Man(a1-2)Man(a1-2)Man(a1-3)Man(a1-3)Man(a1-3)GlcNAc	['Escherichia_coli']				['Escherichia']	['Enterobacteriaceae']	['Enterobacterales']	['Gammaproteobacteria']	['Proteobacteria']	['Bacteria']	['Bacteria']
737	[Abe(a1-3)]Rha(b1-2)Man(a1-2)[GlcOAc(a1-4)]Man(a1-3)Gal(b1-4)Rha	['Salmonella_kentucky']				['Salmonella']	['Enterobacteriaceae']	['Enterobacterales']	['Gammaproteobacteria']	['Proteobacteria']	['Bacteria']	['Bacteria']
738	D-Ara(a1-2)Gal(b1-3)Gal(b1-3)GalOP(b1-4)Man	[]		Eukarya		[]	[]	[]	[]	[]	[]	[]	WURCS=2.0/3,7,6/[a2211m-1a_1-5][a2122h-1a_1-5][a2112h-1b_1-5]/1-2-3-3-3-3-3/a2-b1_b4-c1_b6-d1_d6-e1_e6-f1_f6-g1	G27024RU
739	NeuNAc(a2-3)Gal(b1-3)[Gal(b1-4)GlcNAc(b1-6)]GalNAc(a1-3)GalNAc	[]		Chordata		[]	[]	[]	[]	[]	[]	[]	WURCS=2.0/4,5,4/[a2112h-1a_1-5_2*NCC/3=O][a2122h-1b_1-5_2*NCC/3=O][a2112h-1b_1-5][Aad21122h-2a_2-6_5*NCC/3=O]/1-2-3-4-4/a3-b1_a6-e2_b4-c1_c3-d2	G53208AY
740	NeuNGc(a2-6)GalNAc(b1-4)GlcNAc(b1-2)Man(a1-3)[Man(a1-6)]Man(b1-4)GlcNAc(b1-4)GlcNAc	[]		Chordata		[]	[]	[]	[]	[]	[]	[]	WURCS=2.0/7,16,15/[a2122h-1x_1-5_2*NCC/3=O][a2122h-1b_1-5_2*NCC/3=O][a1122h-1b_1-5][a1122h-1a_1-5][a2112h-1b_1-5_3*OSO/3=O/3=O][a2112h-1b_1-5][Aad21122h-2a_2-6_5*NCC/3=O]/1-2-3-4-2-5-2-6-7-4-2-6-7-2-6-7/a4-b1_b4-c1_c3-d1_c6-j1_d2-e1_d4-g1_e4-f1_g4-h1_h3-i2_j2-k1_j6-n1_k4-l1_l3-m2_n4-o1_o3-p2	G70116BN
741	NeuNAc(a2-3)Gal(b1-4)[Fuc(a1-3)]GlcNAcOS	[]	1	Eukarya		[]	[]	[]	[]	[]	[]	[]	WURCS=2.0/2,3,2/[a2112h-1b_1-5][a2122h-1b_1-5_2*N_3*OCC/3=O_4*OCC/3=O_6*OCC/3=O]/1-2-2/a2-b1_a6-c1	G14292FC
742	Glc(b1-2)[GalNAc(a1-3)]Man(b1-4)Man(b1-3)GlcNAc(a1-4)GalNAc(a1-3)[Glc(b1-2)]Man(b1-4)Man(b1-3)GlcNAc(b1-3)Glc(b1-3)[Gal(a1-2)Gal(a1-2)]Glc(a1-3)Glc(a1-3)[LDManHep(a1-7)]LDManHepOP(a1-3)LDManHepOP(a1-5)[Kdo(a2-4)]Kdo	['Escherichia_coli']				['Escherichia']	['Enterobacteriaceae']	['Enterobacterales']	['Gammaproteobacteria']	['Proteobacteria']	['Bacteria']	['Bacteria']
743	[Glc(b1-3)]Glc(b1-4)Glc(b1-3)Glc(b1-4)Glc	['Agaricus_bisporus']				['Agaricus']	['Agaricaceae']	['Agaricales']	['Agaricomycetes']	['Basidiomycota']	['Fungi']	['Eukarya']
744	Gal(a1-3)Glc(b1-5)Galf(b1-3)Gal(a1-3)Gal(a1-3)Gal	['Lactobacillus_johnsonii']				['Lactobacillus']	['Lactobacillaceae']	['Lactobacillales']	['Bacilli']	['Firmicutes']	['Bacteria']	['Bacteria']
745	NeuNAc(a2-3)Gal(b1-4)GlcNAc(b1-3)Gal(b1-3)[GalNAc(a1-3)[Fuc(a1-2)]Gal(b1-4)GlcNAcOS(b1-3)Gal(b1-4)GlcNAc(b1-6)]GalNAc	[]		Chordata		[]	[]	[]	[]	[]	[]	[]	WURCS=2.0/3,3,2/[a2122h-1x_1-5][a2211m-1a_1-5][a212h-1b_1-5]/1-2-3/a3-b1_a4-c1	G60082PJ
746	NeuNAcOAc(a2-3)Gal(b1-3)[NeuNAcOAc(a2-6)]GalNAc	[]		Chordata		[]	[]	[]	[]	[]	[]	[]
747	Gal(b1-4)GlcNAc(a1-2)[Gal(b1-4)[Fuc(a1-3)]GlcNAc(b1-4)]Man(a1-3)[Gal(b1-4)GlcNAc(b1-2)[Glc(a1-4)GalNAc(b1-6)]Man(a1-6)]Man(b1-4)GlcNAc(b1-4)GlcNAc	[]		Chordata		[]	[]	[]	[]	[]	[]	[]	WURCS=2.0/6,11,10/[a2122h-1b_1-5_2*NCC/3=O][a1122h-1b_1-5][a1122h-1a_1-5][a2112h-1b_1-5][Aad21122h-2a_2-6_5*NCC/3=O][a1221m-1a_1-5]/1-1-2-3-1-4-5-3-3-3-6/a4-b1_a6-k1_b4-c1_c3-d1_c6-h1_d2-e1_e4-f1_f3-g2_h3-i1_h6-j1	G37166HP
748	Gal(b1-2)Gal(b1-3)a-Tri-ol	[]		Dicotyledons		[]	[]	[]	[]	[]	[]	[]
749	Rha(a1-2)Rha(a1-2)Ara(a1-3)GlcA	['Guaiacum_officinale']				['Guaiacum']	['Zygophyllaceae']	['Zygophyllales']	['Dicotyledons']	['Angiosperms']	['Plantae']	['Eukarya']	WURCS=2.0/3,4,3/[a2122A-1b_1-5][a211h-1a_1-5][a2211m-1a_1-5]/1-2-3-3/a3-b1_b2-c1_c2-d1	G35238YS
750	GlcN(a1-4)GalA(a1-7)LDManHep(a1-7)[GlcNGly(a1-4)GalA(a1-3)][Glc(b1-2)]LDManHep(a1-3)[Glc(b1-4)]LDManHep(a1-5)Kdo	['Edwardsiella_tarda']				['Edwardsiella']	['Hafniaceae']	['Enterobacterales']	['Gammaproteobacteria']	['Proteobacteria']	['Bacteria']	['Bacteria']
751	Man(b1-4)Rha(a1-3)Gal	['Salmonella_anatum', 'Salmonella_newington']				['Salmonella']	['Enterobacteriaceae']	['Enterobacterales']	['Gammaproteobacteria']	['Proteobacteria']	['Bacteria']	['Bacteria']	WURCS=2.0/3,3,2/[a2112h-1a_1-5][a2211m-1a_1-5][a1122h-1b_1-5]/1-2-3/a3-b1_b4-c1	G34762SR
752	Gal(b1-4)[Fuc(a1-3)]GlcNAc(b1-2)[Gal(b1-4)GlcNAc(b1-4)]Man(a1-3)[GlcNAc(b1-4)][Gal(b1-4)[Fuc(a1-3)]GlcNAc(b1-2)[Gal(b1-4)[Fuc(a1-3)]GlcNAc(b1-6)]Man(a1-6)]Man(b1-4)GlcNAc(b1-4)GlcNAc	[]		Chordata		[]	[]	[]	[]	[]	[]	[]	WURCS=2.0/6,10,9/[a2122h-1x_1-5_2*NCC/3=O][a2122h-1b_1-5_2*NCC/3=O][a1122h-1b_1-5][a1122h-1a_1-5][a2112h-1b_1-5][a1221m-1a_1-5]/1-2-3-4-2-5-4-2-5-6/a4-b1_a6-j1_b4-c1_c3-d1_c6-g1_d2-e1_e4-f1_g2-h1_h4-i1	G00998NI
753	NeuNAc(a2-6)Gal(b1-4)GlcNAcOS(b1-2)Man(a1-3)[GlcNAc(b1-2)Man(a1-6)]Man(b1-4)GlcNAc(b1-4)[Fuc(a1-6)]GlcNAc	['Sus_scrofa']			N	['Sus']	['Suidae']	['Artiodactyla']	['Mammalia']	['Chordata']	['Animalia']	['Eukarya']	WURCS=2.0/4,12,11/[a2122h-1x_1-5_2*NCC/3=O][a2122h-1b_1-5_2*NCC/3=O][a1122h-1b_1-5][a1122h-1a_1-5]/1-2-3-4-4-4-4-4-4-4-4-4/a4-b1_b4-c1_c3-d1_c6-h1_d2-e1_d6-g1_e2-f1_h3-i1_h6-k1_i2-j1_k2-l1	G65030HB
754	Man(b1-3)[Man(a1-6)]Man(a1-4)GlcNAc(a1-4)GlcNAc	[]		none		[]	[]	[]	[]	[]	[]	[]	WURCS=2.0/2,3,2/[a1122h-1x_1-5][a2122h-1b_1-5_2*NCC/3=O]/1-2-2/a2-b1_a4-c1	G64548HA
755	Gal(b1-3)[GlcNAc(b1-3)[D-Fuc(a1-4)]GlcNAc(b1-6)]GalNAc	[]		none		[]	[]	[]	[]	[]	[]	[]	WURCS=2.0/2,2,1/[a2112h-1x_1-5][a2122h-1b_1-5_2*NCC/3=O_6*OSO/3=O/3=O]/1-2/a3-b1	G66008TU
756	Glc(a1-3)Glc(a1-4)Gal(b1-7)[DDManHep(a1-2)]DDManHep(a1-2)LDManHep(a1-3)LDManHepOPEtn(a1-5)Kdo	['Helicobacter_pylori']				['Helicobacter']	['Helicobacteraceae']	['Campylobacterales']	['Epsilonproteobacteria']	['Proteobacteria']	['Bacteria']	['Bacteria']
757	Gal(b1-2)LDManHep(a1-2)[Gal(a1-4)Gal(b1-4)Glc(b1-4)Glc(a1-3)]LDManHep(a1-3)[Gal(a1-4)Gal(b1-4)Glc(b1-4)Glc(b1-4)]LDManHep(a1-5)Kdo(a2-6)GlcN(b1-6)GlcN	[]		Bacteria		[]	[]	[]	[]	[]	[]	[]	WURCS=2.0/3,6,5/[a2112h-1x_1-5_2*NCC/3=O_4*OSO/3=O/3=O][a2122A-1b_1-5][a2112h-1b_1-5_2*NCC/3=O_4*OSO/3=O/3=O_6*OSO/3=O/3=O]/1-2-3-2-3-2/a3-b1_b4-c1_c3-d1_d4-e1_e3-f1	G43250ML
758	Fruf(b2-4)Glc(b1-4)[GalOPA(a1-3)][GalOPA(a1-2)]LDManHep(a1-5)KdoOP(a2-6)GlcOPN(b1-6)GlcOPN	['Psychromonas_arctica']				['Psychromonas']	['Psychromonadaceae']	['Alteromonadales']	['Gammaproteobacteria']	['Proteobacteria']	['Bacteria']	['Bacteria']
759	GlcNAc(b1-2)Man(a1-3)Man(b1-4)Glc	[]		none		[]	[]	[]	[]	[]	[]	[]	WURCS=2.0/2,2,1/[a1122m-1a_1-5][a1122m-1b_1-5]/1-2/a4-b1	G70218GY
760	GlcOMe(a1-4)GlcOMe(a1-4)GlcOMe(a1-4)GlcOMe(a1-4)GlcOMe(a1-4)GlcOMe(a1-4)GlcOMe	[]		none		[]	[]	[]	[]	[]	[]	[]	WURCS=2.0/3,7,6/[a2112h-1a_1-5_2*NCC/3=O][a2112h-1b_1-5][a2122h-1b_1-5_2*NCC/3=O]/1-2-3-2-3-2-2/a3-b1_b3-c1_c4-d1_d3-e1_e4-f1_f3-g1	G44244JM
761	4eLegNAcNAc(a2-4)GlcA(b1-3)GalNAc(b1-4)4eLegNAcNAc	['Shewanella_japonica']				['Shewanella']	['Shewanellaceae']	['Alteromonadales']	['Gammaproteobacteria']	['Proteobacteria']	['Bacteria']	['Bacteria']
762	Glc(b1-2)[NeuNAc(a2-8)NeuNAc(a2-3)Gal(b1-3)GalNAc(b1-3)Gal(b1-3)]DLManHep(a1-3)[Glc(b1-4)]DLManHepOPEtn(a1-5)Kdo	[]		Bacteria		[]	[]	[]	[]	[]	[]	[]	WURCS=2.0/7,10,9/[h2122h_2*N][a2122h-1b_1-5_2*N][Aad1122h-2a_2-6][a11221h-1a_1-5][a2112h-1b_1-5][a2122h-1a_1-5][a2122h-1b_1-5]/1-2-3-4-4-4-5-6-7-7/a6-b1_b6-c2_c5-d1_d3-e1_d4-j1_e2-f1_e3-h1_f2-g1_h4-i1	G34361SF
763	NeuNAc(a2-6)Gal(b1-4)GlcNAc(b1-2)[Gal(b1-4)GlcNAc(b1-4)]Man(a1-3)[Gal(b1-4)GlcNAc(b1-2)[Gal(b1-4)GlcNAc(b1-6)]Man(a1-6)]Man(b1-4)GlcNAc(b1-4)[Fuc(a1-6)]GlcNAc	[]		Monjiviricetes		[]	[]	[]	[]	[]	[]	[]	WURCS=2.0/2,3,2/[a2211m-1x_1-5][a2122A-1x_1-5]/1-2-2/a2-b1_b3-c1	G97425NW
764	D-FucNAc(a1-4)Rha(a1-3)Rha(a1-3)Rha(a1-2)b-Tri-ol	[]		Bacteria		[]	[]	[]	[]	[]	[]	[]
765	NeuNAc(a2-3)Gal(b1-6)[Galf(b1-4)]GlcNAc	['Trypanosoma_cruzi']			O	['Trypanosoma']	['Trypanosomatidae']	['Trypanosomatida']	['Kinetoplastida']	['Euglenozoa']	['Excavata']	['Eukarya']
766	GalNAc(a1-3)Gal(b1-4)GlcNAc(b1-3)Gal(b1-4)Glc(b1-4)[GlcNAc(a1-2)LDManHep(a1-3)]LDManHepOPEtn(a1-5)[Kdo(a2-4)]Kdo	['Neisseria_meningitidis']				['Neisseria']	['Neisseriaceae']	['Neisseriales']	['Betaproteobacteria']	['Proteobacteria']	['Bacteria']	['Bacteria']
767	Rha(a1-3)[Gal(b1-6)]GlcOFer	['Rehmannia_glutinosa']				['Rehmannia']	['Orobanchaceae']	['Lamiales']	['Dicotyledons']	['Angiosperms']	['Plantae']	['Eukarya']
768	Glc(b1-4)GlcA(b1-3)GalA(a1-4)Gal	[]		Bacteria		[]	[]	[]	[]	[]	[]	[]	WURCS=2.0/4,4,3/[a2112h-1b_1-5][a2112A-1a_1-5][a2122A-1b_1-5][a2122h-1b_1-5]/1-2-3-4/a4-b1_b3-c1_c4-d1	G13727JE
769	[D-Rha(a1-4)]GlcA(a1-3)Man(a1-3)Glc(b1-3)GlcA	['Paraburkholderia_kururiensis']				['Paraburkholderia']	['Burkholderiaceae']	['Burkholderiales']	['Betaproteobacteria']	['Proteobacteria']	['Bacteria']	['Bacteria']
770	Glc(a1-6)Glc(b1-3)[FucNAc(a1-3)D-FucNAc(b1-2)Rha(a1-6)Glc(a1-4)]GalN(a1-3)LDManHep(a1-3)LDManHep(a1-5)Kdo	[]		Bacteria		[]	[]	[]	[]	[]	[]	[]	WURCS=2.0/5,7,6/[a2122h-1x_1-5_2*NCC/3=O][a2122h-1b_1-5_2*NCC/3=O][a1122h-1b_1-5][a1122h-1a_1-5][a2112h-1b_1-5]/1-2-3-4-4-2-5/a4-b1_b4-c1_c3-d1_c6-e1_e2-f1_f4-g1	G10106TL
771	Gal(a1-6)[Man(a1-2)]Gal(a1-6)Gal(a1-6)Gal	['Volvariella_volvacea']				['Volvariella']	['Pluteaceae']	['Agaricales']	['Agaricomycetes']	['Basidiomycota']	['Fungi']	['Eukarya']
772	Gal(b1-3)[Man(a1-6)]Man	[]		Ascomycota		[]	[]	[]	[]	[]	[]	[]	WURCS=2.0/2,2,1/[a212h-1x_1-5_2*OC][a2112m-1b_1-5_2*OC_3*OC]/1-2/a3-b1	G80979LR
773	RhaOMe(a1-2)Rha(b1-4)Xyl(b1-4)[Man(a1-3)D-Rha(a1-3)][Gal(a1-2)]Fuc(a1-3)[Xyl(b1-4)]Glc	['ParameciumBursariaChlorella_Virus']				['Chlorovirus']	['Phycodnaviridae']	['Virus']	['Virus']	['Virus']	['Virus']	['Virus']
774	Glc(a1-4)[Glc(a1-4)Glc(a1-4)Glc(a1-6)]Glc(a1-4)Glc	[]		Bacteria		[]	[]	[]	[]	[]	[]	[]	WURCS=2.0/3,4,3/[a1122h-1a_1-5][a2122h-1b_1-5_2*NCC/3=O][a2112h-1b_1-5]/1-2-3-2/a2-b1_a4-c1_a6-d1	G41607RS
775	FucNThrAc(a1-3)GalNAc(a1-3)Rha(a1-3)FucNThrAc	['Pseudoalteromonas_agarivorans']				['Pseudoalteromonas']	['Pseudoalteromonadaceae']	['Alteromonadales']	['Gammaproteobacteria']	['Proteobacteria']	['Bacteria']	['Bacteria']
776	GlcNAc(a1-3)ManNAc(b1-4)GalNAc(b1-3)GlcNAc(a1-3)ManNAc(b1-4)GalNAc(b1-3)GlcNAc(a1-3)[GlcNAc(a1-3)ManNAc(b1-4)GalNAc(b1-3)GlcNAc(a1-3)ManNAc(b1-4)GalNAc(b1-3)GlcNAc(a1-4)]ManNAc(b1-3)GlcNAc(a1-3)ManNAc(b1-3)GlcNAc(a1-3)GlcNAcOP(a1-6)MurNAcOP	['Aneurinibacillus_thermoaerophilus']				['Aneurinibacillus']	['Paenibacillaceae']	['Bacillales']	['Bacilli']	['Firmicutes']	['Bacteria']	['Bacteria']
777	FucOMe(a1-3)DDGalHepOMe(b1-3)GlcNAc(a1-2)Man(b1-3)ManNAc(b1-4)Gal(a1-4)DDGalHep(b1-3)GlcNAc(b1-3)Gal(a1-2)Man(a1-6)[Gal(a1-2)][Kdo(a2-3)]Man(a1-4)Man(a1-5)[AraOPN(b1-6)GlcN(a1-4)Kdo(a2-4)]Kdo	['Pectinatus_frisingensis']				['Pectinatus']	['Veillonellaceae']	['Selenomonadales']	['Negativicutes']	['Firmicutes']	['Bacteria']	['Bacteria']
778	Gal(b1-4)[Fuc(a1-3)]GlcNAc(b1-2)Man(a1-3)[GlcNAc(b1-4)][Man(a1-3)Man(a1-6)]Man(b1-4)GlcNAc(b1-4)[Fuc(a1-6)]GlcNAc	[]		Chordata		[]	[]	[]	[]	[]	[]	[]	WURCS=2.0/2,2,1/[a2122h-1x_1-5][a2122h-1a_1-5_4*N]/1-2/a4-b1	G65335AW
779	Fuc(a1-2)Gal(b1-4)[Fuc(a1-3)]GlcNAc(b1-3)Gal(b1-4)GlcNAc(b1-4)Glc	['Homo_sapiens']	0		free	['Homo']	['Hominidae']	['Primates']	['Mammalia']	['Chordata']	['Animalia']	['Eukarya']	WURCS=2.0/6,9,8/[h2122h_2*NCC/3=O][a2122h-1b_1-5_2*NCC/3=O][a1122h-1b_1-5][a1122h-1a_1-5][a2112h-1b_1-5_2*NCC/3=O][a1221m-1a_1-5]/1-2-3-4-2-5-4-2-6/a4-b1_a6-i1_b4-c1_c3-d1_c6-g1_d2-e1_e4-f1_g2-h1	G74683SL
780	Rha(a1-3)[Glc(b1-2)]Rha(a1-3)Rha(a1-2)Rha	['Azospirillum_brasilense']				['Azospirillum']	['Rhodospirillaceae']	['Rhodospirillales']	['Alphaproteobacteria']	['Proteobacteria']	['Bacteria']	['Bacteria']
781	Xyl(b1-2)[GlcNAc(b1-2)Man(a1-6)][Man(a1-3)]Man(b1-4)GlcNAc(b1-4)[Fuc(a1-3)]GlcNAcN	['Brassica_rapa']				['Brassica']	['Brassicaceae']	['Brassicales']	['Dicotyledons']	['Angiosperms']	['Plantae']	['Eukarya']
782	Man(a1-3)Man(a1-3)Man(a1-3)Glc	[]		Bacteria		[]	[]	[]	[]	[]	[]	[]	WURCS=2.0/3,5,4/[a2112h-1b_1-5][a2122h-1b_1-5][a1221m-1a_1-5]/1-2-3-1-1/a3-b1_a6-e1_b3-c1_b4-d1	G30880YI
783	GalA(a1-4)[GalA(a1-5)]Kdo(a2-4)[GalA(a1-4)[D-Fuc(a1-3)Man(a1-3)QuiNAc(a1-4)Kdo(a2-6)Gal(a1-6)]Man(a1-5)]Kdo	[]		Bacteria		[]	[]	[]	[]	[]	[]	[]	WURCS=2.0/4,5,4/[a2122h-1b_1-5][a2112h-1b_1-5][a2122h-1b_1-5_2*NCC/3=O][Aad21122h-2a_2-6_5*NCC/3=O]/1-2-3-2-4/a4-b1_b4-c1_c4-d1_d3-e2	G35448LP
784	GlcNAc(b1-3)[Gal(b1-7)]LDManHep(a1-3)[Glc(b1-4)]LDManHep(a1-5)[Ko(a2-4)]Kdo	['Yersinia_pestis']				['Yersinia']	['Yersiniaceae']	['Enterobacterales']	['Gammaproteobacteria']	['Proteobacteria']	['Bacteria']	['Bacteria']
785	Xyl(b1-3)Araf(a1-3)Ara	['Opuntia_ficusindica']				['Opuntia']	['Cactaceae']	['Caryophyllales']	['Dicotyledons']	['Angiosperms']	['Plantae']	['Eukarya']
786	Kdo(a2-4)[Glc(a1-6)Glc(b1-3)[Rha(a1-6)Glc(a1-4)]GalN(a1-3)LDManHepOP(a1-3)LDManHepOP(a1-5)]Kdo	[]		Bacteria		[]	[]	[]	[]	[]	[]	[]	WURCS=2.0/5,8,7/[a2112h-1x_1-5_2*NCC/3=O][a2112h-1b_1-5][a1221m-1a_1-5][a2122h-1b_1-5_2*NCC/3=O][a2122h-1b_1-5_2*NCC/3=O_6*OSO/3=O/3=O]/1-2-3-2-3-4-2-5/a3-b1_a6-h1_b2-c1_b3-d1_b6-f1_d2-e1_f4-g1	G87565KY
787	NeuNAc(a2-3)Gal(b1-3)[NeuNAc(a2-3)Gal(b1-4)GlcNAc(b1-6)]GlcNAc	[]		Chordata		[]	[]	[]	[]	[]	[]	[]	WURCS=2.0/3,3,2/[h2112h_2*NCC/3=O][a2112h-1b_1-5][Aad21122h-2a_2-6_5*NCC/3=O]/1-2-3/a3-b1_a6-c2	G65285QO
788	L-LyxHex(a1-2)[Gal(a1-3)]Gal	[]		Bacteria		[]	[]	[]	[]	[]	[]	[]
789	Man(a1-2)Man(a1-2)Man(a1-3)Man(b1-4)GlcNAc	['Felis_catus']			N	['Felis']	['Felidae']	['Carnivora']	['Mammalia']	['Chordata']	['Animalia']	['Eukarya']	WURCS=2.0/5,10,9/[a2122h-1b_1-5][a2112h-1b_1-5][a2122h-1b_1-5_2*NCC/3=O][a1221m-1a_1-5][Aad21122h-2a_2-6_5*NCC/3=O]/1-2-3-2-3-2-3-4-2-5/a4-b1_b3-c1_c4-d1_d3-e1_e4-f1_f3-g1_g3-h1_g4-i1_i3-j2	G17557TG
790	Fruf(b2-1)[Gal(a1-6)Gal(a1-6)Gal(a1-6)]Glc	[]		Fabales		[]	[]	[]	[]	[]	[]	[]
791	Glc(b1-6)Man(a1-2)Glc(a1-3)b-Tri-ol	[]		Bacteria		[]	[]	[]	[]	[]	[]	[]
792	NeuNGc(a2-6)Gal(b1-4)GlcNAc(b1-2)[NeuNGc(a2-3)Gal(b1-4)GlcNAc(b1-4)]Man(a1-3)[NeuNAc(a2-6)Gal(b1-4)GlcNAc(b1-2)Man(a1-6)]Man(b1-4)GlcNAc(b1-4)[Fuc(a1-6)]GlcNAc	[]		Chordata		[]	[]	[]	[]	[]	[]	[]	WURCS=2.0/4,4,3/[a2122h-1x_1-5_2*NSO/3=O/3=O_6*OSO/3=O/3=O][a2121A-1a_1-5_2*OSO/3=O/3=O][a2122h-1a_1-5_2*NSO/3=O/3=O_6*OSO/3=O/3=O][a21EEA-1a_1-5_2*OSO/3=O/3=O]/1-2-3-4/a4-b1_b4-c1_c4-d1	G22062BS
793	Fruf(b1-2)Fruf(b2-6)Glc	['Asparagus_officinalis', 'Claviceps_purpurea', 'Dactylis_glomerata']				['Asparagus', 'Claviceps', 'Dactylis']	['Asparagaceae', 'Clavicipitaceae', 'Poaceae']	['Asparagales', 'Hypocreales', 'Poales']	['Monocotyledons ', 'Sordariomycetes']	['Angiosperms', 'Ascomycota']	['Fungi', 'Plantae']	['Eukarya']
794	Glc(a1-3)[Glc(a1-6)]LDManHep(a1-3)[GlcN(b1-7)LDManHep(a1-4)][LDManHep(a1-6)]LDManHep	['Vibrio_ordalii']				['Vibrio']	['Vibrionaceae']	['Vibrionales']	['Gammaproteobacteria']	['Proteobacteria']	['Bacteria']	['Bacteria']	WURCS=2.0/3,3,2/[a2122h-1a_1-5_2*N][a2122h-1b_1-5_2*N][a211h-1x_1-5_4*N]/1-2-3/a6-b1_b4-c1*OPO*/3O/3=O	G75931WJ
795	[GlcA(b1-2)]Man(a1-3)Man(a1-3)[Xyl(b1-2)]Man(a1-3)[Xyl(b1-2)]Man(a1-3)Man(a1-3)Man	['Cryptococcus_neoformans']				['Cryptococcus']	['Tremellaceae']	['Tremellales']	['Tremellomycetes']	['Basidiomycota']	['Fungi']	['Eukarya']
796	Gal(a1-3)Gal(a1-4)Gal(b1-3)[Gal(a1-3)Gal(a1-4)Gal(b1-4)GlcNAc(b1-6)]GalNAc	[]		Chordata		[]	[]	[]	[]	[]	[]	[]	WURCS=2.0/3,8,7/[a2122h-1x_1-5_2*NCC/3=O][a2122A-1b_1-5][a2122h-1b_1-5_2*NCC/3=O]/1-2-3-2-3-2-3-2/a3-b1_b4-c1_c3-d1_d4-e1_e3-f1_f4-g1_g3-h1	G33349TD
797	GlcNAc(b1-6)[D-Fuc(b1-3)]GalNAc	[]		Eukarya		[]	[]	[]	[]	[]	[]	[]	WURCS=2.0/6,12,11/[a2122h-1b_1-5_2*NCC/3=O][a1122h-1b_1-5][a1122h-1a_1-5][a2112h-1b_1-5_2*NCC/3=O][a2112h-1b_1-5][a1221m-1a_1-5]/1-1-2-3-1-4-3-1-5-1-5-6/a4-b1_a6-l1_b4-c1_c3-d1_c6-g1_d2-e1_e4-f1_g2-h1_g6-j1_h4-i1_j4-k1	G72221XM
798	NeuNAc(a2-8)NeuNAc(a2-8)NeuNAc(a2-3)Gal	[]	1	Bacteria		[]	[]	[]	[]	[]	[]	[]	WURCS=2.0/7,12,11/[h2122h_2*NCC/3=O][a2122h-1b_1-5_2*NCC/3=O][a1122h-1b_1-5][a1122h-1a_1-5][a2112h-1b_1-5][Aad21122h-2a_2-6_5*NCC/3=O][a1221m-1a_1-5]/1-2-3-4-2-5-6-4-2-5-6-7/a4-b1_a6-l1_b4-c1_c3-d1_c6-h1_d2-e1_e3-f1_f3-g2_h2-i1_i3-j1_j3-k2	G76195PM
799	GlcNMe(b1-4)GlcNAc(b1-4)GlcNAc(b1-4)GlcNAc(b1-4)GlcNAcOS	[]		Bacteria		[]	[]	[]	[]	[]	[]	[]	WURCS=2.0/3,3,2/[a1122h-1a_1-5][a2122h-1b_1-5_2*NCC/3=O][a122h-1b_1-4]/1-2-3/a2-b1_b3-c1	G78551EK
800	Gal(a1-3)[Fuc(a1-2)]Gal(b1-6)Man	[]		Basidiomycota		[]	[]	[]	[]	[]	[]	[]	WURCS=2.0/6,19,18/[a2122h-1x_1-5][a2122h-1b_1-5][a211h-1a_1-4][a212h-1a_1-5][a2112h-1b_1-5][a1221m-1a_1-5]/1-2-2-2-3-2-2-2-2-4-4-4-5-6-4-4-4-5-6/a4-b1_b4-c1_b6-q1_c4-d1_c6-p1_d2-e1_d4-f1_d6-o1_f4-g1_g4-h1_g6-l1_h4-i1_h6-k1_i6-j1_l2-m1_m2-n1_q2-r1_r2-s1	G08326LI
801	Man(a1-3)[Gal(b1-4)GlcNAc(b1-2)[Gal(b1-4)GlcNAc(b1-6)]Man(a1-6)]Man(b1-4)GlcNAc(b1-4)[Fuc(a1-6)]GlcNAc	[]		Chordata		[]	[]	[]	[]	[]	[]	[]	WURCS=2.0/1,1,0/[ha122h-2b_2-5]/1/	G23778LQ
802	NeuNAc(a2-3)[GalNAc(b1-4)Gal(b1-3)GalNAc(b1-4)]Gal(b1-4)Glc	[]		Bacteria		[]	[]	[]	[]	[]	[]	[]	WURCS=2.0/7,15,14/[a2122h-1x_1-5_2*NCC/3=O][a2122h-1b_1-5_2*NCC/3=O][a1122h-1b_1-5][a1122h-1a_1-5][a2112h-1b_1-5][Aad21122h-2a_2-6_5*NCC/3=O][a1221m-1a_1-5]/1-2-3-4-2-5-6-2-7-5-6-4-2-5-6/a4-b1_b4-c1_c3-d1_c6-l1_d2-e1_d4-h1_e4-f1_f6-g2_h3-i1_h4-j1_j3-k2_l2-m1_m4-n1_n3-o2	G46141DD
803	Gal(b1-3)GlcNAc(b1-3)GalOPEtn(a1-6)Glc(b1-3)Gal	['Proteus_mirabilis']				['Proteus']	['Morganellaceae']	['Enterobacterales']	['Gammaproteobacteria']	['Proteobacteria']	['Bacteria']	['Bacteria']
804	Gal(b1-4)GlcNAc(b1-2)[Gal(b1-4)GlcNAc(b1-4)]Man(a1-3)[Gal(b1-4)GlcNAc(b1-3)Gal(b1-4)GlcNAc(b1-2)[Gal(b1-4)GlcNAc(b1-3)Gal(b1-4)GlcNAc(b1-6)]Man(a1-6)]Man(b1-4)GlcNAc(b1-4)GlcNAc	[]		Chordata		[]	[]	[]	[]	[]	[]	[]	WURCS=2.0/2,2,1/[a2122h-1a_1-5][a2122h-1a_1-5_6*OPO/3O/3=O]/1-2/a2-b1	G20740BJ
805	Gal(a1-2)[Abe(a1-3)]Man(a1-4)Rha(a1-3)Gal(a1-2)[Abe(a1-3)]Man(a1-4)Fuc(a1-3)Gal(a1-2)[Abe(a1-3)]Man(a1-4)Rha	[]		Bacteria		[]	[]	[]	[]	[]	[]	[]	WURCS=2.0/4,4,3/[a2112h-1x_1-5][a2122h-1b_1-5_2*NCC/3=O][a2112h-1b_1-5][a1221m-1a_1-5]/1-2-3-4/a3-b1_b3-c1_c2-d1	G50899UD
806	Man(a1-2)ManOPEtn(a1-6)[Man(a1-2)ManOPEtn(a1-3)]Man(a1-6)[Man(a1-2)ManOPEtn(a1-2)[Man(a1-6)]Man(a1-3)]Man(b1-4)GlcNAc(b1-4)GlcNAc	['Penicillium_dierckxii']				['Penicillium']	['Trichocomaceae']	['Eurotiales']	['Eurotiomycetes']	['Ascomycota']	['Fungi']	['Eukarya']
807	GlcN(b1-4)GlcNAc(b1-4)GlcNAc(b1-4)GlcNAc(b1-4)[D-FucOMe(a1-6)]GlcNAc	[]		Bacteria		[]	[]	[]	[]	[]	[]	[]	WURCS=2.0/4,11,10/[a2122h-1b_1-5][a2112h-1b_1-5][a2122h-1b_1-5_2*NCC/3=O][Aad21122h-2a_2-6_5*NCC/3=O]/1-2-3-2-3-2-3-2-4-3-2/a4-b1_b3-c1_c4-d1_d3-e1_e4-f1_f3-g1_f6-j1_g4-h1_h3-i2_j4-k1	G75129FO
808	GalA(b1-4)Glc(b1-4)Gal(b1-3)[Gal(b1-4)Glc(b1-5)]Galf	[]		Bacteria		[]	[]	[]	[]	[]	[]	[]	WURCS=2.0/2,2,1/[a2112h-1x_1-5_2*NCC/3=O_4*OSO/3=O/3=O][a21EEA-1a_1-5]/1-2/a3-b1	G08823VD
809	Gal(a1-3)[Fuc(a1-2)]Gal(b1-4)[Fuc(a1-3)]GlcNAc	[]		Chordata		[]	[]	[]	[]	[]	[]	[]	WURCS=2.0/2,2,1/[a1122h-1a_1-5][a211h-1b_1-5]/1-2/a2-b1	G99990AM
810	D-Rha(a1-3)[Man(a1-6)]Man	[]		Dicotyledons		[]	[]	[]	[]	[]	[]	[]	WURCS=2.0/6,14,13/[h2122h_2*NCC/3=O][a2122h-1b_1-5_2*NCC/3=O][a1122h-1b_1-5][a1122h-1a_1-5][a2112h-1b_1-5][a1221m-1a_1-5]/1-2-3-4-2-5-2-6-5-4-2-6-5-6/a4-b1_a6-n1_b4-c1_c3-d1_c6-j1_d2-e1_d4-g1_e4-f1_g3-h1_g4-i1_j2-k1_k3-l1_k4-m1	G54073XZ
811	Fuc(a1-2)Gal(b1-4)[Fuc(a1-3)]GlcNAc(b1-6)GalNAc	[]		Chordata		[]	[]	[]	[]	[]	[]	[]	WURCS=2.0/3,4,3/[a2122h-1a_1-5_2*NCC/3=O][a2122h-1b_1-5_2*NCC/3=O][a2112A-1a_1-5]/1-2-3-3/a4-b1_b3-c1_c3-d1	G20885PI
812	L-QuiNAc(a1-3)[L-QuiNAc(a1-4)]GalNAcA(a1-3)L-QuiNAc(a1-3)L-QuiNAc	['Vibrio_vulnificus']				['Vibrio']	['Vibrionaceae']	['Vibrionales']	['Gammaproteobacteria']	['Proteobacteria']	['Bacteria']	['Bacteria']
813	Glc(b1-4)Man(a1-2)Man(a1-2)Man(a1-3)[Glc(b1-4)Man(a1-2)Man(a1-3)[Glc(b1-4)Man(a1-2)Man(a1-6)]Man(a1-6)]Man(b1-4)GlcNAc(b1-4)GlcNAc	[]		Angiosperms		[]	[]	[]	[]	[]	[]	[]	WURCS=2.0/3,11,10/[a2122h-1b_1-5_2*NCC/3=O][a1122h-1b_1-5][a1122h-1a_1-5]/1-1-2-3-3-3-3-3-3-3-3/a4-b1_b4-c1_c3-d1_c6-g1_d2-e1_e2-f1_g3-h1_g6-i1_i2-j1_i6-k1	G96024GG
814	GlcNAcA(b1-4)L-GalNAcA(a1-4)GlcNAcA	['Bordetella_bronchiseptica']				['Bordetella']	['Alcaligenaceae']	['Burkholderiales']	['Betaproteobacteria']	['Proteobacteria']	['Bacteria']	['Bacteria']
815	Glc(b1-2)[XylOMe(b1-3)]Glc(b1-4)Gal	['Allium_giganteum ', 'Allium_schubertii']				['Allium']	['Amaryllidaceae']	['Asparagales']	['Monocotyledons ']	['Angiosperms']	['Plantae']	['Eukarya']
816	Glc(b1-4)Glc(a1-6)Glc	[]		Bacteria		[]	[]	[]	[]	[]	[]	[]	WURCS=2.0/2,4,3/[a2122h-1x_1-5][a2122h-1a_1-5]/1-2-2-2/a2-b1_b6-c1_c3-d1	G84275GF
817	GalNAc(a1-3)GalNAc(b1-3)Rha(a1-3)GalNAc	['Burkholderia_vietnamiensis']				['Burkholderia']	['Burkholderiaceae']	['Burkholderiales']	['Betaproteobacteria']	['Proteobacteria']	['Bacteria']	['Bacteria']
818	[Glc(a1-2)]Galf(b1-5)Galf(b1-5)Galf(b1-6)Galf	['Clonostachys_candelabrum', 'Nectria_lasiacidis', 'Sesquicillium_pseudosetosum']				['Clonostachys', 'Nectria', 'Sesquicillium']	['Bionectriaceae', 'Nectriaceae']	['Hypocreales']	['Sordariomycetes']	['Ascomycota']	['Fungi']	['Eukarya']
819	ManOS(a1-3)ManOS(a1-3)ManOS	['Nakazawaea_holstii']				['Nakazawaea']	['undetermined']	['Saccharomycetales']	['Saccharomycetes']	['Ascomycota']	['Fungi']	['Eukarya']
820	GlcA(b1-3)GlcNAc(b1-4)GlcA(b1-3)GlcNAc(b1-4)GlcA(b1-3)GlcNAc(b1-4)GlcA(b1-3)GlcNAc(b1-4)GlcA(b1-3)GlcNAc(b1-4)GlcA(b1-3)GlcNAc	[]		Bacteria		[]	[]	[]	[]	[]	[]	[]	WURCS=2.0/5,6,5/[a2112h-1x_1-5][a2122h-1b_1-5_2*NCC/3=O][a2112h-1b_1-5][Aad21122h-2a_2-6_5*NCC/3=O][a2112h-1b_1-5_2*NCC/3=O]/1-2-3-4-5-4/a3-b1_b3-c1_b6-f2_c3-d2_c4-e1	G33532XU
821	NeuNAc(a2-6)Gal(b1-4)GlcNAc(b1-2)Man(a1-3)[Gal(b1-4)[D-Fuc(a1-3)]GlcNAc(b1-2)Man(a1-6)]Man(b1-4)GlcNAc(b1-4)GlcNAc	[]		Chordata		[]	[]	[]	[]	[]	[]	[]	WURCS=2.0/6,16,15/[a2122h-1x_1-5_2*NCC/3=O][a2122h-1b_1-5_2*NCC/3=O][a1122h-1b_1-5][a1122h-1a_1-5][a1221m-1a_1-5][a2112h-1b_1-5]/1-2-3-4-2-5-6-2-5-6-4-2-6-2-5-6/a4-b1_b4-c1_c3-d1_c6-k1_d2-e1_d4-h1_e3-f1_e4-g1_h3-i1_h4-j1_k2-l1_k6-n1_l4-m1_n3-o1_n4-p1	G26892SG
822	Fuc(a1-2)Gal(b1-3)[NeuNAc(a2-6)]GlcNAc(b1-3)Gal(b1-3)Glc	[]		Chordata		[]	[]	[]	[]	[]	[]	[]	WURCS=2.0/5,6,5/[a2122h-1x_1-5][a2112h-1b_1-5][a2122h-1b_1-5_2*NCC/3=O][a1221m-1a_1-5][Aad21122h-2a_2-6_5*NCC/3=O]/1-2-3-2-4-5/a3-b1_b3-c1_c3-d1_c6-f2_d2-e1	G50251EH
823	Sor(a2-1)[Glc(a1-6)]Glc	[]		Bacteria		[]	[]	[]	[]	[]	[]	[]
824	Glc(b1-6)Gal(b1-6)XylHex	[]		Bacteria		[]	[]	[]	[]	[]	[]	[]
825	Glc(b1-6)Gal(a1-4)GlcA(b1-4)[Glc(b1-6)]Gal(a1-6)Glc(b1-3)Gal	['Pantoea_stewartii']				['Pantoea']	['Erwiniaceae']	['Enterobacterales']	['Gammaproteobacteria']	['Proteobacteria']	['Bacteria']	['Bacteria']
826	Glc(a1-4)GlcN(a1-4)Glc	[]		Bacteria		[]	[]	[]	[]	[]	[]	[]	WURCS=2.0/4,7,6/[h1122h][a1122h-1a_1-5][a2122h-1b_1-5_2*NCC/3=O][a2112h-1b_1-5]/1-2-3-4-2-3-4/a3-b1_a6-e1_b2-c1_c4-d1_e2-f1_f4-g1	G21541CK
827	Gal(b1-4)[Fuc(a1-3)]GlcNAcOS(b1-3)Gal(b1-3)2,5-Anhydro-ManOS	[]		Chordata		[]	[]	[]	[]	[]	[]	[]
828	KdoOPEtn(a2-4)[Glc(a1-3)[GlcN(a1-7)LDManHep(a1-7)]LDManHepOP(a1-3)LDManHepOPPEtn(a1-5)]Kdo	[]		Bacteria		[]	[]	[]	[]	[]	[]	[]	WURCS=2.0/6,7,6/[h2112h_2*NCC/3=O][a2122h-1b_1-5_2*NCC/3=O][a1221m-1a_1-5][a2112h-1b_1-5][a2112h-1b_1-5_2*NCC/3=O][Aad21122h-2a_2-6]/1-2-3-4-3-5-6/a3-b1_a6-g2_b3-c1_b4-d1_d2-e1_d3-f1	G47355GG
829	Gal(b1-3)GlcNAc(b1-3)[Gal(b1-3)GlcNAc(b1-3)[Gal(b1-4)[Fuc(a1-3)]GlcNAc(b1-6)]Gal(b1-4)GlcNAc(b1-6)]Gal(b1-4)Glc	[]		Chordata		[]	[]	[]	[]	[]	[]	[]	WURCS=2.0/4,11,10/[a2122h-1x_1-5_2*NCC/3=O][a1122h-1b_1-5][a1122h-1a_1-5][a2122h-1a_1-5]/1-2-3-3-3-4-4-4-3-3-3/a4-b1_b3-c1_b6-i1_c2-d1_d2-e1_e3-f1_f3-g1_g2-h1_i3-j1_i6-k1	G40350YP
830	Fuc(a1-3)GlcNAc(a1-3)GalNAc(a1-3)[Fuc(a1-2)]Gal	['Xenopus_laevis']			O	['Xenopus']	['Pipidae']	['Anura']	['Amphibia']	['Chordata']	['Animalia']	['Eukarya']	WURCS=2.0/1,1,0/[a2122h-1b_1-5_2*OCC/3=O]/1/	G60464QW
831	GalN(a1-3)Gal(b1-3)GlcN	[]		Bacteria		[]	[]	[]	[]	[]	[]	[]	WURCS=2.0/4,5,4/[ha122h-2b_2-5][a2122h-1a_1-5_6*OCC/3=O][a2122h-1b_1-5][a2122h-1b_1-5_6*OCC/3=O]/1-2-3-4-3/a2-b1_b2-c1_b3-d1_d3-e1	G07072TC
832	GalA(a1-2)[GlcNAc(a1-3)]Gal(a1-3)[Glc(b1-4)]FucNAc	['Escherichia_coli']				['Escherichia']	['Enterobacteriaceae']	['Enterobacterales']	['Gammaproteobacteria']	['Proteobacteria']	['Bacteria']	['Bacteria']
833	Man(a1-3)[Man(a1-6)]Man(b1-6)Man	[]		Mammalia		[]	[]	[]	[]	[]	[]	[]	WURCS=2.0/5,17,16/[a2122h-1b_1-5_2*NCC/3=O][a1122h-1b_1-5][a1122h-1a_1-5][a2112h-1b_1-5][Aad21122h-2a_2-6_5*NCC/3=O]/1-1-2-3-1-4-5-1-4-5-3-1-4-5-1-4-5/a4-b1_b4-c1_c3-d1_c6-k1_d2-e1_d4-h1_e4-f1_f6-g2_h4-i1_i6-j2_k2-l1_k6-o1_l4-m1_m6-n2_o4-p1_p6-q2	G15998WM
834	Qui(b1-2)[Gal(b1-3)D-Fuc(b1-2)Gal(b1-4)]Qui(b1-3)Glc	[]		Bacteria		[]	[]	[]	[]	[]	[]	[]	WURCS=2.0/3,3,2/[h2112h_2*NCC/3=O][a2112h-1b_1-5][Aad21122h-2a_2-6_5*NCC/3=O]/1-2-3/a3-b1_b3-c2	G40269CS
835	GlcNAc(b1-2)[Glc(a1-4)Gal(b1-7)]DDManHep(a1-2)LDManHep(a1-3)LDManHepOPEtn(a1-5)Kdo(a2-6)GlcNAc(b1-6)GlcNAc	[]		Bacteria		[]	[]	[]	[]	[]	[]	[]	WURCS=2.0/3,3,2/[a2122h-1b_1-5][a1122h-1a_1-5][a1221m-1a_1-5]/1-2-3/a2-b1_a3-c1	G02065WK
836	NeuNAc(a2-4)Gal(b1-3)[NeuNAc(a2-6)]GlcNAc(b1-4)Man(a1-3)[NeuNAc(a2-4)Gal(b1-3)[NeuNAc(a2-6)]GlcNAc(b1-2)Man(a1-6)]Man(b1-4)GlcNAc(b1-4)GlcNAc	[]		Chordata		[]	[]	[]	[]	[]	[]	[]	WURCS=2.0/2,4,3/[a2122h-1b_1-5][a2122h-1a_1-5]/1-2-2-2/a3-b1_b4-c1_c4-d1	G47202ZJ
837	Man(a1-2)[Glc(a1-3)]Man(a1-2)Man(b1-3)GlcNAc(a1-6)Man	['Salmonella_boecker', 'Salmonella_carrau', 'Salmonella_madelia']				['Salmonella']	['Enterobacteriaceae']	['Enterobacterales']	['Gammaproteobacteria']	['Proteobacteria']	['Bacteria']	['Bacteria']
838	Man(a1-3)Man(a1-2)Man(a1-2)Man(a1-3)[Man(a1-6)]Man(b1-4)GlcNAc(b1-4)GlcNAc	['Saccharomyces_cerevisiae']			N	['Saccharomyces']	['Saccharomycetaceae']	['Saccharomycetales']	['Saccharomycetes']	['Ascomycota']	['Fungi']	['Eukarya']	WURCS=2.0/3,7,6/[a2122h-1b_1-5_2*NCC/3=O][a1122h-1b_1-5][a1122h-1a_1-5]/1-1-2-3-3-3-3/a4-b1_b4-c1_c3-d1_c6-e1_e2-f1_f2-g1	G25984CA
839	Glc(b1-3)Glc(b1-4)Glc(b1-3)Glc	[]		Angiosperms		[]	[]	[]	[]	[]	[]	[]	WURCS=2.0/4,4,3/[a2112h-1x_1-5_2*NCC/3=O][a2112h-1b_1-5][a2122h-1b_1-5_2*NCC/3=O][a2112h-1b_1-5_6*OSO/3=O/3=O]/1-2-3-4/a3-b1_a6-c1_c3-d1	G52236XX
840	Man(a1-2)Man(a1-2)Man(a1-3)[Man(a1-3)[Man(a1-2)[Man(a1-2)Man(a1-6)]Man(a1-6)]Man(a1-6)]Man(b1-4)GlcNAc	[]		Ascomycota		[]	[]	[]	[]	[]	[]	[]	WURCS=2.0/2,5,4/[a2112h-1b_1-5][a2122h-1b_1-5_2*NCC/3=O]/1-2-1-2-1/a3-b1_b4-c1_c3-d1_d4-e1	G04165AB
841	Rha(a1-2)Rha(a1-2)Rha(a1-1)[Rha(a1-3)]Glc	[]		Bacteria		[]	[]	[]	[]	[]	[]	[]	WURCS=2.0/2,5,4/[h2122h][a2211m-1a_1-5]/1-2-2-2-2/a1-b1_a3-e1_b2-c1_c2-d1	G31619DM
842	Fuc(a1-2)Gal(b1-4)GlcNAc(b1-6)Gal(b1-4)GlcNAc	[]		Chordata		[]	[]	[]	[]	[]	[]	[]	WURCS=2.0/3,3,2/[a2122h-1b_1-5][a1122h-1a_1-5][a2122h-1b_1-5_2*NCC/3=O_4*N]/1-2-3/a6-b1_b2-c1	G50880OZ
843	Xyl(b1-4)Xyl(b1-4)[Araf(a1-2)][Araf(a1-3)]Xyl(b1-4)[Araf(a1-2)][Araf(a1-3)]Xyl(b1-4)Xyl(b1-4)Xyl	['Triticum_aestivum']				['Triticum']	['Poaceae']	['Poales']	['Monocotyledons ']	['Angiosperms']	['Plantae']	['Eukarya']
844	Fruf(b2-1)[Fruf(b2-6)Fruf(b2-6)]Glc	[]		Eukarya		[]	[]	[]	[]	[]	[]	[]
845	GalOPyr(a1-3)[Glc(b1-4)]Fuc(a1-3)GalOPyr	['Clavibacter_michiganensis']				['Clavibacter']	['Microbacteriaceae']	['Actinomycetales']	['Actinobacteria']	['Actinobacteria']	['Bacteria']	['Bacteria']
846	Rha(a1-2)[Ara(a1-4)]Glc	[]		Angiosperms		[]	[]	[]	[]	[]	[]	[]	WURCS=2.0/3,3,2/[a2122h-1x_1-5_2*NCC/3=O][a2112h-1b_1-5_4*OC_6*OC][a1221m-1a_1-5]/1-2-3/a3-b1_a4-c1	G39296RO
847	3,6-Anhydro-L-Gal(a1-3)GalOMe(b1-4)3,6-Anhydro-L-Gal(a1-3)GalOMe	[]		Bacteria		[]	[]	[]	[]	[]	[]	[]	WURCS=2.0/2,2,1/[a2122h-1x_1-5][a1122h-1b_1-5_2*NCC/3=O]/1-2/a4-b1	G81828EN
848	Gal(b1-6)Gal(b1-6)Gal(b1-4)Glc	['Trichoderma_harzianum']				['Trichoderma']	['Hypocreaceae']	['Hypocreales']	['Sordariomycetes']	['Ascomycota']	['Fungi']	['Eukarya']	WURCS=2.0/2,2,1/[a2122h-1x_1-5_2*NCC/3=O][a2122h-1b_1-5_2*NCC/3=O]/1-2/a4-b1	G07982RO
849	Rha(a1-2)Rha(a1-3)Rha(a1-3)[Glc(a1-6)]GlcNAc(b1-2)Rha	['Shigella_flexneri']	1			['Shigella']	['Enterobacteriaceae']	['Enterobacterales']	['Gammaproteobacteria']	['Proteobacteria']	['Bacteria']	['Bacteria']
850	D-Fuc(a1-2)Gal(a1-3)Gal(a1-4)Gal(b1-3)[D-Fuc(a1-2)Gal(a1-3)Gal(a1-4)Gal(b1-4)GlcNAc(b1-6)]Gal(b1-3)[Gal(b1-4)GlcNAc(b1-6)]GalNAc	[]		Chordata		[]	[]	[]	[]	[]	[]	[]	WURCS=2.0/8,12,11/[a2122h-1x_1-5_2*NCC/3=O][a2122h-1b_1-5_2*NCC/3=O][a1122h-1b_1-5][a1122h-1a_1-5][a2122h-1b_1-5_2*NCC/3=O_6*OSO/3=O/3=O][a2112h-1b_1-5][Aad21122h-2a_2-6_5*NCC/3=O][a1221m-1a_1-5]/1-2-3-4-5-6-7-4-2-6-7-8/a4-b1_a6-l1_b4-c1_c3-d1_c6-h1_d2-e1_e4-f1_f6-g2_h2-i1_i4-j1_j6-k2	G39691JY
851	NeuNAc(a2-3)Gal(b1-3)[NeuNAc(a2-6)]GlcNAc(b1-3)Gal	[]		Chordata		[]	[]	[]	[]	[]	[]	[]	WURCS=2.0/1,6,5/[a1221m-1a_1-5]/1-1-1-1-1-1/a3-b1_b2-c1_b3-d1_d3-e1_e3-f1	G78988SH
852	D-Fuc(a1-3)GalNAcOPyr(b1-3)D-Fuc	['Ochrobactrum_cytisi']				['Ochrobactrum']	['Brucellaceae']	['Rhizobiales']	['Alphaproteobacteria']	['Proteobacteria']	['Bacteria']	['Bacteria']
853	Abe(a1-3)[XylHex(b1-2)]Man	[]		Bacteria		[]	[]	[]	[]	[]	[]	[]
854	NeuNAc(a2-6)Gal(b1-4)GlcNAc(b1-3)Gal(b1-4)Glc-ol(1-3)a-Tri-ol	[]		Eukarya		[]	[]	[]	[]	[]	[]	[]
855	Abe(a1-3)Rha(b1-2)Man	[]		Bacteria		[]	[]	[]	[]	[]	[]	[]	WURCS=2.0/4,4,3/[a2112h-1a_1-5_2*NCC/3=O][a2112h-1b_1-5][Aad21122h-2a_2-6_5*NCC/3=O][a2122h-1b_1-5_2*NCC/3=O]/1-2-3-4/a3-b1_a4-d1_b3-c2	G30897RJ
856	Man(a1-2)Man(a1-2)Man(a1-2)ManN	['Schizosaccharomyces_pombe']				['Schizosaccharomyces']	['Schizosaccharomycetaceae']	['Schizosaccharomycetales']	['Schizosaccharomycetes']	['Ascomycota']	['Fungi']	['Eukarya']
857	Fuc(a1-2)Gal(b1-3)[Fuc(a1-4)]GlcNAc(b1-3)[Fuc(a1-2)]Gal(b1-4)GlcNAc(b1-6)[GlcNAc(b1-3)]GalNAc	['Homo_sapiens']	0		O	['Homo']	['Hominidae']	['Primates']	['Mammalia']	['Chordata']	['Animalia']	['Eukarya']
858	Glc(b1-4)Glc(b1-3)[Glc(b1-2)]Glc(a1-2)Fruf	['Polygala_senega']				['Polygala']	['Polygalaceae']	['Fabales']	['Dicotyledons']	['Angiosperms']	['Plantae']	['Eukarya']
859	Rha(a1-3)Gal(a1-3)Gal(a1-3)Rha	['Azotobacter_beijerinckii']				['Azotobacter']	['Pseudomonadaceae']	['Pseudomonadales']	['Gammaproteobacteria']	['Proteobacteria']	['Bacteria']	['Bacteria']
860	Gal(b1-4)GlcNAc(b1-2)[Gal(b1-4)GlcNAc(b1-4)]Man(a1-3)[Gal(b1-4)GlcNAc(b1-3)Gal(b1-4)GlcNAc(b1-2)[Gal(b1-4)GlcNAc(b1-6)]Man(a1-6)]Man(b1-4)GlcNAc(b1-4)[Fuc(a1-6)]GlcNAc	[]		Chordata		[]	[]	[]	[]	[]	[]	[]	WURCS=2.0/4,4,3/[a2122h-1x_1-5][a2122h-1b_1-5][a2122h-1b_1-5_2*NCC/3=O][a2112h-1b_1-5]/1-2-3-4/a4-b1_b4-c1_c3-d1	G26602MZ
861	Araf(a1-2)Rha(a1-4)Glc(b1-4)GlcOMeA	['Anemone_rivularis']				['Anemone']	['Ranunculaceae']	['Ranunculales']	['Dicotyledons']	['Angiosperms']	['Plantae']	['Eukarya']
862	Gal(b1-3)[D-Fuc(a1-4)]GlcNAc(b1-3)[NeuNAc(a2-6)]GalNAc	[]		Animalia		[]	[]	[]	[]	[]	[]	[]	WURCS=2.0/4,4,3/[a2122h-1a_1-5][a1122h-1a_1-5][a2112h-1a_1-4][a2112h-1b_1-5_3*OSO/3=O/3=O]/1-2-3-4/a2-b1_b3-c1_b6-d1	G07481UO
863	Man(a1-3)[Man(a1-6)]Man(b1-4)GlcNAc(b1-4)[Fuc(a1-3)][Gal(b1-4)Fuc(a1-6)]GlcNAc	[]		Animalia		[]	[]	[]	[]	[]	[]	[]	WURCS=2.0/3,3,2/[a2122h-1x_1-5][a1122h-1x_1-5][a122h-1x_1-4]/1-2-3/a2-b1_b2-c1	G46401CK
864	FrufI(b2-1)[Gal(a1-6)]Glc	[]		Bacteria		[]	[]	[]	[]	[]	[]	[]
865	Rha(a1-2)RhaOMe(a1-3)[Xyl(b1-2)]Rha(a1-3)Glc(b1-3)Glc(b1-3)Rha	['Mycobacterium_gordonae']				['Mycobacterium']	['Mycobacteriaceae']	['Actinomycetales']	['Actinobacteria']	['Actinobacteria']	['Bacteria']	['Bacteria']
866	Araf(a1-2)[Glc(b1-3)]Glc(b1-2)Ara(a1-6)Glc	['Scilla_scilloides']				['Scilla']	['Asparagaceae']	['Asparagales']	['Monocotyledons ']	['Angiosperms']	['Plantae']	['Eukarya']	WURCS=2.0/3,6,5/[a2112h-1x_1-5_2*NCC/3=O][a2112h-1b_1-5_6*OSO/3=O/3=O][a2122h-1b_1-5_2*NCC/3=O]/1-2-3-2-3-2/a3-b1_a6-e1_b3-c1_c4-d1_e4-f1	G64353FU
867	Glc(a1-3)Glc(a1-3)Man(a1-2)Man(a1-2)Man(a1-3)[Man(a1-2)Man(a1-6)[Man(a1-2)Man(a1-3)]Man(a1-6)]Man(b1-4)GlcNAc(b1-4)GlcNAc	['Asterias_rubens']			N	['Asterias']	['Asteriidae']	['Forcipulatida']	['Asteroidea']	['Echinodermata']	['Animalia']	['Eukarya']
868	Glc(b1-4)[GlcA(b1-2)Man(b1-3)]Glc(b1-4)Glc	['Xanthomonas_campestris']				['Xanthomonas']	['Xanthomonadaceae']	['Xanthomonadales']	['Gammaproteobacteria']	['Proteobacteria']	['Bacteria']	['Bacteria']
869	Gal(a1-2)[Gal(a1-6)]Gal(a1-3)[ManOPEtn(a1-2)Man(a1-6)]Man(a1-4)GlcN	[]		Basidiomycota		[]	[]	[]	[]	[]	[]	[]	WURCS=2.0/1,9,8/[a1122h-1a_1-5]/1-1-1-1-1-1-1-1-1/a3-b1_a6-f1_b6-c1_c3-d1_c6-e1_f6-g1_g3-h1_g6-i1	G04829KS
870	Gal(a1-6)Gal(a1-3)Galf(a1-3)Man(a1-3)Man(a1-4)GlcN	[]		Eukarya		[]	[]	[]	[]	[]	[]	[]	WURCS=2.0/4,6,5/[a2122h-1x_1-5_2*N][a1122h-1a_1-5][a2112h-1a_1-4][a2112h-1a_1-5]/1-2-2-3-4-4/a4-b1_b3-c1_c3-d1_d3-e1_e6-f1	G07218TZ
871	Gal(b1-3)GalNAc(a1-4)GalA(a1-3)Gal(a1-3)GlcNAc	['Escherichia_coli']				['Escherichia']	['Enterobacteriaceae']	['Enterobacterales']	['Gammaproteobacteria']	['Proteobacteria']	['Bacteria']	['Bacteria']
872	Gal(b1-4)[Fuc(a1-3)]GlcNAc(b1-2)[Gal(b1-4)GlcNAc(b1-4)]Man(a1-3)[GlcNAc(b1-4)][Gal(b1-4)GlcNAc(b1-3)Gal(b1-4)GlcNAc(b1-2)[Gal(b1-4)GlcNAc(b1-6)]Man(a1-6)]Man(b1-4)GlcNAc(b1-4)GlcNAc	[]		Chordata		[]	[]	[]	[]	[]	[]	[]	WURCS=2.0/2,3,2/[a2112m-1x_1-5][a2211m-1a_1-5]/1-2-2/a4-b1_b4-c1	G49703JK
873	Glc(a1-3)Glc(a1-6)Glc	['Leuconostoc_mesenteroides']				['Leuconostoc']	['Leuconostocaceae']	['Lactobacillales']	['Bacilli']	['Firmicutes']	['Bacteria']	['Bacteria']	WURCS=2.0/5,13,12/[a2122h-1x_1-5_2*NCC/3=O][a2122h-1b_1-5_2*NCC/3=O][a1122h-1b_1-5][a1122h-1a_1-5][a2112h-1b_1-5]/1-2-3-4-2-5-2-5-4-2-5-2-5/a4-b1_b4-c1_c3-d1_c6-i1_d3-e1_d4-g1_e4-f1_g4-h1_i2-j1_i4-l1_j4-k1_l4-m1	G99796NW
874	NeuNAc(a2-3)Gal(b1-4)[Fuc(a1-6)]GlcNAc	[]		Animalia		[]	[]	[]	[]	[]	[]	[]	WURCS=2.0/3,6,5/[a11221h-1a_1-5][a2122h-1a_1-5][a2112h-1a_1-5]/1-2-3-2-2-3/a3-b1_b3-c1_b6-f1_c2-d1_d2-e1	G56544BH
875	GlcNAc(b1-2)[GlcNAc(b1-6)]Man(a1-6)[GlcNAc(b1-2)Man(a1-3)]Man(b1-4)GlcNAc(b1-4)[Fuc(a1-6)]GlcNAc	['Gallus_gallus', 'Sus_scrofa']			N	['Gallus', 'Sus']	['Phasianidae', 'Suidae']	['Artiodactyla', 'Galliformes']	['Aves', 'Mammalia']	['Chordata']	['Animalia']	['Eukarya']
876	GalOPyr(a1-4)GlcA(b1-3)Glc(b1-4)Glc(b1-4)Glc(b1-6)[GlcA(b1-4)GlcA(b1-4)Glc(b1-4)]Glc	['Rhizobium_phaseoli']				['Rhizobium']	['Rhizobiaceae']	['Rhizobiales']	['Alphaproteobacteria']	['Proteobacteria']	['Bacteria']	['Bacteria']
877	D-6dAraHexOMe(b1-4)D-6dAraHexOMe(b1-4)D-6dAraHexOMe(b1-4)DigOMe(b1-4)DigOMe	['Calotropis_gigantea', 'Cynanchum_caudatum']				['Calotropis', 'Cynanchum']	['Apocynaceae']	['Gentianales']	['Dicotyledons']	['Angiosperms']	['Plantae']	['Eukarya']
878	D-Rha(a1-3)D-Rha(a1-3)D-Rha(a1-3)D-Rha(a1-2))D-RhaGro	['Mesorhizobium_loti']				['Mesorhizobium']	['Phyllobacteriaceae']	['Rhizobiales']	['Alphaproteobacteria']	['Proteobacteria']	['Bacteria']	['Bacteria']
879	Glc(b1-3)[Glc(b1-6)]Glc(b1-3)Glc(b1-3)[Glc(b1-6)]Glc(b1-6)Glc	[]		Basidiomycota		[]	[]	[]	[]	[]	[]	[]	WURCS=2.0/5,7,6/[a2122h-1x_1-5][a2112h-1b_1-5][a2122h-1b_1-5_2*NCC/3=O][a1221m-1a_1-5][a2112h-1a_1-5_2*NCC/3=O]/1-2-3-4-2-4-5/a4-b1_b3-c1_c3-d1_c4-e1_e2-f1_e3-g1	G71416GU
880	Glc(b1-3)[GlcOCoum(b1-4)]Xyl	['Tragopogon_porrifolius']				['Tragopogon']	['Asteraceae']	['Asterales']	['Dicotyledons']	['Angiosperms']	['Plantae']	['Eukarya']
881	Araf(a1-3)Araf(a1-5)Araf	[]		Angiosperms		[]	[]	[]	[]	[]	[]	[]	WURCS=2.0/5,6,5/[a2112h-1x_1-5_2*NCC/3=O][a2112h-1b_1-5][Aad21122h-2a_2-6_5*NCC/3=O][a2122h-1b_1-5_2*NCC/3=O][a2112h-1a_1-5]/1-2-3-4-2-5/a3-b1_a6-d1_b3-c2_d4-e1_e3-f1	G99354AR
882	Man(a1-4)IdoN(b1-3)Ribf	[]		Bacteria		[]	[]	[]	[]	[]	[]	[]
883	GlcNAc(b1-2)Man(a1-6)GlcOMe	[]		Bacteria		[]	[]	[]	[]	[]	[]	[]	WURCS=2.0/3,3,2/[a2122h-1x_1-5_2*OC_3*OC_4*OC][a1122h-1a_1-5][a2122h-1b_1-5_2*NCC/3=O]/1-2-3/a6-b1_b2-c1	G47792AA
884	NeuNAc(a2-3)Gal(b1-3)GlcNAc(b1-3)Gal(b1-4)[Fuc(a1-3)]Glc	[]		Chordata		[]	[]	[]	[]	[]	[]	[]	WURCS=2.0/6,10,9/[a2122h-1x_1-5_2*NCC/3=O][a2122h-1b_1-5_2*NCC/3=O][a1122h-1b_1-5][a1122h-1a_1-5][a2112h-1b_1-5][a1221m-1x_1-5]/1-2-3-4-2-5-4-2-5-6/a4-b1_a6-j1_b4-c1_c3-d1_c6-g1_d2-e1_e4-f1_g2-h1_h4-i1	G48614JL
885	Man(a1-2)Man(a1-2)Man(a1-3)[Man(b1-3)[Man(a1-6)]Glc(a1-6)]Man(b1-4)GlcNAc(b1-4)GlcNAc	[]		Eukarya		[]	[]	[]	[]	[]	[]	[]	WURCS=2.0/6,8,7/[h2122h_2*NCC/3=O][a1221m-1a_1-5][a2122h-1b_1-5_2*NCC/3=O][a1122h-1b_1-5][a212h-1b_1-5][a1122h-1a_1-5]/1-2-3-4-5-6-6-3/a3-b1_a4-c1_c4-d1_d2-e1_d3-f1_d6-g1_g2-h1	G01029TX
886	NeuNAc(a2-3)GalNAc(b1-4)GlcNAc(b1-2)Man(a1-3)[NeuNAc(a2-3)Gal(b1-3)GlcNAc(b1-2)Man(a1-6)]Man(b1-4)GlcNAc(b1-4)[Fuc(a1-6)]GlcNAc	[]		Chordata		[]	[]	[]	[]	[]	[]	[]	WURCS=2.0/3,3,2/[h2h][a2112h-1a_1-5_6*OPO/3O/3=O][a2112h-1b_1-5_2*NCC/3=O]/1-2-3/a1-b1_b3-c1	G31881WR
887	[FucNAc(a1-4)]Gal(b1-4)Glc(a1-4)GalNAc(a1-3)GalNAc(b1-3)Gal	['Salmonella_sp']	1			['Salmonella']	['Enterobacteriaceae']	['Enterobacterales']	['Gammaproteobacteria']	['Proteobacteria']	['Bacteria']	['Bacteria']
888	Gal(b1-6)Glc(a1-4)Glc(a1-4)Glc(a1-4)Glc(a1-4)Glc	[]		Angiosperms		[]	[]	[]	[]	[]	[]	[]	WURCS=2.0/1,1,0/[a2211m-1a_1-5_2*NCC/3=O]/1/	G40799IR
889	GlcNAc(b1-3)[Fuc(a1-2)]Gal(b1-3)[NeuNAc(a2-6)]GalNAc	[]		Chordata		[]	[]	[]	[]	[]	[]	[]	WURCS=2.0/5,5,4/[a2112h-1x_1-5_2*NCC/3=O][a2112h-1b_1-5][a1221m-1a_1-5][a2122h-1b_1-5_2*NCC/3=O][Aad21122h-2a_2-6_5*NCC/3=O]/1-2-3-4-5/a3-b1_a6-e2_b2-c1_b3-d1	G20061RO
890	GlcNSOS(a1-4)GlcA(b1-4)GlcNSOS(a1-4)IdoOS(a1-4)GlcNSOS	[]		Dicotyledons		[]	[]	[]	[]	[]	[]	[]	WURCS=2.0/2,2,1/[ha212h-2x_2-5_1*Cl_4*Cl_6*Cl][a2112h-1a_1-5_4*Cl]/1-2/a2-b1	G87206AR
891	GalNAc(a1-3)[Fuc(a1-2)]Gal(b1-4)GlcNAc(b1-2)Man(a1-3)[GlcNAc(b1-4)][Gal(b1-4)GlcNAc(b1-2)Man(a1-6)]Man(b1-4)GlcNAc(b1-4)[Fuc(a1-6)]GlcNAc	[]		Chordata		[]	[]	[]	[]	[]	[]	[]	WURCS=2.0/3,5,4/[a2122h-1b_1-5_2*NCC/3=O][a1122h-1a_1-5][a1122h-1b_1-5]/1-1-2-3-3/a4-b1_b4-c1_c3-d1_c6-e1	G23553FE
892	Fuc(a1-2)GalOS(b1-4)GlcNAc	[]		none		[]	[]	[]	[]	[]	[]	[]	WURCS=2.0/2,2,1/[a2112m-1b_1-5][a212h-1b_1-5]/1-2/a3-b1	G37652IL
893	[Gal(b1-2)]GalOPGro(b1-3)GalOPGro	['Actinomadura_viridis']				['Actinomadura']	['Thermomonosporaceae']	['Actinomycetales']	['Actinobacteria']	['Actinobacteria']	['Bacteria']	['Bacteria']
894	Man(a1-3)Man(a1-2)[Man(a1-2)Man(a1-6)]Man(a1-6)[Man(a1-3)]Man(a1-6)[Man(a1-3)Man(a1-2)Man(a1-2)Man(a1-3)]Man(b1-4)GlcNAc(b1-4)GlcNAcN	['Penicillium_decumbens']				['Penicillium']	['Trichocomaceae']	['Eurotiales']	['Eurotiomycetes']	['Ascomycota']	['Fungi']	['Eukarya']
895	Gal(a1-4)[Rha(a1-3)]Man(b1-3)Man(b1-4)GlcA(b1-3)GlcNAc(b1-2)Gal	['Shigella_boydii']				['Shigella']	['Enterobacteriaceae']	['Enterobacterales']	['Gammaproteobacteria']	['Proteobacteria']	['Bacteria']	['Bacteria']
896	Man(a1-3)Man(a1-2)Man(a1-6)[Man(a1-2)Man(a1-2)]Man(a1-3)[Man(a1-3)[Man(a1-6)]Man(a1-6)]Man(b1-4)GlcNAc(b1-4)GlcNAc	['Saccharomyces_cerevisiae']			N	['Saccharomyces']	['Saccharomycetaceae']	['Saccharomycetales']	['Saccharomycetes']	['Ascomycota']	['Fungi']	['Eukarya']
897	Gal(b1-4)Rha(a1-4)GalA(a1-2)[Gal(b1-4)]Rha(a1-4)GalA(a1-2)[Gal(b1-4)]Rha(a1-4)GalA	['Malus_domestica']				['Malus']	['Rosaceae']	['Rosales']	['Dicotyledons']	['Angiosperms']	['Plantae']	['Eukarya']	WURCS=2.0/3,3,2/[a2122h-1x_1-5][a2112h-1b_1-5][Aad21122h-2b_2-6_5*NCC/3=O_9*OCC/3=O]/1-2-3/a4-b1_b6-c2	G46656BI
898	QuiOMeN(b1-3)Rha(a1-2)Rha	[]		Bacteria		[]	[]	[]	[]	[]	[]	[]	WURCS=2.0/2,4,3/[a2122h-1x_1-5][a2122h-1a_1-5]/1-2-2-2/a3-b1_b4-c1_c4-d1	G06663AZ
899	Glc(a1-2)Rha(a1-4)GlcA(a1-3)Rha(b1-4)Glc(b1-4)Glc	['Burkholderia_brasiliensis']				['Burkholderia']	['Burkholderiaceae']	['Burkholderiales']	['Betaproteobacteria']	['Proteobacteria']	['Bacteria']	['Bacteria']
900	Gal(b1-4)GlcNAc(b1-3)[Gal(b1-4)GlcNAc(b1-6)]Gal(b1-4)GlcNAc(b1-3)[Gal(b1-4)GlcNAc(b1-6)]Gal(b1-4)GlcNAc	[]		Chordata		[]	[]	[]	[]	[]	[]	[]	WURCS=2.0/4,4,3/[a2122A-1x_1-5_2-3*OC^XO*/3CO/6=O/3C][a2122h-1a_1-5][a1221m-1a_1-5][a2112h-1a_1-5]/1-2-3-4/a4-b1_b3-c1_c3-d1	G70195BS
901	Gal(b1-4)Rha(a1-4)D-Ara	[]		Dicotyledons		[]	[]	[]	[]	[]	[]	[]	WURCS=2.0/5,6,5/[a212h-1b_1-5][a2112h-1b_1-5][a2122A-1b_1-5][a2122h-1a_1-5_2*NCC/3=O_6*OSO/3=O/3=O][a21EEA-1a_1-5]/1-2-2-3-4-5/a4-b1_b3-c1_c3-d1_d4-e1_e4-f1	G00246EP
902	Man(a1-2)Man(b1-3)Gal	[]		Bacteria		[]	[]	[]	[]	[]	[]	[]	WURCS=2.0/6,18,17/[a2122h-1b_1-5_2*NCC/3=O][a1122h-1b_1-5][a1122h-1a_1-5][a2112h-1b_1-5][a2112h-1a_1-5][Aad21122h-2a_2-6_5*NCC/3=O]/1-1-2-3-1-4-5-1-4-5-3-1-4-1-4-1-4-6/a4-b1_b4-c1_c3-d1_c6-k1_d2-e1_d4-h1_e4-f1_f4-g1_h4-i1_i4-j1_k2-l1_k4-n1_k6-p1_l4-m1_n4-o1_p4-q1_q6-r2	G90530NC
903	FrufF(b2-1)[XylHex(a1-6)]Glc	[]		Bacteria		[]	[]	[]	[]	[]	[]	[]
904	GlcAOLac(b1-2)[Xyl(b1-3)]Ery-ol	['Nostoc_commune']				['Nostoc']	['Nostocaceae']	['Nostocales']	['Cyanophyceae']	['Cyanobacteria']	['Bacteria']	['Bacteria']
905	NeuNAc(a2-3)Gal(b1-4)GlcNAc(b1-2)[NeuNGc(a2-6)Gal(b1-4)GlcNAc(b1-4)]Man(a1-3)[NeuNAc(a2-3)Gal(b1-4)GlcNAc(b1-2)Man(a1-6)]Man(b1-4)GlcNAc(b1-4)GlcNAc	[]		Chordata		[]	[]	[]	[]	[]	[]	[]	WURCS=2.0/2,2,1/[a2112h-1b_1-5][a2122h-1b_1-5]/1-2/a2-b1	G65070VQ
906	Man(a1-2)Man(a1-3)[Man(a1-6)]Man(a1-6)[Man(a1-2)Man(a1-2)Man(a1-3)]Man(b1-4)GlcNAc(b1-4)GlcNAcN	['Phaseolus_vulgaris']				['Phaseolus']	['Fabaceae']	['Fabales']	['Dicotyledons']	['Angiosperms']	['Plantae']	['Eukarya']
907	Glc(b1-4)Man(b1-4)Man(b1-4)Man(b1-4)[Glc(b1-4)Man(b1-4)Man(a1-6)]Man	['Nyctanthes_arbortristis']				['Nyctanthes']	['Oleaceae']	['Lamiales']	['Dicotyledons']	['Angiosperms']	['Plantae']	['Eukarya']	WURCS=2.0/5,8,7/[a2122h-1x_1-5][a2122h-1b_1-5][a2122h-1b_1-5_2*NCC/3=O][a2112h-1b_1-5][a1221m-1a_1-5]/1-2-3-4-5-3-5-4/a4-b1_b3-c1_b6-f1_c4-d1_d2-e1_f3-g1_f4-h1	G33448NZ
908	[Glc(b1-2)]Rha(a1-2)Glc(a1-3)Rha(a1-4)[Gal(a1-3)]RhaOAc(b1-4)Glc(b1-3)Rha	['Lactobacillus_plantarum']				['Lactobacillus']	['Lactobacillaceae']	['Lactobacillales']	['Bacilli']	['Firmicutes']	['Bacteria']	['Bacteria']
909	GlcA(b1-3)Gal(b1-3)[GlcNAc(b1-3)GlcNAc(b1-6)]GalNAc	['Rana_sphenocephala']			O	['Rana']	['Ranidae']	['Anura']	['Amphibia']	['Chordata']	['Animalia']	['Eukarya']	WURCS=2.0/4,6,5/[a2122h-1b_1-5][a2112h-1b_1-5][Aad21122h-2a_2-6_5*NCCO/3=O][a2112h-1b_1-5_2*NCC/3=O]/1-2-3-4-2-3/a4-b1_b3-c2_b4-d1_d3-e1_e3-f2	G73381RY
910	GlcNAc(b1-2)Man(a1-3)[Man(a1-6)][Xyl(b1-2)]Man(b1-4)GlcNAc(b1-4)[Fuc(a1-3)]GlcNAc	['Acer_pseudoplatanus', 'Arabidopsis_thaliana', 'Armoracia_rusticana', 'Lupinus_luteus', 'Ricinus_communis']			N	['Acer', 'Arabiopsis', 'Armoracia', 'Lupinus', 'Ricinus']	['Brassicaceae', 'Euphorbiaceae', 'Fabaceae', 'Sapindaceae']	['Brassicales', 'Fabales', 'Malpighiales', 'Sapindales']	['Dicotyledons']	['Angiosperms']	['Plantae']	['Eukarya']	WURCS=2.0/3,6,5/[a2122h-1b_1-5][a2112h-1b_1-5][a2122h-1b_1-5_2*NCC/3=O]/1-2-3-2-3-3/a4-b1_b3-c1_c4-d1_d3-e1_d6-f1	G71275LL
911	GalNAc(a1-3)[Fuc(a1-2)]Gal(b1-4)Gal	[]		Chordata		[]	[]	[]	[]	[]	[]	[]	WURCS=2.0/3,4,3/[a2112h-1x_1-5_2*NCC/3=O][a2122h-1b_1-5_2*NCC/3=O][a2112h-1b_1-5_2*NCC/3=O]/1-2-3-3/a3-b1_b3-c1_b4-d1	G90611FN
912	Rha(a1-3)Rha(a1-2)GalOMeF	['Shigella_dysenteriae']				['Shigella']	['Enterobacteriaceae']	['Enterobacterales']	['Gammaproteobacteria']	['Proteobacteria']	['Bacteria']	['Bacteria']
913	GlcA(b1-3)Gal(b1-4)GlcNAc(b1-3)Gal(b1-4)Glc	[]		Bacteria		[]	[]	[]	[]	[]	[]	[]	WURCS=2.0/5,5,4/[h2112h_2*NCC/3=O][a2112h-1b_1-5][a2112m-1a_1-5][a2112h-1a_1-5_2*NCC/3=O][a2122h-1b_1-5_2*NCC/3=O_6*OSO/3=O/3=O]/1-2-3-4-5/a3-b1_a6-e1_b2-c1_b3-d1	G21875LV
914	Galf(b1-5)Galf(b1-4)Rha(a1-3)GlcNAc	[]		Bacteria		[]	[]	[]	[]	[]	[]	[]	WURCS=2.0/3,4,3/[a2122h-1x_1-5_2*N][a1122h-1a_1-5_2*OPO/3O/3=O][a1122h-1a_1-5_6*OPO/3O/3=O]/1-2-3-3/a4-b1_b6-c1_c2-d1	G29329PB
915	GalOS(b1-4)GlcNAc(b1-2)GalOS(b1-4)GlcNAc(b1-4)]Man(a1-3)[Gal(b1-4)GlcNAc(b1-2)Man(a1-6)]Man(b1-4)GlcNAc(b1-4)[Fuc(a1-6)]GlcNAc	[]		Chordata	N	[]	[]	[]	[]	[]	[]	[]
916	Glc(a1-3)Glc(a1-3)[LDManHep(a1-7)]LDManHepOP(a1-3)LDManHepOPPEtn(a1-5)Kdo	['Hafnia_alvei']				['Hafnia']	['Hafniaceae']	['Enterobacterales']	['Gammaproteobacteria']	['Proteobacteria']	['Bacteria']	['Bacteria']
917	GlcNAcANAla(b1-4)ManNAcNAmA(b1-4)L-GulNAcA(a1-3)QuiNAc(b1-4)GlcNAcANAla	['Vibrio_anguillarum']				['Vibrio']	['Vibrionaceae']	['Vibrionales']	['Gammaproteobacteria']	['Proteobacteria']	['Bacteria']	['Bacteria']
918	Gal(b1-4)GlcNAc(b1-2)[Gal(b1-4)GlcNAc(b1-4)]Man(a1-3)Man(b1-4)GlcNAc(b1-4)GlcNAc	[]		Chordata		[]	[]	[]	[]	[]	[]	[]	WURCS=2.0/2,3,2/[a212h-1b_1-5][a2122A-1a_1-5_4*OC_6*N]/1-2-1/a2-b1_a4-c1	G19219ER
919	Gal(a1-3)Gal(b1-4)GlcNAc(b1-3)Gal(b1-4)GlcNAc(b1-3)Gal(b1-4)GlcNAc(b1-3)Gal(b1-4)GlcNAc(b1-3)Gal(b1-4)GlcNAc(b1-3)Gal(b1-4)Glc	['Escherichia_coli']				['Escherichia']	['Enterobacteriaceae']	['Enterobacterales']	['Gammaproteobacteria']	['Proteobacteria']	['Bacteria']	['Bacteria']
920	Gal(a1-3)Gal(b1-4)[Fuc(a1-3)]GlcNAc(b1-3)Gal(b1-4)[Fuc(a1-3)]Glc	['Ursus_maritimus', 'Ursus_thibetanus_japonicus']			free	['Ursus']	['Ursidae']	['Carnivora']	['Mammalia']	['Chordata']	['Animalia']	['Eukarya']	WURCS=2.0/4,7,6/[a2122h-1a_1-5_2*NCC/3=O][a2122h-1b_1-5_2*NCC/3=O][a1122h-1b_1-5][a1122h-1a_1-5]/1-2-3-4-4-4-4/a4-b1_b4-c1_c3-d1_c6-e1_e3-f1_e6-g1	G58214IQ
921	Gal(b1-4)Glc(a1-2)Glc(b1-6)[GlcNAc(a1-2)Glc(b1-4)][Glc(b1-3)]Glc(a1-5)Kdo	['Moraxella_catarrhalis']				['Moraxella']	['Moraxellaceae']	['Pseudomonadales']	['Gammaproteobacteria']	['Proteobacteria']	['Bacteria']	['Bacteria']
922	NeuNAcOGc(a2-3)Gal(b1-3)GlcNAc	[]	1	Bacteria		[]	[]	[]	[]	[]	[]	[]
923	GlcNAc(b1-3)[GlcNAc(b1-6)]Gal(b1-4)GlcNAc(b1-2)[GlcNAc(b1-3)[GlcNAc(b1-6)]Gal(b1-4)GlcNAc(b1-4)]Man(a1-3)[GlcNAc(b1-3)[GlcNAc(b1-6)]Gal(b1-4)GlcNAc(b1-2)[GlcNAc(b1-3)[GlcNAc(b1-6)]Gal(b1-4)GlcNAc(b1-6)]Man(a1-6)]Man(b1-4)GlcNAc(b1-4)GlcNAc	[]		Chordata		[]	[]	[]	[]	[]	[]	[]	WURCS=2.0/4,7,6/[a2112h-1x_1-5_2*NCC/3=O][a2112h-1b_1-5][a2122h-1b_1-5_2*NCC/3=O][Aad21122h-2a_2-6_5*NCCO/3=O]/1-2-3-2-3-2-4/a3-b1_a6-e1_b3-c1_c4-d1_e4-f1_f3-g2	G06654RA
924	Man(a1-2)Man(a1-2)[Man(a1-6)Man(a1-6)]Man(a1-3)[Man(a1-3)[Man(a1-2)Man(a1-6)]Man(a1-6)]Man(b1-4)GlcNAc	[]		Ascomycota		[]	[]	[]	[]	[]	[]	[]	WURCS=2.0/3,3,2/[a2112h-1a_1-5_2*NCC/3=O][a2112h-1b_1-5][a2122h-1b_1-5_2*NCC/3=O]/1-2-3/a3-b1_a6-c1	G00033MO
925	NeuNGc(a2-3)[Fuc(a1-2)Gal(b1-3)GalNAc(b1-4)]Gal(b1-4)Glc	[]		Bacteria		[]	[]	[]	[]	[]	[]	[]	WURCS=2.0/2,4,3/[Aad1122h-2a_2-6][a11221h-1a_1-5]/1-2-2-2/a5-b1_b3-c1_c2-d1	G32046JJ
926	Man(a1-2)Man(a1-3)[Man(a1-3)[Man(a1-6)]Man(a1-6)]Man(a1-4)GlcNAc(b1-4)GlcNAc	[]		Eukarya		[]	[]	[]	[]	[]	[]	[]	WURCS=2.0/8,13,12/[a2122h-1x_1-5_2*NCC/3=O][a2122h-1b_1-5_2*NCC/3=O][a1122h-1b_1-5][a1122h-1a_1-5][a2112h-1b_1-5_3*OSO/3=O/3=O][a2112h-1b_1-5][Aad21122h-2a_2-6_5*NCC/3=O][a1221m-1a_1-5]/1-2-3-4-2-5-2-6-7-4-2-5-8/a4-b1_a6-m1_b4-c1_c3-d1_c6-j1_d2-e1_d4-g1_e4-f1_g4-h1_h3-i2_j2-k1_k4-l1	G82258GN
927	Kdo(a2-4)[Rha(a1-3)[Glc(a1-6)]Glc(b1-3)[Glc(a1-4)]GalNAc(a1-3)Hep(a1-5)]Kdo(a2-6)GlcNAc(b1-6)GlcNAc	[]		Bacteria		[]	[]	[]	[]	[]	[]	[]	WURCS=2.0/4,5,4/[a2122h-1x_1-5_2*NCC/3=O][a2122h-1b_1-5_2*NCC/3=O][a1122h-1b_1-5][a1122h-1a_1-5]/1-2-3-4-2/a4-b1_b4-c1_c3-d1_d2-e1	G39024EU
928	Fuc(a1-4)[Fuc(a1-6)]GlcNAc	[]		Eukarya		[]	[]	[]	[]	[]	[]	[]	WURCS=2.0/3,3,2/[a1122h-1a_1-5][a2211m-1a_1-5][a2122h-1a_1-5]/1-2-3/a2-b1_a3-c1	G04205VL
929	Gal(b1-4)GlcNAc(b1-3)[GlcNAc(b1-3)Gal(b1-4)GlcNAc(b1-6)]Gal	[]		Chordata		[]	[]	[]	[]	[]	[]	[]	WURCS=2.0/3,3,2/[a2112h-1b_1-5_2*NCC/3=O][a2112h-1b_1-5][Aad21122h-2a_2-6_5*NCC/3=O]/1-2-3/a3-b1_b6-c2	G82155DA
930	6dTalOAcOMe(a1-3)Glc(b1-3)6dTalOMe(a1-3)Glc(b1-3)6dTalOMe(a1-3)Glc	['Burkholderia_mallei', 'Burkholderia_pseudomallei', 'Burkholderia_thailandensis']				['Burkholderia']	['Burkholderiaceae']	['Burkholderiales']	['Betaproteobacteria']	['Proteobacteria']	['Bacteria']	['Bacteria']
931	Glc(b1-2)Xyl(b1-4)Rha(a1-4)Xyl	[]		Angiosperms		[]	[]	[]	[]	[]	[]	[]	WURCS=2.0/1,1,0/[a2211h-1a_1-5]/1/	G30086RR
932	Gal(a1-3)Galf(a1-3)Man(a1-3)Man(a1-4)GlcN	[]		Eukarya		[]	[]	[]	[]	[]	[]	[]	WURCS=2.0/3,3,2/[a2122h-1b_1-5][a2112h-1b_1-5][a2112h-1a_1-5_2*NCC/3=O]/1-2-3/a4-b1_b3-c1	G35915AS
933	D-Araf(b1-2)D-Araf(a1-3)b-Tri-ol	[]		Actinobacteria		[]	[]	[]	[]	[]	[]	[]
934	Rha(a1-2)Rha(a1-3)Rha(a1-3)Man(a1-2)[Glc(a1-4)Gal(b1-6)]Man-ol	['Scedosporium_boydii']				['Scedosporium']	['Microascaceae']	['Microascales']	['Sordariomycetes']	['Ascomycota']	['Fungi']	['Eukarya']
935	NeuNAc(a2-3)[NeuNAc(a2-6)]Gal(b1-4)[Fuc(a1-3)]GlcNAc(b1-3)Gal(b1-4)[Fuc(a1-3)]GlcNAc(b1-3)Gal(b1-4)Glc	[]		Chordata		[]	[]	[]	[]	[]	[]	[]	WURCS=2.0/3,6,5/[a2112h-1x_1-5_2*NCC/3=O_4*OSO/3=O/3=O][a2122A-1b_1-5][a2112h-1b_1-5_2*NCC/3=O_6*OSO/3=O/3=O]/1-2-3-2-3-2/a3-b1_b4-c1_c3-d1_d4-e1_e3-f1	G88278BD
936	Xyl(a1-6)Glc(b1-4)[Araf(a1-2)Xyl(a1-6)]Glc(b1-4)Glc-ol	['Nicotiana_tabacum']				['Nicotiana']	['Solanaceae']	['Solanales']	['Dicotyledons']	['Angiosperms']	['Plantae']	['Eukarya']
937	Gal(a1-3)Gal(b1-4)GalNAc	[]	1	Bacteria		[]	[]	[]	[]	[]	[]	[]	WURCS=2.0/2,2,1/[a1122h-1b_1-5][a2122h-1b_1-5_2*N]/1-2/a1-b1	G88629SJ
938	NeuNGc(a2-6)Gal(b1-4)GlcNAc(b1-2)Man(a1-3)[GlcNAc(b1-4)][Man(a1-3)[Man(a1-6)]Man(a1-6)]Man(b1-4)GlcNAc(b1-4)[Fuc(a1-6)]GlcNAc	[]		Chordata		[]	[]	[]	[]	[]	[]	[]	WURCS=2.0/4,5,4/[a2122h-1x_1-5_2*NCC/3=O][a1221m-1a_1-5][a2112h-1b_1-5][a2112h-1a_1-5]/1-2-3-2-4/a3-b1_a4-c1_c2-d1_c3-e1	G04156GK
939	Rha(a1-2)[Xyl(b1-6)]Glc	['Aster_scaber', 'Ilex_crenata', 'Lonicera_japonica']				['Aster', 'Ilex', 'Lonicera']	['Aquifoliaceae', 'Asteraceae', 'Caprifoliaceae']	['Aquifoliales', 'Asterales', 'Dipsacales']	['Dicotyledons']	['Angiosperms']	['Plantae']	['Eukarya']	WURCS=2.0/3,3,2/[a2122h-1b_1-5][a2122h-1b_1-5_6*OCC/3=O][a2211m-1a_1-5_3*OCC/3=O]/1-2-3/a6-b1_b4-c1	G34805OT
940	NeuNAc(a2-3)Gal(b1-3)GlcNAc(b1-2)Man(a1-3)Man(b1-4)GlcNAc	[]		Chordata		[]	[]	[]	[]	[]	[]	[]	WURCS=2.0/3,6,5/[a2122h-1x_1-5_2*NCC/3=O][a2112h-1b_1-5][a2122h-1b_1-5_2*NCC/3=O]/1-2-3-2-3-2/a3-b1_b2-c1_c3-d1_d2-e1_e3-f1	G99948GR
941	Gal(b1-3)GlcNAc(b1-3)[Gal(b1-4)GlcNAc(b1-6)]Gal(b1-3)GlcNAc(b1-3)Gal(b1-3)GalNAc	[]		Chordata		[]	[]	[]	[]	[]	[]	[]	WURCS=2.0/6,12,11/[a2122h-1x_1-5_2*NCC/3=O][a2122h-1b_1-5_2*NCC/3=O][a1122h-1b_1-5][a1122h-1a_1-5][a1221m-1a_1-5][a2112h-1b_1-5]/1-2-3-4-2-5-6-2-2-4-2-5/a4-b1_a6-l1_b4-c1_c3-d1_c4-i1_c6-j1_d2-e1_d4-h1_e3-f1_e4-g1_j2-k1	G04078TP
942	GlcN(a1-4)IdoA(a1-4)GlcN(a1-4)GlcA(b1-4)GlcN	[]		Bacteria		[]	[]	[]	[]	[]	[]	[]	WURCS=2.0/2,4,3/[ha122h-2b_2-5][a2122h-1a_1-5]/1-2-2-2/a2-b1_b4-c1_c3-d1	G43693GE
943	GlcNAc(b1-3)[Gal(a1-3)GlcNAc(b1-6)Glc(a1-4)]Gal(a1-3)GlcNAc	[]		none		[]	[]	[]	[]	[]	[]	[]	WURCS=2.0/4,4,3/[a2112A-1a_1-5][a2122h-1a_1-5_2*NCC/3=O][a2112h-1b_1-5][a222h-1b_1-4]/1-2-3-4/a4-b1_b3-c1_c4-d1	G16650OJ
944	Gal(b1-3)[Fuc(a1-4)]GlcNAc(b1-3)GalNAc	['Xenopus_tropicalis']			O	['Xenopus']	['Pipidae']	['Anura']	['Amphibia']	['Chordata']	['Animalia']	['Eukarya']	WURCS=2.0/4,8,7/[h2112h_2*NCC/3=O][a2112h-1b_1-5][a2122h-1b_1-5_2*NCC/3=O][a2122h-1b_1-5_2*NCC/3=O_6*OSO/3=O/3=O]/1-2-3-2-4-2-4-2/a3-b1_b3-c1_c4-d1_d3-e1_e4-f1_f3-g1_g4-h1	G61176JH
945	Gal(b1-4)GlcNAc(b1-2)[Gal(b1-3)GlcNAc(b1-4)]Man(a1-3)[Gal(b1-4)GlcNAc(b1-2)Man(a1-6)]Man(b1-4)GlcNAc(b1-4)[Fuc(a1-6)]GlcNAc	[]		Chordata		[]	[]	[]	[]	[]	[]	[]	WURCS=2.0/2,2,1/[ad212m-1b_1-5_3*OC][ad112m-1b_1-5_3*OC]/1-2/a4-b1	G89411QC
946	Man(a1-6)Man(b1-4)GlcNAc	['Felis_catus', 'Mus_musculus']			N	['Felis', 'Mus']	['Felidae', 'Muridae']	['Carnivora', 'Rodentia']	['Mammalia']	['Chordata']	['Animalia']	['Eukarya']	WURCS=2.0/3,5,4/[a11221h-1a_1-5][a2122h-1a_1-5][a2122h-1b_1-5]/1-1-2-3-1/a3-b1_b3-c1_b7-e1_c6-d1	G22005BJ
947	NeuNAc(a2-6)Gal(b1-4)GlcNAc(b1-2)[NeuNAc(a2-3)Gal(b1-4)GlcNAc(b1-4)]Man(a1-3)[NeuNAc(a2-6)Gal(b1-4)GlcNAc(b1-2)[NeuNAc(a2-3)Gal(b1-4)[Fuc(a1-3)]GlcNAc(b1-6)]Man(a1-6)]Man(b1-4)GlcNAc(b1-4)GlcNAc	[]		Chordata		[]	[]	[]	[]	[]	[]	[]	WURCS=2.0/4,9,8/[a2112h-1b_1-5_2*NCC/3=O][a2112h-1b_1-5][a2122h-1b_1-5_2*NCC/3=O][Aad21122h-2a_2-6_5*NCC/3=O]/1-2-3-2-4-3-2-3-2/a3-b1_a6-f1_b3-c1_c3-d1_d3-e2_f4-g1_g3-h1_h3-i1	G09845DR
948	GlcNAc(b1-2)[GlcNAc(b1-4)]Man(a1-3)[GlcNAc(b1-4)][Man(a1-3)[Man(a1-2)Man(a1-6)]Man(a1-6)]Man(b1-4)GlcNAc(b1-4)GlcNAc	[]		Chordata		[]	[]	[]	[]	[]	[]	[]	WURCS=2.0/6,11,10/[a2122h-1b_1-5_2*NCC/3=O][a1122h-1b_1-5][a1122h-1a_1-5][a2112h-1b_1-5][Aad21122h-2a_2-6][a1221m-1a_1-5]/1-1-2-3-1-4-5-3-3-3-6/a4-b1_a6-k1_b4-c1_c3-d1_c6-h1_d2-e1_e4-f1_f3-g2_h3-i1_h6-j1	G03567YH
949	Man(a1-3)[Man(a1-6)][Xyl(b1-2)]Man(b1-4)GlcNAc(b1-4)[Fuc(a1-3)]aldehyde-Hex	[]		Angiosperms		[]	[]	[]	[]	[]	[]	[]	WURCS=2.0/4,9,8/[h2112h_2*NCC/3=O][a2112h-1b_1-5][a1221m-1a_1-5][a2122h-1b_1-5_2*NCC/3=O]/1-2-3-4-2-3-4-2-3/a3-b1_a6-g1_b2-c1_b3-d1_d3-e1_e2-f1_g4-h1_h2-i1	G67821CP
950	Glc(a1-2)Glc(a1-3)Glc(a1-3)Man(a1-2)Man(a1-2)[Man(a1-2)Man(a1-6)]Man(a1-3)[Man(a1-3)[Man(a1-3)Man(a1-2)Man(a1-6)]Man(a1-6)]Man(b1-4)GlcNAc(b1-4)GlcNAc	[]		Ascomycota		[]	[]	[]	[]	[]	[]	[]	WURCS=2.0/4,16,15/[a2122h-1b_1-5_2*NCC/3=O][a1122h-1b_1-5][a1122h-1a_1-5][a2122h-1a_1-5]/1-1-2-3-3-3-4-4-4-3-3-3-3-3-3-3/a4-b1_b4-c1_c3-d1_c6-l1_d2-e1_d6-j1_e2-f1_f3-g1_g3-h1_h2-i1_j2-k1_l3-m1_l6-n1_n2-o1_o3-p1	G62479EJ
951	Gal(b1-4)[Fuc(a1-3)]GlcNAc(b1-3)Gal(b1-4)GlcNAc(b1-2)[GlcNAc(b1-4)]Man(a1-3)[GlcNAc(b1-4)][GalNAc(b1-4)GlcNAc(b1-2)[Gal(a1-3)Gal(b1-4)GlcNAc(b1-6)]Man(a1-6)]Man(b1-4)GlcNAc(b1-4)[Fuc(a1-6)]GlcNAc	[]		Chordata		[]	[]	[]	[]	[]	[]	[]	WURCS=2.0/7,21,20/[a2122h-1x_1-5_2*NCC/3=O][a2122h-1b_1-5_2*NCC/3=O][a1122h-1b_1-5][a1122h-1a_1-5][a1221m-1a_1-5][a2112h-1b_1-5][a2112h-1a_1-5]/1-2-3-4-2-5-6-2-5-6-2-6-7-4-2-6-7-2-6-7-5/a4-b1_a6-u1_b4-c1_c3-d1_c6-n1_d2-e1_d4-k1_e3-f1_e4-g1_g3-h1_h3-i1_h4-j1_k4-l1_l3-m1_n2-o1_n6-r1_o4-p1_p3-q1_r4-s1_s3-t1	G31206PQ
952	Man(a1-2)Man(a1-6)Man(a1-6)[Man(a1-2)Man(a1-2)]Man(a1-3)[Man(a1-2)Man(a1-6)[Man(a1-3)]Man(a1-6)]Man(b1-4)GlcNAc	['Komagataella_pastoris']				['Komagataella']	['Saccharomycetaceae']	['Saccharomycetales']	['Saccharomycetes']	['Ascomycota']	['Fungi']	['Eukarya']
953	Glc(b1-4)Glc(b1-3)GalNAc(b1-6)GalNAc(a1-4)Glc	['Bacillus_licheniformis']				['Bacillus']	['Bacillaceae']	['Bacillales']	['Bacilli']	['Firmicutes']	['Bacteria']	['Bacteria']
954	GalNAc(b1-3)[Fuc(a1-2)]Gal(b1-4)GlcNAc(b1-3)[Fuc(a1-4)Kdn(a2-6)]GalNAc	[]		Chordata		[]	[]	[]	[]	[]	[]	[]	WURCS=2.0/6,9,8/[a2122h-1x_1-5_2*NCC/3=O][a2122h-1b_1-5_2*NCC/3=O][a1122h-1b_1-5][a1122h-1a_1-5][a2112h-1b_1-5][a1221m-1a_1-5]/1-2-3-4-2-5-4-4-6/a4-b1_a6-i1_b4-c1_c3-d1_c6-g1_d2-e1_e4-f1_g3-h1	G04109RU
955	[Rha(a1-4)]GlcA(a1-2)Rha(a1-2)Rha(a1-2)Gal(a1-3)GalNAc(b1-3)GlcA	['Escherichia_coli']				['Escherichia']	['Enterobacteriaceae']	['Enterobacterales']	['Gammaproteobacteria']	['Proteobacteria']	['Bacteria']	['Bacteria']
956	[Fuc(a1-4)]GlcNAc(b1-4)GalA(a1-3)Fuc(a1-3)GlcNAc(b1-3)GlcNAc	['Escherichia_coli']				['Escherichia']	['Enterobacteriaceae']	['Enterobacterales']	['Gammaproteobacteria']	['Proteobacteria']	['Bacteria']	['Bacteria']
957	Rha(a1-3)Rha(a1-2)[Glc(b1-3)]Rha(a1-3)Rha	['Azospirillum_brasilense', 'Azospirillum_lipoferum']	1			['Azospirillum']	['Rhodospirillaceae']	['Rhodospirillales']	['Alphaproteobacteria']	['Proteobacteria']	['Bacteria']	['Bacteria']
958	Gal(b1-4)[Fuc(a1-3)]GlcNAc(b1-3)[Gal(b1-4)[Fuc(a1-3)]GlcNAc(b1-6)]Gal(b1-4)GlcNAc	[]		Chordata		[]	[]	[]	[]	[]	[]	[]	WURCS=2.0/4,8,7/[a2112h-1x_1-5_2*NCC/3=O][a2122h-1b_1-5_2*NCC/3=O][a2112h-1b_1-5][Aad21122h-2a_2-6_5*NCC/3=O]/1-2-3-2-3-4-4-4/a3-b1_a6-h2_b4-c1_c3-d1_c6-g2_d3-e1_d6-f2	G36573BV
959	Gal(a1-2)[Glc(a1-6)]Glc(a1-3)[LDManHep(a1-7)]LDManHep(a1-3)[Glc(a1-6)Glc(b1-4)]LDManHep(a1-5)[LDManHep(a1-5)Kdo(a2-4)]Kdo(a2-6)GlcN(b1-6)GlcN-ol	['Trinickia_caryophylli']				['Trinickia']	['Burkholderiaceae']	['Burkholderiales']	['Betaproteobacteria']	['Proteobacteria']	['Bacteria']	['Bacteria']
960	GalNAc(a1-3)[GlcNAc(a1-2)Man(b1-4)]GalNAc(a1-3)GalNAc	['Thermoanaerobacter_thermohydrosulfuricus']				['Thermoanaerobacter']	['Thermoanaerobacteraceae']	['Thermoanaerobacterales']	['Clostridia']	['Firmicutes']	['Bacteria']	['Bacteria']
961	NeuNAc(a2-6)[NeuNGc(a2-3)]Gal(b1-4)Glc	[]	1	Bacteria		[]	[]	[]	[]	[]	[]	[]
962	Xyl(b1-4)[Gal(a1-2)][D-Rha(a1-3)]Fuc(a1-3)[XylOMe(b1-4)]Glc	['ParameciumBursariaChlorella_Virus']				['Chlorovirus']	['Phycodnaviridae']	['Virus']	['Virus']	['Virus']	['Virus']	['Virus']
963	Xyl(b1-4)Rha(a1-2)[D-Apif(b1-3)]Glc	[]		Angiosperms		[]	[]	[]	[]	[]	[]	[]	WURCS=2.0/4,9,8/[h2112h_2*NCC/3=O][a2122h-1b_1-5_2*NCC/3=O][a2112h-1b_1-5][a1221m-1a_1-5]/1-2-3-2-3-2-3-4-4/a3-b1_a6-d1_b4-c1_d4-e1_e3-f1_f3-g1_f4-i1_g2-h1	G49508KM
964	Rha(a1-2)Araf(a1-4)Glc	[]		Angiosperms		[]	[]	[]	[]	[]	[]	[]	WURCS=2.0/3,3,2/[a2112h-1x_1-5_2*NCC/3=O][a2122A-1b_1-5][a2112h-1b_1-5_2*NCC/3=O]/1-2-3/a3-b1_b4-c1	G44417ZQ
965	Glc(b1-2)[Abe(a1-3)]Man	[]		Bacteria		[]	[]	[]	[]	[]	[]	[]	WURCS=2.0/4,4,3/[a2122A-1b_1-5_6*OC][a2122h-1b_1-5][a2211m-1a_1-5][a211h-1a_1-4]/1-2-3-4/a4-b1_b4-c1_c2-d1	G56356FC
966	[Gal(a1-2)][Gal(b1-4)]Man(a1-6)Man	['Evernia_prunastri', 'Parmotrema_austrosinense', 'Parmotrema_cetratum', 'Parmotrema_delicatulum', 'Parmotrema_mantiqueirense', 'Parmotrema_reticulatum', 'Parmotrema_schindlerii', 'Parmotrema_tinctorum']				['Evernia', 'Parmotrema']	['Parmeliaceae']	['Lecanorales']	['Lecanoromycetes']	['Ascomycota']	['Fungi']	['Eukarya']
967	Gal(b1-4)GlcNAc(b1-4)Gal(b1-4)GlcNAc(b1-4)Gal(b1-4)GlcNAc	[]		Bacteria		[]	[]	[]	[]	[]	[]	[]	WURCS=2.0/1,1,0/[a1122h-1a_1-5_2*NCC/3=O_6*OPO/3O/3=O]/1/	G90644MP
968	NeuNAc(a2-8)NeuNAc(a2-3)Gal(b1-4)GlcNAc(b1-2)Man(a1-3)[Man(a1-6)]Man(b1-4)GlcNAc(b1-4)[D-Fuc(a1-6)]GlcNAc	[]		Eukarya		[]	[]	[]	[]	[]	[]	[]	WURCS=2.0/5,6,5/[a2122h-1x_1-5][a2112h-1b_1-5][a2122h-1b_1-5_2*NCC/3=O][a1221m-1a_1-5][Aad21122h-2a_2-6]/1-2-3-4-2-5/a4-b1_b3-c1_c3-d1_c4-e1_e3-f2	G12058XF
969	GlcNAc(a1-3)GalNAc(a1-3)[Fuc(a1-2)]Gal(b1-3)GalOS(b1-4)GlcNAcOS(b1-6)]GalNAc	[]		Chordata	O	[]	[]	[]	[]	[]	[]	[]
970	Glc(a1-1)[L-Xyl(b1-4)L-Xyl(b1-4)L-Aco(a1-3)Gal(b1-3)Glc(b1-4)]Glc	[]		Bacteria		[]	[]	[]	[]	[]	[]	[]
971	GlcNSOS(a1-4)GlcA(b1-4)GlcOSN(a1-4)IdoA(a1-4)GlcNS	[]		Bacteria		[]	[]	[]	[]	[]	[]	[]	WURCS=2.0/2,2,1/[a2122h-1b_1-5][a2112h-1b_1-5]/1-2/a6-b1	G87251UV
972	Gal(a1-3)Gal(b1-4)GlcNAc(b1-2)[Gal(b1-4)GlcNAc(b1-4)]Man(a1-3)[Gal(a1-3)Gal(b1-4)GlcNAc(b1-2)[Gal(a1-3)Gal(b1-4)GlcNAc(b1-6)]Man(a1-6)]Man(b1-4)GlcNAc(b1-4)[Fuc(a1-6)]GlcNAc	[]		Chordata		[]	[]	[]	[]	[]	[]	[]	WURCS=2.0/1,3,2/[a122h-1x_1-4]/1-1-1/a5-b1_b5-c1	G34824YF
973	[Galf(b1-6)Galf(b1-5)Galf(b1-6)Galf(b1-2)]Man(a1-6)Man	['Trichoderma_koningii', 'Trichoderma_psychrophilum', 'Trichoderma_reesei']				['Trichoderma']	['Hypocreaceae']	['Hypocreales']	['Sordariomycetes']	['Ascomycota']	['Fungi']	['Eukarya']
974	D-Rha(a1-6)Man(a1-6)Man(a1-5)[GalOPA(a1-4)]Kdo(a2-6)GlcOPN(b1-6)GlcOPN	['Arenibacter_certesii']				['Arenibacter']	['Flavobacteriaceae']	['Flavobacteriales']	['Flavobacteria']	['Bacteroidetes']	['Bacteria']	['Bacteria']
975	GalNAc(b1-4)[NeuNGc(a2-3)]GalNAc(b1-3)Gal(b1-4)Gal(b1-3)[NeuNGc(a2-8)NeuNGc(a2-6)]GalNAc	['Oncorhynchus_mykiss', 'Salvelinus_leucomaenis_pluvius']			O	['Oncorhynchus', 'Salvelinus']	['Salmonidae']	['Salmoniformes']	['Actinopterygii']	['Chordata']	['Animalia']	['Eukarya']
976	Kdo(a2-4)[Glc(a1-3)LDManHepOP(a1-3)LDManHepOP(a1-5)]Kdo(a2-6)GlcOPN(b1-6)GlcN	[]		Bacteria		[]	[]	[]	[]	[]	[]	[]
977	Gal(b1-4)GlcNAc(b1-2)Man(a1-3)[Gal(b1-4)GlcNAc(b1-3)Gal(b1-4)GlcNAc(b1-2)[Gal(b1-4)GlcNAc(b1-6)]Man(a1-6)]Man(b1-4)GlcNAc(b1-4)[Fuc(a1-6)]GlcNAc	[]		Monjiviricetes		[]	[]	[]	[]	[]	[]	[]	WURCS=2.0/3,3,2/[a2122h-1b_1-5][a2122h-1a_1-5][a2211m-1a_1-5]/1-2-3/a4-b1_a6-c1	G53652MS
978	Gal(b1-4)GlcNAc(b1-2)Man(a1-3)[GlcNAc(b1-2)Man(a1-6)]Man(b1-4)GlcNAc(b1-4)[D-Fuc(a1-6)]GlcNAc	[]		Eukarya		[]	[]	[]	[]	[]	[]	[]	WURCS=2.0/5,9,8/[a2122h-1b_1-5_2*NCC/3=O][a1122h-1b_1-5][a1122h-1a_1-5][a2112h-1b_1-5_2*NCC/3=O][a1221m-1a_1-5]/1-1-2-3-1-4-3-1-5/a4-b1_a6-i1_b4-c1_c3-d1_c6-g1_d2-e1_e4-f1_g2-h1	G88461FF
979	Xyl(a1-6)Glc(b1-4)[Xyl(a1-6)]Glc(b1-4)[Gal(b1-2)Xyl(a1-6)]Glc(b1-4)Glc	['Allium_cepa', 'Allium_sativum', 'Arabidopsis_thaliana', 'Pisum_sativum', 'Simmondsia_chinensis', 'Tamarindus_indica']				['Allium', 'Arabiopsis', 'Pisum', 'Simmondsia', 'Tamarindus']	['Amaryllidaceae', 'Brassicaceae', 'Fabaceae', 'Simmondsiaceae']	['Asparagales', 'Brassicales', 'Caryophyllales', 'Fabales']	['Dicotyledons', 'Monocotyledons ']	['Angiosperms']	['Plantae']	['Eukarya']	WURCS=2.0/2,2,1/[ad112m-1a_1-5][ad122m-1b_1-5]/1-2/a3-b1	G32854FN
980	Kdo(a2-4)[GlcN(a1-4)GlcAN(a1-4)Kdo(a2-5)]Kdo(a2-6)GlcOPN(b1-6)GlcN	[]		Bacteria		[]	[]	[]	[]	[]	[]	[]
981	[Gal(b1-4)]GlcNAc(b1-3)Gal(b1-4)Glc(b1-6)GlcNAc	['Shigella_dysenteriae', 'Streptococcus_pneumoniae']				['Shigella', 'Streptococcus']	['Enterobacteriaceae', 'Streptococcaceae']	['Enterobacterales', 'Lactobacillales']	['Bacilli', 'Gammaproteobacteria']	['Firmicutes', 'Proteobacteria']	['Bacteria']	['Bacteria']
982	Glc(a1-2)Glc(a1-2)GlcGro	['Enterococcus_faecium', 'Streptococcus_pyogenes']				['Enterococcus', 'Streptococcus']	['Enterococcaceae', 'Streptococcaceae']	['Lactobacillales']	['Bacilli']	['Firmicutes']	['Bacteria']	['Bacteria']
983	Glc(a1-4)Glc(a1-4)Glc(a1-6)Glc(a1-4)Glc	[]		Angiosperms		[]	[]	[]	[]	[]	[]	[]	WURCS=2.0/3,5,4/[hxh][a2211m-1a_1-5][a2112m-1a_1-5_3*NCC/3=O]/1-2-2-2-3/a2-b1_b3-c1_c3-d1_d3-e1	G78022MC
984	Rha(a1-3)L-Oli(a1-3)GlcNAc	[]		Bacteria		[]	[]	[]	[]	[]	[]	[]	WURCS=2.0/3,3,2/[h2112h][a2122h-1b_1-5][a2112h-1b_1-5]/1-2-3/a3-b1_b4-c1	G32210HR
985	Gal(b1-4)GlcNAc(b1-2)Man(a1-3)[GlcNAc(b1-4)][GalNAc(b1-4)GlcNAc(b1-2)Man(a1-6)]Man(b1-4)GlcNAc(b1-4)GlcNAc	[]		Chordata		[]	[]	[]	[]	[]	[]	[]	WURCS=2.0/7,13,12/[a2122h-1x_1-5_2*NCC/3=O][a2122h-1b_1-5_2*NCC/3=O][a1122h-1b_1-5][a1122h-1a_1-5][a2112h-1b_1-5][Aad21122h-2a_2-6_5*NCC/3=O][a1221m-1a_1-5]/1-2-3-4-2-5-6-4-2-5-5-6-7/a4-b1_a6-m1_b4-c1_c3-d1_c6-h1_d2-e1_e4-f1_f6-g2_h2-i1_i4-j1_j3-k1_k6-l2	G66513RC
986	Gal(b1-3)GlcNAc(b1-4)Man(a1-3)[Man(a1-3)[Man(a1-6)]Man(a1-6)]Man(b1-4)GlcNAc(b1-4)GlcNAc	['Megathura_crenulata']			N	['Megathura']	['Fissurellidae']	['Archaeogastropoda']	['Gastropoda']	['Mollusca']	['Animalia']	['Eukarya']	WURCS=2.0/3,3,2/[a212h-1x_1-5][a212h-1b_1-5][a2122h-1b_1-5_4*OCC/3=O_6*OCC/3=O]/1-2-3/a2-b1_b2-c1	G21444RJ
987	Xyl(b1-4)Rha(a1-2)D-Fuc	['Aster_bellidiastrum', 'Bellis_sylvestris', 'Polygala_tenuifolia']				['Aster', 'Bellis', 'Polygala']	['Asteraceae', 'Polygalaceae']	['Asterales', 'Fabales']	['Dicotyledons']	['Angiosperms']	['Plantae']	['Eukarya']	WURCS=2.0/2,3,2/[a2122h-1a_1-5][a2211m-1a_1-5]/1-2-1/a6-b1_b2-c1	G56824QW
988	Gal(b1-4)GlcNAc(b1-4)Man(a1-3)[Gal(b1-4)GlcNAc(b1-4)Man(a1-6)]Man(a1-4)GlcNAc(b1-4)GlcNAc	[]		Eukarya		[]	[]	[]	[]	[]	[]	[]	WURCS=2.0/9,12,11/[Aad1122h-2a_2-6][a11221h-1a_1-5][a11221h-1a_1-5_6*OP^XOCCN/3O/3=O][a2112A-1a_1-5][a11222h-1a_1-5][a2122h-1b_1-5_2*N][a2112A-1b_1-5][a2122h-1b_1-5][a211h-1b_1-5_4*N]/1-1-2-3-4-5-6-5-2-7-8-9/a4-b2_a5-c1_a8-l1_c3-d1_c4-k1_d3-e1_d7-i1_e2-f1_e4-g1_g6-h1_i7-j1	G00887ML
989	GalNAcOS(b1-4)GlcNAc(b1-2)Man(a1-3)[GlcNAc(b1-4)][GalNAc(b1-4)GlcNAc(b1-2)Man(a1-6)]Man(b1-4)GlcNAc(b1-4)GlcNAc	[]		Chordata		[]	[]	[]	[]	[]	[]	[]	WURCS=2.0/2,5,4/[a2122h-1b_1-5_2*NCC/3=O][a2122h-1b_1-5_2*N]/1-1-1-1-2/a4-b1_b4-c1_c4-d1_d4-e1	G88035JZ
990	Rha(a1-2)Glc(b1-2)Gal(b1-2)Glc	[]		Angiosperms		[]	[]	[]	[]	[]	[]	[]	WURCS=2.0/5,6,5/[a2122h-1b_1-5][a2112h-1b_1-5][Aad21122h-2a_2-6_5*NCC/3=O][a2112h-1b_1-5_2*NCC/3=O][a2112h-1a_1-5]/1-2-3-4-2-5/a4-b1_b3-c2_b4-d1_d3-e1_e3-f1	G88192MM
991	Gal(b1-4)GlcNAc(b1-2)Man(a1-3)[Man(a1-2)Man(a1-3)Man(a1-6)]Man(b1-4)GlcNAc(b1-4)[Fuc(a1-6)]GlcNAc	['Bos_taurus']			N	['Bos']	['Bovidae']	['Artiodactyla']	['Mammalia']	['Chordata']	['Animalia']	['Eukarya']	WURCS=2.0/5,10,9/[a2122h-1b_1-5_2*NCC/3=O][a1122h-1b_1-5][a1122h-1a_1-5][a2112h-1b_1-5][a1221m-1a_1-5]/1-1-2-3-1-4-3-3-3-5/a4-b1_a6-j1_b4-c1_c3-d1_c6-g1_d2-e1_e4-f1_g3-h1_h2-i1	G78980OK
992	Fruf(b1-2)Fruf(b1-2)Fruf(b1-2)Fruf(b1-2)Fruf(b1-2)Glc	['Platycodon_grandiflorus']				['Platycodon']	['Campanulaceae']	['Asterales']	['Dicotyledons']	['Angiosperms']	['Plantae']	['Eukarya']
993	Glc(a1-3)[GlcNAc(a1-7)LDManHep(a1-7)]LDManHep(a1-3)LDManHep(a1-5)Kdo(a2-6)GlcNAc(b1-6)GlcNAc	[]		Bacteria		[]	[]	[]	[]	[]	[]	[]	WURCS=2.0/2,4,3/[a2112h-1x_1-5][a2112A-1x_1-5]/1-1-1-2/a3-b1_b4-c1_c4-d1	G60638TK
994	Gal(a1-4)Gal(b1-4)Glc(b1-2)LDManHep(a1-2)LDManHepOPEtn(a1-3)[GlcOP(b1-4)]LDManHep(a1-5)KdoOPPEtn	[]		Bacteria		[]	[]	[]	[]	[]	[]	[]	WURCS=2.0/5,8,7/[a2122h-1x_1-5][a2122h-1b_1-5][a2122A-1b_1-5][a2122h-1x_1-5_4-6*OC^XO*/3CO/6=O/3C][a2112h-1b_1-5_4-6*OC^XO*/3CO/6=O/3C]/1-2-3-3-2-2-4-5/a4-b1_a6-e1_b4-c1_c4-d1_e4-f1_f4-g1_g3-h1	G81040QP
995	GlcNAc(a1-4)Gal(b1-3)[GlcNAc(a1-4)Gal(b1-4)GlcNAc(b1-3)GlcNAc(b1-6)]GalNAc	['Bombina_bombina']			O	['Bombina']	['Bombinatoridae']	['Anura']	['Amphibia']	['Chordata']	['Animalia']	['Eukarya']	WURCS=2.0/2,7,6/[a2122h-1x_1-5][a2122h-1b_1-5]/1-2-2-2-2-2-2/a6-b1_b3-c1_b6-g1_c3-d1_d3-e1_d6-f1	G58255FK
996	Glc(b1-6)Glc(b1-6)Glc(b1-3)Glc(b1-6)Glc	[]		Basidiomycota		[]	[]	[]	[]	[]	[]	[]	WURCS=2.0/2,4,3/[a1122h-1x_1-5][a2122h-1a_1-5]/1-2-2-2/a3-b1_b3-c1_c2-d1	G14441FA
997	Glc(b1-6)Glc(b1-3)[Rha(a1-6)Glc(a1-4)]GalN(a1-3)LDManHepOP(a1-3)LDManHepOP(a1-5)[Kdo(a2-4)]Kdo(a2-6)GlcOPN(b1-6)GlcOPN	['Pseudomonas_sp']				['Pseudomonas']	['Pseudomonadaceae']	['Pseudomonadales']	['Gammaproteobacteria']	['Proteobacteria']	['Bacteria']	['Bacteria']
998	Kdo(a2-4)[Glc(a1-4)GalN(a1-3)LDManHep(a1-3)LDManHepOP(a1-5)]Kdo(a2-6)GlcOPN(b1-6)GlcN	[]		Bacteria		[]	[]	[]	[]	[]	[]	[]
999	D-FucNAc(a1-4)ManNAcA(b1-4)GlcNAc(a1-3)D-FucNAc	['Escherichia_coli', 'Plesiomonas_shigelloides', 'Shigella_sonnei', 'Proteus_mirabilis', 'Yersinia_pestis', 'Salmonella_enterica']				['Plesiomonas', 'Salmonella', 'Shigella', 'Yersinia', 'Proteus', 'Escherichia']	['Yersiniaceae', 'Enterobacteriaceae', 'Morganellaceae']	['Enterobacterales']	['Gammaproteobacteria']	['Proteobacteria']	['Bacteria']	['Bacteria']
1000	Glc(a1-1)[Glc(a1-6)Glc(a1-6)]Glc	[]		Bacteria		[]	[]	[]	[]	[]	[]	[]
1001	Rha(a1-3)[Gal(b1-6)]Glc	[]		Angiosperms		[]	[]	[]	[]	[]	[]	[]	WURCS=2.0/2,2,1/[a26h-1b_1-4_3*CO][a211h-1a_1-5]/1-2/a2-b1	G30535SP
1002	Gal(b1-4)[Gal(b1-4)GlcNAc(b1-6)]GalNAc	[]		Animalia		[]	[]	[]	[]	[]	[]	[]	WURCS=2.0/6,15,14/[a2122h-1x_1-5_2*NCC/3=O][a2122h-1b_1-5_2*NCC/3=O][a1122h-1b_1-5][a1122h-1a_1-5][a1221m-1a_1-5][a2112h-1b_1-5]/1-2-3-4-2-5-6-2-2-4-2-6-2-5-6/a4-b1_b4-c1_c3-d1_c4-i1_c6-j1_d2-e1_d4-h1_e3-f1_e4-g1_j2-k1_j6-m1_k4-l1_m3-n1_m4-o1	G67358EC
1003	GlcNS(a1-4)IdoOSA(a1-4)GlcNSOS	[]		Bacteria		[]	[]	[]	[]	[]	[]	[]	WURCS=2.0/4,4,3/[a2122h-1b_1-5][Aad21122h-2a_2-6_5*NCCO/3=O][a2122h-1a_1-5][Aadxxxxxh-2x_2-6_5*NCCO/3=O_8*OSO/3=O/3=O]/1-2-3-4/a6-b2_b8-c1_c6-d2
1004	NeuNGc(a2-3)[GalNAc(b1-4)]GalNAc(b1-4)Gal(b1-3)Gal(b1-3)[NeuNAc(a2-8)NeuNAc(a2-8)NeuNAc(a2-6)]GalNAc	[]		Chordata		[]	[]	[]	[]	[]	[]	[]	WURCS=2.0/5,8,7/[h2112h_2*NCC/3=O][a2112h-1b_1-5][a2112h-1a_1-5][a2122h-1b_1-5_2*NCC/3=O][a1221m-1a_1-5]/1-2-3-4-2-3-3-5/a3-b1_a6-d1_b4-c1_d4-e1_e4-f1_f3-g1_g2-h1	G28516JG
1005	[Rha(a1-4)RhaOBut(a1-4)]Rha(a1-4)Rha(a1-3)Rha	['Merremia_mammosa']				['Merremia']	['Convolvulaceae']	['Solanales']	['Dicotyledons']	['Angiosperms']	['Plantae']	['Eukarya']
1006	Rha(a1-2)[Xyl(b1-3)]Glc(b1-2)Ara(a1-6)Glc	['Eucomis_bicolor']				['Eucomis']	['Asparagaceae']	['Asparagales']	['Monocotyledons ']	['Angiosperms']	['Plantae']	['Eukarya']	WURCS=2.0/3,3,2/[a2122h-1b_1-5][a1122h-1b_1-5][a1122h-1a_1-5]/1-2-3/a4-b1_b2-c1	G82971XF
1007	Glc(b1-2)[Rha(a1-4)Xyl(b1-3)]Glc(b1-4)Gal	[]		Angiosperms		[]	[]	[]	[]	[]	[]	[]	WURCS=2.0/6,12,11/[a2122h-1x_1-5_2*NCC/3=O][a2122h-1b_1-5_2*NCC/3=O][a1122h-1b_1-5][a1122h-1a_1-5][a2112h-1b_1-5][a1221m-1a_1-5]/1-2-3-4-2-5-6-2-4-2-5-6/a4-b1_b4-c1_c3-d1_c4-h1_c6-i1_d2-e1_e4-f1_f2-g1_i2-j1_j4-k1_k2-l1	G98217YG
1008	GalOS(b1-4)GlcNAc(b1-2)Man(a1-3)[GalOS(b1-4)GlcNAc(b1-2)Man(a1-6)]Man(b1-4)GlcNAc(b1-4)[Fuc(a1-6)]GlcNAc	['Homo_sapiens']	0			['Homo']	['Hominidae']	['Primates']	['Mammalia']	['Chordata']	['Animalia']	['Eukarya']	WURCS=2.0/3,3,2/[a2122A-1x_1-5][a2122h-1b_1-5][a2112m-1b_1-5]/1-2-3/a2-b1_b2-c1	G20095TE
1009	Rha(a1-3)Rha(a1-3)Rha(a1-4)Rha	['Azotobacter_vinelandii']				['Azotobacter']	['Pseudomonadaceae']	['Pseudomonadales']	['Gammaproteobacteria']	['Proteobacteria']	['Bacteria']	['Bacteria']
1010	L-QuiNAc(a1-4)GalNAcOAcA(a1-3)L-QuiNAc(a1-3)GlcNAc(b1-3)L-QuiNAc	['Yersinia_enterocolitica', 'Yersinia_kristensenii']				['Yersinia']	['Yersiniaceae']	['Enterobacterales']	['Gammaproteobacteria']	['Proteobacteria']	['Bacteria']	['Bacteria']
1011	Gal(b1-2)LDManHep(a1-2)[Gal(a1-4)Gal(b1-4)Glc(b1-4)Glc(a1-3)]LDManHepOPEtn(a1-3)[Gal(a1-4)Gal(b1-4)Glc(b1-4)Glc(b1-4)]LDManHep(a1-5)KdoOPPEtn	[]		Bacteria		[]	[]	[]	[]	[]	[]	[]	WURCS=2.0/4,6,5/[a2122h-1x_1-5][a2211m-1a_1-5][a2122h-1a_1-5][a2122h-1b_1-5]/1-2-3-3-2-4/a2-b1_a3-f1_b3-c1_c4-d1_c6-e1	G02999MF
1012	[Galf(a1-2)Rha(a1-2)]Rha(a1-2)[Glc(a1-5)]Ribf(b1-4)GalA(a1-3)GlcNAc(b1-3)Rha	['Hafnia_alvei']	1			['Hafnia']	['Hafniaceae']	['Enterobacterales']	['Gammaproteobacteria']	['Proteobacteria']	['Bacteria']	['Bacteria']
1013	GalNAc(b1-4)[Fuc(a1-3)]GlcNAc(b1-2)Man(a1-3)[GlcNAc(b1-4)][GalNAc(b1-4)GlcNAc(b1-2)Man(a1-6)]Man(b1-4)GlcNAc(b1-4)GlcNAc	[]		Chordata		[]	[]	[]	[]	[]	[]	[]	WURCS=2.0/3,3,2/[a2112h-1a_1-5][a1221h-1a_1-5][a2112h-1b_1-5]/1-2-3/a3-b1_b4-c1	G99126NL
1014	Gal(b1-3)[GalNAc(b1-3)Gal(b1-4)[Fuc(a1-3)]GlcNAc(b1-6)]GalNAc	[]		Chordata		[]	[]	[]	[]	[]	[]	[]	WURCS=2.0/5,13,12/[a2122h-1x_1-5_2*NCC/3=O][a2122h-1b_1-5_2*NCC/3=O][a1122h-1b_1-5][a1122h-1a_1-5][a2112h-1b_1-5]/1-2-3-4-2-5-2-5-4-2-5-2-5/a4-b1_b4-c1_c3-d1_c6-i1_d2-e1_d4-g1_e4-f1_g4-h1_i2-j1_i6-l1_j4-k1_l4-m1	G09568JT
1015	ManOP(a1-6)Man(a1-3)[Gal(a1-6)Gal(a1-2)Man(a1-6)]Man(a1-4)GlcN	[]		Excavata		[]	[]	[]	[]	[]	[]	[]	WURCS=2.0/3,4,3/[a2122h-1b_1-5][a2211m-1a_1-5][h122h]/1-2-3-2/a4-b1_b4-c1*OPO*/3O/3=O_c2-d1	G11936MU
1016	Gal(b1-3)[Fuc(a1-4)]GlcNAc(b1-3)Gal(b1-4)[Fuc(a1-3)]GlcNAcOS(b1-3)Gal(b1-4)Glc	[]		Chordata		[]	[]	[]	[]	[]	[]	[]	WURCS=2.0/1,13,13/[a2122h-1a_1-5]/1-1-1-1-1-1-1-1-1-1-1-1-1/a1-g4_a4-b1_b4-c1_c4-d1_d4-e1_e4-f1_e6-l1_f4-g1_f6-j1_g6-h1_h4-i1_j4-k1_l4-m1	G44176FZ
1017	GlcA(b1-3)GalNAc(b1-4)GlcA(b1-3)GalNAc	[]		Bacteria		[]	[]	[]	[]	[]	[]	[]	WURCS=2.0/2,2,1/[a2122h-1b_1-5_2*NCC/3=O][a2122h-1b_1-5]/1-2/a4-b1	G38884XS
1018	Kdn(a2-3)Gal(b1-3)GalNAc	[]		Animalia		[]	[]	[]	[]	[]	[]	[]	WURCS=2.0/4,5,4/[a2122h-1a_1-5_2*NSO/3=O/3=O_6*OSO/3=O/3=O][a2121A-1a_1-5_2*OSO/3=O/3=O][a2122h-1a_1-5_2*NSO/3=O/3=O_3*OSO/3=O/3=O_6*OSO/3=O/3=O][a2122A-1a_1-5]/1-2-3-4-1/a4-b1_b4-c1_c4-d1_d4-e1	G27223TE
1019	NeuNGc(a2-8)NeuNGc(a2-6)Glc(b1-6)Glc	[]		Eukarya		[]	[]	[]	[]	[]	[]	[]	WURCS=2.0/7,12,11/[a2122h-1a_1-5_2*N][a2122h-1b_1-5_2*N][Aad1122h-2a_2-6_4*OPO/3O/3=O][axxxxxh-1x_1-5][a2122h-1a_1-5][a2122h-1b_1-5][a2112h-1b_1-5]/1-2-3-4-4-4-5-6-4-7-4-4/a6-b1_b6-c2_c5-d1_d3-e1_d4-h1_d6-l1_e2-f1_f7-g1_h6-i1_i4-j1_i6-k1
1020	Rha(a1-2)[Gal(a1-3)]Rha(a1-3)Rha	['Streptococcus_mutans', 'Streptococcus_ratti']				['Streptococcus']	['Streptococcaceae']	['Lactobacillales']	['Bacilli']	['Firmicutes']	['Bacteria']	['Bacteria']
1021	GalOS(b1-4)GlcNAc(b1-3)Gal(b1-3)[NeuNAc(a2-6)]GalNAc	['Homo_sapiens']	0		O	['Homo']	['Hominidae']	['Primates']	['Mammalia']	['Chordata']	['Animalia']	['Eukarya']	WURCS=2.0/2,3,2/[a2112h-1x_1-5][a2112h-1b_1-5]/1-2-2/a2-b1_a3-c1	G14629XU
1022	Man(a1-4)IdoNAc(b1-3)Rib	[]		Bacteria		[]	[]	[]	[]	[]	[]	[]
1023	Gal(a1-4)[Fuc(a1-3)]GlcNAc(b1-2)Man(a1-3)[NeuNAc(a2-6)Gal(b1-4)GlcNAc(b1-2)Man(a1-6)]Man(b1-4)GlcNAc(b1-4)GlcNAc	[]		Chordata		[]	[]	[]	[]	[]	[]	[]	WURCS=2.0/2,2,1/[a2d22h-1b_1-5][a2122h-1a_1-5]/1-2/a4-b1	G07365OR
1024	GalOS(b1-3)[Fuc(a1-4)]GlcNAcOS(b1-2)ManOS	['Holothuria_atria']				['Holothuria']	['Holothuriidae']	['Holothuriida']	['Holothuroidea']	['Echinodermata']	['Animalia']	['Eukarya']
1025	Gal(b1-4)[Fuc(a1-3)]GlcNAc(b1-4)[Fuc(a1-3)]Glc	[]		Bacteria		[]	[]	[]	[]	[]	[]	[]	WURCS=2.0/3,4,3/[hxh][a2122h-1a_1-5][a2112h-1a_1-5]/1-2-3-1/a3-b1_b3-c1_c6-d1*OPO*/3O/3=O	G34405TZ
1026	GalA(a1-4)GalA(a1-4)GalA-ol	['Acer_pseudoplatanus']				['Acer']	['Sapindaceae']	['Sapindales']	['Dicotyledons']	['Angiosperms']	['Plantae']	['Eukarya']
1027	GlcNAc(a1-2)Glc(a1-2)Gal(a1-3)[Gal(a1-6)]Glc(a1-3)DDManHep	['Salmonella_enterica']				['Salmonella']	['Enterobacteriaceae']	['Enterobacterales']	['Gammaproteobacteria']	['Proteobacteria']	['Bacteria']	['Bacteria']	WURCS=2.0/7,11,10/[a2122h-1x_1-5_2*NCC/3=O][a1221m-1a_1-5][a2122h-1b_1-5_2*NCC/3=O][a1122h-1b_1-5][a212h-1b_1-4][a1122h-1a_1-5][a2112h-1b_1-5]/1-2-3-4-5-6-3-7-2-6-3/a3-b1_a4-c1_c4-d1_d2-e1_d3-f1_d6-j1_f2-g1_g3-h1_g4-i1_j2-k1	G47823XQ
1028	[D-FucNAc(b1-3)]GlcNAc(a1-4)GalA(b1-3)GlcNAc(b1-6)GlcNAc	['Escherichia_coli']				['Escherichia']	['Enterobacteriaceae']	['Enterobacterales']	['Gammaproteobacteria']	['Proteobacteria']	['Bacteria']	['Bacteria']
1029	Fuc(a1-2)[Gal(a1-3)]Gal(b1-3)[GlcNAcOS(b1-6)]GalNAc	['Homo_sapiens']	0			['Homo']	['Hominidae']	['Primates']	['Mammalia']	['Chordata']	['Animalia']	['Eukarya']
1030	Araf(a1-3)[Araf(a1-3)[Xyl(b1-4)]Xyl(b1-4)]Xyl(b1-4)Xyl(b1-4)Xyl	[]		Angiosperms		[]	[]	[]	[]	[]	[]	[]	WURCS=2.0/4,7,6/[a2122h-1b_1-5][a2112h-1b_1-5][a2122h-1b_1-5_2*NCC/3=O][a1221m-1a_1-5]/1-2-3-2-3-2-4/a4-b1_b3-c1_c3-d1_d3-e1_e3-f1_e4-g1	G62571UK
1031	Glc(a1-3)Glc(a1-3)[LDManHep(a1-7)]LDManHepOPPEtn(a1-3)LDManHepOPPEtn(a1-5)Kdo	['Shigella_sonnei']				['Shigella']	['Enterobacteriaceae']	['Enterobacterales']	['Gammaproteobacteria']	['Proteobacteria']	['Bacteria']	['Bacteria']
1032	NeuNAc(a2-6)Gal(b1-4)GlcNAc(b1-3)Gal(b1-4)GlcNAc(b1-3)Gal(b1-4)GlcNAc(b1-3)[Gal(b1-4)[Fuc(a1-3)]GlcNAc(b1-3)Gal(b1-4)[Fuc(a1-3)]GlcNAc(b1-3)Gal(b1-4)[Fuc(a1-3)]GlcNAc(b1-4)]Man(a1-3)[Gal(b1-4)GlcNAc(b1-3)Gal(b1-4)GlcNAc(b1-3)Gal(b1-4)GlcNAc(b1-2)[NeuNAc(a2-3)Gal(b1-4)[Fuc(a1-3)]GlcNAc(b1-3)Gal(b1-4)GlcNAc(b1-3)Gal(b1-4)GlcNAc(b1-6)]Man(a1-6)]Man(b1-4)GlcNAc(b1-4)[Fuc(a1-6)]GlcNAc	[]		Chordata		[]	[]	[]	[]	[]	[]	[]	WURCS=2.0/7,36,35/[a2122h-1x_1-5_2*NCC/3=O][a2122h-1b_1-5_2*NCC/3=O][a1122h-1b_1-5][a1122h-1a_1-5][a2112h-1b_1-5][Aad21122h-2a_2-6_5*NCC/3=O][a1221m-1a_1-5]/1-2-3-4-2-5-2-5-2-5-6-2-7-5-2-7-5-2-7-5-4-2-5-2-5-2-5-2-5-2-5-2-7-5-6-7/a4-b1_a6-J1_b4-c1_c3-d1_c6-u1_d3-e1_d4-l1_e4-f1_f3-g1_g4-h1_h3-i1_i4-j1_j6-k2_l3-m1_l4-n1_n3-o1_o3-p1_o4-q1_q3-r1_r3-s1_r4-t1_u2-v1_u6-B1_v4-w1_w3-x1_x4-y1_y3-z1_z4-A1_B4…	G08866CW
1033	Man(b1-4)GlcA(b1-3)GlcNAc(a1-2)Gal(b1-4)[Rha(a1-3)]ManOAc(b1-3)Man	['Shigella_boydii']				['Shigella']	['Enterobacteriaceae']	['Enterobacterales']	['Gammaproteobacteria']	['Proteobacteria']	['Bacteria']	['Bacteria']
1034	Man(b1-3)Man(b1-2)Ery	[]		Bacteria		[]	[]	[]	[]	[]	[]	[]	WURCS=2.0/4,4,3/[a2122h-1x_1-5_2*NCC/3=O][a2112h-1b_1-5][ad221m-1a_1-5][a1221m-1a_1-5]/1-2-3-4/a3-b1_a4-d1_b2-c1	G42427EH
1035	Gal(b1-3)GlcNAc(b1-3)Gal(b1-4)[Fuc(a1-3)]GlcNAc(b1-6)[NeuNAc(a2-3)Gal(b1-3)]GalNAc	['Homo_sapiens']	0		O	['Homo']	['Hominidae']	['Primates']	['Mammalia']	['Chordata']	['Animalia']	['Eukarya']
1036	Glc(a1-4)Glc(a1-4)Glc(a1-4)Glc(a1-6)Glc(a1-4)Glc	[]		Eukarya		[]	[]	[]	[]	[]	[]	[]	WURCS=2.0/3,4,3/[a1122h-1x_1-5][a1122h-1b_1-5][a2112h-1a_1-5]/1-2-3-3/a4-b1_a6-d1_b6-c1	G02155YQ
1037	Man(a1-3)Man(a1-2)Man(a1-2)[Man(a1-3)Man(a1-2)Man(a1-6)]Man(a1-3)[Man(a1-6)]Man(b1-4)GlcNAc(b1-4)GlcNAc	['Saccharomyces_cerevisiae']			N	['Saccharomyces']	['Saccharomycetaceae']	['Saccharomycetales']	['Saccharomycetes']	['Ascomycota']	['Fungi']	['Eukarya']	WURCS=2.0/3,3,2/[a2122h-1b_1-5_2*NCC/3=O][a2112m-1b_1-5][a1221m-1a_1-5]/1-2-3/a3-b1_a4-c1	G77489AB
1038	NeuNAc(a2-3)Gal(b1-3)GlcNAc(b1-2)[NeuNAc(a2-3)Gal(b1-3)GlcNAc(b1-4)]Man(a1-3)[GlcNAc(b1-2)[NeuNAc(a2-3)Gal(b1-3)GlcNAc(b1-6)]Man(a1-6)]Man(b1-4)GlcNAc(b1-4)[Fuc(a1-6)]GlcNAc	[]		Chordata		[]	[]	[]	[]	[]	[]	[]	WURCS=2.0/4,5,4/[a2211m-1x_1-5][a2122h-1a_1-5_2*NCC/3=O][a2112h-1a_1-5][a2211m-1a_1-5]/1-2-3-4-4/a3-b1_b3-c1_c2-d1_d3-e1	G23506FS
1039	GlcNAc(b1-2)Man(a1-3)[Man(a1-6)]ManOMe(b1-4)GlcNAc	[]		Eukarya		[]	[]	[]	[]	[]	[]	[]	WURCS=2.0/6,17,16/[a2122h-1x_1-5_2*NCC/3=O][a2122h-1b_1-5_2*NCC/3=O][a1122h-1b_1-5][a1122h-1a_1-5][a1221m-1a_1-5][a2112h-1b_1-5]/1-2-3-4-2-5-6-2-5-6-4-2-5-6-2-5-6/a4-b1_b4-c1_c3-d1_c6-k1_d2-e1_d4-h1_e3-f1_e4-g1_h3-i1_h4-j1_k2-l1_k6-o1_l3-m1_l4-n1_o3-p1_o4-q1	G07815PK
1040	Gal(b1-4)GalNAc(b1-4)GlcNAc	[]		Bacteria		[]	[]	[]	[]	[]	[]	[]	WURCS=2.0/4,4,3/[h2122h_2*NCC/3=O][a1221m-1a_1-5][a2122h-1b_1-5_2*NCC/3=O][a1122h-1b_1-5]/1-2-3-4/a3-b1_a4-c1_c4-d1	G59946TO
1041	Gal(b1-4)GlcNAc(b1-6)[GlcNAc(b1-3)Gal(b1-3)]GalNAc	['Homo_sapiens']	0		O	['Homo']	['Hominidae']	['Primates']	['Mammalia']	['Chordata']	['Animalia']	['Eukarya']
1042	Gal(a1-6)Gal(a1-3)Gal	['Shewanella_oneidensis']				['Shewanella']	['Shewanellaceae']	['Alteromonadales']	['Gammaproteobacteria']	['Proteobacteria']	['Bacteria']	['Bacteria']	WURCS=2.0/2,3,2/[h1122h][a1122h-1a_1-5]/1-2-2/a4-b1_b2-c1	G93095NL
1043	Gal(b1-4)[Fuc(a1-3)]GlcNAc(b1-3)Gal(b1-4)[Fuc(a1-3)]GlcNAc(b1-3)Gal(b1-4)[Fuc(a1-3)]GlcNAc	[]		Bacteria		[]	[]	[]	[]	[]	[]	[]	WURCS=2.0/4,8,7/[a1221m-1x_1-5_2*OCC/3=O][a2122A-1a_1-5][a2122h-1b_1-5][a1221m-1a_1-5]/1-2-3-4-2-3-3-3/a3-b1_b4-c1_c3-d1_c4-h1_d3-e1_e4-f1_f4-g1	G86322EQ
1044	Fuc(b1-2)Gal(b1-3)GlcNAc(b1-3)GalNAc	[]		Animalia		[]	[]	[]	[]	[]	[]	[]	WURCS=2.0/4,4,3/[a2121A-1x_1-5_2*OSO/3=O/3=O][a2112h-1b_1-5_4*OSO/3=O/3=O][a2121A-1a_1-5_2*OSO/3=O/3=O][a2112h-1b_1-5_3*OSO/3=O/3=O_4*OSO/3=O/3=O]/1-2-3-4/a4-b1_b3-c1_c4-d1	G88931PM
1045	Araf(a1-2)[Araf(a1-3)][Xyl(b1-4)]Xyl(b1-4)Xyl(b1-4)Xyl(b1-4)[Araf(a1-2)][Araf(a1-3)]Xyl(b1-4)Xyl(b1-4)Xyl	['Triticum_aestivum']				['Triticum']	['Poaceae']	['Poales']	['Monocotyledons ']	['Angiosperms']	['Plantae']	['Eukarya']
1046	Glc(b1-3)[Glc(b1-3)[Glc(b1-6)Glc(b1-6)]Glc(b1-6)]Glc(b1-6)Glc	[]		Basidiomycota		[]	[]	[]	[]	[]	[]	[]	WURCS=2.0/3,5,4/[ad111m-1x_1-5_3*OC][ad111m-1a_1-5_3*OC][ad111m-1b_1-5_3*OC]/1-2-2-3-2/a4-b1_b4-c1_c4-d1_d4-e1	G82133VE
1047	Gal(b1-3)GalNAc(b1-4)[NeuNAc(a2-8)NeuNAc(a2-3)]Gal(b1-4)Glc	[]	1	Bacteria		[]	[]	[]	[]	[]	[]	[]
1048	L-GulA(a1-4)Man(b1-4)Man(b1-4)L-GulA(a1-4)L-GulA(a1-4)Man	['Laminaria_hyperborea', 'Macrocystis_pyrifera ']				['Laminaria', 'Macrocystis']	['Laminariaceae']	['Laminariales']	['Phaeophyceae']	['Ochrophyta']	['Chromista']	['Eukarya']
1049	GlcNMeOCmOVac(b1-4)GlcNAc(b1-4)GlcNAc(b1-4)GlcNAc(b1-4)GlcNAcOS	['Rhizobium_giardinii']				['Rhizobium']	['Rhizobiaceae']	['Rhizobiales']	['Alphaproteobacteria']	['Proteobacteria']	['Bacteria']	['Bacteria']
1050	NeuNAc(a2-3)Gal(b1-3)GlcNAc(b1-2)[NeuNAc(a2-3)Gal(b1-3)GlcNAc(b1-4)]Man(a1-3)[NeuNAc(a2-3)Gal(b1-3)GlcNAc(b1-2)[NeuNAc(a2-3)Gal(b1-3)GlcNAc(b1-6)]Man(a1-6)]Man(b1-4)GlcNAc(b1-4)[Fuc(a1-6)]GlcNAc	['Calloselasma_rhodostoma']			N	['Calloselasma']	['Viperidae']	['Squamata']	['Reptilia']	['Chordata']	['Animalia']	['Eukarya']	WURCS=2.0/2,3,2/[a1122h-1a_1-5][a2122h-1b_1-5_2*NCC/3=O]/1-2-2/a3-b1_a6-c1	G52621YN
1051	[Gal(a1-6)]GlcNAc(a1-3)GalNAc(b1-3)GlcNAc	['Acinetobacter_baumannii']	1			['Acinetobacter']	['Moraxellaceae']	['Pseudomonadales']	['Gammaproteobacteria']	['Proteobacteria']	['Bacteria']	['Bacteria']
1052	NeuNAc(a2-6)Gal(b1-4)GlcNAc(b1-2)[Gal(a1-3)Gal(b1-4)GlcNAc(b1-4)]Man(a1-3)[NeuNAc(a2-6)Gal(b1-4)GlcNAc(b1-2)Man(a1-6)]Man(b1-4)GlcNAc(b1-4)[Fuc(a1-6)]GlcNAc	[]		Chordata		[]	[]	[]	[]	[]	[]	[]	WURCS=2.0/3,4,3/[a2122h-1x_1-5_2*NCC/3=O][a2122A-1b_1-5][a2122h-1b_1-5_2*NCC/3=O]/1-2-3-2/a4-b1_b3-c1_c4-d1	G82591EC
1053	Gal(b1-4)GlcNAc(b1-3)Gal(b1-4)GlcNAc(b1-2)[GlcNAc(b1-4)]Man(a1-3)[Gal(b1-4)GlcNAc(b1-3)Gal(b1-4)GlcNAc(b1-2)[Gal(b1-4)GlcNAc(b1-6)]Man(a1-6)]Man(b1-4)GlcNAc(b1-4)GlcNAc	[]		Chordata		[]	[]	[]	[]	[]	[]	[]	WURCS=2.0/4,4,3/[a1122h-1b_1-5][a2122h-1b_1-5_2*NCC/3=O][a1221m-1a_1-5][a2112h-1b_1-5]/1-2-3-4/a3-b1_b3-c1_b4-d1	G91575PV
1054	LDManHep(a1-7)[Glc(b1-6)Glc(a1-3)]LDManHep(a1-3)LDManHep	['Dickeya_chrysanthemi']				['Dickeya']	['Pectobacteriaceae']	['Enterobacterales']	['Gammaproteobacteria']	['Proteobacteria']	['Bacteria']	['Bacteria']
1055	Glc(a1-4)Glc(a1-4)Glc(a1-4)Glc(a1-4)Glc(a1-4)Glc(a1-4)Glc(a1-4)Glc(a1-4)Glc(a1-4)Glc(a1-6)Glc	['Geobacillus_stearothermophilus']				['Geobacillus']	['Bacillaceae']	['Bacillales']	['Bacilli']	['Firmicutes']	['Bacteria']	['Bacteria']
1056	GlcNAcOS(b1-3)[NeuNAc(a2-3)Gal(b1-4)[Fuc(a1-3)]GlcNAc(b1-6)]GalNAc	[]		Chordata		[]	[]	[]	[]	[]	[]	[]	WURCS=2.0/6,10,9/[a2122h-1x_1-5_2*NCC/3=O][a2122h-1b_1-5_2*NCC/3=O][a1122h-1b_1-5][a1122h-1a_1-5][a2112h-1b_1-5][Aad21122h-2a_2-6_5*NCC/3=O]/1-2-3-4-2-5-6-2-4-2/a4-b1_b4-c1_c3-d1_c4-h1_c6-i1_d2-e1_e4-f1_f6-g2_i2-j1	G03764XL
1057	Gal(b1-4)[Fuc(a1-3)]GlcNAc(b1-2)Man(a1-3)[GlcNAc(b1-4)][Gal(b1-4)[Fuc(a1-3)]GlcNAc(b1-2)Man(a1-6)]Man(b1-4)GlcNAc(b1-4)GlcNAc	[]		Chordata		[]	[]	[]	[]	[]	[]	[]	WURCS=2.0/4,5,4/[a2112h-1x_1-5_2*NCC/3=O][a2112h-1a_1-5][a1221m-1a_1-5][Aad21122h-2a_2-6]/1-2-3-4-3/a3-b1_a6-d2_b2-c1_d4-e1	G42801ML
1058	Kdn(a2-6)Gal(b1-4)GlcNAc(b1-2)Man(a1-3)[GlcNAc(b1-4)][Kdn(a2-6)Gal(b1-4)GlcNAc(b1-2)Man(a1-6)]Man(b1-4)GlcNAc(b1-4)[Fuc(a1-6)]GlcNAc	[]		Chordata		[]	[]	[]	[]	[]	[]	[]	WURCS=2.0/4,6,5/[h2112h_2*NCC/3=O][a2112h-1b_1-5][a2122h-1b_1-5_2*NCC/3=O][a1221m-1a_1-5]/1-2-3-2-4-4/a3-b1_b3-c1_c3-d1_c4-f1_d2-e1	G07164WO
1059	GalANCysAc(a1-4)GalN(a1-4)GalA(a1-4)GlcN(b1-3)GalN(b1-4)GalAN	['Leptothrix_cholodnii']				['Leptothrix']	['undetermined']	['Burkholderiales']	['Betaproteobacteria']	['Proteobacteria']	['Bacteria']	['Bacteria']
1060	GlcNAc(b1-2)Man(a1-3)[GlcNAc(b1-4)][NeuNAc(a2-3)Gal(b1-4)GlcNAc(b1-2)Man(a1-6)]Man(b1-4)GlcNAc(b1-4)GlcNAc	[]		Chordata		[]	[]	[]	[]	[]	[]	[]	WURCS=2.0/6,18,17/[a2122h-1b_1-5_2*NCC/3=O][a1122h-1b_1-5][a1122h-1a_1-5][a2112h-1b_1-5][Aad21122h-2a_2-6_5*NCC/3=O][a1221m-1a_1-5]/1-1-2-3-1-4-5-1-4-5-3-1-4-5-1-4-5-6/a4-b1_a6-r1_b4-c1_c3-d1_c6-k1_d2-e1_d4-h1_e4-f1_f6-g2_h4-i1_i6-j2_k2-l1_k6-o1_l4-m1_m3-n2_o4-p1_p6-q2	G50364FV
1061	Gal(b1-3)Gal(b1-4)GlcNAc(b1-3)Gal(b1-4)Glc	[]		Bacteria		[]	[]	[]	[]	[]	[]	[]	WURCS=2.0/5,8,7/[h2112h_2*NCC/3=O][a2122h-1b_1-5_2*NCC/3=O][a1221m-1a_1-5][a2112h-1b_1-5][Aad21122h-2a_2-6]/1-2-3-4-5-3-3-3/a3-b1_a6-e2_b3-c1_b4-d1_e4-f1_f2-g1_f3-h1	G02115KJ
1062	GalNAc(b1-4)[NeuNGc(a2-3)]Gal(b1-3)GalNAc	['Pelophylax_ridibundus']			O	['Pelophylax']	['Ranidae']	['Anura']	['Amphibia']	['Chordata']	['Animalia']	['Eukarya']
1063	Man(b1-4)Rha(a1-3)Man	['Pseudoalteromonas_mariniglutinosa', 'Pseudoalteromonas_marinoglutinosa']				['Pseudoalteromonas']	['Pseudoalteromonadaceae']	['Alteromonadales']	['Gammaproteobacteria']	['Proteobacteria']	['Bacteria']	['Bacteria']
1064	Fruf(b1-2)Fruf(b1-2)Fruf(b2-6)Glc	['Claviceps_purpurea', 'Dactylis_glomerata']				['Claviceps', 'Dactylis']	['Clavicipitaceae', 'Poaceae']	['Hypocreales', 'Poales']	['Monocotyledons ', 'Sordariomycetes']	['Angiosperms', 'Ascomycota']	['Fungi', 'Plantae']	['Eukarya']
1065	NeuNAc(b2-3)Gal(b1-3)GalNAc	[]		Animalia		[]	[]	[]	[]	[]	[]	[]	WURCS=2.0/3,3,2/[h2112h][a2122h-1b_1-5_2*NCC/3=O][a1221m-1a_1-5]/1-2-3/a3-b1_b4-c1	G67059BJ
1066	b-Tri-ol(1-6)Glc(a1-3)b-Tri-ol	[]		Bacteria		[]	[]	[]	[]	[]	[]	[]
1067	[Gal(a1-6)]Man(b1-4)Man(b1-4)Man	['Ceratonia_siliqua']				['Ceratonia']	['Fabaceae']	['Fabales']	['Dicotyledons']	['Angiosperms']	['Plantae']	['Eukarya']
1068	GlcA(a1-2)[GlcA(a1-2)Xyl(b1-4)]Xyl	[]		Angiosperms		[]	[]	[]	[]	[]	[]	[]	WURCS=2.0/4,6,5/[a2122h-1b_1-5_2*NCC/3=O][a1122h-1b_1-5][a1122h-1a_1-5][a1221m-1b_1-5]/1-1-2-2-3-4/a4-b1_a6-f1_b4-c1_c3-d1_c6-e1	G84914ZF
1069	GlcNAc(a1-4)Gal(b1-3)GalNAc	['Rana_palustris', 'Sus_scrofa']			O	['Rana', 'Sus']	['Ranidae', 'Suidae']	['Anura', 'Artiodactyla']	['Amphibia', 'Mammalia']	['Chordata']	['Animalia']	['Eukarya']	WURCS=2.0/1,2,1/[a2122h-1b_1-5_2*N]/1-1/a4-b1	G61071JD
1070	Man(a1-2)[Man(a1-2)Man(a1-6)Man(a1-6)]Man	[]		Pasteurellales		[]	[]	[]	[]	[]	[]	[]	WURCS=2.0/6,12,11/[Aad1122h-2a_2-6][a2211m-1a_1-5][a11221h-1a_1-5][a2122h-1a_1-5][a2122h-1a_1-5_2*NCC/3=O][a2112h-1a_1-5]/1-1-2-3-3-4-4-4-3-5-6-3/a4-b2_a5-d1_b5-c1_d3-e1_e3-f1_e7-l1_f3-g1_f6-k1_g2-h1_h6-i1_i7-j1	G43196GR
1071	Glc(a1-3)ManNAcA(b1-4)[GalOPGro(a1-3)][Glc(b1-6)]GalNAc(b1-6)Glc	['Bacillus_megaterium']				['Bacillus']	['Bacillaceae']	['Bacillales']	['Bacilli']	['Firmicutes']	['Bacteria']	['Bacteria']
1072	GlcOMe(a1-2)Xyl(b1-4)Xyl(b1-4)Xyl	['Populus_tremuloides']				['Populus']	['Salicaceae']	['Malpighiales']	['Dicotyledons']	['Angiosperms']	['Plantae']	['Eukarya']	WURCS=2.0/4,4,3/[Aad1122h-2a_2-6][a11221h-1a_1-5_7*OP^XOCCN/3O/3=O][a11221h-1b_1-5][a11222h-1a_1-5]/1-2-3-4/a5-b1_b3-c1_c2-d1	G23075XV
1073	Man(a1-3)[Man(a1-3)[Man(a1-6)]Man(a1-6)Man(a1-6)]Man	[]		Ascomycota		[]	[]	[]	[]	[]	[]	[]	WURCS=2.0/2,2,1/[a211h-1a_1-4_3*OC][a212h-1b_1-5_2*OC]/1-2/a2-b1	G06087JJ
1074	[RhaOAc(b1-4)]GlcNAc(b1-4)GalOAcA(a1-3)Man(a1-3)GlcNAc(b1-3)GlcNAc	['Escherichia_coli']				['Escherichia']	['Enterobacteriaceae']	['Enterobacterales']	['Gammaproteobacteria']	['Proteobacteria']	['Bacteria']	['Bacteria']
1075	Gal(a1-4)Gal(b1-4)Glc	['Leishmania_amazonensis', 'Escherichia_coli', 'Neisseria_gonorrhoeae']	1			['Neisseria', 'Leishmania', 'Escherichia']	['Enterobacteriaceae', 'Trypanosomatidae', 'Neisseriaceae']	['Trypanosomatida', 'Neisseriales', 'Enterobacterales']	['Kinetoplastida', 'Betaproteobacteria', 'Gammaproteobacteria']	['Proteobacteria', 'Euglenozoa']	['Excavata', 'Bacteria']	['Bacteria', 'Eukarya']	WURCS=2.0/3,3,2/[a2112h-1x_1-5_2*NCC/3=O_4*OSO/3=O/3=O][a2122A-1b_1-5][a2112h-1b_1-5_2*NCC/3=O]/1-2-3/a3-b1_b4-c1	G81393WR
1076	6dTal(a1-3)D-FucNAc(a1-2)LDManHep	['Yokenella_regensburgei']				['Yokenella']	['Enterobacteriaceae']	['Enterobacterales']	['Gammaproteobacteria']	['Proteobacteria']	['Bacteria']	['Bacteria']
1077	GlcNAc(b1-2)Man(a1-3)[Man(a1-6)][Xyl(b1-2)]Man(b1-4)GlcNAc(b1-4)[Fuc(a1-6)]GlcNAc	[]		Angiosperms		[]	[]	[]	[]	[]	[]	[]	WURCS=2.0/4,8,7/[a2112h-1a_1-5_2*NCC/3=O][a2112h-1b_1-5][a2122h-1b_1-5_2*NCC/3=O][Aad21122h-2a_2-6_5*NCC/3=O]/1-2-3-2-4-3-2-4/a3-b1_a6-f1_b3-c1_c3-d1_d3-e2_f4-g1_g3-h2	G68391RZ
1078	Man(a1-4)Man(a1-6)[Man(a1-3)]Man(a1-6)[Man(a1-4)Man(a1-4)Man(a1-3)]Man(b1-4)GlcNAc(b1-4)GlcNAcN	['Daucus_carota']				['Daucus']	['Apiaceae']	['Apiales']	['Dicotyledons']	['Angiosperms']	['Plantae']	['Eukarya']
1079	Glc(b1-2)[Glc(b1-3)]Glc(b1-4)D-Ido	[]		Angiosperms		[]	[]	[]	[]	[]	[]	[]	WURCS=2.0/2,4,3/[a1212h-1x_1-5][a2122h-1b_1-5]/1-2-2-2/a4-b1_b2-c1_b3-d1	G68677IR
1080	GalNAcOS(b1-4)GlcA(b1-3)GalNAcOS(b1-4)GlcA(b1-3)GalNAcOS	[]		Bacteria		[]	[]	[]	[]	[]	[]	[]	WURCS=2.0/2,3,2/[a212h-1x_1-5][a211h-1x_1-4]/1-1-2/a3-b1_b3-c1	G58031SJ
1081	Man(a1-3)[GalOMe(b1-6)GalOMe(b1-3)[GalOMe(b1-6)]GlcNAc(b1-4)GlcNAc(b1-2)Man(a1-6)][Xyl(b1-2)]Man(b1-4)GlcNAc(b1-4)[Fuc(a1-6)]GlcNAc	[]		Animalia		[]	[]	[]	[]	[]	[]	[]	WURCS=2.0/3,11,10/[a2122h-1b_1-5_2*NCC/3=O][a1122h-1b_1-5][a1122h-1a_1-5]/1-2-3-3-3-3-3-3-3-3-3/a4-b1_b3-c1_b6-g1_c2-d1_c6-f1_d2-e1_g3-h1_g6-j1_h2-i1_j2-k1	G61593AU
1082	NeuNGc(a2-3)Gal(b1-4)GlcNAcOS(b1-3)Gal	[]		Chordata		[]	[]	[]	[]	[]	[]	[]	WURCS=2.0/2,7,7/[a2122h-1a_1-5_6*NC][a2122h-1a_1-5]/1-2-2-2-2-2-2/a1-g4_a4-b1_b4-c1_c4-d1_d4-e1_e4-f1_f4-g1	G00835ME
1083	Glc(a1-4)[Glc(b1-6)]Glc	[]		Fungi		[]	[]	[]	[]	[]	[]	[]	WURCS=2.0/3,3,2/[a2122h-1x_1-5_2*NCC/3=O][a2112h-1b_1-4][a2112h-1b_1-5]/1-2-3/a4-b1_a6-c1	G86938BC
1084	QuiNAc(a1-3)Rha(a1-4)GalOAc(b1-3)GalNAc(a1-4)QuiNAc	['Escherichia_coli']				['Escherichia']	['Enterobacteriaceae']	['Enterobacterales']	['Gammaproteobacteria']	['Proteobacteria']	['Bacteria']	['Bacteria']
1085	DDManHep(a1-3)Fuc(a1-3)GlcNAc(b1-2)[Glc(a1-4)Gal(b1-7)]DDManHep(a1-2)LDManHep(a1-3)LDManHepOPEtn(a1-5)Kdo	['Helicobacter_pylori']				['Helicobacter']	['Helicobacteraceae']	['Campylobacterales']	['Epsilonproteobacteria']	['Proteobacteria']	['Bacteria']	['Bacteria']
1086	Glc(a1-3)LDManHepOP(a1-3)LDManHepOP(a1-5)[Kdo(a2-4)]Kdo(a2-6)GlcOPN(b1-6)GlcOPN	['Escherichia_coli']				['Escherichia']	['Enterobacteriaceae']	['Enterobacterales']	['Gammaproteobacteria']	['Proteobacteria']	['Bacteria']	['Bacteria']
1087	GlcNAc(a1-2)Glc(a1-2)Gal(a1-3)[Gal(a1-6)]Glc(a1-3)[LDManHep(a1-7)]LDManHep(a1-3)LDManHep(a1-5)[Kdo(a2-4)Kdo(a2-4)]Kdo	['Salmonella_enterica', 'Salmonella_minnesota']				['Salmonella']	['Enterobacteriaceae']	['Enterobacterales']	['Gammaproteobacteria']	['Proteobacteria']	['Bacteria']	['Bacteria']
1088	GlcOSNMeOCm(b1-4)GlcNAc(b1-4)GlcNAc(b1-4)[FucOMeOPam(a1-6)]GlcNAc	['Sinorhizobium_sp']				['Sinorhizobium']	['Rhizobiaceae']	['Rhizobiales']	['Alphaproteobacteria']	['Proteobacteria']	['Bacteria']	['Bacteria']
1089	Glc(a1-4)Glc(a1-1)Glc	['Lactococcus_lactis']				['Lactococcus']	['Streptococcaceae']	['Lactobacillales']	['Bacilli']	['Firmicutes']	['Bacteria']	['Bacteria']
1090	D-Apif(b1-3)[Xyl(b1-3)Ara(a1-4)]Rha(a1-2)Xyl	[]		Angiosperms		[]	[]	[]	[]	[]	[]	[]	WURCS=2.0/7,12,11/[a2122h-1b_1-5_2*NCC/3=O][a1122h-1b_1-5][a1122h-1a_1-5][a2112h-1b_1-5][Aad21122h-2a_2-6_5*NCCO/3=O][Aad21122h-2a_2-6_5*NCC/3=O][a1221m-1a_1-5]/1-1-2-3-1-4-5-3-1-4-6-7/a4-b1_a6-l1_b4-c1_c3-d1_c6-h1_d2-e1_e4-f1_f3-g2_h2-i1_i4-j1_j3-k2	G37022BP
1091	Rha(a1-2)[D-Apif(b1-4)]Glc	['Costus_afer']				['Costus']	['Costaceae']	['Zingiberales']	['Monocotyledons ']	['Angiosperms']	['Plantae']	['Eukarya']
1092	GalNAc(b1-4)Gal(b1-4)[Neu(a2-3)]GalNAc(b1-3)Gal(b1-3)GalNAc-ol	['Escherichia_coli']				['Escherichia']	['Enterobacteriaceae']	['Enterobacterales']	['Gammaproteobacteria']	['Proteobacteria']	['Bacteria']	['Bacteria']
1093	Fuc(a1-2)Gal(b1-3)[Fuc(a1-4)]GlcNAc(b1-3)Gal(b1-4)Man	[]		Chordata		[]	[]	[]	[]	[]	[]	[]	WURCS=2.0/4,5,4/[a2122h-1b_1-5][a2112h-1b_1-5_6*OCC/3=O][Aad21122h-2a_2-6_5*NCC/3=O][a2112h-1b_1-5_2*NCC/3=O]/1-2-3-3-4/a4-b1_b3-c2_b4-e1_c8-d2	G60903ER
1094	GlcOMe(b1-3)Xyl(b1-4)Qui(b1-2)Xyl	[]		Angiosperms		[]	[]	[]	[]	[]	[]	[]	WURCS=2.0/6,10,9/[a2122h-1x_1-5_2*NCC/3=O][a1122h-1b_1-5][a2122h-1b_1-5_2*NCC/3=O][a2112h-1b_1-5][a1221m-1a_1-5][a1122h-1a_1-5]/1-2-2-3-4-5-6-3-4-5/a4-b1_b3-c1_b6-g1_c2-d1_d4-e1_e2-f1_g2-h1_h4-i1_i2-j1	G54252SE
1095	NeuNAc(a2-6)Gal(a1-3)Gal(b1-4)Glc(b1-4)LDManHep	['Neisseria_gonorrhoeae']				['Neisseria']	['Neisseriaceae']	['Neisseriales']	['Betaproteobacteria']	['Proteobacteria']	['Bacteria']	['Bacteria']	WURCS=2.0/6,19,18/[a2122h-1x_1-5_2*NCC/3=O][a2122h-1b_1-5_2*NCC/3=O][a1122h-1b_1-5][a1122h-1a_1-5][a1221m-1a_1-5][a2112h-1b_1-5]/1-2-3-4-2-5-6-2-5-6-2-4-2-5-6-2-5-6-5/a4-b1_a6-s1_b4-c1_c3-d1_c4-k1_c6-l1_d2-e1_d4-h1_e3-f1_e4-g1_h3-i1_h4-j1_l2-m1_l6-p1_m3-n1_m4-o1_p3-q1_p4-r1	G41107EH
1096	Gal(b1-4)GlcNAc(b1-2)Man(a1-3)[Man(a1-3)[ManOP(a1-2)Man(a1-6)]Man(a1-6)]Man(b1-4)GlcNAc(b1-4)[Fuc(a1-6)]GlcNAc	[]		Chordata		[]	[]	[]	[]	[]	[]	[]	WURCS=2.0/4,4,3/[a2122h-1x_1-5_2*NCC/3=O][a2112h-1b_1-5][a2122h-1b_1-5_2*NCC/3=O][a2112h-1b_1-5_2*NCC/3=O]/1-2-3-4/a4-b1_b3-c1_c4-d1	G66399CG
1097	LegNAcAla(a2-4)GlcA(b1-3)GlcNAc(b1-8)LegNAcAla	['Escherichia_coli']				['Escherichia']	['Enterobacteriaceae']	['Enterobacterales']	['Gammaproteobacteria']	['Proteobacteria']	['Bacteria']	['Bacteria']
1098	Glc(b1-3)Man(a1-2)Man(a1-2)Man(a1-3)[Man(a1-2)Man(a1-3)[Man(a1-2)Man(a1-6)]Man(a1-6)]Man(b1-4)GlcNAc	[]		Mammalia		[]	[]	[]	[]	[]	[]	[]	WURCS=2.0/3,3,2/[a2112A-1b_1-5][a212h-1b_1-5][a2211m-1a_1-5]/1-2-3/a3-b1_b2-c1	G94502WD
1099	QuiNBut(b1-2)Ribf(b1-4)Gal(b1-3)D-FucNAc(a1-2)QuiNBut	['Aeromonas_bestiarum']				['Aeromonas']	['Aeromonadaceae']	['Aeromonadales']	['Gammaproteobacteria']	['Proteobacteria']	['Bacteria']	['Bacteria']
1100	Gal(b1-7)LDManHep(a1-7)[GlcNAc(b1-3)]LDManHep(a1-3)[Glc(b1-4)]LDManHep(a1-5)[KdoOPEtn(a2-4)]Kdo	['Yersinia_pestis']				['Yersinia']	['Yersiniaceae']	['Enterobacterales']	['Gammaproteobacteria']	['Proteobacteria']	['Bacteria']	['Bacteria']
1101	Glc(a1-3)Glc(b1-5)Galf	['Lactobacillus_helveticus']				['Lactobacillus']	['Lactobacillaceae']	['Lactobacillales']	['Bacilli']	['Firmicutes']	['Bacteria']	['Bacteria']
1102	GlcNAc(b1-2)Man(a1-3)[GlcNAc(b1-4)][Gal(b1-4)[Fuc(a1-3)]GlcNAc(b1-2)Man(a1-6)]Man(b1-4)GlcNAc(b1-4)[D-Fuc(a1-6)]GlcNAc	[]		Chordata		[]	[]	[]	[]	[]	[]	[]	WURCS=2.0/4,5,4/[a1122h-1x_1-5][a1122h-1a_1-5][a2122h-1b_1-5_2*NCC/3=O][a2112h-1b_1-5]/1-2-3-4-2/a3-b1_a6-e1_b4-c1_c4-d1	G73248WR
1103	Rha(a1-2)[Rha(a1-4)]GlcA(a1-2)Man(a1-5)Man	[]		Ascomycota		[]	[]	[]	[]	[]	[]	[]	WURCS=2.0/2,11,10/[a2122h-1x_1-5][a2122h-1a_1-5]/1-2-2-2-2-2-2-2-2-2-2/a4-b1_b4-c1_c4-d1_c6-g1_d4-e1_e4-f1_g4-h1_h4-i1_i4-j1_j4-k1	G69898FE
1104	Kdo(a2-4)[Kdo(a2-6)GlcN(a1-4)GalA(a1-3)[LDManHep(a1-7)]LDManHep(a1-3)[Glc(b1-4)]LDManHep(a1-5)]Kdo	[]		Bacteria		[]	[]	[]	[]	[]	[]	[]	WURCS=2.0/4,8,7/[a2122h-1x_1-5_2*NCC/3=O][a1122h-1b_1-5][a1122h-1a_1-5][a1122h-1a_1-5_6*OPO/3O/3=O]/1-2-3-4-3-4-3-3/a4-b1_b3-c1_b6-e1_c2-d1_e3-f1_e6-g1_g2-h1	G86153UX
1105	Man(a1-2)Man(a1-3)[Glc(a1-2)]Gal(b1-4)[Abe(a1-3)]Rha(b1-2)Man	['Salmonella_kentucky']				['Salmonella']	['Enterobacteriaceae']	['Enterobacterales']	['Gammaproteobacteria']	['Proteobacteria']	['Bacteria']	['Bacteria']
1106	Glc(b1-3)ManOLac(b1-4)GlcAOPyr(b1-4)Gal(b1-4)Glc	['Rhodococcus_hoagii']				['Rhodococcus']	['Nocardiaceae']	['Actinomycetales']	['Actinobacteria']	['Actinobacteria']	['Bacteria']	['Bacteria']
1107	Fuc(a1-2)Gal(b1-2)Xyl(a1-6)[Glc(b1-4)]Glc(b1-4)Glc(b1-4)Glc(b1-4)[Fuc(a1-2)Gal(b1-2)Xyl(a1-6)]Glc(b1-4)Glc	['Malus_malus']				['Malus']	['Rosaceae']	['Rosales']	['Dicotyledons']	['Angiosperms']	['Plantae']	['Eukarya']
1108	QuiNAlaAc(b1-6)[Glc(a1-4)GlcA(a1-4)]Glc(b1-3)GalNAc(a1-2)QuiNAlaAc	['Cronobacter_sakazakii']				['Cronobacter']	['Enterobacteriaceae']	['Enterobacterales']	['Gammaproteobacteria']	['Proteobacteria']	['Bacteria']	['Bacteria']
1109	Glc(b1-3)[D-Fuc(a1-2)]Ara	[]		Angiosperms		[]	[]	[]	[]	[]	[]	[]	WURCS=2.0/4,11,10/[h122h][a122h-1a_1-4][a122h-1b_1-4][a1122h-1a_1-5]/1-2-2-3-4-4-4-2-3-4-4/a5-b1_b3-c1_b5-h1_c2-d1_d5-e1_e2-f1_f2-g1_h2-i1_i5-j1_j2-k1	G35207BZ
1110	GlcNAc(b1-2)Man(a1-3)[GlcNAc(b1-4)][GlcNAc(b1-2)[GlcNAc(b1-6)]Man(a1-6)]Man(b1-4)GlcNAc(b1-4)GlcNAc	[]		Chordata		[]	[]	[]	[]	[]	[]	[]	WURCS=2.0/5,9,8/[a2122h-1x_1-5_2*NCC/3=O][a2122h-1b_1-5_2*NCC/3=O][a1122h-1b_1-5][a1122h-1a_1-5][a2112h-1b_1-5]/1-2-3-4-2-4-2-5-2/a4-b1_b4-c1_c3-d1_c6-f1_d2-e1_f2-g1_f6-i1_g4-h1	G67066JI
1111	Glc(a1-3)Gal(a1-2)[Glc(a1-3)Man(a1-6)][Kdo(a2-3)]Man(a1-4)Man(a1-5)[GlcN(a1-4)Kdo(a2-4)]Kdo(a2-6)GlcN(b1-6)GlcOPN	['Pectinatus_frisingensis']				['Pectinatus']	['Veillonellaceae']	['Selenomonadales']	['Negativicutes']	['Firmicutes']	['Bacteria']	['Bacteria']
1112	GalOSOMeA(a1-4)GalOSA(a1-4)GalOSOMeA	['Citrus_sinensis']				['Citrus']	['Rutaceae']	['Sapindales']	['Dicotyledons']	['Angiosperms']	['Plantae']	['Eukarya']
1113	Gal(a1-3)Man(a1-3)Glc(b1-4)GlcNAcOAc(a1-4)GlcA(b1-4)GlcOPA(a1-6)Gal	['Glutamicibacter_uratoxydans']				['Glutamicibacter']	['Micrococcaceae']	['Actinomycetales']	['Actinobacteria']	['Actinobacteria']	['Bacteria']	['Bacteria']
1114	Fuc(a1-6)Gal(b1-4)GlcNAc(b1-2)Man(a1-6)Man(b1-4)GlcNAc(b1-4)[Fuc(a1-6)]GlcNAc	[]		Chordata		[]	[]	[]	[]	[]	[]	[]	WURCS=2.0/3,3,2/[a2112h-1a_1-5][a2112h-1b_1-5_2*NCC/3=O][a2112h-1a_1-5_2*NCC/3=O]/1-2-3/a3-b1_b3-c1	G15973YF
1115	GalOMe(b1-6)GalOMe(b1-3)[GalOMe(b1-6)]GalNAc(b1-4)GlcNAc(b1-2)Man(a1-6)[Man(a1-3)][Xyl(b1-2)]Man(b1-4)GlcNAc(b1-4)[Fuc(a1-6)]GlcNAc	['Helix_pomatia']			N	['Helix']	['Helicidae']	['Stylommatophora']	['Gastropoda']	['Mollusca']	['Animalia']	['Eukarya']
1116	GalNAc(b1-3)Gal(a1-4)Gal(b1-6)LDManHep(a1-5)KdoOPPEtn	['Haemophilus_influenzae']				['Haemophilus']	['Pasteurellaceae']	['Pasteurellales']	['Gammaproteobacteria']	['Proteobacteria']	['Bacteria']	['Bacteria']
1117	Kdo(a2-4)[GlcA(a1-3)[LDManHep(a1-7)]LDManHep(a1-3)[Glc(b1-4)]LDManHep(a1-5)]Kdo(a2-6)GlcOPN(b1-6)GlcN	[]		Bacteria		[]	[]	[]	[]	[]	[]	[]
1118	Glc(a1-3)[GlcN(a1-7)LDManHep(a1-7)]LDManHep(a1-3)LDManHepOP(a1-5)Kdo(a2-6)GlcOPN(b1-6)GlcN	[]		Bacteria		[]	[]	[]	[]	[]	[]	[]
1119	GlcNAc(b1-2)Rha(a1-2)Rha(a1-3)Rha(a1-3)GlcNAc	['Shigella_flexneri']				['Shigella']	['Enterobacteriaceae']	['Enterobacterales']	['Gammaproteobacteria']	['Proteobacteria']	['Bacteria']	['Bacteria']
1120	a-Tri-ol(1-6)Glc(a1-3)a-Tri-ol	[]		none		[]	[]	[]	[]	[]	[]	[]
1121	Gal(a1-2)[Tyv(a1-3)]Man(a1-4)Rha(a1-3)Gal(a1-2)[Tyv(a1-3)]Man(a1-4)Rha(a1-2)Gal(a1-2)[Tyv(a1-3)]Man(a1-4)Rha	[]		Bacteria		[]	[]	[]	[]	[]	[]	[]	WURCS=2.0/3,3,2/[a2112h-1x_1-5_2*NCC/3=O][a2112h-1b_1-5_4*OC][a1221m-1a_1-5_2*OC]/1-2-3/a3-b1_b2-c1	G54675PB
1122	Ribf(b1-3)[D-4dAraHex(b1-4)]Rha(a1-3)Rha(a1-2)[D-4dAraHex(b1-3)]Rha(a1-2)Ribf	['Yersinia_frederiksenii']				['Yersinia']	['Yersiniaceae']	['Enterobacterales']	['Gammaproteobacteria']	['Proteobacteria']	['Bacteria']	['Bacteria']
1123	Gal(b1-4)[Fuc(a1-3)]GlcNAc(b1-2)Man(a1-3)[GalNAc(b1-4)GlcNAc(b1-2)Man(a1-6)]Man(b1-4)GlcNAc(b1-4)GlcNAc	[]		Chordata		[]	[]	[]	[]	[]	[]	[]	WURCS=2.0/1,7,6/[a2122h-1b_1-5]/1-1-1-1-1-1-1/a3-b1_b3-c1_b6-g1_c3-d1_c6-f1_d3-e1	G09966BT
1124	LDManHep(a1-2)[Glc(b1-3)]LDManHepOPEtn(a1-3)[Glc(b1-4)]LDManHep(a1-5)KdoOPPEtn	[]		Bacteria		[]	[]	[]	[]	[]	[]	[]	WURCS=2.0/4,6,5/[a2122h-1a_1-5_2*NCC/3=O][a1122h-1a_1-5][a2112h-1a_1-5][a1122h-1a_1-5_6*OP^XOCCN/3O/3=O]/1-2-3-3-2-4/a4-b1_b3-c1_b6-e1_c6-d1_e2-f1	G25529VQ
1125	GlcNAc(a1-4)[Gal(b1-9)]Kdn(a2-6)Gal(b1-9)[GlcNAc(a1-4)]Kdn	['Streptomyces_coelicolor']				['Streptomyces']	['Actinomycetaceae']	['Actinomycetales']	['Actinobacteria']	['Actinobacteria']	['Bacteria']	['Bacteria']
1126	ManNAcA(b1-4)ManNAcA(b1-3)GlcNAc	[]		Bacteria		[]	[]	[]	[]	[]	[]	[]
1127	Glc(a1-2)[Glc(b1-4)]Glc	['Leuconostoc_mesenteroides']				['Leuconostoc']	['Leuconostocaceae']	['Lactobacillales']	['Bacilli']	['Firmicutes']	['Bacteria']	['Bacteria']	WURCS=2.0/6,10,9/[a2122h-1b_1-5_2*NCC/3=O][a1122h-1b_1-5][a1122h-1a_1-5][a2112h-1b_1-5][a2112h-1b_1-5_2*NCC/3=O][a1221m-1a_1-5]/1-1-2-3-1-4-1-5-3-6/a4-b1_a6-j1_b4-c1_c3-d1_c6-i1_d2-e1_d4-g1_e4-f1_g4-h1	G11278YL
1128	LDManHep(a1-2)LDManHep(a1-3)[Gal(b1-4)Glc(b1-4)]LDManHep(a1-5)KdoOP	[]		Bacteria		[]	[]	[]	[]	[]	[]	[]	WURCS=2.0/4,5,4/[a2112h-1x_1-5][a2112h-1b_1-5][a2122h-1b_1-5_2*NCC/3=O][Aad21122h-2a_2-6_5*NCC/3=O]/1-2-3-2-4/a4-b1_b3-c1_c3-d1_d3-e2	G60012ZM
1129	Rha(a1-4)GalNAcOAcAN(a1-4)GalNFoAN(a1-3)QuiNAc(a1-2)Rha	['Pseudomonas_aeruginosa', 'Pseudomonas_sp']				['Pseudomonas']	['Pseudomonadaceae']	['Pseudomonadales']	['Gammaproteobacteria']	['Proteobacteria']	['Bacteria']	['Bacteria']
1130	Kdo(a2-4)[GlcNAc(a1-2)[Glc(a1-3)]LDManHep(a1-3)[NeuNAc(a2-3)Gal(b1-4)GlcNAc(b1-3)Gal(b1-4)Glc(b1-4)]LDManHep(a1-5)]Kdo	[]		Bacteria		[]	[]	[]	[]	[]	[]	[]	WURCS=2.0/3,4,3/[h2112h][a2112h-1a_1-5][a2112h-1a_1-5_2*NCC/3=O]/1-2-2-3/a3-b1_b6-c1_c6-d1	G68704WK
1131	ArafOFer(a1-3)Xyl(b1-4)Xyl	['Hordeum_vulgare', 'Oryza_sativa', 'Phyllostachys_edulis', 'Saccharum_officinarum', 'Smilax_laurifolia', 'Triticum_aestivum', 'Zea_mays']				['Hordeum', 'Oryza', 'Phyllostachys', 'Saccharum', 'Smilax', 'Triticum', 'Zea']	['Poaceae', 'Smilacaceae']	['Liliales', 'Poales']	['Monocotyledons ']	['Angiosperms']	['Plantae']	['Eukarya']
1132	Man(a1-3)[Glc(a1-4)]Gal	[]		Bacteria		[]	[]	[]	[]	[]	[]	[]	WURCS=2.0/2,8,8/[a2122h-1a_1-5][a2122h-1b_1-5]/1-1-1-1-1-1-2-2/a1-f4_a4-b1_b4-c1_c4-d1_d4-e1_e4-f1_f6-g1_g4-h1	G75916ZO
1133	Glc(a1-6)Glc(a1-6)Glc(b1-4)Glc(b1-3)[GalN(a1-4)]GlcNAcA(a1-4)[GlcN(b1-7)]Kdo(a2-5)[Kdo(a1-4)]Kdo	[]	1	Bacteria		[]	[]	[]	[]	[]	[]	[]
1134	GalOS(b1-3)GlcNAc(b1-2)Man	['Holothuria_atria', 'Ophiactis_savignyi']				['Holothuria', 'Ophiactis']	['Holothuriidae', 'Ophiactidae']	['Holothuriida', 'Ophiurida']	['Holothuroidea', 'Ophiuroidea']	['Echinodermata']	['Animalia']	['Eukarya']
1135	Fuc(a1-2)Gal(b1-3)GlcNAc(b1-4)Gal(b1-3)GalNAc	[]		Chordata		[]	[]	[]	[]	[]	[]	[]	WURCS=2.0/5,10,9/[a2122h-1b_1-5_2*NCC/3=O][a1122h-1b_1-5][a1122h-1a_1-5][a2112h-1b_1-5][a1221m-1a_1-5]/1-1-2-3-1-4-3-1-4-5/a4-b1_a6-j1_b4-c1_c3-d1_c6-g1_d2-e1_e3-f1_g2-h1_h4-i1	G82420SH
1136	NeuNAc(a2-6)Gal(b1-4)GlcNAc(b1-2)[Gal(b1-4)[Fuc(a1-3)]GlcNAc(b1-4)]Man(a1-3)[NeuNAc(a2-6)Gal(b1-4)GlcNAc(b1-2)Man(a1-6)]Man(b1-4)GlcNAc(b1-4)GlcNAc	[]		Chordata		[]	[]	[]	[]	[]	[]	[]	WURCS=2.0/3,4,3/[a2112h-1x_1-5][a2112h-1b_1-5][a2122A-1b_1-5_4*OC]/1-2-2-3/a6-b1_b6-c1_c6-d1	G62201KZ
1137	Gal(a1-6)GlcN(b1-4)GlcA	[]		Bacteria		[]	[]	[]	[]	[]	[]	[]	WURCS=2.0/3,3,2/[a2122h-1a_1-5_2*NCC/3=O][a2112h-1b_1-5][Aad21122h-2b_2-6_5*NCC/3=O]/1-2-3/a4-b1_b6-c2	G72478OJ
1138	FucOS(a1-4)FucOS(a1-3)GlcA(b1-3)GalNAcOS	[]		Bacteria		[]	[]	[]	[]	[]	[]	[]	WURCS=2.0/4,4,3/[a2112h-1a_1-5_2*NCC/3=O][a2112h-1b_1-5][a1221m-1a_1-5][a2112h-1a_1-5]/1-2-3-4/a3-b1_b2-c1_b4-d1	G60883HN
1139	Gal(b1-4)GlcNAc(b1-2)[Gal(b1-4)GlcNAc(b1-4)]Man(a1-3)[Gal(b1-4)GlcNAc(b1-2)[Gal(b1-4)GlcNAc(b1-3)Gal(b1-4)GlcNAc(b1-6)]Man(a1-6)]Man(b1-4)GlcNAc(b1-4)[Fuc(a1-6)]GlcNAc	[]		Chordata		[]	[]	[]	[]	[]	[]	[]	WURCS=2.0/3,3,2/[a1221m-1x_1-5][a2122h-1b_1-5_2*NCC/3=O][a2112h-1b_1-5_4-6*OC^XO*/3CO/6=O/3C]/1-2-3/a3-b1_b4-c1	G25082SK
1140	Gal(a1-3)[Fuc(a1-2)]GalN	[]		none		[]	[]	[]	[]	[]	[]	[]	WURCS=2.0/3,6,5/[h2122h_2*NCC/3=O][a1122h-1b_1-5][a1122h-1a_1-5]/1-2-3-3-3-3/a4-b1_b3-c1_b6-d1_d3-e1_e2-f1	G16167HN
1141	GlcNAc(a1-4)GalNAc(a1-3)GalNAc(b1-1)Rib	[]		Bacteria		[]	[]	[]	[]	[]	[]	[]	WURCS=2.0/4,4,3/[ad222m-1x_1-5][ad122m-1b_1-5_3*OC][ad222m-1b_1-5][ad222m-1b_1-5_3*OC]/1-2-3-4/a4-b1_b4-c1_c4-d1	G96535JX
1142	Gal(b1-7)LDManHep(a1-7)[GlcNAc(b1-3)]LDManHep(a1-3)[Glc(b1-4)]LDManHep(a1-5)[Kdo(a2-4)]KdoOPEtn	['Yersinia_pestis']				['Yersinia']	['Yersiniaceae']	['Enterobacterales']	['Gammaproteobacteria']	['Proteobacteria']	['Bacteria']	['Bacteria']
1143	Rha(a1-4)GlcNAc(b1-4)Rha	['Raoultella_terrigena']				['Raoultella']	['Enterobacteriaceae']	['Enterobacterales']	['Gammaproteobacteria']	['Proteobacteria']	['Bacteria']	['Bacteria']
1144	GlcNAc(a1-4)ManNAcA(b1-3)D-FucNAcNMe	['Bordetella_pertussis']				['Bordetella']	['Alcaligenaceae']	['Burkholderiales']	['Betaproteobacteria']	['Proteobacteria']	['Bacteria']	['Bacteria']
1145	Glc(a1-6)[Rha(a1-3)]Glc(b1-3)[GlcOAc(a1-4)]GalNAla(a1-3)LDManHepOPOCm(a1-3)LDManHepOPOPEtn(a1-5)[Kdo(a2-4)]Kdo	['Pseudomonas_sp']				['Pseudomonas']	['Pseudomonadaceae']	['Pseudomonadales']	['Gammaproteobacteria']	['Proteobacteria']	['Bacteria']	['Bacteria']
1146	NeuNAc(a2-6)Gal(b1-3)GlcNAc(b1-2)Man(a1-3)[NeuNAc(a2-6)Gal(b1-4)GlcNAc(b1-2)[NeuNAc(a2-3)Gal(b1-4)GlcNAc(b1-6)]Man(a1-6)]Man(b1-4)GlcNAc(b1-4)GlcNAc	[]		Chordata		[]	[]	[]	[]	[]	[]	[]	WURCS=2.0/3,3,2/[a1122h-1x_1-5][a2122h-1b_1-5_2*NCC/3=O][a2112h-1b_1-5]/1-2-3/a2-b1_a4-c1	G87433EC
1147	NeuNAc(a2-3)Gal(b1-4)GlcNAc(b1-2)Man(a1-3)[Gal(b1-4)GlcNAc(b1-4)Man(a1-6)]Man(b1-4)GlcNAc(b1-4)[Fuc(a1-6)]GlcNAc	[]		Chordata		[]	[]	[]	[]	[]	[]	[]	WURCS=2.0/3,4,3/[a2122h-1x_1-5_2*NCC/3=O][a1221m-1a_1-5][a2112h-1b_1-5]/1-2-3-2/a3-b1_a4-c1_c3-d1	G30292OP
1148	Man(a1-3)[Man(a1-6)]Man(b1-4)GlcNAc(b1-4)[Fuc(a1-6)]GlcNAc	['Antheraea_pernyi', 'Apis_mellifera', 'Autographa_californica_nucleopolyhedrovirus', 'AvianInfluenzaA_Virus', 'Bombyx_mori', 'Bos_taurus', 'Caenorhabditis_elegans', 'Drosophila_melanogaster', 'Homo_sapiens', 'HumanImmunoDeficiency_Virus', 'Mamestra_brassicae', 'Megathura_crenulata', 'Mus_musculus', 'Rattus_norvegicus', 'Spodoptera_frugiperda', 'Sus_scrofa', 'Trichinella_spiralis']			N	['Alphabaculovirus', 'Alphainfluenzavirus', 'Antheraea', 'Apis', 'Bombyx', 'Bos', 'Caenorhabditis', 'Drosophila', 'Homo', 'Lentivirus', 'Mamestra', 'Megathura', 'Mus', 'Rattus', 'Spodoptera', 'Sus', 'Trichinella']	['Apidae', 'Baculoviridae', 'Bombycidae', 'Bovidae', 'Drosophilidae', 'Fissurellidae', 'Hominidae', 'Muridae', 'Noctuidae', 'Orthomyxoviridae', 'Retroviridae', 'Rhabditidae', 'Saturniidae', 'Suidae', 'Trichinellidae']	['Archaeogastropoda', 'Articulavirales', 'Artiodactyla', 'Diptera', 'Hymenoptera', 'Lepidoptera', 'Ortervirales', 'Primates', 'Rhabditida', 'Rodentia', 'Trichocephalida', 'Virus']	['Chromadorea', 'Enoplea', 'Gastropoda', 'Insecta', 'Insthoviricetes', 'Mammalia', 'Virus']	['Arthropoda', 'Chordata', 'Mollusca', 'Negarnaviricota', 'Nematoda', 'Virus']	['Animalia', 'Riboviria', 'Virus']	['Eukarya', 'Virus']	WURCS=2.0/4,4,3/[a2122h-1x_1-5_2*NCC/3=O][a2112h-1b_1-5][a1221m-1a_1-5][a2122h-1b_1-5_2*NCC/3=O]/1-2-3-4/a3-b1_b2-c1_b3-d1	G38764CO
1149	D-Rha(a1-3)Rha(a1-3)Glc(b1-3)[RhaOMe(a1-4)]Glc(a1-3)D-Rha	['Acidithiobacillus_ferrooxidans']				['Acidithiobacillus']	['Acidithiobacillales']	['Acidithiobacillia']	['Acidithiobacillia']	['Proteobacteria']	['Bacteria']	['Bacteria']
1150	Man(a1-3)Man(a1-2)Man(a1-2)Man(a1-2)Man(a1-3)Man	['Escherichia_coli']				['Escherichia']	['Enterobacteriaceae']	['Enterobacterales']	['Gammaproteobacteria']	['Proteobacteria']	['Bacteria']	['Bacteria']
1151	Glc(b1-4)Glc(b1-4)[Gal(b1-4)Glc(b1-6)]Glc(a1-4)Gal-ol	['Lactobacillus_delbrueckii']				['Lactobacillus']	['Lactobacillaceae']	['Lactobacillales']	['Bacilli']	['Firmicutes']	['Bacteria']	['Bacteria']
1152	GalOS(b1-4)[Fuc(a1-3)]GlcNAcOS(b1-3)Gal(b1-4)Glc	[]		Chordata		[]	[]	[]	[]	[]	[]	[]	WURCS=2.0/4,4,3/[a2122h-1x_1-5_2*NCC/3=O][a1221m-1a_1-5][a2112h-1b_1-5_6*F][Aad21122h-2a_2-6_5*NCC/3=O]/1-2-3-4/a3-b1_a4-c1_c3-d2	G50829YA
1153	GlcOMe(b1-3)Xyl(b1-4)Qui	[]		none		[]	[]	[]	[]	[]	[]	[]	WURCS=2.0/6,19,18/[a2122h-1x_1-5_2*NCC/3=O][a2122h-1b_1-5_2*NCC/3=O][a1122h-1b_1-5][a1122h-1a_1-5][a1221m-1a_1-5][a2112h-1b_1-5]/1-2-3-4-2-5-6-2-5-6-5-2-4-2-5-6-2-5-6/a4-b1_b4-c1_c3-d1_c4-l1_c6-m1_d2-e1_d4-h1_e3-f1_e4-g1_h3-i1_h4-j1_j2-k1_m2-n1_m6-q1_n3-o1_n4-p1_q3-r1_q4-s1	G31040SL
1154	Fuc(a1-2)Gal(b1-3)[Fuc(a1-4)]GlcNAc(b1-3)Gal	[]		Chordata		[]	[]	[]	[]	[]	[]	[]	WURCS=2.0/4,5,4/[a2112h-1x_1-5][a2122h-1b_1-5_2*NCC/3=O][a2112h-1b_1-5][a1221m-1a_1-5]/1-2-3-4-4/a3-b1_b3-c1_b4-e1_c2-d1	G14300ZJ
1155	NeuNAc(a2-3)Gal(b1-3)GlcNAc(b1-2)[NeuNAc(a2-3)Gal(b1-3)GlcNAc(b1-6)]Man(a1-6)[NeuNAc(a2-3)Gal(b1-3)GlcNAc(b1-2)Man(a1-3)]Man(b1-4)GlcNAc(b1-4)[Fuc(a1-6)]GlcNAc	['Calloselasma_rhodostoma']			N	['Calloselasma']	['Viperidae']	['Squamata']	['Reptilia']	['Chordata']	['Animalia']	['Eukarya']
1156	GlcNAc(b1-2)Man(a1-3)[GlcA(b1-3)Gal(b1-4)GlcNAc(b1-2)Man(a1-6)]Man(b1-4)GlcNAc(b1-4)[D-Fuc(a1-6)]GlcNAc	[]		Eukarya		[]	[]	[]	[]	[]	[]	[]	WURCS=2.0/4,4,3/[h2122h][a2112h-1a_1-5][a2122h-1a_1-5][a2122h-1b_1-5]/1-2-3-4/a6-b1_b6-c1_c6-d1	G06837EQ
1157	Fuc(a1-2)Gal(b1-4)GlcNAc(b1-3)[Gal(b1-4)GlcNAc(b1-6)]Gal(b1-4)GlcNAc(b1-3)Gal(b1-4)GlcNAc(b1-3)Gal(b1-4)Glc	[]		Chordata		[]	[]	[]	[]	[]	[]	[]	WURCS=2.0/4,11,10/[a2122h-1b_1-5][a2112h-1b_1-5][a2122h-1b_1-5_2*NCC/3=O][a1221m-1a_1-5]/1-2-3-2-3-2-3-2-4-3-2/a4-b1_b3-c1_c4-d1_d3-e1_e4-f1_f3-g1_f6-j1_g4-h1_h2-i1_j4-k1	G70023SA
1158	GalNAc(b1-4)[NeuNGc(a2-3)]GalNAc(b1-3)Gal(b1-4)Gal(b1-3)[NeuNGc(a2-6)]GalNAc	['Oncorhynchus_mykiss', 'Salvelinus_leucomaenis_pluvius']			O	['Oncorhynchus', 'Salvelinus']	['Salmonidae']	['Salmoniformes']	['Actinopterygii']	['Chordata']	['Animalia']	['Eukarya']
1159	Gal(b1-4)GlcNAc(b1-2)Man(a1-3)[Man(a1-6)Man(a1-6)]Man(b1-4)GlcNAc(b1-4)GlcNAc	['HumanImmunoDeficiency_Virus']				['Lentivirus']	['Retroviridae']	['Ortervirales']	['Virus']	['Virus']	['Virus']	['Virus']
1160	Glc(b1-6)Glc(b1-3)a-Tri-ol	[]		Bacteria		[]	[]	[]	[]	[]	[]	[]
1161	Man(a1-3)[Galf(a1-6)]Man	['Histoplasma_capsulatum']				['Histoplasma']	['Ajellomycetaceae']	['Onygenales']	['Eurotiomycetes']	['Ascomycota']	['Fungi']	['Eukarya']	WURCS=2.0/2,2,1/[ha122h-2x_2-5][a2122h-1a_1-5]/1-2/a6-b1	G36918VO
1162	Gal(b1-4)GlcNAc(b1-2)[Gal(b1-4)GlcNAc(b1-4)]Man(a1-3)[GalN(b1-4)GlcNAc(b1-2)Man(a1-6)]Man(b1-4)GlcNAc(b1-4)GlcNAc	[]		Chordata		[]	[]	[]	[]	[]	[]	[]	WURCS=2.0/5,11,10/[a2122h-1b_1-5_2*NCC/3=O][a1122h-1b_1-5][a1122h-1a_1-5][a2112h-1b_1-5][Aad21122h-2a_2-6]/1-1-2-3-1-4-5-1-3-1-4/a4-b1_b4-c1_c3-d1_c4-h1_c6-i1_d2-e1_e4-f1_f6-g2_i2-j1_j4-k1	G62723NI
1163	NeuNAc(a2-3)Gal(b1-4)GlcNAc(b1-2)Man(a1-6)[NeuNAc(a2-6)GalNAc(b1-4)GlcNAc(b1-2)Man(a1-3)]Man(b1-4)GlcNAc(b1-4)[Fuc(a1-6)]GlcNAc	['Homo_sapiens']	0		N	['Homo']	['Hominidae']	['Primates']	['Mammalia']	['Chordata']	['Animalia']	['Eukarya']
1164	Man(b1-2)Man(a1-2)Man(b1-3)Man	[]		Bacteria		[]	[]	[]	[]	[]	[]	[]	WURCS=2.0/2,4,3/[a2122h-1a_1-5][a2122h-1b_1-5]/1-1-2-2/a1-b1_b4-c1_c6-d1	G79168XT
1165	Man(b1-4)Gal(a1-4)Rha	[]		Bacteria		[]	[]	[]	[]	[]	[]	[]	WURCS=2.0/2,3,2/[a2122h-1b_1-5_2*NCC/3=O][a1221m-1b_1-5]/1-1-2/a4-b1_a6-c1	G28454KX
1166	Ribf(a1-1)[Glc(b1-3)D-FucNAcN(b1-4)GalNAcOP(a1-3)]GalNAcOP	[]		Bacteria		[]	[]	[]	[]	[]	[]	[]
1167	GlcNAc(b1-3)Rha(a1-3)Rha(b1-2)L-Ery	[]		Bacteria		[]	[]	[]	[]	[]	[]	[]	WURCS=2.0/7,10,9/[Aad1122h-2a_2-6][a11221h-1a_1-5][a2122h-1a_1-5_2*NCC/3=O][a2122h-1b_1-5][a2112h-1b_1-5][a2122h-1b_1-5_2*NCC/3=O][a2112h-1a_1-5_2*NCC/3=O]/1-1-2-2-3-4-5-6-5-7/a4-b2_a5-c1_c3-d1_c4-f1_d2-e1_f4-g1_g3-h1_h4-i1_i3-j1	G44879CL
1168	GlcNAc(b1-2)Man(a1-3)[D-Rha(a1-6)]LyxHex	[]		Dicotyledons		[]	[]	[]	[]	[]	[]	[]
1169	GlcOAc(b1-6)GlcOAc(b1-6)GlcOAc(b1-6)GlcOAc	[]		none		[]	[]	[]	[]	[]	[]	[]
1170	Ribf(b1-4)Gal(b1-3)GlcNAc(b1-4)QuiNAcNAlaAc(b1-4)GalAAla(a1-2)Ribf	['Proteus_penneri']				['Proteus']	['Morganellaceae']	['Enterobacterales']	['Gammaproteobacteria']	['Proteobacteria']	['Bacteria']	['Bacteria']
1171	Gal(a1-3)[Fuc(a1-4)]Gal	[]		Bacteria		[]	[]	[]	[]	[]	[]	[]	WURCS=2.0/2,3,2/[a2211m-1x_1-5][a2211m-1a_1-5]/1-2-2/a3-b1_b4-c1	G38120NE
1172	[Col(a1-3)]Glc(b1-3)GalNAc(a1-3)[Glc(a1-6)]GalNAc(b1-6)Glc	['Yersinia_pseudotuberculosis']				['Yersinia']	['Yersiniaceae']	['Enterobacterales']	['Gammaproteobacteria']	['Proteobacteria']	['Bacteria']	['Bacteria']
1173	Kdo(a2-4)Kdo(a2-6)GlcN(b1-6)GlcN-ol	['Moraxella_catarrhalis']				['Moraxella']	['Moraxellaceae']	['Pseudomonadales']	['Gammaproteobacteria']	['Proteobacteria']	['Bacteria']	['Bacteria']
1174	NeuNAcOGc(a2-3)Gal(b1-4)GlcNAc	[]	1	Aves		[]	[]	[]	[]	[]	[]	[]
1175	Fuc(a1-2)Gal(b1-3)[GalNAc(a1-4)Gal(b1-4)GlcNAc(b1-6)]GalNAc	[]		Chordata		[]	[]	[]	[]	[]	[]	[]	WURCS=2.0/6,17,16/[h2122h_2*NCC/3=O][a2122h-1b_1-5_2*NCC/3=O][a1122h-1b_1-5][a1122h-1a_1-5][a2112h-1b_1-5][Aad21122h-2a_2-6_5*NCC/3=O]/1-2-3-4-2-5-6-2-5-6-4-2-5-6-2-5-6/a4-b1_b4-c1_c3-d1_c6-k1_d2-e1_d6-h1_e4-f1_f6-g2_h4-i1_i6-j2_k2-l1_k4-o1_l4-m1_m6-n2_o4-p1_p6-q2	G74018VM
1176	Man(a1-3)[Man(a1-6)]Man(a1-6)[Man(a1-3)]Man(b1-4)GlcNAc(b1-4)[Fuc(a1-6)]GlcNAc	['Rattus_norvegicus']			N	['Rattus']	['Muridae']	['Rodentia']	['Mammalia']	['Chordata']	['Animalia']	['Eukarya']
1177	Glc(a1-2)Gal(a1-6)Gal(a1-6)Glc	['Acidomonas_methanolica']				['Acidomonas']	['Acetobacteraceae']	['Rhodospirillales']	['Alphaproteobacteria']	['Proteobacteria']	['Bacteria']	['Bacteria']
1178	Gal(b1-4)GlcNAc(b1-2)[Gal(b1-4)GlcNAc(b1-4)]Man(a1-3)[NeuNAc(a2-6)Gal(b1-4)[Fuc(a1-6)]GalNAc(a1-2)Man(a1-6)]Man(a1-4)[Fuc(a1-3)Fuc(a1-3)]GlcNAc	[]		Eukarya		[]	[]	[]	[]	[]	[]	[]	WURCS=2.0/8,14,13/[a2122h-1x_1-5_2*NCC/3=O][a1221m-1a_1-5][a1122h-1x_1-5][a1122h-1a_1-5][a2122h-1b_1-5_2*NCC/3=O][a2112h-1b_1-5][a2112h-1x_1-5_2*NCC/3=O][Aad21122h-2a_2-6_5*NCC/3=O]/1-2-2-3-4-5-6-5-6-3-7-6-8-2/a3-b1_a4-d1_b3-c1_d3-e1_d6-j1_e2-f1_e4-h1_f4-g1_h4-i1_j2-k1_k4-l1_k6-n1_l6-m2	G43730BS
1179	Fuc(a1-2)[GalNAc(a1-3)]Gal(b1-3)[Fuc(a1-2)]Gal(b1-3)[NeuNGc(a2-6)]GalNAc	['Bufo_bufo']			O	['Bufo']	['Bufonidae']	['Anura']	['Amphibia']	['Chordata']	['Animalia']	['Eukarya']
1180	QuiNAc(b1-2)QuiNAc(b1-3)GlcNAc(b1-3)[Gal(a1-2)]Gal(b1-3)[Gal(a1-2)]LDManHep(a1-3)[LDManHep(a1-3)Glc(b1-4)]LDManHep(a1-5)Kdo	['Campylobacter_coli']				['Campylobacter']	['Campylobacteraceae']	['Campylobacterales']	['Epsilonproteobacteria']	['Proteobacteria']	['Bacteria']	['Bacteria']
1181	GlcNAc(b1-2)[GlcNAc(b1-6)]Man(a1-6)[GlcNAc(b1-2)Man(a1-3)]Man(b1-4)GlcNAc(b1-4)GlcNAc	['Homo_sapiens']			N	['Homo']	['Hominidae']	['Primates']	['Mammalia']	['Chordata']	['Animalia']	['Eukarya']
1182	Gal(b1-4)[Gal(b1-7)]LDManHepOP(a1-5)KdoOP(a2-6)GlcOPN(b1-6)GlcN	[]		Bacteria		[]	[]	[]	[]	[]	[]	[]
1183	GlcNAc(a1-4)Gal(b1-3)[GlcNAc(b1-4)Gal(b1-4)GlcNAc(b1-6)]GalNAc	[]		Chordata		[]	[]	[]	[]	[]	[]	[]	WURCS=2.0/8,10,9/[Aad1122h-2a_2-6_4*OP^XOP^XOCCN/5O/5=O/3O/3=O][a11221h-1a_1-5][a11221h-1a_1-5_6*OP^XOCCN/3O/3=O][a11221h-1a_1-5_4*OPO/3O/3=O][a2112h-1b_1-5][a2122h-1a_1-5][a2122h-1b_1-5][a2112h-1a_1-5]/1-2-3-4-5-6-7-5-8-7/a5-b1_b3-c1_b4-j1_c2-d1_c3-f1_d2-e1_f4-g1_g4-h1_h4-i1	G69812KU
1184	NeuNAc(a2-3)Gal(b1-3)GlcNAc(b1-2)[NeuNAc(a2-3)Gal(b1-3)GlcNAc(b1-6)]Man(a1-6)[NeuNAc(a2-3)Gal(b1-3)GlcNAc(b1-2)[NeuNAc(a2-3)Gal(b1-4)GlcNAc(b1-4)]Man(a1-3)]Man(b1-4)GlcNAc(b1-4)[Fuc(a1-6)]GlcNAc	['Calloselasma_rhodostoma']			N	['Calloselasma']	['Viperidae']	['Squamata']	['Reptilia']	['Chordata']	['Animalia']	['Eukarya']
1185	L-ThrHexOMeA4en(b1-4)GalOMeA(a1-4)AltOMeA	[]		Dicotyledons		[]	[]	[]	[]	[]	[]	[]
1186	Glc(b1-6)Glc(b1-4)Glc(b1-4)L-6dAraHexOMe	['Nerium_oleander']				['Nerium']	['Apocynaceae']	['Gentianales']	['Dicotyledons']	['Angiosperms']	['Plantae']	['Eukarya']
1187	Man(a1-4)Rha(a1-3)Gal	['Salmonella_enterica']				['Salmonella']	['Enterobacteriaceae']	['Enterobacterales']	['Gammaproteobacteria']	['Proteobacteria']	['Bacteria']	['Bacteria']	WURCS=2.0/6,19,18/[a2122h-1x_1-5_2*NCC/3=O][a2122h-1b_1-5_2*NCC/3=O][a1122h-1b_1-5][a1122h-1a_1-5][a2112h-1b_1-5][a2112h-1a_1-5]/1-2-3-4-2-5-2-5-2-5-6-2-4-2-5-6-2-5-6/a4-b1_b4-c1_c3-d1_c4-l1_c6-m1_d2-e1_d4-i1_e4-f1_f3-g1_g4-h1_i4-j1_j3-k1_m2-n1_m6-q1_n4-o1_o3-p1_q4-r1_r3-s1	G72456IY
1188	Galf(a1-3)[GalOS(b1-6)]Man(a1-2)Glc(a1-3)b-Tri-ol	[]		Bacteria		[]	[]	[]	[]	[]	[]	[]
1189	Gal(a1-3)Gal(b1-4)GlcNAc(b1-2)Man(a1-6)[Gal(b1-4)GlcNAc(b1-2)Man(a1-3)][GlcNAc(b1-4)]Man(b1-4)GlcNAc(b1-4)[Fuc(a1-6)]GlcNAc	['Bos_taurus']			N	['Bos']	['Bovidae']	['Artiodactyla']	['Mammalia']	['Chordata']	['Animalia']	['Eukarya']
1190	Gal(b1-3)[NeuNGc(a2-8)NeuNGc(a2-8)NeuNGc(a2-6)]GalNAc	[]		Chordata		[]	[]	[]	[]	[]	[]	[]	WURCS=2.0/3,5,4/[a2112h-1x_1-5_2*NCC/3=O][a2112h-1b_1-5][Aad21122h-2a_2-6_5*NCCO/3=O]/1-2-3-3-3/a3-b1_a6-c2_c8-d2_d8-e2	G37521FQ
1191	Gal(b1-4)[Glc(b1-6)]GlcNAc	[]		Bacteria		[]	[]	[]	[]	[]	[]	[]	WURCS=2.0/1,4,3/[a2112h-1b_1-4]/1-1-1-1/a6-b1_b5-c1_c6-d1	G99317XX
1192	NeuNAc(a2-6)Gal(b1-4)GlcNAc(b1-2)[NeuNAc(a2-3)Gal(b1-4)GlcNAc(b1-4)]Man(a1-3)[Gal(b1-4)GlcNAc(b1-2)Man(a1-6)]Man(b1-4)GlcNAc(b1-4)[Fuc(a1-6)]GlcNAc	[]		Chordata		[]	[]	[]	[]	[]	[]	[]	WURCS=2.0/3,4,3/[a2122h-1x_1-5_2*NCC/3=O][a2122h-1b_1-5_2*NCC/3=O][Aad21122h-2a_2-6_5*NCC/3=O]/1-2-2-3/a4-b1_b4-c1_c6-d2	G29489NE
1193	Araf(a1-3)Rha(a1-2)Ara	[]		Angiosperms		[]	[]	[]	[]	[]	[]	[]	WURCS=2.0/3,6,5/[h2112h_2*NCC/3=O_6*OSO/3=O/3=O][a2122A-1b_1-5][a2112h-1b_1-5_2*NCC/3=O_6*OSO/3=O/3=O]/1-2-3-2-3-2/a3-b1_b4-c1_c3-d1_d4-e1_e3-f1	G41813PP
1194	Fuc(b1-2)[Fuc(b1-3)]Gal	[]		Bacteria		[]	[]	[]	[]	[]	[]	[]	WURCS=2.0/4,16,15/[a2122h-1b_1-5_2*NCC/3=O][a1122h-1b_1-5][a1122h-1a_1-5][a2122h-1a_1-5]/1-2-3-3-3-4-4-4-3-3-3-3-3-3-3-3/a4-b1_b3-c1_b6-l1_c2-d1_c6-i1_d2-e1_e3-f1_f3-g1_g2-h1_i2-j1_j3-k1_l3-m1_l6-n1_n2-o1_o3-p1	G16117KO
1195	GalA(a1-4)GalA(a1-2)Rha	['Ulmus_glabra']				['Ulmus']	['Ulmaceae']	['Rosales']	['Dicotyledons']	['Angiosperms']	['Plantae']	['Eukarya']	WURCS=2.0/3,6,5/[a2122h-1x_1-5][a2122h-1b_1-5][a2122h-1b_1-5_2*NCC/3=O]/1-2-2-2-2-3/a3-b1_a6-c1_c6-d1_d3-e1_d6-f1	G94570GR
1196	a-Tri-ol(1-6)Glc(a1-2)Glc(a1-3)aldehyde-L-Gro	[]		Bacteria		[]	[]	[]	[]	[]	[]	[]	WURCS=2.0/3,4,3/[a2112h-1x_1-5][a2122h-1b_1-5][a212h-1b_1-5]/1-2-2-3/a3-b1_a4-c1_c3-d1	G63048AW
1197	GalA(a1-4)[Gal(a1-6)]Man(a1-5)Kdo	['Rhizobium_etli', 'Rhizobium_leguminosarum']				['Rhizobium']	['Rhizobiaceae']	['Rhizobiales']	['Alphaproteobacteria']	['Proteobacteria']	['Bacteria']	['Bacteria']	WURCS=2.0/2,2,1/[a2112m-1a_1-5_2*NCC/3=O_4*N][a2112A-1a_1-5]/1-2/a3-b1	G04479ZT
1198	[GlcA(b1-2)][Rha(a1-3)]Man(a1-3)RhaOAc(b1-4)GlcNAc(b1-4)Man	['Cellulophaga_algicola']				['Cellulophaga']	['Flavobacteriaceae']	['Flavobacteriales']	['Flavobacteriia']	['Bacteroidetes']	['Bacteria']	['Bacteria']
1199	Glc(b1-4)GlcA(b1-4)Glc(b1-4)L-Man(a1-3)Glc	['Xanthobacter_sp']				['Xanthobacter']	['Xanthobacteraceae']	['Rhizobiales']	['Alphaproteobacteria']	['Proteobacteria']	['Bacteria']	['Bacteria']
1200	RibfOAc(b1-2)Ribf(b1-6)Kdof(b2-3)RibfOAc	['Escherichia_coli']				['Escherichia']	['Enterobacteriaceae']	['Enterobacterales']	['Gammaproteobacteria']	['Proteobacteria']	['Bacteria']	['Bacteria']
1201	Gal(b1-4)Glc(b1-4)[GlcNAc(a1-2)LDManHepOPEtn(a1-3)]LDManHep(a1-5)Kdo	['Neisseria_meningitidis']				['Neisseria']	['Neisseriaceae']	['Neisseriales']	['Betaproteobacteria']	['Proteobacteria']	['Bacteria']	['Bacteria']
1202	GlcA(b1-4)GlcNS(a1-4)GlcA(b1-4)GlcNS(a1-4)GlcA	[]		Bacteria		[]	[]	[]	[]	[]	[]	[]	WURCS=2.0/5,6,5/[a2122h-1x_1-5][a2112h-1b_1-5][a2122h-1b_1-5_2*NCC/3=O][a1221m-1a_1-5][a2112h-1a_1-5]/1-2-3-2-4-5/a4-b1_b3-c1_c3-d1_d2-e1_d3-f1	G22270QF
1203	Gal(b1-6)Gal(b1-4)Gal	['Bombax_ceiba']				['Bombax']	['Malvaceae']	['Malvales']	['Dicotyledons']	['Angiosperms']	['Plantae']	['Eukarya']	WURCS=2.0/6,6,5/[a2122h-1x_1-5_2*NCC/3=O][a1221m-1a_1-5][a2122h-1b_1-5_2*NCC/3=O][a1122h-1b_1-5][a122h-1a_1-4][a1122h-1a_1-5]/1-2-3-4-5-6/a3-b1_a4-c1_c4-d1_d2-e1_d6-f1	G42860TA
1204	Gal(b1-4)GlcNAcOS(b1-6)[Gal(b1-3)]GalNAc	['Gallus_gallus', 'Homo_sapiens']	0		O	['Gallus', 'Homo']	['Hominidae', 'Phasianidae']	['Galliformes', 'Primates']	['Aves', 'Mammalia']	['Chordata']	['Animalia']	['Eukarya']
1205	Gal(b1-4)Glc(b1-6)GlcNAc	[]		Bacteria		[]	[]	[]	[]	[]	[]	[]	WURCS=2.0/3,3,2/[a2122h-1b_1-5_2*NCC/3=O][a2122h-1b_1-5][a2112h-1b_1-5]/1-2-3/a6-b1_b4-c1	G47773BX
1206	Tyv(a1-3)Man(b1-4)Rha(a1-3)[Glc(a1-4)]Gal	[]		Bacteria		[]	[]	[]	[]	[]	[]	[]	WURCS=2.0/7,18,17/[a2122h-1x_1-5_2*NCC/3=O][a2122h-1b_1-5_2*NCC/3=O][a1122h-1b_1-5][a1122h-1a_1-5][a2112h-1b_1-5][Aad21122h-2a_2-6_5*NCC/3=O][a1221m-1a_1-5]/1-2-3-4-2-5-6-2-5-6-4-2-5-6-2-5-6-7/a4-b1_a6-r1_b4-c1_c3-d1_c6-k1_d2-e1_d4-h1_e4-f1_f6-g2_h4-i1_i6-j2_k2-l1_k6-o1_l4-m1_m6-n2_o4-p1_p6-q2	G77207RR
1207	GlcNAc(b1-2)[Glc(a1-4)]Gal(b1-3)GlcNAc(a1-3)QuiNAc	[]		Bacteria		[]	[]	[]	[]	[]	[]	[]	WURCS=2.0/4,4,3/[a2122h-1b_1-5_2*NCC/3=O][a2112h-1b_1-5][Aad21122h-2a_2-6_5*NCCO/3=O][a1221m-1a_1-5]/1-2-3-4/a3-b1_a4-d1_b3-c2	G56052QV
1208	GlcNAc(b1-4)GlcNAc(b1-4)GlcNAc(b1-4)GlcNAc	[]		Bacteria		[]	[]	[]	[]	[]	[]	[]	WURCS=2.0/3,4,3/[a2122h-1b_1-5_2*NCC/3=O][a2112h-1b_1-5][a1221m-1a_1-5]/1-2-1-3/a3-b1_b3-c1_c3-d1	G54245QP
1209	Qui(b1-3)[Qui(b1-4)]Man(a1-4)[Fuc(a1-2)]Gal(a1-3)GalNAc	[]		Bacteria		[]	[]	[]	[]	[]	[]	[]	WURCS=2.0/2,6,5/[a2122h-1x_1-5_2*N][a2122h-1b_1-5_2*NCC/3=O]/1-2-2-2-2-2/a4-b1_b4-c1_c4-d1_d4-e1_e4-f1	G57792TW
1210	AraN(b1-6)GlcN(a1-4)Kdo(a2-4)[Glc(a1-2)Glc(a1-3)Gal(a1-2)[Glc(a1-2)Man(a1-6)]Man(a1-4)Man(a1-5)]Kdo	[]		Bacteria		[]	[]	[]	[]	[]	[]	[]	WURCS=2.0/2,2,1/[a212h-1b_1-5_4*OSO/3=O/3=O][a2122m-1b_1-5]/1-2/a2-b1	G24195HT
1211	[Xyl(b1-2)]Man(a1-3)[Xyl(b1-2)]Man(a1-3)[GlcA(b1-2)]Man(a1-3)[Xyl(b1-2)]Man(a1-3)[Xyl(b1-2)]Man(a1-3)Man(a1-3)[Xyl(b1-2)]Man(a1-3)[Xyl(b1-2)]Man(a1-3)[GlcA(b1-2)]Man(a1-3)Man	['Cryptococcus_neoformans']				['Cryptococcus']	['Tremellaceae']	['Tremellales']	['Tremellomycetes']	['Basidiomycota']	['Fungi']	['Eukarya']
1212	Glc(a1-4)Glc(a1-4)Glc(a1-6)Glc(a1-4)Glc(a1-4)Glc(a1-6)Glc(a1-4)Glc(a1-4)Glc(a1-6)Glc(a1-4)Glc(a1-4)Glc	[]		Eukarya		[]	[]	[]	[]	[]	[]	[]	WURCS=2.0/9,11,10/[a2122h-1a_1-5_2*NCC/3=O][a2122h-1b_1-5_2*NCC/3=O][Aad1122h-2a_2-6][a11221h-1a_1-5_7*OP^XOCCN/3O/3=O][a11221h-1a_1-5][a11222h-1a_1-5][a1221m-1a_1-5][a2112h-1b_1-5][a2122h-1a_1-5]/1-2-3-4-5-6-2-7-6-8-9/a6-b1_b6-c2_c5-d1_d3-e1_e2-f1_f2-g1_f7-j1_g3-h1_h3-i1_j4-k1	G64009QA
1213	Gal(a1-2)Gal(a1-2)Glc	['Shigella_flexneri']				['Shigella']	['Enterobacteriaceae']	['Enterobacterales']	['Gammaproteobacteria']	['Proteobacteria']	['Bacteria']	['Bacteria']	WURCS=2.0/4,10,9/[a2122h-1b_1-5_2*NCC/3=O][a1122h-1b_1-5][a1122h-1a_1-5][a2112h-1b_1-5]/1-2-3-1-4-1-3-1-4-1/a4-b1_b3-c1_b6-g1_c2-d1_d4-e1_e3-f1_g2-h1_h4-i1_i3-j1	G67138LW
1214	Kdo(a2-6)GlcN(a1-4)GlcN(a1-4)GalA(a1-3)[LDManHep(a1-7)]LDManHep(a1-3)[Glc(b1-4)]LDManHep(a1-5)[Kdo(a2-4)]Kdo	['Klebsiella_pneumoniae']				['Klebsiella']	['Enterobacteriaceae']	['Enterobacterales']	['Gammaproteobacteria']	['Proteobacteria']	['Bacteria']	['Bacteria']
1215	GalNAcOS(b1-4)IdoA(a1-3)GalNAcOS	[]		Bacteria		[]	[]	[]	[]	[]	[]	[]	WURCS=2.0/3,4,3/[Aad21122h-2b_2-6][Aad21122h-2a_2-6][a2112h-1b_1-5_3*OC]/1-2-3-3/a4-b2_a9-d1_b9-c1	G90106AF
1216	Xyl(a1-6)Glc(b1-4)[Gal(b1-2)Xyl(a1-6)]Glc(b1-4)Glc(b1-4)Glc	[]		Angiosperms		[]	[]	[]	[]	[]	[]	[]	WURCS=2.0/5,9,8/[a2112h-1x_1-5][a2122h-1b_1-5][a2122A-1b_1-5][a2122A-1a_1-5][a2112h-1a_1-5_4-6*OC^XO*/3CO/6=O/3C_2*OCC/3=O_3*OCC/3=O]/1-2-2-2-2-3-4-5-2/a3-b1_b4-c1_c4-d1_d6-e1_e4-f1_e6-i1_f3-g1_g4-h1	G02954DZ
1217	GalNAc(a1-3)Gal(b1-4)GlcNAc	[]		Bacteria		[]	[]	[]	[]	[]	[]	[]	WURCS=2.0/6,10,9/[a2122h-1b_1-5_2*NCC/3=O][a1122h-1b_1-5][a1122h-1a_1-5][a2112h-1b_1-5_2*NCC/3=O][a2112h-1b_1-5][Aad21122h-2a_2-6]/1-1-2-3-1-4-3-1-5-6/a4-b1_b4-c1_c3-d1_c6-g1_d2-e1_e4-f1_g2-h1_h4-i1_i6-j2	G40356LN
1218	Man(a1-3)Man(a1-6)GlcN	['Aspergillus_fumigata', 'Aspergillus_fumigatus', 'Sporothrix_schenckii']				['Aspergillus', 'Sporothrix']	['Ophiostomataceae', 'Trichocomaceae']	['Eurotiales', 'Ophiostomatales']	['Eurotiomycetes', 'Sordariomycetes']	['Ascomycota']	['Fungi']	['Eukarya']	WURCS=2.0/3,3,2/[hxh][a2122h-1a_1-5][a1122h-1a_1-5_6*OSO/3=O/3=O]/1-2-3/a3-b1_b2-c1	G99148RI
1219	D-Rha(a1-3)[GlcNAc(b1-4)]D-Rha(a1-3)D-Rha(a1-2)D-Rha(a1-2)D-Rha	['Pseudomonas_savastanoi', 'Pseudomonas_wieringae']				['Pseudomonas']	['Pseudomonadaceae']	['Pseudomonadales']	['Gammaproteobacteria']	['Proteobacteria']	['Bacteria']	['Bacteria']
1220	Glc(b1-3)Glc(b1-3)Glc(b1-3)Glc(b1-3)[Glc(b1-6)]Glc(b1-4)[Glc(b1-4)Glc(b1-6)]Glc(b1-6)[Glc(b1-4)]Glc(b1-6)Glc(b1-6)Glc(b1-6)Glc(b1-3)Glc	['Ganoderma_lucidum']				['Ganoderma']	['Ganodermataceae']	['Polyporales']	['Agaricomycetes']	['Basidiomycota']	['Fungi']	['Eukarya']
1221	GulNAcA(a1-6)Glc(a1-4)GulNAcA(a1-4)GulNAcA	['Halomonas_magadiensis']				['Halomonas']	['Halomonadaceae']	['Oceanospirillales']	['Gammaproteobacteria']	['Proteobacteria']	['Bacteria']	['Bacteria']
1222	ManNAc(b1-2)Rha(a1-2)Rha(a1-2)Gal(a1-3)GlcNAc	['Escherichia_coli']				['Escherichia']	['Enterobacteriaceae']	['Enterobacterales']	['Gammaproteobacteria']	['Proteobacteria']	['Bacteria']	['Bacteria']	WURCS=2.0/3,3,2/[h2122h_2*NCC/3=O_6*OSO/3=O/3=O][a1221m-1a_1-5][a2112h-1b_1-5]/1-2-3/a3-b1_a4-c1	G65414VM
1223	Glc(a1-4)[GlcNAc(b1-3)]Gal(b1-3)GalNAc(a1-3)GlcNAc(b1-6)Glc	['Salmonella_sp']	1			['Salmonella']	['Enterobacteriaceae']	['Enterobacterales']	['Gammaproteobacteria']	['Proteobacteria']	['Bacteria']	['Bacteria']
1224	GlcNMeOCmOPam(b1-4)GlcNAc(b1-4)GlcNAc(b1-4)GlcNAc(b1-4)[FucOSOMe(a1-6)]GlcNAc	['Sinorhizobium_fredii', 'Sinorhizobium_sp']				['Sinorhizobium']	['Rhizobiaceae']	['Rhizobiales']	['Alphaproteobacteria']	['Proteobacteria']	['Bacteria']	['Bacteria']
1225	Glc(a1-3)Man(a1-3)a-Tri-ol	[]		Bacteria		[]	[]	[]	[]	[]	[]	[]
1226	[Gal(b1-4)GlcA(a1-2)]Galf(b1-6)Galf	['Plectosphaerella_cucumerina', 'Verticillium_alboatrum', 'Verticillium_dahliae']				['Plectosphaerella', 'Verticillium']	['Plectosphaerellaceae', 'undetermined']	['undetermined']	['Sordariomycetes', 'undetermined']	['Ascomycota']	['Fungi']	['Eukarya']
1227	Glc(b1-4)GlcNAc(a1-4)GalNAc(a1-4)[DDManHep(a1-2)DDManHep(a1-2)]GalA(a1-3)[LDManHep(a1-7)]LDManHepOPEtn(a1-3)[Glc(b1-4)]LDManHep(a1-5)[AraN(b1-8)][Kdo(a2-4)]Kdo(a2-6)GlcOPN(b1-6)GlcOPN	['Proteus_penneri']				['Proteus']	['Morganellaceae']	['Enterobacterales']	['Gammaproteobacteria']	['Proteobacteria']	['Bacteria']	['Bacteria']
1228	GalOS(b1-3)[Fuc(a1-2)]Gal(b1-3)[GlcNAc(b1-6)]GalNAc	['Rana_arvalis']			O	['Rana']	['Ranidae']	['Anura']	['Amphibia']	['Chordata']	['Animalia']	['Eukarya']	WURCS=2.0/9,16,15/[a2122h-1a_1-5_2*N][a2122h-1b_1-5_2*N_4*OPO/3O/3=O][Aad1122h-2a_2-6][a11221h-1a_1-5][a2122h-1b_1-5][a2122m-1b_1-5_2*N][a2112h-1a_1-5_2*N][a2112h-1a_1-5][a11222h-1a_1-5]/1-2-3-3-4-4-5-6-7-5-8-7-5-4-9-5/a6-b1_b6-c2_c4-d2_c5-e1_e3-f1_e4-p1_f2-g1_f3-h1_f7-n1_h3-i1_i3-j1_i4-k1_k6-l1_l6-m1_n7-o1	G48917JC
1229	Glc(b1-2)Ara(a1-3)D-ApifOAc	[]		Angiosperms		[]	[]	[]	[]	[]	[]	[]	WURCS=2.0/4,4,3/[a212h-1b_1-5_4*OSO/3=O/3=O][a2122m-1b_1-5][a2122h-1b_1-5][a2122h-1b_1-5_3*OC]/1-2-3-4/a2-b1_b4-c1_c3-d1	G47896JE
1230	Glc(a1-3)GlcNBut(a1-4)GalNAc(a1-3)GalNAc(b1-2)Glc	['Hafnia_alvei']				['Hafnia']	['Hafniaceae']	['Enterobacterales']	['Gammaproteobacteria']	['Proteobacteria']	['Bacteria']	['Bacteria']
1231	Glc(a1-3)Fruf(b2-1)[Glc(b1-3)Glc(b1-3)]Glc	[]		Bacteria		[]	[]	[]	[]	[]	[]	[]
1232	GalNAc(b1-4)[NeuNAc(a2-3)]Gal(b1-4)GlcNAc(b1-6)[Fuc(a1-2)[GalNAc(a1-3)]Gal(b1-3)]GalNAc	['Macaca_radiata']			O	['Macaca']	['Cercopithecidae']	['Primates']	['Mammalia']	['Chordata']	['Animalia']	['Eukarya']
1233	AraN(b1-8)Ko(a2-4)[QuiNAc(b1-3)Rha(a1-2)[Glc(b1-3)GalNAc(a1-3)GalNAc(b1-3)Rha(a1-3)][LDManHep(a1-7)]LDManHep(a1-3)[LDManHep(a1-6)Glc(b1-4)]LDManHep(a1-5)]Kdo	[]		Bacteria		[]	[]	[]	[]	[]	[]	[]	WURCS=2.0/7,12,11/[a2122h-1x_1-5_2*NCC/3=O][a2122h-1b_1-5_2*NCC/3=O][a1122h-1b_1-5][a212h-1b_1-5][a1122h-1a_1-5][a2112h-1b_1-5_2*NCC/3=O][a2112h-1b_1-5_3*OC]/1-2-3-4-5-2-6-7-5-2-6-7/a4-b1_b4-c1_c2-d1_c3-e1_c6-i1_e2-f1_f4-g1_g3-h1_i2-j1_j4-k1_k3-l1	G75303IQ
1234	Gal(b1-4)Gal(b1-4)GlcNAc(b1-6)[NeuNAc(a2-3)Gal(b1-3)]GalNAc(a1-3)GalNAc	[]		Chordata	O	[]	[]	[]	[]	[]	[]	[]
1235	Gal(b1-3)GalNAc(a1-3)[Fuc(a1-2)]Gal(b1-4)Glc	[]		Chordata		[]	[]	[]	[]	[]	[]	[]	WURCS=2.0/3,3,2/[a2112h-1x_1-5_2*NCC/3=O][a2122h-1b_1-5_2*NCC/3=O][Aad21122h-2a_2-6_5*NCC/3=O]/1-2-3/a3-b1_a6-c2	G77915WT
1236	Rha(a1-2)Glc(a1-3)GlcNAc(a1-3)Rha	['Escherichia_coli']				['Escherichia']	['Enterobacteriaceae']	['Enterobacterales']	['Gammaproteobacteria']	['Proteobacteria']	['Bacteria']	['Bacteria']
1237	Gal(b1-4)GlcNAc(b1-2)Man(a1-3)[GlcNAc(b1-2)Man(a1-6)]Man(b1-4)GlcNAc(b1-4)[Fuc(a1-6)]GlcNAc	['Bos_taurus', 'Homo_sapiens', 'Mus_musculus', 'Oryctolagus_cuniculus', 'Rattus_norvegicus', 'Sus_scrofa', 'Tetronarce_californica']	0		N	['Bos', 'Homo', 'Mus', 'Oryctolagus', 'Rattus', 'Sus', 'Tetronarce']	['Bovidae', 'Hominidae', 'Leporidae', 'Muridae', 'Suidae', 'Torpedinidae']	['Artiodactyla', 'Lagomorpha', 'Primates', 'Rodentia', 'Torpediniformes']	['Chondrichthyes', 'Mammalia']	['Chordata']	['Animalia']	['Eukarya']	WURCS=2.0/5,5,4/[a2122h-1x_1-5][a2112h-1b_1-5][a2122h-1b_1-5_2*NCC/3=O][a1221m-1a_1-5][a2112h-1b_1-5_3*OSO/3=O/3=O]/1-2-3-4-5/a4-b1_b3-c1_c3-d1_c4-e1	G00777SR
1238	Kdo(a2-4)[GlcNAc(a1-2)[Glc(a1-3)]LDManHep(a1-3)[NeuNAc(a2-3)Gal(a1-4)Gal(b1-4)Glc(b1-4)]LDManHep(a1-5)]Kdo	[]		Bacteria		[]	[]	[]	[]	[]	[]	[]	WURCS=2.0/5,13,12/[a2112h-1x_1-5_2*NCC/3=O][a2112h-1b_1-5][a2112h-1a_1-5][a1221m-1a_1-5][a2122h-1b_1-5_2*NCC/3=O]/1-2-2-3-3-4-5-2-3-3-4-5-2/a3-b1_a6-l1_b3-c1_b6-g1_c4-d1_d3-e1_e2-f1_g4-h1_h4-i1_i3-j1_j2-k1_l4-m1	G74871RC
1239	Man(a1-2)Man(a1-5)D-Araf(b1-2)D-Araf(a1-5)D-Araf(a1-5)D-Araf	['Mycobacterium_avium']				['Mycobacterium']	['Mycobacteriaceae']	['Actinomycetales']	['Actinobacteria']	['Actinobacteria']	['Bacteria']	['Bacteria']
1240	[RhaOLac(a1-3)]Man(a1-4)ManOAc(a1-3)GlcNAc(b1-4)Man	['Escherichia_coli', 'Shigella_dysenteriae']				['Escherichia', 'Shigella']	['Enterobacteriaceae']	['Enterobacterales']	['Gammaproteobacteria']	['Proteobacteria']	['Bacteria']	['Bacteria']
1241	GalNAc(b1-4)[NeuNAc(a2-3)]Gal(b1-4)GlcNAc(b1-4)[GalOS(b1-4)GlcNAc(b1-2)]Man(a1-3)[NeuNAc(a2-3)Gal(b1-4)GlcNAc(b1-2)Man(a1-6)]Man(b1-4)GlcNAc(b1-4)[Fuc(a1-6)]GlcNAc	['Homo_sapiens']	0			['Homo']	['Hominidae']	['Primates']	['Mammalia']	['Chordata']	['Animalia']	['Eukarya']
1242	ManNAcOAcA(b1-4)ManNAcA(b1-3)D-FucNAcN(b1-2)DDManHep(a1-2)DDManHep(a1-3)DDManHep(a1-5)Kdo	['Taylorella_equigenitalis']				['Taylorella']	['Alcaligenaceae']	['Burkholderiales']	['Betaproteobacteria']	['Proteobacteria']	['Bacteria']	['Bacteria']
1243	GlcNAc(b1-2)Man(a1-3)[Man(a1-3)[Man(a1-2)Man(a1-6)]Man(a1-6)]Man(b1-4)GlcNAc(b1-4)GlcNAc	[]		Angiosperms		[]	[]	[]	[]	[]	[]	[]	WURCS=2.0/2,2,1/[a1122h-1a_1-5][a2122h-1b_1-5_2*N]/1-2/a1-b1	G84571SW
1244	Gal(a1-3)[Fuc(a1-2)]Gal(b1-3)GalNAc(b1-4)Gal(b1-4)Glc	[]		Bacteria		[]	[]	[]	[]	[]	[]	[]	WURCS=2.0/3,10,9/[a2112h-1a_1-5_2*NCC/3=O][a2112h-1b_1-5][a2122h-1b_1-5_2*NCC/3=O]/1-2-3-2-3-2-3-2-3-2/a3-b1_a6-i1_b3-c1_c4-d1_d3-e1_d6-g1_e4-f1_g4-h1_i4-j1	G71506JZ
1245	AraOAc(a1-2)[AraOAc(a1-4)Xyl(b1-3)]Xyl	[]		Angiosperms		[]	[]	[]	[]	[]	[]	[]	WURCS=2.0/2,3,2/[a2122h-1b_1-5_2*NCC/3=O][a2122A-1b_1-5]/1-2-1/a3-b1_b4-c1	G63629SO
1246	GalN(a1-4)GalA(a1-7)LDManHep(a1-7)[GalA(a1-3)][Glc(b1-2)]LDManHep(a1-3)[Gal(b1-4)]LDManHep(a1-5)Kdo	['Plesiomonas_shigelloides']				['Plesiomonas']	['Enterobacteriaceae']	['Enterobacterales']	['Gammaproteobacteria']	['Proteobacteria']	['Bacteria']	['Bacteria']
1247	Gal(a1-2)Gal(a1-2)Glc(a1-3)Glc(a1-3)	['Escherichia_coli']				['Escherichia']	['Enterobacteriaceae']	['Enterobacterales']	['Gammaproteobacteria']	['Proteobacteria']	['Bacteria']	['Bacteria']
1248	Glc(a1-6)Gal(a1-2)Glc(a1-2)b-Tri-ol	[]		Bacteria		[]	[]	[]	[]	[]	[]	[]
1249	ManOMe(a1-3)Man(b1-2)Man(a1-2)Man(a1-3)Man(b1-2)Man(a1-5)Man	[]		Bacteria		[]	[]	[]	[]	[]	[]	[]	WURCS=2.0/6,15,14/[h2122h_2*NCC/3=O][a2122h-1b_1-5_2*NCC/3=O][a1122h-1b_1-5][a1122h-1a_1-5][a2112h-1b_1-5][Aad21122h-2a_2-6_5*NCC/3=O]/1-2-3-4-2-5-6-2-5-6-6-4-2-5-6/a4-b1_b4-c1_c3-d1_c6-l1_d2-e1_d4-h1_e4-f1_f6-g2_h4-i1_i3-j2_i6-k2_l2-m1_m4-n1_n3-o2	G43242DB
1250	Glc(a1-4)Glc(a1-4)Glc(a1-4)Glc(a1-4)Glc(a1-3)a-Tri-ol	[]		Bacteria		[]	[]	[]	[]	[]	[]	[]
1251	Glc(b1-4)L-Cym(a1-4)DigOMe(b1-4)Dig	[]		Angiosperms		[]	[]	[]	[]	[]	[]	[]	WURCS=2.0/2,2,1/[a1221m-1b_1-5][a2122h-1b_1-5_2*NCC/3=O]/1-2/a3-b1	G01854VF
1252	Gal(b1-3)[Gal(b1-4)GalNAc(b1-6)]GalNAc	[]		Animalia		[]	[]	[]	[]	[]	[]	[]	WURCS=2.0/3,3,2/[a2112h-1x_1-5_2*NCC/3=O][a2122h-1b_1-5_2*NCC/3=O][a1221m-1a_1-5]/1-2-3/a6-b1_b3-c1	G26452XA
1253	Gal(b1-3)GlcNAc(b1-3)Gal(b1-3)GlcNAc(b1-3)Gal(b1-4)Glc	[]		Bacteria		[]	[]	[]	[]	[]	[]	[]	WURCS=2.0/5,12,11/[a2122h-1b_1-5_2*NCC/3=O][a1122h-1b_1-5][a1122h-1a_1-5][a2112h-1b_1-5][Aad21122h-2a_2-6_5*NCC/3=O]/1-1-2-3-1-4-3-1-4-5-1-4/a4-b1_b4-c1_c3-d1_c6-g1_d2-e1_e4-f1_g2-h1_g4-k1_h4-i1_i6-j2_k4-l1	G32065BG
1254	RhaOMe(a1-3)[Fucf(a1-4)]Rha(a1-3)Rha(a1-2)RhaOMe	['Xanthomonas_campestris']	1			['Xanthomonas']	['Xanthomonadaceae']	['Xanthomonadales']	['Gammaproteobacteria']	['Proteobacteria']	['Bacteria']	['Bacteria']
1255	Araf(a1-2)Xyl(a1-6)Glc(b1-4)Glc(b1-4)Glc	[]		Angiosperms		[]	[]	[]	[]	[]	[]	[]	WURCS=2.0/7,15,14/[a2122h-1x_1-5_2*NCC/3=O][a2122h-1b_1-5_2*NCC/3=O][a1122h-1b_1-5][a1122h-1a_1-5][a2112h-1b_1-5][a2112h-1a_1-5][a2112m-1a_1-5]/1-2-3-4-2-5-2-5-3-2-5-6-2-5-7/a4-b1_a6-o1_b4-c1_c3-d1_c6-i1_d2-e1_d6-g1_e4-f1_g4-h1_i2-j1_i6-m1_j4-k1_k3-l1_m4-n1	G15922QK
1256	GalNAc(a1-3)[Fuc(a1-2)]Gal(b1-4)GlcNAc(b1-3)[Gal(b1-4)GlcNAc(b1-6)]Gal(b1-4)GlcNAc(b1-3)[NeuNAc(a2-6)]GalNAc	[]		Chordata		[]	[]	[]	[]	[]	[]	[]	WURCS=2.0/3,3,2/[a2112h-1x_1-5_2*NCC/3=O][a2112h-1b_1-5][Aad21122h-2a_2-6_5*NCC/3=O]/1-2-3/a3-b1_a6-c2	G70444FA
1257	Xyl(b1-2)[Xyl(b1-4)Xyl(b1-4)]L-Gal	[]		Angiosperms		[]	[]	[]	[]	[]	[]	[]	WURCS=2.0/4,6,5/[a2112h-1a_1-5_2*NCC/3=O][a2112h-1b_1-5][a2122h-1b_1-5_2*NCC/3=O][a1221m-1a_1-5]/1-2-3-2-4-1/a3-b1_a6-c1_c4-d1_d2-e1_d3-f1	G43639BV
1258	Man(a1-2)Man(a1-2)[Man(a1-3)]Man(a1-2)ManOPEtn(a1-2)Man(a1-6)Man(a1-4)GlcN	[]		Ascomycota		[]	[]	[]	[]	[]	[]	[]	WURCS=2.0/5,7,6/[h2112h_2*NCC/3=O][a2112h-1b_1-5][a2112h-1b_1-5_2*NCC/3=O][Aad21122h-2a_2-6_5*NCC/3=O][Aad21122h-2a_2-6_5*NCCO/3=O]/1-2-2-3-4-3-5/a3-b1_a6-g2_b4-c1_c3-d1_d3-e2_d4-f1	G02886NP
1259	Fuc(a1-2)[XylHex(a1-3)]Gal	[]		Dicotyledons		[]	[]	[]	[]	[]	[]	[]
1260	Man(a1-4)[Man(a1-6)]Man(b1-4)GlcNAc(b1-4)GlcNAc	[]		Chordata		[]	[]	[]	[]	[]	[]	[]	WURCS=2.0/3,9,8/[a2122h-1b_1-5_2*NCC/3=O][a1221m-1a_1-5][a2112h-1b_1-5]/1-2-3-1-2-3-1-2-3/a3-b1_a4-c1_c3-d1_d3-e1_d4-f1_f3-g1_g3-h1_g4-i1	G57884AX
1261	GlcNAc(a1-4)Gal(b1-3)[GlcNAcOS(b1-6)]GalNAc	[]		Chordata		[]	[]	[]	[]	[]	[]	[]	WURCS=2.0/3,14,13/[a1122h-1a_1-5][a2112h-1b_1-5_6*OPO/3O/3=O][a2112h-1b_1-5]/1-2-3-3-3-3-3-3-3-3-3-3-3-3/a4-b1_b3-c1_c3-d1_d3-e1_e3-f1_f3-g1_g3-h1_h3-i1_i3-j1_j3-k1_k3-l1_l3-m1_m3-n1	G18545MY
1262	Glc(b1-4)L-DigOMe(a1-4)DigOMe(b1-4)D-6dAraHexOMe(b1-4)DigOMe(b1-4)DigOMe	['Cynanchum_caudatum']				['Cynanchum']	['Apocynaceae']	['Gentianales']	['Dicotyledons']	['Angiosperms']	['Plantae']	['Eukarya']
1263	GalNAc(b1-2)Man(a1-3)[Man(a1-6)][Xyl(b1-2)]Man(b1-4)GlcNAc(b1-4)GlcNAc	[]		Eukarya		[]	[]	[]	[]	[]	[]	[]	WURCS=2.0/3,5,4/[Aad1122h-2a_2-6][a11221h-1a_1-5][a2122h-1b_1-5]/1-2-2-2-3/a5-b1_b3-c1_b4-e1_c7-d1	G28456YG
1264	NeuNAc(a2-3)Gal(b1-3)[Fuc(a1-4)]GlcNAc(b1-3)[Gal(b1-4)GlcNAc(a1-6)]Gal(b1-4)Glc	[]		Animalia		[]	[]	[]	[]	[]	[]	[]	WURCS=2.0/6,11,10/[a2122h-1x_1-5_2*NCC/3=O][a2122h-1b_1-5_2*NCC/3=O][a1122h-1b_1-5][a1122h-1a_1-5][a2112h-1b_1-5][a1221m-1a_1-5]/1-2-3-4-2-5-4-4-4-4-6/a4-b1_a6-k1_b4-c1_c3-d1_c6-g1_d2-e1_e4-f1_g3-h1_g6-i1_i2-j1	G50782HI
1265	NeuNGc(a2-6)Gal(b1-4)GlcNAc(b1-2)[Gal(b1-4)GlcNAc(b1-4)]Man(a1-3)[NeuNGc(a2-6)Gal(b1-4)GlcNAc(b1-2)[Gal(b1-4)GlcNAc(b1-6)]Man(a1-6)]Man(b1-4)GlcNAc(b1-4)GlcNAc	[]		Monjiviricetes		[]	[]	[]	[]	[]	[]	[]	WURCS=2.0/2,2,1/[a2112m-1b_1-5_3*OC][a2122h-1b_1-5]/1-2/a4-b1	G03392JF
1266	Man(a1-2)Man(a1-2)Man(a1-3)[GlcNAc(b1-4)][Man(a1-2)Man(a1-3)[Man(a1-2)Man(a1-6)]Man(a1-6)]Man(b1-4)GlcNAc(b1-4)GlcNAc	[]		Ascomycota		[]	[]	[]	[]	[]	[]	[]	WURCS=2.0/2,5,4/[a2122h-1a_1-5][ha122h-2b_2-5]/1-2-2-2-2/a1-b2_b6-c2_c1-d2_c6-e2	G74226ZA
1267	NeuNAcOAc(a2-8)NeuNAc(a2-8)NeuNAc(a2-3)Gal(b1-4)Glc	[]		Bacteria		[]	[]	[]	[]	[]	[]	[]
1268	D-6dAraHexOMe(b1-4)Dig(b1-4)Dig	['Cynanchum_africanum']				['Cynanchum']	['Apocynaceae']	['Gentianales']	['Dicotyledons']	['Angiosperms']	['Plantae']	['Eukarya']
1269	NeuNAc(a2-4)Gal(b1-3)[NeuNAc(a2-6)]GlcNAc(b1-2)Man(a1-3)[NeuNAc(a2-4)Gal(b1-3)[NeuNAc(a2-6)]GlcNAc(b1-2)Man(a1-6)]Man(b1-4)GlcNAc(b1-4)GlcNAc	[]		Chordata		[]	[]	[]	[]	[]	[]	[]	WURCS=2.0/2,4,3/[a11221h-1a_1-5][a2122h-1a_1-5]/1-1-2-1/a3-b1_b3-c1_b7-d1	G03880FS
1270	Araf(a1-6)Glc(a1-4)Glc(a1-4)Glc(a1-4)Glc(a1-4)Glc	[]		Angiosperms		[]	[]	[]	[]	[]	[]	[]	WURCS=2.0/3,3,2/[a2122h-1x_1-5][a1221m-1a_1-5][a2112h-1b_1-5]/1-2-3/a3-b1_a4-c1	G06210XB
1271	Gal(b1-3)[NeuNGc(a2-8)NeuNGc(a2-8)NeuNGc(a2-8)NeuNGc(a2-6)]GalNAc	[]		Chordata		[]	[]	[]	[]	[]	[]	[]	WURCS=2.0/2,2,1/[a2122h-1b_1-5][a2211m-1a_1-5_2*OCC/3=O]/1-2/a3-b1	G14293AG
1272	Fuc(a1-2)Gal(b1-4)GlcNAc(b1-6)[Gal(b1-3)]GalNAc	['Homo_sapiens', 'Rattus_norvegicus']	0		O	['Homo', 'Rattus']	['Hominidae', 'Muridae']	['Primates', 'Rodentia']	['Mammalia']	['Chordata']	['Animalia']	['Eukarya']
1273	Fuc(a1-2)Gal(b1-3)GlcNAc(b1-3)GalNAc	['Homo_sapiens']	0		O	['Homo']	['Hominidae']	['Primates']	['Mammalia']	['Chordata']	['Animalia']	['Eukarya']	WURCS=2.0/7,11,10/[a2122h-1a_1-5_2*N][a2122h-1b_1-5_2*N_4*OPO/3O/3=O][Aad1122h-2a_2-6][a11221h-1a_1-5][a21eEA-1a_1-5][a11222h-1a_1-5][a2122h-1b_1-5]/1-2-3-3-4-4-5-6-4-4-7/a6-b1_b6-c2_c4-d2_c5-e1_e3-f1_e4-k1_f3-g1_f7-j1_g2-h1_h2-i1	G34194WS
1274	GlcOPGro(b1-6)Gal(a1-2)GlcGro	['Lactobacillus_helveticus', 'Lactobacillus_plantarum']				['Lactobacillus']	['Lactobacillaceae']	['Lactobacillales']	['Bacilli']	['Firmicutes']	['Bacteria']	['Bacteria']
1275	Xyl(b1-2)[Xyl(b1-3)]Glc(b1-4)[Rha(a1-2)]Gal	['Tribulus_terrestris']				['Tribulus']	['Zygophyllaceae']	['Zygophyllales']	['Dicotyledons']	['Angiosperms']	['Plantae']	['Eukarya']
1276	Glc(a1-1)[Glc(b1-2)Glc(b1-4)]Glc	[]		Bacteria		[]	[]	[]	[]	[]	[]	[]
1277	Gal(b1-4)[Fuc(a1-3)]GlcNAc(b1-2)Man(a1-3)[Man(a1-3)[Man(a1-6)]Man(a1-6)]Man(b1-4)GlcNAc(b1-4)GlcNAc	[]		Angiosperms		[]	[]	[]	[]	[]	[]	[]	WURCS=2.0/7,18,17/[h2122h_2*NCC/3=O][a2122h-1b_1-5_2*NCC/3=O][a1122h-1b_1-5][a1122h-1a_1-5][a2112h-1b_1-5][Aad21122h-2a_2-6_5*NCC/3=O][a1221m-1a_1-5]/1-2-3-4-2-5-6-2-5-6-4-2-5-6-2-5-6-7/a4-b1_a6-r1_b4-c1_c3-d1_c6-k1_d2-e1_d4-h1_e4-f1_f3-g2_h4-i1_i3-j2_k2-l1_k6-o1_l4-m1_m6-n2_o4-p1_p6-q2	G33309GL
1278	Gal(b1-4)GlcNAc(b1-4)Man(a1-3)[GlcNAc(b1-4)][Gal(b1-4)GlcNAc(b1-4)Man(a1-6)]Man(b1-4)GlcNAc(b1-4)[Fuc(a1-6)]GlcNAc	[]		Chordata		[]	[]	[]	[]	[]	[]	[]	WURCS=2.0/2,3,2/[Aad21122h-2x_2-6_5*NCC/3=O][a2122h-1b_1-5_2*NCC/3=O]/1-2-2/a4-b1_b4-c1	G11890NV
1279	Xyl(b1-4)[GlcOMeA(a1-2)]Xyl(b1-4)Xyl(b1-4)Xyl(b1-4)Xyl	['Parkinsonia_praecox']				['Parkinsonia']	['Fabaceae']	['Fabales']	['Dicotyledons']	['Angiosperms']	['Plantae']	['Eukarya']
1280	Gal(b1-4)[Fuc(a1-3)]GlcNAc(b1-2)[GlcNAc(b1-4)]Man(a1-3)[Man(a1-3)[Man(a1-6)]Man(a1-6)]Man(b1-4)GlcNAc(b1-4)GlcNAc	[]		Chordata		[]	[]	[]	[]	[]	[]	[]	WURCS=2.0/3,3,2/[a1221m-1a_1-5_2*NCN/3=N][Aad12212m-2a_2-6_5*N_7*NCC/3=O][a2122h-1a_1-5_2*NCC/3=O]/1-2-3/a3-b2_b8-c1	G15830DT
1281	GlcNAcOP(a1-6)GalNAc(a1-6)GlcNAcOP	['Glutamicibacter_protophormiae']				['Glutamicibacter']	['Micrococcaceae']	['Actinomycetales']	['Actinobacteria']	['Actinobacteria']	['Bacteria']	['Bacteria']
1282	Gal(b1-4)GlcNAc(b1-4)Man(a1-3)[Gal(b1-4)GlcNAc(b1-4)Man(a1-6)]Man(b1-4)GlcNAc(b1-4)[Fuc(a1-6)]GlcNAc	[]		Chordata		[]	[]	[]	[]	[]	[]	[]	WURCS=2.0/8,11,10/[h2122h_2*NCC/3=O][a2122h-1b_1-5_2*NCC/3=O][a1122h-1b_1-5][a1122h-1a_1-5][a2122h-1a_1-5_2*NCC/3=O][a2112h-1b_1-5][Aad21122h-2a_2-6_5*NCC/3=O][a1221m-1a_1-5]/1-2-3-4-5-6-7-4-5-6-8/a4-b1_a6-k1_b4-c1_c3-d1_c6-h1_d2-e1_e4-f1_f3-g2_h2-i1_i4-j1	G27148YF
1283	GlcA(b1-6)Man(a1-3)[Glc(a1-6)]Man-ol	['Acidipropionibacterium_thoenii', 'Propionibacterium_freudenreichii']				['Acidipropionibacterium', 'Propionibacterium']	['Propionibacteriaceae']	['Propionibacteriales']	['Actinobacteria']	['Actinobacteria']	['Bacteria']	['Bacteria']
1284	GlcOMeA(b1-3)L-AcoOMe(a1-3)Rha(a1-3)Rha(a1-2)6dTal	[]		Bacteria		[]	[]	[]	[]	[]	[]	[]
1285	Man(a1-6)[Man(a1-3)]Man(b1-4)GlcNAc(b1-4)GlcNAc	[]	1	Chordata		[]	[]	[]	[]	[]	[]	[]
1286	Gal(b1-4)GlcNAc(b1-3)[Gal(b1-4)[Fuc(a1-3)]GlcNAc(b1-6)]Gal(b1-4)GlcNAc	[]		Chordata		[]	[]	[]	[]	[]	[]	[]	WURCS=2.0/6,7,6/[oxxxxh][a1221m-1a_1-5][a2122h-1b_1-5_2*NCC/3=O][a1122h-1b_1-5][a212h-1b_1-5][a1122h-1a_1-5]/1-2-3-4-5-6-6/a3-b1_a4-c1_c4-d1_d2-e1_d3-f1_d6-g1	G80113WF
1287	[GlcNAc(b1-3)]GalOPGro(a1-4)GalOPGro	['Aeromonas_pleuropneumoniae']				['Aeromonas']	['Aeromonadaceae']	['Aeromonadales']	['Gammaproteobacteria']	['Proteobacteria']	['Bacteria']	['Bacteria']
1288	NeuNAc(a2-3)Gal(b1-3)[Fuc(a1-4)]GlcNAc(b1-3)[Gal(b1-4)GlcNAc(b1-3)Gal(b1-4)GlcNAc(b1-6)]Gal(b1-4)Glc	[]		Chordata		[]	[]	[]	[]	[]	[]	[]	WURCS=2.0/3,3,2/[a2112h-1x_1-5][a2112h-1b_1-5][a2112h-1a_1-5]/1-2-3/a4-b1_b3-c1	G63363XX
1289	GalA(a1-2)L-ManOMe(a1-4)GalA(a1-2)L-ManOMe	[]		Fabales		[]	[]	[]	[]	[]	[]	[]	WURCS=2.0/3,5,4/[a2112h-1b_1-5][a2122h-1b_1-5_2*NCC/3=O][a1221m-1a_1-5]/1-2-1-3-3/a4-b1_b3-c1_b4-e1_c2-d1	G23324HP
1290	NeuNAc(b2-3)Gal(b1-4)GlcNAc(b1-2)[NeuNAc(b2-6)Gal(b1-4)GlcNAc(b1-4)]Man(b1-3)[NeuNAc(a2-6)Gal(b1-4)GlcNAc(b1-2)Man(b1-6)]Man(b1-4)GlcNAc	[]		Chordata		[]	[]	[]	[]	[]	[]	[]	WURCS=2.0/3,4,3/[a2122h-1b_1-5_2*NCC/3=O][a2112h-1b_1-5][a2122h-1b_1-5]/1-2-3-2/a4-b1_a6-c1_c4-d1	G09494DM
1291	Man(b1-2)Man(b1-2)Man(b1-2)Man(a1-2)Man(a1-2)Man(a1-2)Man	['Candida_albicans', 'Candida_glabrata', 'Candida_tropicalis']				['Candida']	['Saccharomycetaceae']	['Saccharomycetales']	['Saccharomycetes']	['Ascomycota']	['Fungi']	['Eukarya']	WURCS=2.0/7,10,9/[a2122h-1x_1-5_2*NCC/3=O][a1221m-1a_1-5][a2122h-1b_1-5_2*NCC/3=O][a1122h-1b_1-5][a212h-1b_1-4][a1122h-1a_1-5][a2112h-1b_1-5]/1-2-3-4-5-6-6-3-7-2/a3-b1_a4-c1_c4-d1_d2-e1_d3-f1_d6-g1_g2-h1_h4-i1_h6-j1	G60725AU
1292	FucNAc(a1-4)GlcOP(a1-3)Glc(a1-4)FucNAc(a1-3)[Glc(a1-4)]GlcNAc(a1-3)FucNAc	['Hafnia_alvei']				['Hafnia']	['Hafniaceae']	['Enterobacterales']	['Gammaproteobacteria']	['Proteobacteria']	['Bacteria']	['Bacteria']
1293	[Glc(a1-2)]Man(a1-6)Man(a1-6)Man	['Fonsecaea_pedrosoi']				['Fonsecaea']	['Herpotrichiellaceae']	['Chaetothyriales']	['Eurotiomycetes']	['Ascomycota']	['Fungi']	['Eukarya']
1294	Gal(b1-4)GlcNAc(b1-2)[Gal(b1-3)GlcNAc(b1-4)]Man(a1-3)[Gal(b1-4)GlcNAc(b1-2)[Gal(b1-4)GlcNAc(b1-6)]Man(a1-6)]Man(b1-4)GlcNAc(b1-4)[Fuc(a1-6)]GlcNAc	[]		Chordata		[]	[]	[]	[]	[]	[]	[]	WURCS=2.0/2,2,1/[a2211m-1x_1-5][a2d12m-1a_1-5]/1-2/a3-b1	G53384GG
1295	Rha(a1-3)GalOPGro(a1-3)Rha	['Pseudoalteromonas_sp']				['Pseudoalteromonas']	['Pseudoalteromonadaceae']	['Alteromonadales']	['Gammaproteobacteria']	['Proteobacteria']	['Bacteria']	['Bacteria']
1296	Xyl(b1-3)Xyl(b1-4)Rha(a1-4)[Qui(b1-2)]D-Fuc-ol	['Gypsophila_paniculata']				['Gypsophila']	['Caryophyllaceae']	['Caryophyllales']	['Dicotyledons']	['Angiosperms']	['Plantae']	['Eukarya']
1297	GlcA(b1-2)Man(a1-3)Man(a1-3)Man(a1-3)Man(a1-3)Man(a1-3)Man	['Trichosporon_asahii']				['Trichosporon']	['Trichosporonaceae']	['Tremellales']	['Tremellomycetes']	['Basidiomycota']	['Fungi']	['Eukarya']
1298	Gal(b1-4)[Gal(a1-2)]GlcA(a1-6)Gal	['Burkholderia_ambifaria', 'Burkholderia_anthina', 'Burkholderia_cenocepacia', 'Burkholderia_cepacia', 'Burkholderia_dolosa', 'Burkholderia_lata', 'Burkholderia_stabilis']				['Burkholderia']	['Burkholderiaceae']	['Burkholderiales']	['Betaproteobacteria']	['Proteobacteria']	['Bacteria']	['Bacteria']
1299	Gal(b1-4)ManOP(a1-6)Gal(a1-6)Gal(a1-3)Galf(b1-3)ManOP(a1-6)Man(a1-4)GlcN	['Leishmania_donovani']				['Leishmania']	['Trypanosomatidae']	['Trypanosomatida']	['Kinetoplastida']	['Euglenozoa']	['Excavata']	['Eukarya']
1300	GlcOMe(b1-4)[GlcNAc(b1-3)]GlcA(b1-6)Glc	['Lactobacillus_acidophilus']				['Lactobacillus']	['Lactobacillaceae']	['Lactobacillales']	['Bacilli']	['Firmicutes']	['Bacteria']	['Bacteria']
1301	[Araf(a1-6)]Glc(b1-3)Glc(b1-3)Glc(b1-3)Glc	['Ganoderma_lucidum']				['Ganoderma']	['Ganodermataceae']	['Polyporales']	['Agaricomycetes']	['Basidiomycota']	['Fungi']	['Eukarya']
1302	Man(b1-2)Man(b1-3)[Man(b1-2)Man(a1-3)[Man(a1-2)Man(b1-6)]Man(a1-6)]Man(b1-4)GlcNAc(b1-4)GlcNAc	[]		Ascomycota		[]	[]	[]	[]	[]	[]	[]	WURCS=2.0/4,4,3/[a2122h-1x_1-5_2*N][a1122h-1a_1-5_2*OPO/3O/3=O][a1122h-1a_1-5][a1122h-1a_1-5_6*OPO/3O/3=O]/1-2-3-4/a4-b1_b6-c1_c2-d1	G04168ME
1303	GlcOSA(b1-3)Gal(b1-4)GlcNAc(b1-3)Gal(b1-4)GlcNAc(b1-3)Gal(b1-4)Glc	[]		Bacteria		[]	[]	[]	[]	[]	[]	[]	WURCS=2.0/3,7,6/[h2112h][a2122h-1b_1-5_2*NCC/3=O][a2112h-1b_1-5]/1-2-3-2-3-2-3/a3-b1_b4-c1_c3-d1_c6-f1_d4-e1_f4-g1	G73548IN
1304	Xyl(a1-6)Glc(b1-4)[Gal(b1-2)Xyl(a1-6)]Glc(b1-4)Glc	['Pisum_sativum', 'Tamarindus_indica']				['Pisum', 'Tamarindus']	['Fabaceae']	['Fabales']	['Dicotyledons']	['Angiosperms']	['Plantae']	['Eukarya']	WURCS=2.0/5,17,16/[a2122h-1b_1-5_2*NCC/3=O][a1122h-1b_1-5][a1122h-1a_1-5][a2112h-1b_1-5][Aad21122h-2a_2-6_5*NCC/3=O]/1-1-2-3-1-4-5-1-4-5-3-1-4-5-1-4-5/a4-b1_b4-c1_c3-d1_c6-k1_d2-e1_d6-h1_e4-f1_f3-g2_h4-i1_i6-j2_k2-l1_k4-o1_l4-m1_m3-n2_o4-p1_p3-q2	G99943EE
1305	GlcNAc(b1-3)[GlcNAc(b1-4)][GlcNAc(b1-6)]GlcNAc	[]		Bacteria		[]	[]	[]	[]	[]	[]	[]	WURCS=2.0/2,3,2/[a2122h-1b_1-5_2*F][a2122h-1b_1-5]/1-2-2/a4-b1_b4-c1	G98793XJ
1306	Rha(b1-2)[GlcA(b1-4)]Rha(b1-2)[GlcA(b1-3)]L-Man(b1-2)[Araf(a1-4)]Rha(b1-2)Rha	['Abroma_augustum']				['Abroma']	['Malvaceae']	['Malvales']	['Dicotyledons']	['Angiosperms']	['Plantae']	['Eukarya']
1307	Gal(b1-4)GlcNAc(b1-3)[Fuc(a1-2)Gal(b1-3)[Fuc(a1-4)]GlcNAc(b1-3)Gal(b1-4)GlcNAc(b1-6)]GalNAc	[]		Chordata		[]	[]	[]	[]	[]	[]	[]	WURCS=2.0/3,12,11/[a2122h-1b_1-5_2*NCC/3=O][a1122h-1b_1-5][a1122h-1a_1-5]/1-1-2-3-3-3-3-3-3-3-3-3/a4-b1_b4-c1_c3-d1_c6-g1_d2-e1_e2-f1_g3-h1_g6-j1_h2-i1_j2-k1_k2-l1	G11885NX
1308	D-Rha(a1-3)D-Rha(a1-3)D-Rha(a1-3)GalNAc	['Aneurinibacillus_thermoaerophilus']				['Aneurinibacillus']	['Paenibacillaceae']	['Bacillales']	['Bacilli']	['Firmicutes']	['Bacteria']	['Bacteria']	WURCS=2.0/2,7,6/[a1122h-1x_1-5][a1122h-1a_1-5]/1-2-2-2-2-2-2/a2-b1_b2-c1_c2-d1_d2-e1_e3-f1_f2-g1	G11252OG
1309	[Man(a1-2)Man(a1-2)]Man(a1-6)Man	['Physcia_kalbii', 'Umbilicaria_pustulata']				['Physcia', 'Umbilicaria']	['Physciaceae', 'Umbilicariaceae']	['Teloschistales', 'Umbilicariales']	['Lecanoromycetes']	['Ascomycota']	['Fungi']	['Eukarya']
1310	Glc(a1-4)Glc(a1-4)Glc(a1-6)Glc(a1-4)Glc(a1-6)Glc	[]		Bacteria		[]	[]	[]	[]	[]	[]	[]	WURCS=2.0/3,3,2/[a2112h-1x_1-5_2*NCC/3=O][a2112h-1x_1-5][a1221m-1x_1-5]/1-2-3/a3-b1_b2-c1	G34789KG
1311	D-Araf(b1-2)D-Araf(a1-5)D-Araf(a1-5)D-Araf(a1-5)D-Araf(a1-5)D-Araf	['Mycolicibacterium_smegmatis']				['Mycolicibacterium']	['Mycobacteriaceae']	['Actinomycetales']	['Actinobacteria']	['Actinobacteria']	['Bacteria']	['Bacteria']	WURCS=2.0/5,8,7/[a2122h-1x_1-5_2*NCC/3=O][a2122h-1b_1-5_2*NCC/3=O][a1122h-1b_1-5][a1122h-1a_1-5][a2112h-1b_1-5]/1-2-3-4-2-5-4-4/a4-b1_b4-c1_c3-d1_c6-g1_d2-e1_e4-f1_g3-h1	G47498FQ
1312	Glc(b1-4)Glc(b1-4)Man(b1-4)Man(b1-4)Man(b1-4)Glc	['Amorphophallus_konjac']				['Amorphophallus']	['Araceae']	['Alismatales']	['Monocotyledons ']	['Angiosperms']	['Plantae']	['Eukarya']
1313	Man(a1-2)[Glc(a1-3)]Man	['Aspergillus_awamori']				['Aspergillus']	['Trichocomaceae']	['Eurotiales']	['Eurotiomycetes']	['Ascomycota']	['Fungi']	['Eukarya']	WURCS=2.0/5,19,18/[h2122h][a2122h-1b_1-5][a212h-1a_1-5][a2112h-1b_1-5][a1221m-1a_1-5]/1-2-2-2-2-2-2-2-3-3-4-3-4-5-3-3-3-4-5/a4-b1_b4-c1_b6-q1_c4-d1_c6-p1_d4-e1_d6-o1_e4-f1_f4-g1_f6-l1_g4-h1_g6-j1_h6-i1_j2-k1_l2-m1_m2-n1_q2-r1_r2-s1	G21498CL
1314	Ole(b1-4)DigOMe(b1-4)DigOMe	[]		Angiosperms		[]	[]	[]	[]	[]	[]	[]	WURCS=2.0/4,4,3/[a2122h-1x_1-5_2*NCC/3=O][a2122h-1b_1-5_2*NCC/3=O][a1221m-1a_1-5][a2112h-1b_1-5]/1-2-3-4/a4-b1_b3-c1_b4-d1	G98394IE
1315	Glc(b1-4)Glc(b1-4)[LDManHepOPEtn(a1-3)][Gal(b1-2)]LDManHep(a1-5)Kdo	['Histophilus_somni']				['Histophilus']	['Pasteurellaceae']	['Pasteurellales']	['Gammaproteobacteria']	['Proteobacteria']	['Bacteria']	['Bacteria']
1316	Gal(b1-3)[Glc(b1-4)]Gal(a1-4)Glc	[]		Bacteria		[]	[]	[]	[]	[]	[]	[]	WURCS=2.0/3,8,7/[h2122h_2*NCC/3=O][a2122h-1b_1-5_2*NCC/3=O][a1122h-1a_1-5]/1-2-3-3-2-2-3-2/a4-b1_b4-c1_c3-d1_c4-f1_c6-g1_d2-e1_g2-h1	G53286JQ
1317	NeuNGc(a2-3)Gal(b1-4)GlcNAc(b1-2)[Kdn(a2-3)Gal(b1-4)GlcNAc(b1-4)]Man(a1-3)[Gal(b1-4)GlcNAc(b1-2)Man(a1-6)]Man(b1-4)GlcNAc(b1-4)[Fuc(a1-6)]GlcNAc	[]		Chordata		[]	[]	[]	[]	[]	[]	[]	WURCS=2.0/4,5,4/[a1122h-1x_1-5][a2122h-1a_1-5_2*NCC/3=O][a2112h-1b_1-5][a2122h-1b_1-5_2*NCC/3=O]/1-2-3-4-3/a2-b1_a6-d1_b4-c1_d4-e1	G71025TJ
1318	GlcOPGro(b1-4)[Glc(a1-6)GalNAc(a1-3)]FucNAc(a1-3)[Glc(a1-4)]GlcNAc(b1-2)GlcOPGro	['Yersinia_kristensenii']				['Yersinia']	['Yersiniaceae']	['Enterobacterales']	['Gammaproteobacteria']	['Proteobacteria']	['Bacteria']	['Bacteria']
1319	GlcNAc(b1-4)[ManNAcOPGro(b1-4)GlcNAcOP(a1-6)]MurNAc(b1-4)GlcNAc	['Bacillus_subtilis']				['Bacillus']	['Bacillaceae']	['Bacillales']	['Bacilli']	['Firmicutes']	['Bacteria']	['Bacteria']
1320	NeuNAc(a2-3)Gal(b1-4)GlcNAc(b1-2)[NeuNAc(a2-6)Gal(b1-4)GlcNAc(b1-4)]Man(a1-3)[NeuNAc(a2-6)Gal(b1-4)GlcNAc(b1-2)[NeuNAc(a2-6)Gal(b1-4)GlcNAc(b1-6)]Man(a1-6)]Man(b1-4)GlcNAc(b1-4)GlcNAc	[]		Chordata		[]	[]	[]	[]	[]	[]	[]	WURCS=2.0/6,18,17/[a2122h-1b_1-5_2*NCC/3=O][a1122h-1b_1-5][a1122h-1a_1-5][a2112h-1b_1-5][Aad21122h-2a_2-6_5*NCC/3=O][a1221m-1a_1-5]/1-1-2-3-1-4-5-1-4-5-3-1-4-5-1-4-5-6/a4-b1_a6-r1_b4-c1_c3-d1_c6-k1_d2-e1_d4-h1_e4-f1_f3-g2_h4-i1_i3-j2_k2-l1_k6-o1_l4-m1_m3-n2_o4-p1_p3-q2	G94531EZ
1321	Gal(b1-3)[Gal(b1-4)GlcNSuc(b1-6)]GalNSuc	[]		Bacteria		[]	[]	[]	[]	[]	[]	[]	WURCS=2.0/2,5,4/[a2122h-1x_1-5][ha122h-2b_2-5]/1-2-2-2-2/a1-b2_b1-c2_c1-d2_d1-e2	G73858JA
1322	Glc(b1-4)[Man(b1-4)GlcA(b1-2)ManOAc(a1-3)]Glc(b1-4)Glc	['Xanthomonas_campestris']				['Xanthomonas']	['Xanthomonadaceae']	['Xanthomonadales']	['Gammaproteobacteria']	['Proteobacteria']	['Bacteria']	['Bacteria']
1323	GlcNAc(b1-4)D-Rha(a1-3)D-RhaGro	['Pseudomonas_wieringae']				['Pseudomonas']	['Pseudomonadaceae']	['Pseudomonadales']	['Gammaproteobacteria']	['Proteobacteria']	['Bacteria']	['Bacteria']
1324	[GlcNAc(a1-3)]GalNAc(b1-3)Gal(a1-4)Gal(b1-3)GalNAc(b1-4)GalNAc	['Salmonella_sp']	1			['Salmonella']	['Enterobacteriaceae']	['Enterobacterales']	['Gammaproteobacteria']	['Proteobacteria']	['Bacteria']	['Bacteria']
1325	Galf(b1-6)Glc(a1-3)Rha(a1-3)GlcNAc	['Escherichia_coli']				['Escherichia']	['Enterobacteriaceae']	['Enterobacterales']	['Gammaproteobacteria']	['Proteobacteria']	['Bacteria']	['Bacteria']
1326	Glc(a1-3)DDManHep(a1-5)KdoOP	[]		Bacteria		[]	[]	[]	[]	[]	[]	[]	WURCS=2.0/1,1,0/[a2112h-1a_1-5_3*N_4*S]/1/	G69995IQ
1327	Gal(b1-3)GlcNAc(b1-6)[Gal(b1-3)]GalNAc	['Rattus_norvegicus']			O	['Rattus']	['Muridae']	['Rodentia']	['Mammalia']	['Chordata']	['Animalia']	['Eukarya']
1328	GlcN(a1-7)LDManHep(a1-3)[DDManHep(a1-6)DDManHep(a1-6)Glc(b1-4)][LDManHep(a1-6)]LDManHep(a1-5)2,7-Anhydro-Kdo	['Aeromonas_hydrophila']				['Aeromonas']	['Aeromonadaceae']	['Aeromonadales']	['Gammaproteobacteria']	['Proteobacteria']	['Bacteria']	['Bacteria']
1329	L-6dAraHexOMe(a1-3)FucOPOMe(a1-3)RhaOMe(a1-3)RhaOMe	['Mycobacterium_kansasii']				['Mycobacterium']	['Mycobacteriaceae']	['Actinomycetales']	['Actinobacteria']	['Actinobacteria']	['Bacteria']	['Bacteria']
1330	[Araf(a1-3)]Gal(b1-6)Gal(b1-6)[Araf(a1-3)]Gal(b1-6)Gal(b1-6)[Gal(b1-3)]Gal(b1-6)Gal	['Tridax_procumbens']				['Tridax']	['Asteraceae']	['Asterales']	['Dicotyledons']	['Angiosperms']	['Plantae']	['Eukarya']
1331	Gal(a1-3)Gal(b1-4)GlcNAc(b1-3)[Gal(a1-3)Gal(b1-4)GlcNAc(b1-6)]Gal(b1-4)GlcNAc	[]		Chordata		[]	[]	[]	[]	[]	[]	[]	WURCS=2.0/7,7,6/[a2122h-1b_1-5][a1122h-1b_1-5][a2122h-1b_1-5_2*NCC/3=O_6*OPO/3O/3=O][a2112h-1b_1-5_2*NCC/3=O][a2112h-1a_1-5_2*NCC/3=O][a2112h-1b_1-5][a2122A-1b_1-5]/1-2-3-4-5-6-7/a4-b1_b3-c1_c4-d1_d4-e1_e3-f1_f3-g1	G62380NI
1332	Man(a1-2)Man(a1-2)[Man(a1-2)Man(a1-6)]Man(a1-3)[Man(a1-3)[Man(a1-2)Man(a1-6)]Man(a1-6)]Man(b1-4)GlcNAc	[]		Ascomycota		[]	[]	[]	[]	[]	[]	[]	WURCS=2.0/4,6,5/[a2112h-1b_1-5][a1122h-1a_1-5][a2122h-1a_1-5][a2112h-1a_1-5]/1-2-3-4-1-1/a3-b1_b3-c1_c2-d1_c6-e1_e4-f1	G44689NW
1333	GlcNAc(b1-2)Man(a1-3)[Gal(a1-4)GlcNAc(a1-2)Man(a1-6)]Man(a1-4)GlcNAc(b1-4)[Fuc(b1-6)]GlcNAc	[]		Eukarya		[]	[]	[]	[]	[]	[]	[]	WURCS=2.0/5,9,8/[a2122h-1b_1-5_2*NCC/3=O][a1221m-1a_1-5][a1122h-1b_1-5][a1122h-1a_1-5][a2112h-1b_1-5_2*NCC/3=O]/1-2-1-3-4-1-2-5-4/a3-b1_a4-c1_c4-d1_d3-e1_d6-i1_e2-f1_f3-g1_f4-h1	G90175OT
1334	NeuNAc(a2-6)Gal(b1-4)GlcNAc(b1-2)[Gal(b1-4)GlcNAc(b1-4)]Man(a1-3)[Gal(b1-4)GlcNAc(b1-2)[Gal(b1-4)[Fuc(a1-3)]GlcNAc(b1-6)]Man(a1-6)]Man(b1-4)GlcNAc(b1-4)GlcNAc	[]		Chordata		[]	[]	[]	[]	[]	[]	[]	WURCS=2.0/6,12,11/[a2122h-1b_1-5_2*NCC/3=O][a1122h-1b_1-5][a1122h-1a_1-5][a2112h-1b_1-5][Aad21122h-2a_2-6_5*NCC/3=O][a1221m-1a_1-5]/1-1-2-3-1-4-5-3-1-4-5-6/a4-b1_a6-l1_b4-c1_c3-d1_c6-h1_d2-e1_e4-f1_f3-g2_h2-i1_i4-j1_j3-k2	G17689DH
1335	Glc(a1-6)Glc(a1-6)D-RibHex	[]		Bacteria		[]	[]	[]	[]	[]	[]	[]
1336	[Galf(b1-4)Rha(a1-3)]DDManHep(b1-3)LDManHepOAc(b1-4)Rha(a1-3)GlcNAc(b1-4)DDManHep	['Plesiomonas_shigelloides']	1			['Plesiomonas']	['Enterobacteriaceae']	['Enterobacterales']	['Gammaproteobacteria']	['Proteobacteria']	['Bacteria']	['Bacteria']
1337	Glc(b1-2)GlcA(a1-3)Man(a1-3)Glc	[]		Bacteria		[]	[]	[]	[]	[]	[]	[]	WURCS=2.0/3,4,3/[a2122h-1b_1-5][a2112h-1b_1-5][a2122h-1b_1-5_2*NCC/3=O]/1-2-3-2/a4-b1_b4-c1_c3-d1	G05212BT
1338	Rha(a1-4)[GlcNAc(b1-3)]Gal(a1-6)Glc(a1-3)GlcNAc(a1-2)Rha	['Escherichia_coli']				['Escherichia']	['Enterobacteriaceae']	['Enterobacterales']	['Gammaproteobacteria']	['Proteobacteria']	['Bacteria']	['Bacteria']
1339	GlcNAc(a1-4)Gal(b1-4)GlcNAc(b1-3)[Fuc(a1-2)Gal(b1-4)GlcNAc(b1-6)]Gal(b1-3)[GlcNAc(b1-6)]GalNAc	[]		Chordata		[]	[]	[]	[]	[]	[]	[]	WURCS=2.0/6,9,8/[a2122h-1a_1-5_2*NCC/3=O][a2122h-1b_1-5_2*NCC/3=O][a1122h-1b_1-5][a1122h-1a_1-5][a2112h-1b_1-5][a2112m-1a_1-5]/1-2-3-4-2-5-4-4-6/a4-b1_a6-i1_b4-c1_c3-d1_c6-g1_d2-e1_e4-f1_g3-h1	G31213GU
1340	Man(a1-3)[Man(a1-3)Man(a1-6)]Man(b1-4)GlcNAc	[]		Mammalia		[]	[]	[]	[]	[]	[]	[]	WURCS=2.0/4,4,3/[a2122h-1b_1-5_2*NCC/3=O][a2112h-1b_1-5][a1221m-1a_1-5][a2112h-1a_1-5_2*NCC/3=O]/1-2-3-4/a4-b1_b2-c1_b3-d1	G74353FF
1341	GlcNAcOS(a1-4)GlcA(b1-4)GlcNSOS(a1-4)IdoOSA(a1-4)GlcNS	[]		Bacteria		[]	[]	[]	[]	[]	[]	[]	WURCS=2.0/6,8,7/[a2122h-1a_1-5_2*NCC/3=O][a2122h-1b_1-5_2*NCC/3=O][a1122h-1b_1-5][a1122h-1a_1-5][a2112h-1b_1-5][a1221m-1b_1-5]/1-2-3-4-4-2-5-6/a4-b1_a6-h1_b4-c1_c3-d1_c6-e1_e2-f1_f4-g1	G11679NT
1342	Fuc(b1-3)Gal(b1-4)Glc	[]		Bacteria		[]	[]	[]	[]	[]	[]	[]	WURCS=2.0/3,3,2/[a2112A-1x_1-5][a2112A-1a_1-5][a21d1A-1b_1-5]/1-2-3/a4-b1_b4-c1	G31858CX
1343	Glc(a1-4)Gal(b1-7)DDManHep(a1-2)LDManHep(a1-3)LDManHepOPEtn(a1-5)Kdo(a2-6)GlcN(b1-6)GlcOPEtnN	['Helicobacter_pylori']				['Helicobacter']	['Helicobacteraceae']	['Campylobacterales']	['Epsilonproteobacteria']	['Proteobacteria']	['Bacteria']	['Bacteria']
1344	Gal(b1-3)[Glc(b1-4)]Glc	[]		Bacteria		[]	[]	[]	[]	[]	[]	[]	WURCS=2.0/3,5,4/[a1221m-1a_1-5][a2112A-1a_1-5][a2122h-1b_1-5_2*NCC/3=O]/1-2-3-3-1/a3-b1_b4-c1_c3-d1_c4-e1	G68952MK
1345	Gal(a1-3)GalNAc(a1-3)[Fuc(a1-2)]Gal(b1-3)[Gal(a1-3)GalNAc(a1-3)[Fuc(a1-2)]Gal(b1-4)GlcNAc(b1-6)]GalNAc	[]		Chordata		[]	[]	[]	[]	[]	[]	[]	WURCS=2.0/4,4,3/[a2112h-1x_1-5_2*NCC/3=O][a2112h-1b_1-5][a2122h-1b_1-5_2*NCC/3=O][a2122h-1a_1-5_2*NCC/3=O]/1-2-3-4/a3-b1_b4-c1_c4-d1	G38802WX
1346	Gal(b1-3)[Fuc(a1-2)]Glc	[]		Eukarya		[]	[]	[]	[]	[]	[]	[]	WURCS=2.0/4,4,3/[Aad2211h-2a_2-6][a1122h-1a_1-5][a2112A-1a_1-5][a2112h-1a_1-5]/1-2-3-4/a5-b1_b4-c1_b6-d1	G84519ZB
1347	Gal(a1-2)Gal(a1-2)[Glc(b1-3)]Glc(a1-3)Glc(b1-3)[GlcN(b1-7)LDManHep(a1-7)]LDManHep(a1-3)LDManHepOPPEtn(a1-5)[Kdo(a2-4)]Kdo	['Shigella_flexneri']	1			['Shigella']	['Enterobacteriaceae']	['Enterobacterales']	['Gammaproteobacteria']	['Proteobacteria']	['Bacteria']	['Bacteria']
1348	ManN(a1-3)[ManN(a1-6)]Man	[]		Bacteria		[]	[]	[]	[]	[]	[]	[]	WURCS=2.0/7,13,12/[a2122h-1x_1-5_2*NCC/3=O][a2122h-1b_1-5_2*NCC/3=O][a1122h-1b_1-5][a212h-1b_1-5][a1122h-1a_1-5][a2112h-1b_1-5_3*OC][a1221m-1a_1-5]/1-2-3-4-5-2-2-6-6-6-6-5-7/a4-b1_a6-m1_b4-c1_c2-d1_c3-e1_c6-l1_e2-f1_f4-g1_g3-h1_g6-j1_h6-i1_j6-k1	G62563MT
1349	Glc(a1-6)Glc(a1-6)Glc	['Aloe_sp', 'Lactobacillus_buchneri', 'Lactobacillus_reuteri', 'Leuconostoc_mesenteroides', 'Rattus_norvegicus']			N	['Aloe', 'Lactobacillus', 'Leuconostoc', 'Rattus']	['Asphodelaceae', 'Lactobacillaceae', 'Leuconostocaceae', 'Muridae']	['Asparagales', 'Lactobacillales', 'Rodentia']	['Bacilli', 'Mammalia', 'Monocotyledons ']	['Angiosperms', 'Chordata', 'Firmicutes']	['Animalia', 'Bacteria', 'Plantae']	['Bacteria', 'Eukarya']	WURCS=2.0/2,2,1/[a2112h-1a_1-5_2*N][a2122h-1a_1-5_6*OCC/3=O]/1-2/a4-b1	G41764LG
1350	Gal(a1-3)[Gal(b1-4)]GlcNAc	['Bacillus_anthracis']				['Bacillus']	['Bacillaceae']	['Bacillales']	['Bacilli']	['Firmicutes']	['Bacteria']	['Bacteria']	WURCS=2.0/2,2,1/[a212h-1b_1-5_2*OC][a2112m-1b_1-5_2*OC_3*OC]/1-2/a3-b1	G52427OC
1351	ManNAcA(b1-6)Glc(a1-4)ManNAcA(b1-4)ManNAcA	['Actinoplanes_lobatus']				['Actinoplanes']	['Micromonosporaceae']	['Micromonosporales']	['Actinobacteridae']	['Actinobacteria']	['Bacteria']	['Bacteria']
1352	ManOP(a1-6)Man(a1-6)Man(a1-6)Man(a1-6)Man	[]		Ascomycota		[]	[]	[]	[]	[]	[]	[]	WURCS=2.0/3,10,9/[a1122h-1x_1-5_3*OC][a1122h-1a_1-5_3*OC][a1122h-1a_1-5]/1-2-2-2-2-2-2-2-2-3/a4-b1_b4-c1_c4-d1_d4-e1_e4-f1_f4-g1_g4-h1_h4-i1_i4-j1	G53812TY
1353	Fuc(a1-2)[GalNAc(a1-3)]Gal(b1-4)GlcNAc(b1-2)Man(a1-6)[NeuNAc(a2-3)Gal(b1-4)GlcNAc(b1-2)Man(a1-3)]Man(b1-4)GlcNAc(b1-4)GlcNAc	['Homo_sapiens']	0		N	['Homo']	['Hominidae']	['Primates']	['Mammalia']	['Chordata']	['Animalia']	['Eukarya']
1354	GlcNAc(b1-4)[Fuc(b1-6)]GlcNAc	[]		Dicotyledons		[]	[]	[]	[]	[]	[]	[]	WURCS=2.0/2,2,1/[h2112h_2*NCC/3=O][Aad21122h-2a_2-6_5*NCCO/3=O]/1-2/a6-b2	G97874DV
1355	GlcN(b1-4)GlcNAc(b1-4)GlcNAc(b1-4)GlcNAc(b1-4)[Fuc(a1-6)]GlcNAc	['Sinorhizobium_sp']				['Sinorhizobium']	['Rhizobiaceae']	['Rhizobiales']	['Alphaproteobacteria']	['Proteobacteria']	['Bacteria']	['Bacteria']
1356	NeuNAc(a2-3)[GalNAc(a1-4)]Gal(a1-4)GlcNAc(b1-3)[GalNAc(b1-4)]Gal(b1-4)Glc	[]		Bacteria		[]	[]	[]	[]	[]	[]	[]	WURCS=2.0/7,7,6/[Aad1122h-2a_2-6][a11221h-1a_1-5_7*OP^XOCCN/3O/3=O][a11221h-1b_1-5][a11222h-1a_1-5][a2122h-1b_1-5_2*NCC/3=O][a2112h-1b_1-5][a2122h-1a_1-5]/1-2-3-4-5-6-7/a5-b1_b3-c1_c2-d1_d2-e1_d7-f1_f4-g1	G75580FH
1357	6dTal(a1-2)[Glc(b1-3)]Ara	[]		Eukarya		[]	[]	[]	[]	[]	[]	[]
1358	[Man(a1-2)]Man(a1-6)Man(a1-6)Man	['Microsporum_canis', 'Nannizzia_racemosa', 'Paraphyton_cookei', 'Sporothrix_schenckii']				['Microsporum', 'Nannizzia', 'Paraphyton', 'Sporothrix']	['Arthrodermataceae', 'Ophiostomataceae']	['Onygenales', 'Ophiostomatales']	['Eurotiomycetes', 'Sordariomycetes']	['Ascomycota']	['Fungi']	['Eukarya']
1359	Gal(b1-4)[Fuc(a1-3)]GlcNAc(b1-2)Man(a1-3)[Gal(b1-4)[Fuc(a1-3)]GlcNAc(b1-2)Man(a1-6)]Man	[]		Eukarya		[]	[]	[]	[]	[]	[]	[]	WURCS=2.0/6,11,10/[a2122h-1b_1-5_2*NCC/3=O][a1122h-1b_1-5][a1122h-1a_1-5][a2112h-1b_1-5_2*NCC/3=O][Aad21122h-2a_2-6][a1221m-1a_1-5]/1-1-2-3-1-4-5-3-1-4-6/a4-b1_a6-k1_b4-c1_c3-d1_c6-h1_d2-e1_e4-f1_f6-g2_h2-i1_i4-j1	G21650JI
1360	Gal(b1-6)Gal(a1-3)[Rha(a1-2)]Rha(b1-4)Glc(b1-6)Galf(a1-6)Glc(b1-6)Gal	['Streptococcus_thermophilus']				['Streptococcus']	['Streptococcaceae']	['Lactobacillales']	['Bacilli']	['Firmicutes']	['Bacteria']	['Bacteria']
1361	Kdn(a2-6)Gal(b1-4)GlcNAc(b1-2)Man(a1-3)[Kdn(a2-3)Gal(b1-4)GlcNAc(b1-2)[Kdn(a2-6)Gal(b1-4)GlcNAc(b1-6)]Man(a1-6)]Man(b1-4)GlcNAc(b1-4)[Fuc(a1-6)]GlcNAc	[]		Chordata		[]	[]	[]	[]	[]	[]	[]	WURCS=2.0/2,2,1/[ad122h-1b_1-5][a2112h-1b_1-5]/1-2/a4-b1	G42491GS
1362	Gal(b1-2)Gal(a1-6)[Glc(b1-4)]Man(b1-4)Glc(b1-4)[Xyl(a1-6)]Man	['Nicotiana_plumbaginifolia']				['Nicotiana']	['Solanaceae']	['Solanales']	['Dicotyledons']	['Angiosperms']	['Plantae']	['Eukarya']
1363	NeuNAc(a2-6)Gal(b1-4)GlcNAc(b1-2)[NeuNAc(a2-3)Gal(b1-4)GlcNAc(b1-4)]Man(a1-3)[NeuNAc(a2-6)Gal(b1-4)GlcNAc(b1-2)Man(a1-6)]Man(b1-4)GlcNAc(b1-4)[Fuc(a1-6)]GlcNAc	[]		Chordata		[]	[]	[]	[]	[]	[]	[]	WURCS=2.0/7,18,17/[a2122h-1b_1-5_2*NCC/3=O][a1122h-1b_1-5][a1122h-1a_1-5][a2112h-1b_1-5_2*NCC/3=O][Aad21122h-2a_2-6_5*NCC/3=O][a2112h-1b_1-5][a1221m-1a_1-5]/1-1-2-3-1-4-5-1-6-5-3-1-6-5-1-6-5-7/a4-b1_a6-r1_b4-c1_c3-d1_c6-k1_d2-e1_d4-h1_e4-f1_f6-g2_h4-i1_i3-j2_k2-l1_k6-o1_l4-m1_m3-n2_o4-p1_p3-q2	G17964DY
1364	Gal(a1-3)Gal(b1-4)[Fuc(a1-3)]GlcNAc(b1-3)[Gal(a1-3)Gal(b1-4)[Fuc(a1-3)]GlcNAc(b1-6)]Gal(b1-4)GlcNAc(b1-3)Gal(b1-4)Glc	[]		Chordata		[]	[]	[]	[]	[]	[]	[]	WURCS=2.0/3,3,2/[a2122h-1b_1-5][a1122h-1a_1-5][a2122h-1b_1-5_2*NCC/3=O_4*OC]/1-2-3/a6-b1_b2-c1	G27540KZ
1365	Fruf(b2-1)[GlcOAc(b1-2)]Glc	[]		Dicotyledons		[]	[]	[]	[]	[]	[]	[]
1366	GlcNMeOVac(b1-4)GlcNAc(b1-4)GlcNAc(b1-4)[Fuc(a1-6)]GlcNAcGro	['Bradyrhizobium_japonicum']				['Bradyrhizobium']	['Bradyrhizobiaceae']	['Rhizobiales']	['Alphaproteobacteria']	['Proteobacteria']	['Bacteria']	['Bacteria']
1367	GlcNAc(b1-2)[Gal(b1-4)GlcNAc(b1-4)]Man(a1-3)[GlcNAc(b1-4)][Man(a1-6)]Man(b1-4)GlcNAc(b1-4)GlcNAc	[]		Chordata		[]	[]	[]	[]	[]	[]	[]	WURCS=2.0/5,9,8/[a2122h-1x_1-5][a2112h-1b_1-5][a2122h-1b_1-5_2*NCC/3=O][a1221m-1a_1-5][Aad21122h-2a_2-6_5*NCC/3=O]/1-2-3-2-4-3-4-2-5/a4-b1_b3-c1_b6-f1_c3-d1_d2-e1_f3-g1_f4-h1_h3-i2	G82303RP
1368	Glc(a1-4)[Glc(a1-6)]Glc(a1-4)Glc(a1-4)Glc	[]		Eukarya		[]	[]	[]	[]	[]	[]	[]	WURCS=2.0/3,5,4/[a2122h-1b_1-5_2*NCC/3=O][a1122h-1a_1-5][a1122h-1b_1-5]/1-1-2-2-3/a4-b1_b4-c1_c3-d1_c6-e1	G08748CW
1369	Gal(b1-3)[Gal(a1-6)]Glc(b1-3)GlcNAc	['Streptococcus_thermophilus']				['Streptococcus']	['Streptococcaceae']	['Lactobacillales']	['Bacilli']	['Firmicutes']	['Bacteria']	['Bacteria']	WURCS=2.0/3,3,2/[ha112h-2x_2-6][a2122h-1b_1-5][a1221m-1a_1-5]/1-2-3/a5-b1_b4-c1	G09969JJ
1370	Glc(a1-4)3,6-Anhydro-Glc(a1-4)Glc(a1-4)Glc	[]		Dicotyledons		[]	[]	[]	[]	[]	[]	[]	WURCS=2.0/5,13,12/[a2122h-1b_1-5_2*NCC/3=O][a1122h-1b_1-5][a1122h-1a_1-5][a2112h-1b_1-5_2*NCC/3=O][a2112h-1b_1-5]/1-1-2-3-1-4-1-5-3-1-4-1-4/a4-b1_b4-c1_c3-d1_c6-i1_d2-e1_d4-g1_e4-f1_g4-h1_i2-j1_i6-l1_j4-k1_l4-m1	G79803HS
1371	GlcNAc(b1-2)[Glc(b1-6)Kdo(a1-4)]Glc(a1-3)GalNAla(a1-3)LDManHepOCm(a1-3)LDManHepOP(a1-5)[Kdo(a2-4)]Kdo	[]	1	Bacteria		[]	[]	[]	[]	[]	[]	[]
1372	Man(a1-3)[Man(a1-6)]Man(a1-4)GlcN	['Endotrypanum_sp', 'Leishmania_aethiopica', 'Leishmania_donovani', 'Leishmania_mexicana', 'Leishmania_tropica', 'Tetrahymena_sp']				['Endotrypanum', 'Leishmania', 'Tetrahymena']	['Tetrahymenidae', 'Trypanosomatidae']	['Hymenostomatida', 'Trypanosomatida']	['Kinetoplastida', 'Oligohymenophorea']	['Ciliophora', 'Euglenozoa']	['Chromista', 'Excavata']	['Eukarya']	WURCS=2.0/7,10,9/[a2122h-1b_1-5_2*NCC/3=O][a2122h-1a_1-5_2*NCC/3=O][a1122h-1b_1-5][a1122h-1a_1-5][a2112h-1b_1-5][Aad21122h-2a_2-6_5*NCCO/3=O][a2112m-1a_1-5]/1-2-3-4-1-5-6-4-4-7/a4-b1_a6-j1_b4-c1_c3-d1_c6-h1_d2-e1_e4-f1_f3-g2_h3-i1	G43420EG
1373	Gal(b1-3)[Fuc(a1-4)]GlcNAc(b1-2)Man(a1-3)[Man(a1-3)[Man(a1-6)]Man(a1-6)][Xylf(b1-2)]Man(b1-4)GlcNAc(b1-4)[Fuc(a1-3)]GlcNAc	[]		Angiosperms		[]	[]	[]	[]	[]	[]	[]	WURCS=2.0/4,4,3/[a2112h-1a_1-5_2*NCC/3=O][a2112h-1b_1-5][a1221m-1a_1-5][Aad21122h-2a_2-6_5*NCC/3=O]/1-2-3-4/a3-b1_a6-d2_b2-c1	G47180UC
1374	Gal(b1-2)[Gal(b1-3)]GlcA	['Aralia_elata']				['Aralia']	['Araliaceae']	['Apiales']	['Dicotyledons']	['Angiosperms']	['Plantae']	['Eukarya']	WURCS=2.0/3,3,2/[a2122h-1b_1-5][a2112h-1b_1-5][Aad21121h-2a_2-6_5*NCC/3=O]/1-2-3/a4-b1_b3-c2	G66544BX
1375	Gal(a1-4)GalNAc(a1-6)Glc(a1-4)LDManHep(a1-2)LDManHep(a1-3)[GlcN(a1-7)LDManHep(a1-4)][LDManHep(a1-6)]LDManHep(a1-6)Kdof	[]		Bacteria		[]	[]	[]	[]	[]	[]	[]	WURCS=2.0/4,6,5/[h2112h_2*NCC/3=O][a2112h-1b_1-5][a2122h-1b_1-5_2*NCC/3=O][a1221m-1a_1-5]/1-2-2-3-3-4/a3-b1_b3-c1_b6-e1_c3-d1_e3-f1	G82267MT
1376	NeuNAc(a2-6)Gal(b1-4)GlcNAc(b1-3)[Gal(b1-4)GlcNAc(b1-6)]Gal(b1-4)GlcNAc(b1-3)Gal(b1-4)Glc	[]		Chordata		[]	[]	[]	[]	[]	[]	[]	WURCS=2.0/2,2,1/[a2211m-1a_1-5_3*OC_4*OC][a2211m-1a_1-5_2*OC_3*OC_4*OC]/1-2/a2-b1	G07988HX
1377	Glc(a1-4)Glc(a1-4)[Glc(a1-6)]Glc(a1-4)Glc(a1-4)Glc	[]		Angiosperms		[]	[]	[]	[]	[]	[]	[]	WURCS=2.0/2,4,3/[a2122h-1x_1-5][a2122h-1a_1-5]/1-2-2-2/a2-b1_a6-c1_c6-d1	G66986MB
1378	GalNAc(a1-4)L-GalNAcA(a1-3)QuiNAc(b1-2)QuiNAlaAc(b1-4)GalNAcA(a1-4)GalNAc	['Rheinheimera_pacifica']				['Rheinheimera']	['Chromatiaceae']	['Chromatiales']	['Gammaproteobacteria']	['Proteobacteria']	['Bacteria']	['Bacteria']
1379	Gal(b1-4)[Fuc(a1-3)]GlcNAc(b1-3)Gal(b1-4)[Fuc(a1-3)]GlcNAc(b1-2)[Gal(a1-3)Gal(b1-4)GlcNAc(b1-4)]Man(a1-3)[Gal(a1-3)Gal(b1-4)GlcNAc(b1-2)[Gal(a1-3)Gal(b1-4)GlcNAc(b1-6)]Man(a1-6)]Man(b1-4)GlcNAc(b1-4)[Fuc(a1-6)]GlcNAc	[]		Chordata		[]	[]	[]	[]	[]	[]	[]	WURCS=2.0/7,12,11/[a2122h-1x_1-5_2*NCC/3=O][a2122h-1b_1-5_2*NCC/3=O][a1122h-1b_1-5][a1122h-1a_1-5][a2112h-1b_1-5][Aad21122h-2a_2-6_5*NCC/3=O][a2112h-1a_1-5]/1-2-3-4-2-5-6-2-4-2-5-7/a4-b1_b4-c1_c3-d1_c4-h1_c6-i1_d2-e1_e4-f1_f6-g2_i2-j1_j4-k1_k3-l1	G19430NR
1380	KdnOMe(a2-4)GlcOSA(a1-4)KdnOMe	['Poseidonocella_sedimentorum']				['Poseidonocella']	['Rhodobacteraceae']	['Rhodobacterales']	['Alphaproteobacteria']	['Proteobacteria']	['Bacteria']	['Bacteria']
1381	Kdo(a2-4)[LDManHep(a1-2)LDManHep(a1-3)[Glc(b1-4)]LDManHep(a1-5)]Kdo	[]		Bacteria		[]	[]	[]	[]	[]	[]	[]	WURCS=2.0/2,3,2/[a2112h-1b_1-5][a2122h-1b_1-5]/1-2-1/a3-b1_a6-c1	G60333CO
1382	Man(a1-2)Man(a1-2)[Man(a1-6)Man(a1-6)]Man(a1-3)[Man(a1-2)Man(a1-6)[Man(a1-3)]Man(a1-6)]Man(b1-4)GlcNAc	['Komagataella_pastoris']				['Komagataella']	['Saccharomycetaceae']	['Saccharomycetales']	['Saccharomycetes']	['Ascomycota']	['Fungi']	['Eukarya']
1383	NeuNAc(a2-3)Gal(a1-4)Glc	[]		Bacteria		[]	[]	[]	[]	[]	[]	[]	WURCS=2.0/2,5,4/[a2211m-1a_1-5][a2122h-1b_1-5_2*NCC/3=O]/1-1-1-2-2/a2-b1_a3-e1_b2-c1_b3-d1	G00548EG
1384	Glc(b1-6)Glc(b1-6)Man	[]		Bacteria		[]	[]	[]	[]	[]	[]	[]	WURCS=2.0/3,6,5/[a2122h-1a_1-5][a2122h-1b_1-5][a2122h-1b_1-5_2*N]/1-2-2-2-2-3/a3-b1_a6-c1_c6-d1_d3-e1_d6-f1	G58409TB
1385	Rha(a1-3)Man(a1-2)Man	['Sporothrix_schenckii']			O	['Sporothrix']	['Ophiostomataceae']	['Ophiostomatales']	['Sordariomycetes']	['Ascomycota']	['Fungi']	['Eukarya']	WURCS=2.0/4,4,3/[a2112h-1x_1-5_2*NCC/3=O][a2112h-1b_1-5][Aad21122h-2a_2-6_5*NCC/3=O][a2122h-1b_1-5_2*NCC/3=O_6*OSO/3=O/3=O]/1-2-3-4/a3-b1_a6-d1_b6-c2	G23580VC
1386	[GlcA(b1-4)][Glc(b1-6)]Gal(a1-6)Man(a1-2)Man(a1-3)GalNAc(b1-3)Gal	['Escherichia_coli']				['Escherichia']	['Enterobacteriaceae']	['Enterobacterales']	['Gammaproteobacteria']	['Proteobacteria']	['Bacteria']	['Bacteria']
1387	GlcA(a1-2)LDManHep(a1-3)[GlcA(b1-2)]DDManHep(a1-5)KdoOP(a2-6)GlcOPN(b1-6)GlcOPN	['Salinivibrio_sharmensis']				['Salinivibrio']	['Vibrionaceae']	['Vibrionales']	['Gammaproteobacteria']	['Proteobacteria']	['Bacteria']	['Bacteria']
1388	NeuNGc(a2-3)Gal(b1-3)GalNAc	['Bos_taurus', 'Oryctolagus_cuniculus', 'Sus_scrofa']	1		O	['Bos', 'Oryctolagus', 'Sus']	['Bovidae', 'Leporidae', 'Suidae']	['Artiodactyla', 'Lagomorpha']	['Mammalia']	['Chordata']	['Animalia']	['Eukarya']	WURCS=2.0/6,13,12/[a2122h-1b_1-5_2*NCC/3=O][a1122h-1b_1-5][a1122h-1a_1-5][a2112m-1a_1-5][a2112h-1b_1-5][Aad21122h-2a_2-6_5*NCC/3=O]/1-1-2-3-1-4-5-6-3-1-5-6-4/a4-b1_a6-m1_b4-c1_c3-d1_c6-i1_d2-e1_e3-f1_e4-g1_g3-h2_i2-j1_j4-k1_k3-l2	G72536JI
1389	Man(b1-4)Man(b1-2)Man(a1-6)Man(b1-4)GlcNAc(b1-4)GlcNAc	[]		Mammalia		[]	[]	[]	[]	[]	[]	[]	WURCS=2.0/7,15,14/[a2122h-1x_1-5_2*NCC/3=O][a2122h-1b_1-5_2*NCC/3=O][a1122h-1b_1-5][a1122h-1a_1-5][a2112h-1b_1-5][Aad21122h-2a_2-6_5*NCC/3=O][a1221m-1a_1-5]/1-2-3-4-2-5-6-2-5-6-4-2-5-6-7/a4-b1_a6-o1_b4-c1_c3-d1_c6-k1_d2-e1_d4-h1_e3-f1_f3-g2_h3-i1_i3-j2_k2-l1_l3-m1_m3-n2	G21219OJ
1390	LDManHep(a1-5)Kdo(a2-6)GlcOPN	[]		Bacteria		[]	[]	[]	[]	[]	[]	[]
1391	Glc(b1-5)[Gal(a1-2)][Glc(b1-3)]Galf(b1-3)Gal(a1-2)Galf(b1-3)Glc	['Lactobacillus_helveticus']				['Lactobacillus']	['Lactobacillaceae']	['Lactobacillales']	['Bacilli']	['Firmicutes']	['Bacteria']	['Bacteria']
1392	NeuNAc(a2-6)Gal(b1-4)GlcNAc(b1-2)Man(a1-3)[NeuNAc(a2-3)Gal(b1-4)GlcNAc(b1-2)[Kdn(a2-6)Gal(b1-4)GlcNAc(b1-6)]Man(a1-6)]Man(b1-4)GlcNAc(b1-4)[Fuc(a1-6)]GlcNAc	[]		Chordata		[]	[]	[]	[]	[]	[]	[]	WURCS=2.0/2,5,4/[a2112h-1b_1-5][a2122h-1b_1-5]/1-2-2-2-1/a4-b1_b4-c1_b6-d1_d4-e1	G10452FC
1393	Gal(b1-4)GlcNAc(b1-3)[Gal(b1-4)GlcNAc(b1-6)]Man(b1-4)GlcNAc(b1-4)GlcNAc	[]		Chordata		[]	[]	[]	[]	[]	[]	[]	WURCS=2.0/5,9,8/[a2122h-1x_1-5_2*NCC/3=O][a2122h-1b_1-5_2*NCC/3=O][a1122h-1b_1-5][a1122h-1a_1-5][a2112h-1b_1-5]/1-2-3-4-2-5-2-4-2/a4-b1_b4-c1_c3-d1_c6-h1_d2-e1_d4-g1_e4-f1_h2-i1	G17029IU
1394	D-RhaOFoN(a1-2)D-RhaOFoN(a1-2)D-RhaOFoN	[]		none		[]	[]	[]	[]	[]	[]	[]
1395	6dAltOAc(b1-2)6dAlt(b1-3)6dAlt(b1-2)6dAltOAc	['Yersinia_enterocolitica']				['Yersinia']	['Yersiniaceae']	['Enterobacterales']	['Gammaproteobacteria']	['Proteobacteria']	['Bacteria']	['Bacteria']
1396	GalNAc(b1-3)[NeuNAc(a2-4)]Gal(b1-4)Glc	[]		Eukarya		[]	[]	[]	[]	[]	[]	[]	WURCS=2.0/4,5,4/[a2122h-1b_1-5_2*NCC/3=O][a1122h-1b_1-5][a1122h-1a_1-5][a2112h-1b_1-5]/1-2-3-1-4/a4-b1_b3-c1_c2-d1_d4-e1	G53662KB
1397	Fuc(a1-2)Gal(a1-3)Gal(a1-4)Gal(b1-4)GlcNAc(b1-6)[Fuc(a1-2)Gal(a1-3)Gal(a1-4)Gal(b1-3)]Gal(b1-3)][Gal(a1-3)Gal(a1-4)Gal(b1-4)GlcNAc(b1-6)]GalNAc	['Rana_clamitans']			O	['Rana']	['Ranidae']	['Anura']	['Amphibia']	['Chordata']	['Animalia']	['Eukarya']
1398	GlcOP(b1-3)GlcOP(b1-3)Glc(b1-3)GalOP(b1-4)Man	['Leishmania_mexicana']				['Leishmania']	['Trypanosomatidae']	['Trypanosomatida']	['Kinetoplastida']	['Euglenozoa']	['Excavata']	['Eukarya']
1399	Gal(b1-3)GlcNAc(b1-3)[Gal(b1-4)GlcNAc(b1-6)]Gal(b1-3)[Gal(b1-4)GlcNAc(b1-6)]GalNAc	['Homo_sapiens']	0		O	['Homo']	['Hominidae']	['Primates']	['Mammalia']	['Chordata']	['Animalia']	['Eukarya']	WURCS=2.0/4,6,5/[a2112h-1x_1-5_2*NCC/3=O][a2112h-1b_1-5][a2122h-1b_1-5_2*NCC/3=O][a2112h-1b_1-5_6*OSO/3=O/3=O]/1-2-3-2-3-4/a3-b1_a6-e1_b3-c1_c4-d1_e4-f1	G81167HN
1400	Glc(a1-3)[GlcOMe(a1-4)GlcOMe(a1-4)GlcOMe(a1-4)GlcOMe(a1-4)]GlcOMe(a1-4)Glc(b1-3)[Glc(b1-4)]Glc(a1-6)Glc	[]		Actinobacteria		[]	[]	[]	[]	[]	[]	[]	WURCS=2.0/2,3,2/[a2122h-1b_1-5][a2211m-1a_1-5_4*OCC/3=O]/1-1-2/a6-b1_b4-c1	G51773AR
1401	GlcOSOEt(b1-4)IdoOSOEtA(a1-3)GlcOSOEt(b1-4)IdoOSOEtA	[]		Bacteria		[]	[]	[]	[]	[]	[]	[]
1402	NeuNAc(a2-3)Gal(b1-3)GlcNAc(b1-3)[NeuNAc(a2-6)]Gal(b1-4)Glc	[]		Chordata		[]	[]	[]	[]	[]	[]	[]	WURCS=2.0/6,14,13/[h2122h_2*NCC/3=O][a2122h-1b_1-5_2*NCC/3=O][a1122h-1b_1-5][a1122h-1a_1-5][a2112h-1b_1-5][Aad21122h-2a_2-6_5*NCC/3=O]/1-2-3-4-2-5-6-2-5-6-4-2-5-6/a4-b1_b4-c1_c3-d1_c6-k1_d2-e1_d4-h1_e4-f1_f6-g2_h3-i1_i3-j2_k2-l1_l4-m1_m6-n2	G17597KD
1403	Rha(a1-3)Gal(b1-4)[Gal(b1-3)]GalNAc(b1-4)Rha	['Actinobacillus_pleuropneumoniae']	1			['Actinobacillus']	['Pasteurellaceae']	['Pasteurellales']	['Gammaproteobacteria']	['Proteobacteria']	['Bacteria']	['Bacteria']
1404	Man(a1-4)[Man(a1-6)]Glc(a1-4)GlcNAc(b1-4)[Fuc(a1-2)]Gal(b1-3)[NeuNAc(a2-6)]GalNAc	[]		Chordata		[]	[]	[]	[]	[]	[]	[]	WURCS=2.0/3,4,3/[h12h][a2112h-1a_1-5][a2112h-1b_1-5_2*NCC/3=O]/1-2-3-3/a3-b1_b3-c1_c4-d1	G39546FJ
1405	NeuNAc(a2-3)Gal(b1-4)GlcNAc(b1-2)Man(a1-3)[GlcNAc(b1-4)][Gal(a1-3)Gal(b1-4)GlcNAc(b1-2)Man(a1-6)]Man(b1-4)GlcNAc(b1-4)GlcNAc	[]		Animalia		[]	[]	[]	[]	[]	[]	[]	WURCS=2.0/5,10,9/[a2122h-1b_1-5_2*NCC/3=O][a1122h-1b_1-5][a1122h-1a_1-5][a2112h-1b_1-5][Aad21122h-2a_2-6_5*NCC/3=O]/1-1-2-3-1-4-3-1-4-5/a4-b1_b4-c1_c3-d1_c6-g1_d2-e1_e4-f1_g2-h1_h4-i1_i3-j2	G07995VK
1406	Fuc(a1-3)[GalNAc(b1-4)]GlcNAc(b1-3)GalNAc	['Ambystoma_maculatum']			O	['Ambystoma']	['Ambystomatidae']	['Urodela']	['Amphibia']	['Chordata']	['Animalia']	['Eukarya']
1407	Fuc(a1-2)Gal(b1-4)[Fuc(a1-3)]GlcNAcOS(b1-6)[NeuNAc(a2-3)Gal(b1-3)]GalNAc	['Homo_sapiens']	0		O	['Homo']	['Hominidae']	['Primates']	['Mammalia']	['Chordata']	['Animalia']	['Eukarya']
1408	GalOS(b1-3)GalNAc(b1-3)Gal(a1-3)Gal(b1-4)Glc	[]		Bacteria		[]	[]	[]	[]	[]	[]	[]	WURCS=2.0/2,6,5/[a1122h-1a_1-5][a1122h-1b_1-5]/1-2-1-2-2-1/a3-b1_a6-d1_b2-c1_d3-e1_d6-f1	G35186RY
1409	NeuNAc(a2-3)Gal(b1-4)GlcNAc(b1-2)Man(a1-3)[Gal(b1-4)GlcNAc(b1-2)Man(a1-6)]Man(b1-4)GlcNAc(b1-4)[Fuc(a1-6)]GlcNAc	['Homo_sapiens', 'Mus_musculus']	0		N	['Homo', 'Mus']	['Hominidae', 'Muridae']	['Primates', 'Rodentia']	['Mammalia']	['Chordata']	['Animalia']	['Eukarya']	WURCS=2.0/7,11,10/[h2122h_2*NCC/3=O][a2122h-1b_1-5_2*NCC/3=O][a1122h-1b_1-5][a1122h-1a_1-5][a2112h-1b_1-5][Aad21122h-2a_2-6_5*NCC/3=O][a1221m-1a_1-5]/1-2-3-4-2-5-6-4-2-5-7/a4-b1_a6-k1_b4-c1_c3-d1_c6-h1_d2-e1_e4-f1_f3-g2_h2-i1_i4-j1	G69996RR
1410	D-Rha(a1-3)[Yer(b1-2)]D-Rha(b1-3)D-Rha(a1-2)D-Rha	['Yersinia_frederiksenii']				['Yersinia']	['Yersiniaceae']	['Enterobacterales']	['Gammaproteobacteria']	['Proteobacteria']	['Bacteria']	['Bacteria']
1411	GlcNAc(a1-4)GalOAc(b1-6)Galf(b1-3)GalNAc(b1-4)GlcNAc	['Escherichia_albertii']				['Escherichia']	['Enterobacteriaceae']	['Enterobacterales']	['Gammaproteobacteria']	['Proteobacteria']	['Bacteria']	['Bacteria']
1412	Galf(b1-6)Galf(b1-5)Galf(b1-4)Rha(a1-3)GlcNAc	[]		Bacteria		[]	[]	[]	[]	[]	[]	[]	WURCS=2.0/4,6,5/[a2112h-1x_1-5_2*NCC/3=O][a2112h-1x_1-5][a1221m-1x_1-5][a2122h-1x_1-5_2*NCC/3=O]/1-2-3-4-2-3/a3-b1_a6-d1_b2-c1_d3-e1_e2-f1	G38315QR
1413	D-Rha(a1-2)ManCMe(a1-3)Rha	[]		Bacteria		[]	[]	[]	[]	[]	[]	[]
1414	GalNAc(a1-4)GlcA(b1-3)GalNAc	['Escherichia_coli']				['Escherichia']	['Enterobacteriaceae']	['Enterobacterales']	['Gammaproteobacteria']	['Proteobacteria']	['Bacteria']	['Bacteria']
1415	Man(b1-2)Man(b1-2)ManOP(a1-6)Man	['Candida_albicans']				['Candida']	['Saccharomycetaceae']	['Saccharomycetales']	['Saccharomycetes']	['Ascomycota']	['Fungi']	['Eukarya']
1416	Gal(b1-3)[GlcNAc(b1-3)[Fuc(a1-4)]GlcNAc(b1-6)]GalNAc	[]		Chordata		[]	[]	[]	[]	[]	[]	[]	WURCS=2.0/6,14,13/[a2122h-1b_1-5_2*NCC/3=O][a1122h-1b_1-5][a1122h-1a_1-5][a2112h-1b_1-5][Aad21122h-2a_2-6_5*NCC/3=O][a1221m-1a_1-5]/1-1-2-3-1-4-1-4-5-3-1-4-5-6/a4-b1_a6-n1_b4-c1_c3-d1_c6-j1_d2-e1_d4-g1_e4-f1_g4-h1_h6-i2_j2-k1_k4-l1_l6-m2	G47280HM
1417	NeuNAc(a2-3)GalNAc(b1-4)Gal(b1-4)Glc	[]		Bacteria		[]	[]	[]	[]	[]	[]	[]	WURCS=2.0/3,4,3/[a2112h-1b_1-5][a2211m-1a_1-5][a2211m-1b_1-5]/1-2-3-2/a3-b1_b2-c1_c3-d1	G53433KR
1418	NeuNAc(a2-6)GalNAc(b1-4)GlcNAc(b1-2)Man(a1-3)[GlcNAc(b1-4)][NeuNAc(a2-3)Gal(b1-4)GlcNAc(b1-2)Man(a1-6)]Man(b1-4)GlcNAc(b1-4)GlcNAc	[]		Chordata		[]	[]	[]	[]	[]	[]	[]	WURCS=2.0/4,4,3/[a1221m-1a_1-5][a2122A-1b_1-5][a2122h-1a_1-5][a2112h-1b_1-5]/1-2-3-4/a4-b1_b4-c1_c4-d1	G21143DS
1419	Man(a1-2)[Man(a1-6)]Man(a1-3)[Man(a1-2)Man(a1-6)]Man	[]		Mammalia		[]	[]	[]	[]	[]	[]	[]	WURCS=2.0/3,5,4/[a2122h-1x_1-5][a2122h-1a_1-5][a2122h-1a_1-5_3-6]/1-2-2-2-3/a4-b1_b4-c1_c4-d1_d4-e1	G14673LL
1420	Gal(b1-3)[Fuc(a1-4)]GlcNAc(b1-3)Gal(b1-4)GlcNAc	[]		Chordata		[]	[]	[]	[]	[]	[]	[]	WURCS=2.0/3,3,2/[a2122h-1a_1-5_2*NCC/3=O][a1221m-1a_1-5][a2122h-1b_1-5_2*NCC/3=O]/1-2-3/a3-b1_a4-c1	G61260NT
1421	Gal(b1-4)[GlcNAc(b1-6)]GalNAc	[]		Animalia		[]	[]	[]	[]	[]	[]	[]	WURCS=2.0/5,12,11/[a2122h-1b_1-5_2*NCC/3=O][a1122h-1b_1-5][a1122h-1a_1-5][a2112h-1b_1-5][Aad21122h-2a_2-6_5*NCC/3=O]/1-1-2-3-1-4-5-5-3-1-4-5/a4-b1_b4-c1_c3-d1_c6-i1_d2-e1_e3-f1_e6-h2_f3-g2_i2-j1_j4-k1_k6-l2	G29130SY
1422	Man(a1-5)Kdo(a2-4)Kdo	['Escherichia_coli', 'Rhizobium_leguminosarum']				['Escherichia', 'Rhizobium']	['Enterobacteriaceae', 'Rhizobiaceae']	['Enterobacterales', 'Rhizobiales']	['Alphaproteobacteria', 'Gammaproteobacteria']	['Proteobacteria']	['Bacteria']	['Bacteria']	WURCS=2.0/3,3,2/[a2122m-1x_1-5][a2122m-1b_1-5_4*NCC/3=O][a2122m-1b_1-5]/1-2-3/a2-b1_a4-c1	G65945QD
1423	Man(a1-6)Man(a1-6)Man(b1-4)GlcNAc(a1-4)GlcNAc	[]		Animalia		[]	[]	[]	[]	[]	[]	[]	WURCS=2.0/7,19,18/[a2122h-1b_1-5_2*NCC/3=O][a1122h-1b_1-5][a1122h-1a_1-5][a2112h-1b_1-5][Aad21122h-2a_2-6][Aad21122h-2a_2-6_5*NCC/3=O][a1221m-1a_1-5]/1-1-2-3-1-4-5-3-1-4-1-4-5-1-4-1-4-6-7/a4-b1_a6-s1_b4-c1_c3-d1_c6-h1_d2-e1_e4-f1_f3-g2_h2-i1_h6-n1_i4-j1_j3-k1_k4-l1_l3-m2_n4-o1_o3-p1_p4-q1_q3-r2	G55143RH
1424	Man(b1-3)Glc(a1-4)D-Rha-ol	['Pseudomonas_marginalis']				['Pseudomonas']	['Pseudomonadaceae']	['Pseudomonadales']	['Gammaproteobacteria']	['Proteobacteria']	['Bacteria']	['Bacteria']
1425	Rha(a1-2)Rha(a1-2)Rha(a1-2)Rha(a1-3)Rha(a1-3)Man(a1-5)[GlcN(b1-2)Gal(b1-4)[Gal(b1-8)]Kdo(a2-4)]Kdo	['Agrobacterium_tumefaciens']				['Agrobacterium']	['Rhizobiaceae']	['Rhizobiales']	['Alphaproteobacteria']	['Proteobacteria']	['Bacteria']	['Bacteria']
1426	Gal(b1-3)GlcNAc(b1-3)Gal(b1-4)GalNAc	[]		Chordata		[]	[]	[]	[]	[]	[]	[]	WURCS=2.0/5,6,5/[h2112h_2*NCC/3=O][a2112h-1b_1-5][a1221m-1a_1-5][a2122h-1x_1-5_2*NCC/3=O][a2112h-1x_1-5_2*NCC/3=O]/1-2-3-4-2-5/a3-b1_a6-d1_b2-c1_d4-e1_e4-f1	G67878YZ
1427	NeuNGc(a2-3)Gal(b1-3)[NeuNGc(a2-6)]GalNAc	['Bos_taurus', 'Mus_musculus', 'Oryctolagus_cuniculus', 'Sus_scrofa']			O	['Bos', 'Mus', 'Oryctolagus', 'Sus']	['Bovidae', 'Leporidae', 'Muridae', 'Suidae']	['Artiodactyla', 'Lagomorpha', 'Rodentia']	['Mammalia']	['Chordata']	['Animalia']	['Eukarya']	WURCS=2.0/3,4,3/[a2112h-1a_1-5_2*NCC/3=O][a2112h-1b_1-5][Aad21122h-2a_2-6_5*NCCO/3=O]/1-2-3-3/a3-b1_a6-d2_b3-c2	G85079IJ
1428	Gal(b1-4)GlcNAc(b1-4)[GlcNAc(b1-2)][GlcNAc(b1-6)]Man(a1-6)[GlcNAc(b1-2)[GlcNAc(b1-4)]Man(a1-3)][GlcNAc(b1-4)]Man(b1-4)GlcNAc(b1-4)GlcNAc	['Gallus_gallus']			free	['Gallus']	['Phasianidae']	['Galliformes']	['Aves']	['Chordata']	['Animalia']	['Eukarya']
1429	GlcNAc(b1-2)Man(a1-3)[Man(a1-6)Man(a1-6)]Man(b1-4)GlcNAc(b1-4)GlcNAc	['Bos_taurus', 'Homo_sapiens']	0		N	['Bos', 'Homo']	['Bovidae', 'Hominidae']	['Artiodactyla', 'Primates']	['Mammalia']	['Chordata']	['Animalia']	['Eukarya']	WURCS=2.0/5,7,6/[a2122h-1x_1-5_2*NCC/3=O][a2122h-1b_1-5_2*NCC/3=O][a1122h-1b_1-5][a1122h-1a_1-5][a2112h-1b_1-5]/1-2-3-4-2-5-4/a4-b1_b4-c1_c3-d1_c6-g1_d2-e1_e3-f1	G60692DB
1430	NeuNAcOAc(a2-8)NeuNAc(a2-3)[NeuNAcOAc(a2-8)NeuNAc(a2-3)Gal(b1-3)GalNAc(b1-4)]Gal(b1-4)Glc	[]		Bacteria		[]	[]	[]	[]	[]	[]	[]
1431	FucNAc(a1-3)[Glc(a1-6)]GlcNAc(a1-2)Rha(a1-6)Glc(a1-3)FucNAc	['Escherichia_coli']				['Escherichia']	['Enterobacteriaceae']	['Enterobacterales']	['Gammaproteobacteria']	['Proteobacteria']	['Bacteria']	['Bacteria']
1432	[D-FucNAc(a1-2)]D-Rha(b1-3)D-Rha(b1-3)D-Rha	['Xanthomonas_campestris']				['Xanthomonas']	['Xanthomonadaceae']	['Xanthomonadales']	['Gammaproteobacteria']	['Proteobacteria']	['Bacteria']	['Bacteria']
1433	Glc(b1-6)GlcOAcOPGro(a1-4)Gal(a1-3)GalOAc(b1-4)Glc	['Streptococcus_pneumoniae']				['Streptococcus']	['Streptococcaceae']	['Lactobacillales']	['Bacilli']	['Firmicutes']	['Bacteria']	['Bacteria']
1434	Neu(a2-3)Gal(b1-4)Glc	[]		Bacteria		[]	[]	[]	[]	[]	[]	[]	WURCS=2.0/3,3,2/[a2122h-1b_1-5][a2112h-1b_1-5][Aad21122h-2a_2-6_5*N]/1-2-3/a4-b1_b3-c2	G31135WM
1435	Gal(b1-3)[Fuc(a1-4)]GlcNAc(b1-3)Gal(b1-4)Glc	['Helicobacter_pylori']				['Helicobacter']	['Helicobacteraceae']	['Campylobacterales']	['Epsilonproteobacteria']	['Proteobacteria']	['Bacteria']	['Bacteria']	WURCS=2.0/2,4,3/[a2122h-1a_1-5][ha122h-2b_2-5]/1-2-2-2/a1-b2_b6-c2_c6-d2	G99966EK
1436	ManNAc(a1-4)GalNAc(b1-3)QuiNAcN(a1-4)GalNAcOP(a1-6)ManNAc	['Clostridium_symbiosum']				['Clostridium']	['Clostridiaceae']	['Clostridiales']	['Clostridia']	['Firmicutes']	['Bacteria']	['Bacteria']
1437	Gal(b1-4)GlcNAc(b1-2)[Gal(b1-4)GlcNAc(b1-3)Gal(b1-4)GlcNAc(b1-4)]Man(a1-3)[Gal(b1-4)GlcNAc(b1-2)[Gal(b1-4)GlcNAc(b1-3)Gal(b1-4)GlcNAc(b1-6)]Man(a1-6)]Man(b1-4)Glc	[]		Chordata		[]	[]	[]	[]	[]	[]	[]	WURCS=2.0/6,14,13/[a2122h-1b_1-5][a2112h-1b_1-5][a2122h-1b_1-5_2*NCC/3=O][a1221m-1a_1-5][a2112h-1a_1-5_2*NCC/3=O][a2112h-1b_1-5_2*NCC/3=O]/1-2-3-2-3-2-3-2-4-5-6-2-4-5/a4-b1_b3-c1_c4-d1_d3-e1_d6-k1_e4-f1_f3-g1_g4-h1_h2-i1_h3-j1_k4-l1_l2-m1_l3-n1	G19675BE
1438	QuiNAc(b1-4)[QuiNAc(a1-2)]QuiNAc(b1-4)QuiNAc	['Vibrio_anguillarum']	1			['Vibrio']	['Vibrionaceae']	['Vibrionales']	['Gammaproteobacteria']	['Proteobacteria']	['Bacteria']	['Bacteria']
1439	NeuNGc(a2-6)Gal(b1-4)GlcNAc(b1-2)Man(a1-3)[GlcNAc(b1-4)][NeuNGc(a2-3)Gal(b1-4)GlcNAc(b1-2)Man(a1-6)]Man(b1-4)GlcNAc(b1-4)GlcNAc	[]		Chordata		[]	[]	[]	[]	[]	[]	[]	WURCS=2.0/2,4,3/[a2122h-1a_1-5_2*NCC/3=O][a1122h-1a_1-5]/1-1-2-2/a4-b1_b4-c1_c6-d1	G02541EM
1440	GlcNAc(a1-4)GlcA(b1-4)GlcNAc(a1-4)GlcA(b1-4)GlcNS(a1-4)GlcA(b1-4)GlcNS(a1-4)GlcA(b1-4)2,5-Anhydro-Man	[]		Bacteria		[]	[]	[]	[]	[]	[]	[]	WURCS=2.0/4,9,8/[a2122h-1b_1-5_2*NCC/3=O][a1221m-1a_1-5][a2112h-1b_1-5][a2122h-1a_1-5_2*NCC/3=O]/1-2-3-1-2-3-1-3-4/a3-b1_a4-c1_c3-d1_d3-e1_d4-f1_f3-g1_g4-h1_h4-i1	G69804WT
1441	Gal(b1-2)LDManHep(a1-2)[Gal(b1-4)Glc(b1-4)Glc(a1-3)]LDManHep(a1-3)[Glc(b1-4)]LDManHep(a1-5)Kdo(a2-6)GlcN(b1-6)GlcN	[]		Bacteria		[]	[]	[]	[]	[]	[]	[]	WURCS=2.0/4,6,5/[h2122h_2*NCC/3=O][a1122h-1b_1-5][a1122h-1a_1-5][a2122h-1b_1-5_2*NCC/3=O]/1-2-3-4-3-4/a4-b1_b3-c1_b6-e1_c2-d1_e2-f1	G34465ZP
1442	Man(a1-2)Man(a1-2)[Man(a1-2)Man(a1-6)]Man(a1-3)[Man(a1-2)Man(a1-3)Man(a1-6)]Man(b1-4)GlcNAc(b1-4)GlcNAc	['Schizosaccharomyces_pombe']				['Schizosaccharomyces']	['Schizosaccharomycetaceae']	['Schizosaccharomycetales']	['Schizosaccharomycetes']	['Ascomycota']	['Fungi']	['Eukarya']
1443	GlcNAc(b1-2)Man(a1-3)[NeuNAc(a2-3)Gal(b1-3)GlcNAc(b1-2)Man(a1-6)]Man(b1-4)GlcNAc(b1-4)[Fuc(a1-6)]GlcNAc	[]		Chordata		[]	[]	[]	[]	[]	[]	[]	WURCS=2.0/3,3,2/[a2122h-1b_1-5_2*NCC/3=O_4*OC_6*OC][a2112h-1b_1-5][Aad21122h-2a_2-6_5*NCC/3=O]/1-2-3/a3-b1_b3-c2	G04779YE
1444	GlcNAc(b1-3)Gal(b1-4)GlcNAc(b1-3)[Gal(b1-4)GlcNAc(b1-6)]Gal	[]		Chordata		[]	[]	[]	[]	[]	[]	[]	WURCS=2.0/6,11,10/[a2122h-1x_1-5_2*NCC/3=O][a2122h-1b_1-5_2*NCC/3=O][a1122h-1b_1-5][a1122h-1a_1-5][a2112h-1b_1-5][a1221m-1a_1-5]/1-2-3-2-4-2-5-4-2-5-6/a4-b1_a6-k1_b4-c1_c2-d1_c3-e1_c6-h1_e2-f1_f4-g1_h2-i1_i4-j1	G96861IW
1445	Man(a1-2)[Glc(a1-3)]Man(a1-2)Man(a1-2)Man(b1-3)GlcNAc(a1-6)Man	['Escherichia_coli']				['Escherichia']	['Enterobacteriaceae']	['Enterobacterales']	['Gammaproteobacteria']	['Proteobacteria']	['Bacteria']	['Bacteria']
1446	Gal(b1-4)GlcNAc(b1-4)Man(a1-3)[Gal(b1-4)GlcNAc(b1-2)Man(a1-6)]Man(b1-4)GlcNAc(b1-4)[Fuc(a1-6)]GlcNAc	[]		Chordata		[]	[]	[]	[]	[]	[]	[]	WURCS=2.0/3,3,2/[a1122h-1x_1-5][a2122h-1b_1-5][a2d12m-1a_1-5]/1-2-3/a2-b1_a3-c1	G56034QV
1447	Glc(a1-4)GlcA(b1-3)GlcNAc(a1-3)Rha	['Enterobacter_cloacae', 'Enterobacter_sp']				['Enterobacter']	['Enterobacteriaceae']	['Enterobacterales']	['Gammaproteobacteria']	['Proteobacteria']	['Bacteria']	['Bacteria']
1448	Kdo(a2-4)[GlcNAc(a1-2)Glc(a1-2)Glc(a1-3)[Gal(a1-6)]Glc(a1-3)[LDManHep(a1-7)]LDManHepOP(a1-3)LDManHepOP(a1-5)]Kdo(a2-6)GlcOPN(b1-6)GlcN	[]		Bacteria		[]	[]	[]	[]	[]	[]	[]
1449	Man(b1-2)Man(b1-2)Man(a1-2)Man	['Citeromyces_matritensis', 'Komagataella_pastoris']				['Citeromyces', 'Komagataella']	['Saccharomycetaceae']	['Saccharomycetales']	['Saccharomycetes']	['Ascomycota']	['Fungi']	['Eukarya']	WURCS=2.0/5,11,10/[a2122h-1x_1-5_2*NCC/3=O][a2122h-1b_1-5_2*NCC/3=O][a1122h-1b_1-5][a1122h-1a_1-5][a1221m-1a_1-5]/1-2-3-4-2-2-2-4-2-2-5/a4-b1_a6-k1_b4-c1_c3-d1_c4-g1_c6-h1_d2-e1_d4-f1_h2-i1_h6-j1	G91827TX
1450	NeuNAc(a2-6)Gal(b1-4)GlcNAc(b1-2)[Gal(b1-4)GlcNAc(b1-4)]Man(a1-3)[GlcNAc(b1-4)][NeuNAc(a2-3)Gal(b1-4)GlcNAc(b1-2)Man(a1-6)]Man(b1-4)GlcNAc(b1-4)GlcNAc	[]		Chordata		[]	[]	[]	[]	[]	[]	[]	WURCS=2.0/2,3,2/[a2112h-1x_1-5][a2112h-1b_1-5]/1-2-2/a3-b1_b6-c1	G84880VC
1451	6dTal(a1-3)6dTal(a1-2)Rha	['Mesorhizobium_huakuii']				['Mesorhizobium']	['Phyllobacteriaceae']	['Rhizobiales']	['Alphaproteobacteria']	['Proteobacteria']	['Bacteria']	['Bacteria']
1452	Man(a1-2)D-RhaOMe(a1-3)D-Rha(a1-2)Man	['Burkholderia_multivorans']				['Burkholderia']	['Burkholderiaceae']	['Burkholderiales']	['Betaproteobacteria']	['Proteobacteria']	['Bacteria']	['Bacteria']
1453	Man(b1-4)Man(b1-4)GlcA(a1-2)[Gal(b1-4)]GlcA	['Lipomyces_starkeyi']				['Lipomyces']	['Dipodascaceae']	['Saccharomycetales']	['Saccharomycetes']	['Ascomycota']	['Fungi']	['Eukarya']	WURCS=2.0/2,2,1/[a2211m-1x_1-5][a212h-1b_1-5]/1-2/a3-b1	G43376FG
1454	NeuNAc(a2-6)Gal(b1-4)GlcNAc(b1-2)Man(a1-6)Man(b1-4)GlcNAc(b1-4)GlcNAc	[]		Chordata		[]	[]	[]	[]	[]	[]	[]	WURCS=2.0/4,7,6/[a2112h-1x_1-5][a2122h-1b_1-5_2*NCC/3=O][a2112h-1b_1-5][Aad21122h-2a_2-6_5*NCC/3=O]/1-2-3-4-2-3-4/a2-b1_a4-e1_b4-c1_c6-d2_e4-f1_f6-g2	G18920FS
1455	Fuc(a1-2)Gal(b1-3)GlcNAc(b1-3)[GlcNAc(b1-6)]Gal(b1-4)GlcNAc(b1-3)[NeuNAc(a2-6)]Gal(b1-3)[Fuc(a1-2)Gal(b1-4)GlcNAc(b1-6)]GalNAc	['Sus_scrofa']			O	['Sus']	['Suidae']	['Artiodactyla']	['Mammalia']	['Chordata']	['Animalia']	['Eukarya']	WURCS=2.0/2,3,2/[a2112h-1x_1-5][a2112h-1b_1-5]/1-2-2/a6-b1_b6-c1	G54676HM
1456	LDManHep(a1-2)DDManHep(a1-2)GalA(a1-3)[LDManHep(a1-7)]LDManHep(a1-3)[Glc(b1-4)]LDManHep(a1-5)[Kdo(a2-4)]Kdo(a2-6)[AraOPN(b1-4)]GlcN(b1-6)[AraOPN(b1-1)]GlcN	['Serratia_marcescens']				['Serratia']	['Yersiniaceae']	['Enterobacterales']	['Gammaproteobacteria']	['Proteobacteria']	['Bacteria']	['Bacteria']
1457	Man(a1-6)[Xyl(b1-2)]Man(b1-4)GlcNAc(b1-4)[Fuc(a1-3)]GlcNAcN	['Ananas_comosus']				['Ananas']	['Bromeliaceae']	['Poales']	['Monocotyledons ']	['Angiosperms']	['Plantae']	['Eukarya']
1458	Gal(b1-3)[Fuc(a1-2)]Gal(b1-3)GalNAc(b1-4)Gal(b1-4)Glc	[]		Bacteria		[]	[]	[]	[]	[]	[]	[]	WURCS=2.0/5,5,4/[a2112h-1x_1-5_2*NCC/3=O][a2112h-1a_1-5][a2112h-1b_1-5_2*NCC/3=O][a2112h-1b_1-5][a1221m-1a_1-5]/1-2-3-4-5/a3-b1_b4-c1_c3-d1_d2-e1	G14306HI
1459	Gal(b1-3)GlcNAc(b1-4)QuiNAcNAlaAc(b1-4)GalAAla(a1-2)Ribf(b1-4)Gal	['Proteus_penneri']				['Proteus']	['Morganellaceae']	['Enterobacterales']	['Gammaproteobacteria']	['Proteobacteria']	['Bacteria']	['Bacteria']
1460	Gal(b1-4)GlcNAc(b1-3)[Gal(b1-4)GlcNAc(b1-6)]Man(a1-5)Man	[]		Eukarya		[]	[]	[]	[]	[]	[]	[]	WURCS=2.0/3,12,11/[a2122h-1x_1-5][a2122h-1b_1-5][a212h-1a_1-5]/1-2-2-2-2-2-2-3-3-3-3-3/a4-b1_b4-c1_b6-l1_c4-d1_c6-k1_d4-e1_d6-j1_e4-f1_f4-g1_f6-i1_g6-h1	G72225BY
1461	Man(a1-4)Man(a1-4)Man(a1-4)Man(a1-4)Man	[]		Angiosperms		[]	[]	[]	[]	[]	[]	[]
1462	GalNAcOS(b1-4)GlcNAc(b1-2)Man(a1-3)[GalNAc(b1-4)GlcNAc(b1-2)Man(a1-6)]Man(b1-4)GlcNAc(b1-4)[Fuc(a1-6)]GlcNAc	['Sus_scrofa']			N	['Sus']	['Suidae']	['Artiodactyla']	['Mammalia']	['Chordata']	['Animalia']	['Eukarya']	WURCS=2.0/5,5,4/[a1122h-1x_1-5][a1122h-1b_1-5][a2122A-1b_1-5][a2122h-1b_1-5][a2112h-1b_1-5_3-4*OC^XO*/3CO/6=O/3C]/1-2-3-4-5/a4-b1_b3-c1_b4-d1_b6-e1	G70704GF
1463	Gal(b1-4)DDManHep(a1-6)Glc(b1-4)[LDManHep(a1-2)LDManHep(a1-3)][Glc(a1-6)]LDManHep(a1-5)Kdo	['Actinobacillus_pleuropneumoniae']				['Actinobacillus']	['Pasteurellaceae']	['Pasteurellales']	['Gammaproteobacteria']	['Proteobacteria']	['Bacteria']	['Bacteria']
1464	Man(a1-3)[Man(a1-3)[Man(a1-6)]Man(a1-6)]Man(b1-4)GlcNAc	[]		Mammalia		[]	[]	[]	[]	[]	[]	[]	WURCS=2.0/4,5,4/[a2122h-1b_1-5][a212h-1b_1-5][a2122m-1b_1-5][a2112m-1b_1-5]/1-2-3-2-4/a3-b1_b2-c1_b4-d1_d2-e1	G29711ZX
1465	Man(b1-2)Man(a1-3)[Man(a1-2)Man(a1-3)[Man(a1-2)Man(a1-6)]Man(a1-6)]Man(b1-4)GlcNAc(b1-4)GlcNAc	[]		Mammalia		[]	[]	[]	[]	[]	[]	[]	WURCS=2.0/7,20,19/[a2122h-1x_1-5_2*NCC/3=O][a2122h-1b_1-5_2*NCC/3=O][a1122h-1b_1-5][a1122h-1a_1-5][a2112h-1b_1-5][Aad21122h-2a_2-6_5*NCC/3=O][a2112h-1a_1-5]/1-2-3-4-2-5-6-2-5-7-4-2-5-7-2-5-7-2-5-7/a4-b1_b4-c1_c3-d1_c6-k1_d2-e1_d4-h1_e4-f1_f6-g2_h4-i1_i4-j1_k2-l1_k4-o1_k6-r1_l4-m1_m4-n1_o4-p1_p4-q1_r4-s1_s4-t1	G34105KC
1466	GlcA(b1-3)Gal(b1-3)[Fuc(a1-2)]Gal(b1-3)[GlcNAc(b1-6)]GalNAc	['Pelophylax_ridibundus', 'Rana_arvalis']			O	['Pelophylax', 'Rana']	['Ranidae']	['Anura']	['Amphibia']	['Chordata']	['Animalia']	['Eukarya']	WURCS=2.0/11,16,15/[Aad1122h-2a_2-6][Aad1122h-2a_2-6_7*OP^XOCCN/3O/3=O][a11221h-1a_1-5_4*OP^XOP^XOCCN/5O/5=O/3O/3=O][a11221h-1a_1-5_4*OPO/3O/3=O][a2122h-1a_1-5][a2112h-1a_1-5][a2122h-1a_1-5_2*NCC/3=O][a2211m-1b_1-5][a1122h-1a_1-5][a2d12m-1a_1-5_2*OCC/3=O][a11221h-1a_1-5]/1-2-1-3-4-5-6-5-7-6-8-9-10-5-6-11/a4-b2_a5-d1_b4-c2_d3-e1_e3-f1_e7-p1_f3-g1_f6-o1_g2-h1_h2-i1_h4-j1_j3-k1_j4-n1_k4-l1_l3-m1	G22593GQ
1467	Glc(b1-2)Glc(b1-4)Ara	['Symphytum_officinale']				['Symphytum']	['Boraginaceae']	['Boraginales']	['Dicotyledons']	['Angiosperms']	['Plantae']	['Eukarya']	WURCS=2.0/2,3,2/[a2112h-1b_1-5][a1221m-1a_1-5]/1-2-1/a2-b1_a3-c1	G00067MO
1468	Ribf(b1-2)RibOP-ol(3-5)Ribf	['Escherichia_coli']				['Escherichia']	['Enterobacteriaceae']	['Enterobacterales']	['Gammaproteobacteria']	['Proteobacteria']	['Bacteria']	['Bacteria']
1469	Kdo(a2-4)[L-ThrHexAN4en(b1-4)Kdo(a2-5)]Kdo(a2-6)GlcOPN(b1-6)GlcN	[]		Bacteria		[]	[]	[]	[]	[]	[]	[]
1470	NeuNAc(a2-3)Gal(b1-4)GlcNAc(b1-3)Gal	['Haemophilus_influenzae']				['Haemophilus']	['Pasteurellaceae']	['Pasteurellales']	['Gammaproteobacteria']	['Proteobacteria']	['Bacteria']	['Bacteria']	WURCS=2.0/4,4,3/[a2112h-1a_1-5][a2122h-1b_1-5_2*NCC/3=O][a2112h-1b_1-5][Aad21122h-2a_2-6_5*NCC/3=O]/1-2-3-4/a3-b1_b4-c1_c3-d2	G83010IY
1471	NeuNAc(a2-6)Gal(b1-4)GlcNAcOS(b1-2)Man(a1-3)[NeuNAc(a2-6)Gal(b1-4)GlcNAc(b1-2)Man(a1-6)]Man(b1-4)GlcNAc(b1-4)[Fuc(a1-6)]GlcNAc	['Sus_scrofa']			N	['Sus']	['Suidae']	['Artiodactyla']	['Mammalia']	['Chordata']	['Animalia']	['Eukarya']	WURCS=2.0/4,6,5/[a2122h-1b_1-5][a2112h-1b_1-5][a2112h-1b_1-5_2*NCC/3=O][Aad21122h-2a_2-6_5*NCC/3=O]/1-2-3-2-4-4/a4-b1_b4-c1_c3-d1_c6-e2_e8-f2	G41704PA
1472	GlcOSA(b1-3)Gal(b1-4)GlcNAc(b1-2)Man(a1-6)[GlcNAc(b1-2)Man(a1-3)][GlcNAc(b1-4)]Man(b1-4)GlcNAc(b1-4)[Fuc(a1-6)]GlcNAc	['Bos_taurus']			N	['Bos']	['Bovidae']	['Artiodactyla']	['Mammalia']	['Chordata']	['Animalia']	['Eukarya']
1473	GlcA(b1-6)Glc(a1-4)[GlcN(b1-3)]Gal(b1-4)Glc(b1-4)GlcA	['Lactobacillus_acidophilus']				['Lactobacillus']	['Lactobacillaceae']	['Lactobacillales']	['Bacilli']	['Firmicutes']	['Bacteria']	['Bacteria']
1474	Kdn(a2-6)Gal(b1-4)GlcNAc(b1-2)Man(a1-3)[GlcNAc(b1-4)][Gal(b1-4)GlcNAc(b1-2)Man(a1-6)]Man(b1-4)GlcNAc(b1-4)[Fuc(a1-6)]GlcNAc	[]		Chordata		[]	[]	[]	[]	[]	[]	[]	WURCS=2.0/2,12,11/[a2122h-1x_1-5][a2122h-1a_1-5]/1-2-2-2-2-2-2-2-2-2-2-2/a3-b1_b4-c1_c4-d1_d3-e1_e4-f1_f4-g1_g4-h1_h3-i1_i4-j1_j4-k1_k3-l1	G48308UI
1475	Xyl(a1-6)Glc(b1-4)[Gal(b1-2)Xyl(a1-6)]Glc(b1-4)[Gal(b1-2)Xyl(a1-6)]Glc(b1-4)Glc(b1-4)[Xyl(a1-6)]Glc(b1-4)[Xyl(a1-6)]Glc(b1-4)[Xyl(a1-6)]Glc(b1-4)Glc	['Tamarindus_indica']				['Tamarindus']	['Fabaceae']	['Fabales']	['Dicotyledons']	['Angiosperms']	['Plantae']	['Eukarya']
1476	Gal(b1-4)GlcNAc(b1-2)Man(a1-3)[NeuNAc(a2-3)Gal(b1-4)GlcNAc(b1-2)[NeuNAc(a2-3)Gal(b1-4)GlcNAc(b1-6)]Man(a1-6)]Man(b1-4)GlcNAc(b1-4)[Fuc(a1-6)]GlcNAc	[]		Chordata		[]	[]	[]	[]	[]	[]	[]	WURCS=2.0/1,5,4/[a2122h-1a_1-5]/1-1-1-1-1/a6-b1_b6-c1_c6-d1_d6-e1	G09161MH
1477	GalA(b1-2)Rha(b1-4)GalA(b1-2)Rha	[]		Angiosperms		[]	[]	[]	[]	[]	[]	[]	WURCS=2.0/4,6,5/[h2112h_2*NCC/3=O][a2122h-1b_1-5_2*NCC/3=O][a2112h-1b_1-5][a1221m-1a_1-5]/1-2-3-2-4-3/a3-b1_a6-d1_b4-c1_d3-e1_d4-f1	G88366YR
1478	Araf(a1-3)[Araf(a1-3)[Xyl(b1-4)Xyl(b1-4)]Xyl(b1-4)Xyl(b1-4)]Xyl(b1-4)Xyl(b1-4)Xyl	[]		Angiosperms		[]	[]	[]	[]	[]	[]	[]	WURCS=2.0/3,3,2/[a2112h-1b_1-5][a2112h-1a_1-5][a2122h-1b_1-5_2*NCC/3=O]/1-2-3/a4-b1_b3-c1	G97355ED
1479	GalA(a1-4)[GalA(a1-3)[Man(a1-3)Man(a1-3)Glc(a1-4)]Glc(a1-5)]Kdo	[]		Bacteria		[]	[]	[]	[]	[]	[]	[]	WURCS=2.0/2,2,1/[Aad1122h-2x_2-6][a1122h-1a_1-5]/1-2/a4-b1	G90677WR
1480	Rha(a1-3)[Glc(a1-4)]Rha(a1-3)GlcNAc(b1-2)Rha(a1-2)Rha(a1-3)[Glc(a1-4)]Rha	[]		Bacteria		[]	[]	[]	[]	[]	[]	[]	WURCS=2.0/3,3,2/[a2112h-1x_1-5_2*NCC/3=O][a2112h-1b_1-5][a2112h-1b_1-5_3*OSO/3=O/3=O]/1-2-3/a3-b1_b4-c1	G89932QR
1481	[GlcAOLac(b1-6)]Glc(b1-4)Gal(a1-4)Glc(b1-4)[Ribf(a1-3)]Xyl(b1-4)Glc	['Nostoc_commune']				['Nostoc']	['Nostocaceae']	['Nostocales']	['Cyanophyceae']	['Cyanobacteria']	['Bacteria']	['Bacteria']
1482	GalNAc(a1-3)GlcNAc(a1-3)GalA	[]		Bacteria		[]	[]	[]	[]	[]	[]	[]	WURCS=2.0/3,4,3/[a2122h-1b_1-5_2*NCC/3=O][a2122h-1a_1-5_2*NCC/3=O][a1122h-1b_1-5]/1-2-3-3/a4-b1_b4-c1_c4-d1	G18259WY
1483	GlcA(b1-3)Gal(b1-3)GalNAc(a1-4)GalNAc(b1-4)GlcNAc(b1-2)ManOS(a1-3)[GlcA(b1-3)Gal(b1-3)GlcNAc(b1-2)Man(a1-6)]Man(b1-4)GlcNAc(b1-4)GlcNAc	['Trichoplusia_ni']				['Trichoplusia']	['Noctuidae']	['Lepidoptera']	['Insecta']	['Arthropoda']	['Animalia']	['Eukarya']
1484	LLManNonUloOFoN-onic(a2-3)D-FucNAcOAc(b1-4)Xyl	[]		Dicotyledons		[]	[]	[]	[]	[]	[]	[]
1485	NeuNAc(a2-3)Gal(a1-3)[Fuc(a1-4)]GlcNAc	[]		none		[]	[]	[]	[]	[]	[]	[]	WURCS=2.0/4,4,3/[a2112h-1x_1-5][a2211m-1b_1-5][a1122h-1b_1-5][a2122h-1a_1-5]/1-2-3-4/a3-b1_a6-d1_b4-c1	G67226WB
1486	[Rha(b1-4)GlcNAc(b1-3)]Rha(a1-2)Rha(a1-3)Rha(a1-3)GlcNAc(a1-2)Rha	['Acinetobacter_baumannii']	1			['Acinetobacter']	['Moraxellaceae']	['Pseudomonadales']	['Gammaproteobacteria']	['Proteobacteria']	['Bacteria']	['Bacteria']
1487	[6dTalOAc(a1-3)]Man(a1-2)Man(a1-3)GalNAc(b1-4)Man	['Pseudomonas_fluorescens']	1			['Pseudomonas']	['Pseudomonadaceae']	['Pseudomonadales']	['Gammaproteobacteria']	['Proteobacteria']	['Bacteria']	['Bacteria']
1488	ManOMe(a1-6)ManOMe(a1-2)Man(a1-2)Man(a1-2)Man(a1-4)GalNAcN	['Methanothermus_fervidus ']				['Methanothermus']	['Methanothermaceae']	['Methanobacteriales']	['Methanobacteria']	['Euryarchaeota']	['Euryarchaeota']	['Archaea']
1489	GalNAcOP(b1-4)Glc(b1-3)GalNAc	[]		Bacteria		[]	[]	[]	[]	[]	[]	[]	WURCS=2.0/4,6,5/[a2112h-1x_1-5_2*NCC/3=O][a2112h-1b_1-5][a1221m-1a_1-5][a2122h-1b_1-5_2*NCC/3=O]/1-2-3-4-2-3/a3-b1_a6-d1_b2-c1_d3-e1_d4-f1	G36774NW
1490	GlcA(b1-6)Glc(a1-4)[GlcNAc(b1-3)]Gal(b1-4)Glc(b1-4)GlcA	['Lactobacillus_acidophilus']				['Lactobacillus']	['Lactobacillaceae']	['Lactobacillales']	['Bacilli']	['Firmicutes']	['Bacteria']	['Bacteria']
1491	Gal(b1-3)GlcNAc(b1-4)Man(a1-3)[GlcNAc(b1-4)Man(a1-6)][Xylf(b1-2)]Man(b1-4)GlcNAc(b1-4)[Fuc(a1-3)]GlcNAc	[]		Angiosperms		[]	[]	[]	[]	[]	[]	[]	WURCS=2.0/3,5,4/[a2122h-1b_1-5_2*NCC/3=O][a1122h-1b_1-5][a1122h-1a_1-5]/1-1-2-3-2/a4-b1_b4-c1_c3-d1_c6-e1	G51945PF
1492	Kdo(a2-4)Kdo(a2-4)Kdo(a2-6)GlcNAcOP(b1-6)GlcNAcOP	['Chlamydia_psittaci', 'Escherichia_coli']				['Chlamydia', 'Escherichia']	['Chlamydiaceae', 'Enterobacteriaceae']	['Chlamydiales', 'Enterobacterales']	['Chlamydiae', 'Gammaproteobacteria']	['Chlamydiae', 'Proteobacteria']	['Bacteria']	['Bacteria']
1493	GlcI(a1-4)Glc(a1-4)Glc(a1-4)Glc(a1-4)GlcN	[]		Bacteria		[]	[]	[]	[]	[]	[]	[]
1494	NeuNGc(a2-6)Gal(b1-4)GlcNAc(b1-2)Man(a1-3)[Gal(b1-4)GlcNAc(b1-2)[Gal(b1-4)GlcNAc(b1-6)]Man(a1-6)]Man(b1-4)GlcNAc(b1-4)GlcNAc	[]		Chordata		[]	[]	[]	[]	[]	[]	[]	WURCS=2.0/4,5,4/[a2122h-1a_1-5][a1221m-1a_1-5_2*NCC/3=O][a2122h-1a_1-5_2*NCC/3=O][a2122h-1a_1-5_4*OPO/3O/3=O]/1-2-3-2-4/a4-b1_b3-c1_c3-d1_d3-e1	G71938KI
1495	Glc(b1-4)LyxHexOMe(b1-4)Ole(b1-4)Dig(b1-4)Dig	[]		Angiosperms		[]	[]	[]	[]	[]	[]	[]
1496	GalA(a1-4)[Xyl(b1-2)[Xyl(b1-4)Xyl(b1-4)]Xyl(b1-3)]GalA(a1-4)GalA	[]		Angiosperms		[]	[]	[]	[]	[]	[]	[]	WURCS=2.0/5,9,8/[h2122h_2*NCC/3=O][a2122h-1b_1-5_2*NCC/3=O][a1122h-1b_1-5][a1122h-1a_1-5][a2112h-1b_1-5]/1-2-3-4-2-5-4-2-5/a4-b1_b4-c1_c3-d1_c6-g1_d2-e1_e3-f1_g2-h1_h4-i1	G07147QM
1497	Glc(a1-2)Glc(a1-2)[GlcNAc(a1-3)]Gal(a1-3)Glc(a1-3)[LDManHep(a1-7)]LDManHep(a1-3)LDManHep	['Escherichia_coli']				['Escherichia']	['Enterobacteriaceae']	['Enterobacterales']	['Gammaproteobacteria']	['Proteobacteria']	['Bacteria']	['Bacteria']	WURCS=2.0/3,5,4/[a2112h-1b_1-5][a2122h-1b_1-5][a212h-1b_1-5]/1-2-2-3-2/a4-b1_b2-c1_b3-d1_d3-e1	G78374EA
1498	Man(b1-2)Man(b1-2)ManOMe	['Candida_albicans']				['Candida']	['Saccharomycetaceae']	['Saccharomycetales']	['Saccharomycetes']	['Ascomycota']	['Fungi']	['Eukarya']
1499	GlcOMe(b1-2)RhaOMe(a1-2)[RhaOMe(a1-4)]GlcOMe	['Cheilocostus_speciosus']				['Cheilocostus']	['Costaceae']	['Zingiberales']	['Monocotyledons ']	['Angiosperms']	['Plantae']	['Eukarya']
1500	D-Rha(a1-3)D-Rha(a1-2)Gal(a1-3)GlcNAc(b1-6)Gal(b1-4)[Gal(a1-2)Gal(a1-2)]Glc(a1-3)Glc(a1-3)[LDManHep(a1-7)]LDManHepOP(a1-3)LDManHepOP(a1-5)Kdo	['Shigella_dysenteriae']				['Shigella']	['Enterobacteriaceae']	['Enterobacterales']	['Gammaproteobacteria']	['Proteobacteria']	['Bacteria']	['Bacteria']
1501	QuiNAc(b1-3)[Glc(b1-3)[GlcOMe(a1-4)Glc(a1-4)Glc(a1-4)Glc(a1-4)GlcOMe(a1-4)GlcOMe(a1-4)GlcOMe(a1-4)GlcOMe(a1-4)GlcOMe(a1-4)GlcOMe(a1-4)GlcOMe(a1-4)GlcOMe(a1-4)GlcOMe(a1-4)GlcOMe(a1-4)]GlcOMe(a1-4)Glc(a1-4)]Glc(a1-6)Glc(b1-2)L-Gro-onic	[]		Bacteria		[]	[]	[]	[]	[]	[]	[]
1502	ManOPEtn(a1-2)Man(a1-6)Man(a1-4)GlcN	['Leishmania_major']				['Leishmania']	['Trypanosomatidae']	['Trypanosomatida']	['Kinetoplastida']	['Euglenozoa']	['Excavata']	['Eukarya']	WURCS=2.0/3,6,5/[a2112h-1x_1-5][a2122h-1b_1-5_2*NCC/3=O][a2112h-1b_1-5]/1-2-3-2-2-3/a3-b1_a6-e1_b4-c1_c3-d1_e4-f1	G80600IS
1503	GalNAcA(a1-4)GalNAcA(a1-3)GlcNAc-ol	['Shigella_dysenteriae']				['Shigella']	['Enterobacteriaceae']	['Enterobacterales']	['Gammaproteobacteria']	['Proteobacteria']	['Bacteria']	['Bacteria']
1504	NeuNAc(a2-3)Gal(b1-4)GlcNAc(b1-2)Man(a1-3)[Man(a1-6)]Man(b1-4)GlcNAc(b1-4)GlcNAc	['Homo_sapiens']	0		N	['Homo']	['Hominidae']	['Primates']	['Mammalia']	['Chordata']	['Animalia']	['Eukarya']	WURCS=2.0/4,7,6/[a2112h-1a_1-5_2*NCC/3=O][a2122h-1b_1-5_2*NCC/3=O][a2112h-1b_1-5][Aad21122h-2a_2-6_5*NCC/3=O]/1-2-3-4-2-3-4/a3-b1_a6-e1_b4-c1_c3-d2_e4-f1_f3-g2	G55144QZ
1505	Man(a1-3)[Man(a1-6)]Man(a1-6)Man(b1-4)GlcNAc(b1-4)GlcNAc-ol	['Sympodiomycopsis_paphiopedili']				['Sympodiomycopsis']	['Microstromataceae']	['Microstromatales']	['Exobasidiomycetes']	['Basidiomycota']	['Fungi']	['Eukarya']
1506	GalOPEtn(a1-3)Glc(a1-3)[GalA(b1-7)LDManHep(a1-7)]LDManHepOPEtn(a1-3)LDManHepOPPEtn(a1-5)[AraN(b1-8)]Kdo	['Providencia_stuartii']				['Providencia']	['Morganellaceae']	['Enterobacterales']	['Gammaproteobacteria']	['Proteobacteria']	['Bacteria']	['Bacteria']
1507	Man(a1-2)Man(a1-3)[Man(b1-6)]Man(b1-4)GlcNAc(a1-4)GlcNAc	[]		Eukarya		[]	[]	[]	[]	[]	[]	[]	WURCS=2.0/3,3,2/[a2122h-1x_1-5][a2112h-1b_1-5_4*OCC/3=O][Aad21122h-2a_2-6_1*OC_5*NCC/3=O]/1-2-3/a4-b1_b3-c2	G89185TL
1508	Gal(b1-3)Gal(b1-4)GlcNAc(b1-2)Man(a1-3)[Gal(b1-3)Gal(b1-4)GlcNAc(b1-2)[Gal(b1-3)Gal(b1-4)GlcNAc(b1-6)]Man(a1-6)]Man(b1-4)GlcNAc(b1-4)GlcNAc	[]		Chordata		[]	[]	[]	[]	[]	[]	[]	WURCS=2.0/6,11,10/[a2122h-1b_1-5_2*NCC/3=O][a1122h-1b_1-5][a1122h-1a_1-5][a2112h-1b_1-5_2*NCC/3=O][Aad21122h-2a_2-6_5*NCC/3=O][a2112h-1b_1-5]/1-1-2-3-1-4-5-3-1-6-5/a4-b1_b4-c1_c3-d1_c6-h1_d2-e1_e4-f1_f6-g2_h2-i1_i4-j1_j3-k2	G10258MC
1509	Glc(b1-3)[Glc(b1-3)[GlcOMe(a1-4)Glc(a1-4)Glc(a1-4)Glc(a1-4)GlcOMe(a1-4)GlcOMe(a1-4)GlcOMe(a1-4)GlcOMe(a1-4)GlcOMe(a1-4)GlcOMe(a1-4)GlcOMe(a1-4)GlcOMe(a1-4)GlcOMe(a1-4)GlcOMe(a1-4)]GlcOMe(a1-4)GlcOMe(a1-4)]Glc(a1-6)Glc(b1-2)L-Gro-onic	[]		Bacteria		[]	[]	[]	[]	[]	[]	[]
1510	Glc(b1-2)Rha(a1-2)[Rha(a1-4)]Glc	['Cheilocostus_speciosus']				['Cheilocostus']	['Costaceae']	['Zingiberales']	['Monocotyledons ']	['Angiosperms']	['Plantae']	['Eukarya']	WURCS=2.0/2,4,3/[a212h-1b_1-5][a2211m-1a_1-5]/1-2-1-2/a2-b1_a3-d1_b4-c1	G81303BH
1511	Fuc(a1-2)[GalNAc(a1-3)]Gal(b1-4)GlcNAc(b1-6)[Gal(b1-3)]GalNAc	['Homo_sapiens']	0		O	['Homo']	['Hominidae']	['Primates']	['Mammalia']	['Chordata']	['Animalia']	['Eukarya']
1512	D-4dThrHexA4en(b1-3)GlcNAc(b1-4)GlcA(b1-3)GlcNAc	['Escherichia_coli']				['Escherichia']	['Enterobacteriaceae']	['Enterobacterales']	['Gammaproteobacteria']	['Proteobacteria']	['Bacteria']	['Bacteria']
1513	NeuNAc(a2-3)Gal(b1-4)[Fuc(a1-3)]GlcNAc(b1-3)Gal(b1-3)GlcNAc	[]		none		[]	[]	[]	[]	[]	[]	[]	WURCS=2.0/4,7,6/[Aad1122h-2a_2-6_4*OPO/3O/3=O][a11221h-1a_1-5][a11221h-1a_1-5_6*OP^XOCCN/3O/3=O][a2122h-1b_1-5]/1-2-3-2-4-4-4/a5-b1_b3-c1_b4-g1_c2-d1_c3-e1_e4-f1	G99627WO
1514	Fuc(a1-2)Gal(b1-4)Xyl	['Phaseolus_coccineus']				['Phaseolus']	['Fabaceae']	['Fabales']	['Dicotyledons']	['Angiosperms']	['Plantae']	['Eukarya']	WURCS=2.0/1,1,0/[a2112m-1a_1-5_3*NCC/3=O]/1/	G52993MC
1515	Man(a1-4)GalA(a1-3)GlcNAc(b1-2)Gal(a1-3)RhaOAc(a1-4)Man	['Escherichia_coli']				['Escherichia']	['Enterobacteriaceae']	['Enterobacterales']	['Gammaproteobacteria']	['Proteobacteria']	['Bacteria']	['Bacteria']
1516	GlcA(a1-2)GalA(a1-2)Man(b1-4)Gal(b1-2)D-Rha	[]		none		[]	[]	[]	[]	[]	[]	[]	WURCS=2.0/3,3,2/[a2122h-1b_1-5][a2122h-1a_1-5][a2122h-1b_1-5_2*NCC/3=O]/1-2-3/a4-b1_b6-c1	G73854EL
1517	Gal(a1-3)Gal(b1-4)GlcNAc(b1-2)Man(a1-3)[GlcNAc(b1-4)][Gal(b1-4)GlcNAc(b1-2)Man(a1-6)]Man(b1-4)GlcNAc(b1-4)[Fuc(a1-3)]GlcNAc	[]		Animalia		[]	[]	[]	[]	[]	[]	[]	WURCS=2.0/3,4,3/[a2122h-1a_1-5_2*NCC/3=O][a1122h-1b_1-5][a1221m-1b_1-5]/1-1-2-3/a4-b1_a6-d1_b4-c1	G63597ZG
1518	NeuNAcOS(a2-6)Glc(a1-8)NeuNGc(a2-6)Glc	[]		Bacteria		[]	[]	[]	[]	[]	[]	[]	WURCS=2.0/4,12,11/[h2122h_2*NCC/3=O][a1122h-1b_1-5][a1122h-1a_1-5][a2122h-1a_1-5]/1-2-3-3-3-4-4-3-3-3-3-3/a4-b1_b3-c1_b6-h1_c2-d1_d2-e1_e3-f1_f3-g1_h3-i1_h6-k1_i2-j1_k2-l1	G43182GO
1519	GlcNAcA(b1-4)GlcA(b1-3)GalNAc(a1-4)GlcNAcA	['Echinicola_vietnamensis']				['Echinicola']	['Cytophagaceae']	['Flavobacteriales']	['Flavobacteria']	['Bacteroidetes']	['Bacteria']	['Bacteria']
1520	NeuNAc(a2-3)Gal(b1-4)GlcNAc(b1-2)[NeuNAc(a2-3)Gal(b1-3)[NeuNAc(a2-6)]GlcNAc(b1-4)]Man(a1-3)[NeuNAc(a2-3)Gal(b1-4)GlcNAc(b1-2)Man(a1-6)]Man(b1-4)GlcNAc(b1-4)GlcNAc	[]		Chordata		[]	[]	[]	[]	[]	[]	[]	WURCS=2.0/3,3,2/[a2122h-1x_1-5_4*OC][a1122h-1a_1-5][a2122h-1b_1-5_2*NCC/3=O]/1-2-3/a6-b1_b2-c1	G13056MF
1521	Fuc(a1-2)Gal(b1-3)GalNAc(b1-4)GlcNAc(b1-2)Man(a1-6)[ManOMe(a1-3)][Xyl(b1-2)]Man(b1-4)GlcNAc(b1-4)GlcNAc	['Lymnaea_stagnalis']			N	['Lymnaea']	['Lymnaeidae']	['Basommatophora']	['Gastropoda']	['Mollusca']	['Animalia']	['Eukarya']
1522	D-RhaOFoN(a1-2)D-RhaOFoN(a1-3)D-RhaOFoN	[]		Bacteria		[]	[]	[]	[]	[]	[]	[]
1523	GlcNAc(b1-2)Man(a1-3)[Man(a1-6)]Man(b1-4)GlcNAc(b1-4)[Fuc(a1-3)][Fuc(a1-6)]GlcNAc	['Mamestra_brassicae', 'Spodoptera_frugiperda']			N	['Mamestra', 'Spodoptera']	['Noctuidae']	['Lepidoptera']	['Insecta']	['Arthropoda']	['Animalia']	['Eukarya']	WURCS=2.0/2,2,1/[a122h-1x_1-5][a2122h-1a_1-5]/1-2/a3-b1	G24607ZD
1524	Rha(a1-3)[Xyl(b1-2)]GlcA	[]		Angiosperms		[]	[]	[]	[]	[]	[]	[]	WURCS=2.0/2,4,3/[a2221h-1a_1-5][a2221m-1a_1-5]/1-2-2-2/a3-b1_b2-c1_c3-d1	G92182EH
1525	Fuc(a1-2)Gal(b1-3)GlcNAc(b1-3)Gal(b1-4)[Fuc(a1-3)]GlcNAcOS(b1-3)Gal(b1-4)Glc	[]		Chordata		[]	[]	[]	[]	[]	[]	[]	WURCS=2.0/4,8,7/[a2122h-1b_1-5][a2112h-1b_1-5][a2122h-1b_1-5_2*NCC/3=O][a1221m-1a_1-5]/1-2-3-4-2-3-2-4/a4-b1_b3-c1_c3-d1_c4-e1_e3-f1_f3-g1_f4-h1	G05561CF
1526	[FucOAc(a1-3)]GlcNAcOAc(a1-4)GlcA(a1-3)Fuc(a1-3)GlcNAc(b1-4)GlcNAcOAc	['Escherichia_coli', 'Shigella_dysenteriae']				['Escherichia', 'Shigella']	['Enterobacteriaceae']	['Enterobacterales']	['Gammaproteobacteria']	['Proteobacteria']	['Bacteria']	['Bacteria']
1527	Fuc(a1-2)Gal(b1-3)[Fuc(a1-4)]GlcNAc(b1-3)[Gal(b1-4)GlcNAc(b1-6)]Gal(b1-4)Glc	[]		Chordata		[]	[]	[]	[]	[]	[]	[]	WURCS=2.0/8,8,7/[Aad1122h-2a_2-6][a11221h-1a_1-5_6*OP^XOCCN/3O/3=O][a11221h-1a_1-5][a2112h-1a_1-5][a2122h-1b_1-5_2*NCC/3=O][a2112h-1b_1-5_2*NCC/3=O][a2112h-1a_1-5_2*NCC/3=O][a2122h-1b_1-5]/1-2-3-4-5-6-7-8/a5-b1_b3-c1_b4-h1_c3-d1_d2-e1_d3-f1_f4-g1	G74753WA
1528	Kdo(a2-4)[LDManHep(a1-2)DDManHep(a1-2)[Glc(b1-6)Glc(a1-4)GlcN(a1-4)]GalA(a1-3)[LDManHep(a1-7)]LDManHep(a1-3)[Glc(b1-4)]LDManHep(a1-5)]Kdo	[]		Bacteria		[]	[]	[]	[]	[]	[]	[]	WURCS=2.0/2,5,4/[a2122h-1x_1-5][a2122h-1a_1-5]/1-2-2-2-2/a4-b1_b4-c1_c4-d1_d6-e1	G43973NW
1529	Man(a1-3)[Man(a1-6)Man(a1-6)]Man(b1-4)GlcNAc(b1-4)[Fuc(a1-6)]GlcNAc	[]		Chordata		[]	[]	[]	[]	[]	[]	[]	WURCS=2.0/3,9,8/[a1122h-1x_1-5_3*OC][a1122h-1a_1-5_3*OC][a1122h-1a_1-5]/1-2-2-2-2-2-2-2-3/a4-b1_b4-c1_c4-d1_d4-e1_e4-f1_f4-g1_g4-h1_h4-i1	G29875OY
1530	Xyl(a1-6)Glc(b1-4)[Gal(b1-2)Xyl(a1-6)]Glc(b1-4)[Gal(b1-2)Xyl(a1-6)]Glc(b1-4)Glc-ol	['Tamarindus_indica']				['Tamarindus']	['Fabaceae']	['Fabales']	['Dicotyledons']	['Angiosperms']	['Plantae']	['Eukarya']
1531	GlcA(b1-3)Rha(a1-3)GlcA	['Escherichia_coli']				['Escherichia']	['Enterobacteriaceae']	['Enterobacterales']	['Gammaproteobacteria']	['Proteobacteria']	['Bacteria']	['Bacteria']
1532	Kdo(a2-4)[LDManHep(a1-2)DDManHep(a1-2)GalA(a1-3)[LDManHep(a1-7)]LDManHep(a1-3)[Glc(b1-4)]LDManHep(a1-5)][AraN(b1-8)]Kdo(a2-6)GlcN(b1-6)GlcN	[]		Bacteria		[]	[]	[]	[]	[]	[]	[]	WURCS=2.0/5,12,11/[h2112h_2*NCC/3=O][a2112h-1b_1-5][a2112h-1a_1-5][a1221m-1a_1-5][a2122h-1b_1-5_2*NCC/3=O]/1-2-2-3-3-4-5-2-3-3-4-5/a3-b1_a6-l1_b3-c1_b6-g1_c4-d1_d3-e1_e2-f1_g4-h1_h4-i1_i3-j1_j2-k1	G30429XJ
1533	Fuc(a1-2)Gal(b1-4)[Fuc(a1-3)]GlcNAc(b1-2)[Gal(a1-3)Gal(b1-4)GlcNAc(b1-4)]Man(a1-3)[Gal(b1-4)[Fuc(a1-3)]GlcNAc(b1-2)[Gal(b1-4)[Fuc(a1-3)]GlcNAc(b1-6)]Man(a1-6)]Man(b1-4)GlcNAc(b1-4)[Fuc(a1-6)]GlcNAc	[]		Chordata		[]	[]	[]	[]	[]	[]	[]	WURCS=2.0/6,11,10/[a2122h-1x_1-5_2*NCC/3=O][a2122h-1b_1-5_2*NCC/3=O][a1122h-1b_1-5][a1122h-1a_1-5][a1221m-1a_1-5][a2112h-1b_1-5]/1-2-3-4-2-5-6-2-4-2-5/a4-b1_a6-k1_b4-c1_c3-d1_c4-h1_c6-i1_d2-e1_e3-f1_e4-g1_i2-j1	G99382AP
1534	Gal(a1-3)Gal(b1-4)GlcNAc(b1-2)[Gal(a1-3)Gal(b1-4)GlcNAc(b1-6)]Man(a1-6)[Gal(a1-3)Gal(b1-4)GlcNAc(b1-2)Man(a1-3)]Man(b1-4)GlcNAc(b1-4)[Fuc(a1-6)]GlcNAc	['Bos_taurus']			N	['Bos']	['Bovidae']	['Artiodactyla']	['Mammalia']	['Chordata']	['Animalia']	['Eukarya']
1535	Man(a1-2)Man(a1-2)Man(a1-6)[Man(a1-3)]Man(a1-6)[Man(a1-2)Man(a1-2)[Man(a1-6)]Man(a1-3)]Man(b1-4)GlcNAc(b1-4)GlcNAc	['Saccharomyces_cerevisiae']			N	['Saccharomyces']	['Saccharomycetaceae']	['Saccharomycetales']	['Saccharomycetes']	['Ascomycota']	['Fungi']	['Eukarya']
1536	NeuNAc(a2-3)Gal(b1-4)GlcNAc(b1-2)Man(a1-3)[NeuNAc(a2-3)Gal(b1-4)GlcNAc(b1-2)[NeuNAc(a2-3)Gal(b1-4)GlcNAc(b1-4)]Man(a1-6)]Man(b1-4)GlcNAc(b1-4)[Fuc(a1-6)]GlcNAc	[]		Chordata		[]	[]	[]	[]	[]	[]	[]	WURCS=2.0/3,5,4/[a2211m-1a_1-5][a2122h-1b_1-5_2*NCC/3=O][a2122h-1a_1-5]/1-1-2-3-3/a2-b1_a3-e1_b2-c1_b3-d1	G10969GD
1537	Man(a1-2)Man(a1-2)[Man(a1-2)Man(a1-6)]Man(a1-3)[Man(a1-3)[Man(a1-6)]Man(a1-6)]Man(b1-4)GlcNAc	[]		Ascomycota		[]	[]	[]	[]	[]	[]	[]	WURCS=2.0/4,5,4/[a2122h-1b_1-5_2*NCC/3=O][a1221m-1b_1-5][a1122h-1b_1-5][a1221m-1a_1-5]/1-2-1-3-4/a3-b1_a4-c1_a6-e1_c4-d1	G31349EA
1538	Man(a1-3)[Man(b1-3)[Man(b1-6)]Man(a1-6)]Man(b1-4)GlcNAc(b1-4)GlcNAc	[]		Eukarya		[]	[]	[]	[]	[]	[]	[]	WURCS=2.0/2,2,1/[a2112h-1x_1-4][a2112h-1b_1-4]/1-2/a2-b1	G84325BE
1539	NeuNAc(a2-3)Gal(b1-4)[Fuc(a1-3)]GlcNAc(b1-4)Gal(b1-4)[Fuc(a1-3)]GlcNAc	[]		Eukarya		[]	[]	[]	[]	[]	[]	[]	WURCS=2.0/7,12,11/[a2122h-1x_1-5_2*NCC/3=O][a2122h-1b_1-5_2*NCC/3=O][a1122h-1b_1-5][a212h-1b_1-4][a1122h-1a_1-5][a2112h-1b_1-5_2*NCC/3=O][a2112h-1b_1-5_3*OC]/1-2-3-4-5-2-6-7-5-2-6-7/a4-b1_b4-c1_c2-d1_c3-e1_c6-i1_e2-f1_f4-g1_g3-h1_i2-j1_j4-k1_k3-l1	G51914XQ
1540	Glc(a1-2)[b-Tri-ol(1-3)Glc(b1-4)]Gal	[]		Bacteria		[]	[]	[]	[]	[]	[]	[]	WURCS=2.0/3,3,2/[a1122h-1x_1-5][a1122h-1a_1-5][a2122h-1a_1-5]/1-2-3/a3-b1_a6-c1	G43706TC
1541	Rha(a1-2)Man(a1-2)Man	['Cryphonectria_parasitica', 'Fusarium_sp']			O	['Cryphonectria', 'Fusarium']	['Cryphonectriaceae', 'Nectriaceae']	['Diaporthales', 'Hypocreales']	['Sordariomycetes']	['Ascomycota']	['Fungi']	['Eukarya']	WURCS=2.0/4,4,3/[a2122A-1x_1-5][a2122h-1b_1-5][a2211m-1a_1-5][a211h-1a_1-4]/1-2-3-4/a4-b1_b4-c1_c2-d1	G13204HU
1542	Glc(b1-4)Man(a1-2)GlcA	['Raoultella_terrigena']				['Raoultella']	['Enterobacteriaceae']	['Enterobacterales']	['Gammaproteobacteria']	['Proteobacteria']	['Bacteria']	['Bacteria']	WURCS=2.0/2,2,1/[a2122h-1a_1-5_2*NCC/3=O][a2112h-1b_1-5]/1-2/a3-b1	G21469TE
1543	D-Rha(a1-3)D-Rha(a1-3)D-Rha(a1-2)D-Rha(a1-2)D-Rha	['Pseudomonas_savastanoi']				['Pseudomonas']	['Pseudomonadaceae']	['Pseudomonadales']	['Gammaproteobacteria']	['Proteobacteria']	['Bacteria']	['Bacteria']
1544	[Xyl(b1-3)Man(a1-3)[Xyl(b1-2)]Man(a1-4)[Xyl(b1-3)]Gal(b1-3)]Gal(a1-6)Gal(a1-6)Gal	['Cryptococcus_neoformans']				['Cryptococcus']	['Tremellaceae']	['Tremellales']	['Tremellomycetes']	['Basidiomycota']	['Fungi']	['Eukarya']
1545	Rha(a1-2)Rha(a1-2)Glc(a1-3)Gal(b1-3)[Rha(a1-4)]GalA(a1-2)Rha	['Klebsiella_pneumoniae']				['Klebsiella']	['Enterobacteriaceae']	['Enterobacterales']	['Gammaproteobacteria']	['Proteobacteria']	['Bacteria']	['Bacteria']
1546	[Fruf(b1-2)]Fruf(b2-6)Fruf(b2-6)Fruf(b2-6)Fruf(b2-6)Fruf(b2-6)Fruf(b2-6)[Fruf(b1-2)]Fruf(2-6)Fruf	['Bacillus_licheniformis']				['Bacillus']	['Bacillaceae']	['Bacillales']	['Bacilli']	['Firmicutes']	['Bacteria']	['Bacteria']
1547	Rha(a1-3)Xyl(b1-4)[D-Apif(b1-3)]Rha(a1-2)Ara	['Frantzia_pittieri', 'Frantzia_talamancensis', 'Madhuca_longifolia']				['Frantzia', 'Madhuca']	['Cucurbitaceae', 'Sapotaceae']	['Cucurbitales', 'Ericales']	['Dicotyledons']	['Angiosperms']	['Plantae']	['Eukarya']
1548	GlcNAc(b1-2)Man(a1-3)[Man(a1-3)[Man(a1-6)]Man(a1-6)][Xyl(b1-2)]Man(b1-4)GlcNAc(b1-4)GlcNAc	[]		Angiosperms		[]	[]	[]	[]	[]	[]	[]	WURCS=2.0/4,8,7/[h1122h][a1122h-1a_1-5][a2122h-1b_1-5_2*NCC/3=O][a2112h-1b_1-5]/1-2-3-4-3-2-3-4/a3-b1_a4-e1_a6-f1_b2-c1_c4-d1_f2-g1_g4-h1	G01961BR
1549	Gal(b1-3)GlcNAc(b1-2)Gal(b1-3)GlcNAc(b1-2)Gal(b1-3)GlcNAc	[]		none		[]	[]	[]	[]	[]	[]	[]	WURCS=2.0/5,15,14/[h2122h_2*NCC/3=O][a2122h-1b_1-5_2*NCC/3=O][a1122h-1b_1-5][a1122h-1a_1-5][a2112h-1b_1-5]/1-2-3-4-2-5-2-5-2-5-4-2-5-2-5/a4-b1_b4-c1_c3-d1_c6-k1_d2-e1_d4-i1_e4-f1_f3-g1_g4-h1_i4-j1_k2-l1_k6-n1_l4-m1_n4-o1	G07352BK
1550	Rha(a1-2)D-Ara(b1-2)GlcA	['Pueraria_montana', 'Pueraria_radix']				['Pueraria']	['Fabaceae']	['Fabales']	['Dicotyledons']	['Angiosperms']	['Plantae']	['Eukarya']
1551	GalNAc(a1-3)[Fuc(a1-2)]Gal(b1-3)[Fuc(a1-4)]GlcNAc(b1-3)Gal	[]		Chordata		[]	[]	[]	[]	[]	[]	[]	WURCS=2.0/7,12,11/[a2122h-1b_1-5_2*NCC/3=O][a1122h-1b_1-5][a1122h-1a_1-5][a2112h-1b_1-5_2*NCC/3=O][Aad21122h-2a_2-6][Aad21122h-2a_2-6_5*NCC/3=O][a1221m-1a_1-5]/1-1-2-3-1-4-5-3-1-4-6-7/a4-b1_a6-l1_b4-c1_c3-d1_c6-h1_d2-e1_e4-f1_f6-g2_h2-i1_i4-j1_j6-k2	G40739MH
1552	Glc(b1-6)Glc(b1-3)[Glc(b1-3)Glc(b1-6)]Glc(b1-3)Glc	[]		Basidiomycota		[]	[]	[]	[]	[]	[]	[]	WURCS=2.0/7,15,14/[a2122h-1x_1-5_2*NCC/3=O][a2122h-1b_1-5_2*NCC/3=O][a1122h-1b_1-5][a1122h-1a_1-5][a2112h-1b_1-5][a2112h-1b_1-5_2*NCC/3=O][a1221m-1a_1-5]/1-2-3-4-2-5-6-4-2-5-6-2-5-6-7/a4-b1_a6-o1_b4-c1_c3-d1_c6-h1_d2-e1_e4-f1_f4-g1_h2-i1_h6-l1_i4-j1_j4-k1_l4-m1_m4-n1	G74204FX
1553	Fuc(a1-4)[Gal(b1-3)]GlcNAc(b1-3)Gal(b1-4)GlcNAc(b1-6)[Fuc(a1-4)[Gal(b1-3)]GlcNAc(b1-3)Gal(b1-3)]GalNAc	['Homo_sapiens']	0		O	['Homo']	['Hominidae']	['Primates']	['Mammalia']	['Chordata']	['Animalia']	['Eukarya']
1554	Man(a1-3)[Man(a1-3)[Man(a1-6)]Man(a1-6)]Man(b1-4)GlcNAc(a1-4)GlcNAc	[]		Mammalia		[]	[]	[]	[]	[]	[]	[]	WURCS=2.0/5,5,4/[h2112h_2*NCC/3=O][a2112h-1b_1-5][a2112h-1b_1-5_2*NCC/3=O][a2122h-1b_1-5_2*NCC/3=O][a1221m-1a_1-5]/1-2-3-4-5/a3-b1_a6-d1_b3-c1_d3-e1	G56936OK
1555	Glc(b1-6)Gal(b1-6)GlcOPGro(a1-6)Glc	['Bacillus_coagulans']				['Bacillus']	['Bacillaceae']	['Bacillales']	['Bacilli']	['Firmicutes']	['Bacteria']	['Bacteria']
1556	Glc(b1-3)[Gal(b1-4)GlcNAc(a1-2)Glc(b1-4)][Gal(a1-4)Gal(b1-4)Glc(a1-2)Glc(b1-6)]Glc	[]		Bacteria		[]	[]	[]	[]	[]	[]	[]	WURCS=2.0/5,9,8/[a2122h-1x_1-5_2*NCC/3=O][a2122h-1b_1-5_2*NCC/3=O][a1122h-1b_1-5][a1122h-1a_1-5][a1221m-1a_1-5]/1-2-3-4-4-4-5-4-5/a4-b1_a6-i1_b4-c1_c3-d1_c6-h1_d2-e1_e2-f1_f2-g1	G36750UM
1557	GlcNMeOCmOSte(b1-4)GlcNAc(b1-4)GlcNAc(b1-4)GlcNAc(b1-4)[D-Ara(a1-6)]GlcNAc	['Azorhizobium_caulinodans']				['Azorhizobium']	['Xanthobacteraceae']	['Rhizobiales']	['Alphaproteobacteria']	['Proteobacteria']	['Bacteria']	['Bacteria']
1558	[GalOMe(b1-6)]Glc(a1-3)Glc	['Panellus_serotina', 'Sarcomyxa_serotina']				['Panellus', 'Sarcomyxa']	['Mycenaceae']	['Agaricales']	['Agaricomycetes']	['Basidiomycota']	['Fungi']	['Eukarya']
1559	GlcNAc(b1-2)[GlcNAc(b1-6)]Man(a1-3)[GlcNAc(b1-2)[GlcNAc(b1-6)]Man(a1-6)]Man(b1-4)GlcNAc(b1-4)GlcNAc	[]		Chordata		[]	[]	[]	[]	[]	[]	[]	WURCS=2.0/6,10,9/[h2122h_2*NCC/3=O][a2122h-1b_1-5_2*NCC/3=O][a1122h-1b_1-5][a1122h-1a_1-5][a2112h-1b_1-5][a1221m-1a_1-5]/1-2-3-4-2-5-4-4-4-6/a3-b1_a6-j1_b4-c1_c3-d1_c6-g1_d2-e1_e4-f1_g2-h1_g6-i1	G20747JX
1560	Rha(a1-2)[Glc(b1-3)]D-Fuc	[]		Angiosperms		[]	[]	[]	[]	[]	[]	[]	WURCS=2.0/1,1,0/[a2111h-1a_1-5]/1/	G76262KF
1561	Fuc(a1-2)[GalNAc(a1-3)]Gal(b1-3)[NeuNGc(a2-6)]GalNAc	['Bufo_bufo', 'Sus_scrofa']			O	['Bufo', 'Sus']	['Bufonidae', 'Suidae']	['Anura', 'Artiodactyla']	['Amphibia', 'Mammalia']	['Chordata']	['Animalia']	['Eukarya']
1562	Glc(b1-3)D-FucNAcN(b1-4)GalNAc(a1-3)GalNAc	[]		Bacteria		[]	[]	[]	[]	[]	[]	[]	WURCS=2.0/6,10,9/[Aad1122h-2a_2-6_4*OP^XOP^XOCCN/5O/5=O/3O/3=O][a11221h-1a_1-5][a11221h-1a_1-5_6*OP^XOCCN/3O/3=O][a2122h-1b_1-5][a2112h-1b_1-5][a2122h-1a_1-5]/1-2-3-2-4-5-6-4-5-4/a5-b1_b3-c1_b4-j1_c2-d1_c3-g1_d2-e1_e4-f1_g4-h1_h4-i1	G99030QH
1563	Gal(b1-3)[Fuc(a1-4)]GlcNAc(b1-3)[Gal(b1-4)GlcNAc(b1-6)]Gal(b1-3)GalNAc	[]		Chordata		[]	[]	[]	[]	[]	[]	[]	WURCS=2.0/5,7,6/[a2112h-1a_1-5_2*NCC/3=O][a2112h-1b_1-5][a2122h-1a_1-5_2*NCC/3=O][a2122h-1b_1-5_2*NCC/3=O][a1221m-1a_1-5]/1-2-3-4-2-5-1/a3-b1_a6-d1_b4-c1_d4-e1_e2-f1_e3-g1	G61159LY
1564	Gal(b1-4)[Fuc(a1-3)]GlcNAc(b1-2)[Gal(b1-4)[Fuc(a1-3)]GlcNAc(b1-4)]Man(a1-3)[GlcNAc(b1-4)][GlcNAc(b1-2)[Gal(b1-4)[Fuc(a1-3)]GlcNAc(b1-6)]Man(a1-6)]Man(b1-4)GlcNAc(b1-4)[Fuc(a1-6)]GlcNAc	[]		Chordata		[]	[]	[]	[]	[]	[]	[]	WURCS=2.0/1,4,3/[a211h-1b_1-4]/1-1-1-1/a2-b1_b2-c1_c3-d1	G47618XP
1565	LDManHep(a1-2)LDManHep(a1-3)[Gal(b1-7)DDManHep(a1-6)DDManHep(a1-6)Glc(b1-4)][Glc(a1-6)]LDManHep	[]		Bacteria		[]	[]	[]	[]	[]	[]	[]	WURCS=2.0/5,8,7/[a2122h-1x_1-5_2*NCC/3=O][a2122h-1b_1-5_2*NCC/3=O][a1122h-1b_1-5][a1122h-1a_1-5][a2112h-1b_1-5]/1-2-3-4-2-5-4-5/a4-b1_b4-c1_c3-d1_c6-g1_d2-e1_d6-f1_g6-h1	G74388OG
1566	Glc(b1-2)[Ara(a1-6)]Glc	['Albizia_lucidior']				['Albizia']	['Fabaceae']	['Fabales']	['Dicotyledons']	['Angiosperms']	['Plantae']	['Eukarya']	WURCS=2.0/6,12,11/[a2122h-1x_1-5_2*NCC/3=O][a2122h-1b_1-5_2*NCC/3=O][a1122h-1b_1-5][a1122h-1a_1-5][a2112h-1b_1-5][a1221m-1a_1-5]/1-2-3-4-2-5-2-5-4-2-5-6/a4-b1_a6-l1_b4-c1_c3-d1_c6-i1_d2-e1_e4-f1_f3-g1_g4-h1_i2-j1_j4-k1	G99502WP
1567	Glc(a1-6)Glc(a1-3)Glc(a1-6)Glc	['Lactobacillus_reuteri']				['Lactobacillus']	['Lactobacillaceae']	['Lactobacillales']	['Bacilli']	['Firmicutes']	['Bacteria']	['Bacteria']
1568	GalAN(a1-6)[GlcN(a1-4)]Glc	['Bordetella_pertussis']				['Bordetella']	['Alcaligenaceae']	['Burkholderiales']	['Betaproteobacteria']	['Proteobacteria']	['Bacteria']	['Bacteria']
1569	GlcNSOS(a1-4)GlcA(b1-4)GlcOSN(a1-4)IdoA(a1-4)GlcOSN	[]		Bacteria		[]	[]	[]	[]	[]	[]	[]	WURCS=2.0/2,2,1/[h2122h][a2112h-1a_1-5]/1-2/a6-b1	G69265FU
1570	GalOPyr(b1-3)GlcOPyr(b1-3)Glc(b1-6)Glc(b1-6)Glc(b1-4)Glc(b1-4)Glc(b1-3)Gal	['Agrobacterium_rhizogenes']				['Agrobacterium']	['Rhizobiaceae']	['Rhizobiales']	['Alphaproteobacteria']	['Proteobacteria']	['Bacteria']	['Bacteria']
1571	GlcA(b1-2)[Glc(b1-4)]Glc	[]		Angiosperms		[]	[]	[]	[]	[]	[]	[]	WURCS=2.0/2,4,3/[a2122h-1x_1-5][a2122h-1a_1-5]/1-2-2-2/a3-b1_b4-c1_c3-d1	G10339TL
1572	GlcNSOSOMe(a1-4)GlcA(b1-4)GlcOSN(a1-4)IdoOSA(a1-4)GlcOS	[]		Bacteria		[]	[]	[]	[]	[]	[]	[]
1573	GlcNAc(b1-3)[GlcNAc(b1-6)]GalNAc	['Bos_taurus']	1		O	['Bos']	['Bovidae']	['Artiodactyla']	['Mammalia']	['Chordata']	['Animalia']	['Eukarya']	WURCS=2.0/5,8,7/[h2112h_2*NCC/3=O][a2112h-1b_1-5][a1221m-1a_1-5][a2122A-1b_1-5][a2122h-1b_1-5_2*NCC/3=O_6*OSO/3=O/3=O]/1-2-3-2-4-2-5-3/a3-b1_a6-g1_b2-c1_b3-d1_b4-f1_d3-e1_g3-h1	G68975JJ
1574	NeuNAc(a2-3)Gal(b1-4)[Fuc(a1-3)]GlcNAc(b1-3)[NeuNAc(a2-6)]GalNAc	['Homo_sapiens']	0		O	['Homo']	['Hominidae']	['Primates']	['Mammalia']	['Chordata']	['Animalia']	['Eukarya']	WURCS=2.0/9,13,12/[a2122h-1x_1-5_2*NCC/3=O][a2122h-1b_1-5_2*NCC/3=O][a1122h-1b_1-5][a212h-1b_1-4][a1122h-1a_1-5][a2112h-1b_1-5_2*NCC/3=O][a2112h-1b_1-5][a1221m-1a_1-5][a2112h-1b_1-5_3*OC]/1-2-3-4-5-2-6-7-8-5-2-6-9/a4-b1_b4-c1_c2-d1_c3-e1_c6-j1_e2-f1_f4-g1_g3-h1_h2-i1_j2-k1_k4-l1_l3-m1	G30324EP
1575	D-FucOAcN(a1-4)[Galf(b1-3)]GalNAc(b1-3)GalOPyr(b1-3)D-FucOAcN	['Bacteroides_fragilis']				['Bacteroides']	['Bacteroidaceae']	['Bacteroidales']	['Bacteroidia']	['Bacteroidetes']	['Bacteria']	['Bacteria']
1576	GalN(a1-6)Man(a1-3)[Rha(a1-3)Gal(b1-4)]ManOPEtn(a1-5)KdoOPEtn	['Capnocytophaga_canimorsus']				['Capnocytophaga']	['Flavobacteriaceae']	['Flavobacteriales']	['Flavobacteria']	['Bacteroidetes']	['Bacteria']	['Bacteria']
1577	Man(a1-3)[Gal(b1-4)[Fuc(a1-3)]GlcNAc(b1-2)Man(a1-6)]Man(b1-4)GlcNAc(b1-4)[Fuc(a1-6)]GlcNAc	[]		Chordata		[]	[]	[]	[]	[]	[]	[]	WURCS=2.0/5,9,8/[a2122h-1x_1-5_2*NCC/3=O][a2122h-1b_1-5_2*NCC/3=O][a1122h-1b_1-5][a1122h-1a_1-5][a2112h-1b_1-5_2*NCC/3=O_4*OSO/3=O/3=O]/1-2-3-4-2-5-2-4-2/a4-b1_b4-c1_c3-d1_c4-g1_c6-h1_d2-e1_e4-f1_h2-i1	G65645WO
1578	ManOP(a1-6)Gal(a1-6)Gal(a1-3)Galf(b1-3)[GlcOP(a1-6)]Man(a1-3)Man(a1-4)GlcN	['Leishmania_major']				['Leishmania']	['Trypanosomatidae']	['Trypanosomatida']	['Kinetoplastida']	['Euglenozoa']	['Excavata']	['Eukarya']
1579	NeuNAc(a2-3)Gal(b1-4)[Fuc(a1-3)]GlcNAc(b1-6)[GlcNAc(b1-3)]GalNAc	['Homo_sapiens']	0		O	['Homo']	['Hominidae']	['Primates']	['Mammalia']	['Chordata']	['Animalia']	['Eukarya']
1580	Glc(a1-4)Glc(b1-4)Glc(b1-6)Glc(b1-4)Glc	[]		Bacteria		[]	[]	[]	[]	[]	[]	[]	WURCS=2.0/3,3,2/[a1221m-1a_1-5][a2122h-1b_1-5_2*NCC/3=O][a2112h-1b_1-5]/1-2-3/a3-b1_b4-c1	G60605ZN
1581	Glc(b1-2)Glc(b1-2)GlcGro	['Pyrobaculum_sp']				['Pyrobaculum']	['Thermoproteaceae']	['Thermoproteales']	['Thermoprotei']	['Crenarchaeota']	['Proteoarchaeota']	['Archaea']
1582	NeuNAc(a2-6)Gal(b1-4)GlcNAc(b1-2)Man(a1-3)[NeuNAc(a2-6)Gal(b1-4)GlcNAc(b1-2)[NeuNAc(a2-6)Gal(b1-4)GlcNAc(b1-6)]Man(a1-6)]Man(b1-4)GlcNAc(b1-4)[Fuc(a1-6)]GlcNAc	[]		Chordata		[]	[]	[]	[]	[]	[]	[]	WURCS=2.0/2,2,1/[a2112h-1x_1-5_2*NCC/3=O][a2112h-1a_1-5_2*NCC/3=O]/1-2/a6-b1	G23652VU
1583	Gal(b1-4)[Fuc(a1-3)]GlcNAc(b1-2)[Gal(b1-4)[Fuc(a1-3)]GlcNAc(b1-4)]Man(a1-3)[GlcNAc(b1-4)][Gal(b1-4)GlcNAc(b1-2)[Gal(b1-4)GlcNAc(b1-6)]Man(a1-6)]Man(b1-4)GlcNAc(b1-4)[Fuc(a1-6)]GlcNAc	[]		Chordata		[]	[]	[]	[]	[]	[]	[]	WURCS=2.0/3,6,5/[a1122h-1x_1-5][a1122h-1a_1-5][a2122h-1b_1-5_2*NCC/3=O]/1-2-3-3-2-3/a3-b1_a6-e1_b2-c1_b4-d1_e2-f1	G53635AG
1584	L-ThrHexOMeA4en(b1-4)GalOMeA(a1-4)GalOMeA	[]		Angiosperms		[]	[]	[]	[]	[]	[]	[]
1585	GlcNAc(a1-4)Gal(b1-6)Gal	['Escherichia_albertii']				['Escherichia']	['Enterobacteriaceae']	['Enterobacterales']	['Gammaproteobacteria']	['Proteobacteria']	['Bacteria']	['Bacteria']
1586	Gal(a1-3)Gal(b1-4)GlcNAc(b1-2)[Gal(a1-3)Gal(b1-4)GlcNAc(b1-4)]Man(a1-3)[GlcNAc(b1-4)][Gal(a1-3)Gal(b1-4)GlcNAc(b1-2)Man(a1-6)]Man(b1-4)GlcNAc(b1-4)GlcNAc	[]		Chordata		[]	[]	[]	[]	[]	[]	[]	WURCS=2.0/2,6,5/[a2122h-1a_1-5][a2112h-1b_1-5]/1-1-1-1-1-2/a4-b1_b4-c1_c4-d1_d4-e1_e6-f1	G97969IC
1587	[Fuc(a1-2)]Glc(b1-3)GalNAc(b1-4)GlcA(b1-3)[Fuc(a1-4)]GlcNAc(b1-6)Glc	['Escherichia_coli']				['Escherichia']	['Enterobacteriaceae']	['Enterobacterales']	['Gammaproteobacteria']	['Proteobacteria']	['Bacteria']	['Bacteria']
1588	Fuc(a1-2)[Gal(b1-3)][Gal(b1-4)]Gal(b1-3)GalNAc	['Rana_temporaria']			O	['Rana']	['Ranidae']	['Anura']	['Amphibia']	['Chordata']	['Animalia']	['Eukarya']
1589	Gal(b1-2)Gal(b1-3)aldehyde-L-Gro	[]		Angiosperms		[]	[]	[]	[]	[]	[]	[]	WURCS=2.0/7,10,9/[a2122h-1a_1-5_2*NCC/3=O][a2122h-1b_1-5_2*NCC/3=O][a1122h-1b_1-5][a1122h-1a_1-5][a2112h-1b_1-5][Aad21122h-2a_2-6_5*NCCO/3=O][a2112m-1b_1-5]/1-2-3-4-2-5-6-4-4-7/a4-b1_a6-j1_b4-c1_c3-d1_c6-h1_d2-e1_e4-f1_f3-g2_h3-i1	G57035US
1590	GalNAcOS(b1-4)GlcNAc(b1-2)Man(a1-3)[GalNAcOS(b1-4)GlcNAc(b1-2)Man(a1-6)]Man(b1-4)GlcNAc	[]		Chordata		[]	[]	[]	[]	[]	[]	[]	WURCS=2.0/5,5,4/[a212h-1x_1-5_4*OSO/3=O/3=O][a2122m-1b_1-5][a212h-1b_1-5][a2122h-1b_1-5_6*OSO/3=O/3=O][a2122h-1b_1-5_3*OC]/1-2-3-4-5/a2-b1_b2-c1_b4-d1_d3-e1	G45249EU
1591	PseOAcOFo(a2-4)Xyl(b1-3)D-FucNAc	[]		Dicotyledons		[]	[]	[]	[]	[]	[]	[]	WURCS=2.0/3,3,2/[a2112m-1a_1-5_2*NCC/3=O][a212h-1b_1-5][Aad22111m-2a_2-6_5*NCC/3=O_7*NC=O]/1-2-3/a3-b1_b4-c2	G53897JB
1592	Fuc(a1-2)Gal(b1-4)[Fuc(a1-3)]GlcNAc(b1-3)Gal(b1-4)[Fuc(a1-3)]GlcNAc(a1-3)Gal(b1-4)[Fuc(a1-3)]GlcNAc(a1-2)DDManHep(a1-3)DDManHep(a1-3)Glc(a1-6)Glc(a1-6)DDManHep(a1-3)Fuc(a1-3)GlcNAc(b1-3)DDManHep(a1-2)[Glc(a1-4)Gal(b1-7)]DDManHep(a1-2)LDManHep(a1-3)LDManHepOPEtn(a1-5)Kdo	['Helicobacter_pylori']				['Helicobacter']	['Helicobacteraceae']	['Campylobacterales']	['Epsilonproteobacteria']	['Proteobacteria']	['Bacteria']	['Bacteria']
1593	Man(b1-2)Man(a1-2)Man(b1-3)[Man(a1-6)]Man(b1-4)GlcNAc(b1-4)GlcNAc	[]		Animalia		[]	[]	[]	[]	[]	[]	[]	WURCS=2.0/3,3,2/[a1122h-1x_1-5][a2122h-1a_1-5][a1122h-1a_1-5]/1-2-3/a3-b1_a6-c1	G95005BM
1594	NeuNAc(a2-6)Gal(b1-4)GlcNAc(b1-2)[Gal(a1-3)Gal(b1-4)GlcNAc(b1-4)]Man(a1-3)[Gal(b1-4)GlcNAc(b1-2)Man(a1-6)]Man(b1-4)GlcNAc(b1-4)[Fuc(a1-6)]GlcNAc	[]		Chordata		[]	[]	[]	[]	[]	[]	[]	WURCS=2.0/3,3,2/[a2122h-1b_1-5_2*NCC/3=O][a2112h-1b_1-5][a2122h-1a_1-5_2*NCC/3=O]/1-2-3/a4-b1_b6-c1	G86784SP
1595	D-Fuc(a1-2)Gal(b1-3)GalNAc	[]		none		[]	[]	[]	[]	[]	[]	[]	WURCS=2.0/2,2,1/[a2122h-1x_1-5_2*NSO/3=O/3=O_6*OSO/3=O/3=O][a2121A-1a_1-5]/1-2/a4-b1	G38322AX
1596	Gal(b1-6)Gal(b1-3)Gal(b1-3)Gal(b1-3)Ara	[]		Fabales		[]	[]	[]	[]	[]	[]	[]	WURCS=2.0/2,3,2/[h2h][a2112h-1b_1-5]/1-2-2/a1-b1_b4-c1	G16529RY
[truncated: 18,179 more rows]
