# Supplementary material for: Using graph convolutional neural networks to learn a representation for glycans
Source: Cell Rep. Author manuscript; Available in PMC 2022 Jun 20. (PMC9208909; doi:10.1016/j.celrep.2021.109251)
Supplement: Table S5. Glycan array data for various viruses, related to Figure 4 [file NIHMS1816564-supplement-Table_S5__Glycan_array_data_for_various_viruses__related_to_Figure_4.xlsx]

## Sheet: array_results_corona
Gala-Sp8	Glca-Sp8	Mana-Sp8	GalNAca-Sp8	GalNAca-Sp15	Fuca-Sp8	Fuca-Sp9	Rhaa-Sp8	Neu5Aca-Sp8	Neu5Aca-Sp11	Neu5Acb-Sp8	Galb-Sp8	Glcb-Sp8	Manb-Sp8	GalNAcb-Sp8	GlcNAcb-Sp0	GlcNAcb-Sp8	GlcN(Gc)b-Sp8	Galb1-4GlcNAcb1-6(Galb1-4GlcNAcb1-3)GalNAca-Sp8	Galb1-4GlcNAcb1-6(Galb1-4GlcNAcb1-3)GalNAc-Sp14	GlcNAcb1-6(GlcNAcb1-4)(GlcNAcb1-3)GlcNAc-Sp8	6S(3S)Galb1-4(6S)GlcNAcb-Sp0	6S(3S)Galb1-4GlcNAcb-Sp0	(3S)Galb1-4(Fuca1-3)(6S)Glc-Sp0	(3S)Galb1-4Glcb-Sp8	(3S)Galb1-4(6S)Glcb-Sp0	(3S)Galb1-4(6S)Glcb-Sp8	(3S)Galb1-3(Fuca1-4)GlcNAcb-Sp8	(3S)Galb1-3GalNAca-Sp8	(3S)Galb1-3GlcNAcb-Sp0	(3S)Galb1-3GlcNAcb-Sp8	(3S)Galb1-4(Fuca1-3)GlcNAc-Sp0	(3S)Galb1-4(Fuca1-3)GlcNAc-Sp8	(3S)Galb1-4(6S)GlcNAcb-Sp0	(3S)Galb1-4(6S)GlcNAcb-Sp8	(3S)Galb1-4GlcNAcb-Sp0	(3S)Galb1-4GlcNAcb-Sp8	(3S)Galb-Sp8	(6S)(4S)Galb1-4GlcNAcb-Sp0	(4S)Galb1-4GlcNAcb-Sp8	(6P)Mana-Sp8	(6S)Galb1-4Glcb-Sp0	(6S)Galb1-4Glcb-Sp8	(6S)Galb1-4GlcNAcb-Sp8	(6S)Galb1-4(6S)Glcb-Sp8	Neu5Aca2-3(6S)Galb1-4GlcNAcb-Sp8	(6S)GlcNAcb-Sp8	Neu5,9Ac2a-Sp8	Neu5,9Ac2a2-6Galb1-4GlcNAcb-Sp8	Mana1-6(Mana1-3)Manb1-4GlcNAcb1-4GlcNAcb-Sp12
14	27	17	4	6	5	14	0	12	15	5	34	17	1	3	11	11	8	24	6	14	12	14	12	14	6	26	4	15	4	7	12	12	19	6	28	11	9	13	7	7	8	6	10	6	12	4	6	3	19
7.7274	11.3116	13.9695	10.5168	2.33705	9.80385	12.6728	12.0606	14.8501	7.67865	6.46138	12.9284	16.5547	4.51328	16.9128	6.8051	9.1276	4.56995	22.5775	16.4303	15.7585	6.14267	7.3637	18.7035	20.0032	20.0114	7.01732	5.56848	7.98543	9.07065	7.56705		5.22165	7.28925	25.6888	2.96612	6.7679	9.89165	19.2045	8.99398	3.36273	4.76738	25.9973	4.7154	5.30072	11.1903	9.07733	29.1038	3.54743	7.0065
18.2404	8.76135	9.12727	3.47918	4.8107	7.88943	9.6755	9.77332	18.3988	7.3811	6.76912	5.94648	23.8346	10.5552	12.1617	7.21525	3.67165	7.4628	8.17623	12.8842	0.60055	14.1209	7.95828	21.1373	10.1426	5.93982	8.96797	13.9841	4.47377	6.08378	4.6154		8.96105	0.66075	10.4032	16.1069	15.5685	3.84337	7.61238	8.7085	18.58	15.9246	15.303	4.71833	5.93295	9.4424	15.7228	11.6019	6.25382	8.77688
10.7017	19.8527	15.5577	3.15995	4.53455	3.39982	1.99317	8.59863	11.7729	17.5647	11.3658	8.1012	12.5885	20.7526	5.58157	4.41362	2.5599	7.05283	11.1646	6.09415	10.8308	11.5316	6.32865	3.36848	10.484	8.00783	6.6235	8.05155	8.70285	15.8937	7.71868		14.797	5.79005	17.2872	12.7271	5.4475	12.5637	11.1824	23.2199	3.8065	5.4976	7.40292	14.2436	11.0487	3.67552	5.45073	8.9269	8.62355	19.2309
11.2297	10.4914	31.9134	11.4542	5.93487	10.395	8.06883	16.0701	2.0483	3.26015	11.2876	9.1841	10.579	22.4389	3.04435	31.4396	7.2971	15.4805	6.42673	9.14653	6.2417	8.24965	4.26692	9.69153	17.3621	15.9147	6.56407	11.1543	4.74932	16.0529	18.8364		6.26473	0.0078	12.0311	10.6879	17.8072	6.54025	11.2648	9.31638	17.1297	13.2545	8.35665	5.28205	13.1731	8.13407	5.66122	9.54655	3.02335	8.34725
44.5879	91.086	26.7579	11.9366	10.4493	11.8925	7.22318	6.7153	9.7745	9.72045	12.9387	9.97275	20.8227	8.62985	7.67355	14.949	2.79992	1.25242	6.7304	3.928	16.4205	14.6032	4.90573	15.3586	13.6754	14.1533	20.0363	13.5749	6.6401	12.7615	11.2364		9.45453	14.1042	9.14222	8.35023	7.03113	8.71167	11.6575	17.3181	5.19207	23.819	13.9626	5.9397	10.5879	6.66007	7.36655	10.2348	7.50725	8.48723
26.2054	13.1203	43.7595	38.0697	17.0708	7.70068	12.166	11.0627	22.2094	8.27882	8.98708	20.7225	60.8982	37.4663	11.2613	14.7373	4.39727	10.2147	8.28497	1.77798	9.44395	22.966	3.6378	17.6124	38.4266	26.477	20.6953	8.37707	10.4174	6.23968	11.1159		9.4604	16.0463	4.17328	11.2009	5.3998	15.8107	7.38382	13.3368	10.5925	32.2351	11.8481	2.16593	10.5817	15.6159	18.501	6.58667	7.2853	57.3304
16.4998	13.7482	5.0717	5.40857	12.6561	8.19305	10.3623	7.19238	6.84373	5.56632	8.3549	5.13663	5.9383	8.82353	8.77655	6.60135	3.36238	8.47005	6.05943	7.8865	11.1962	14.5447	3.1137	7.4293	9.62182	8.8765	4.8072	10.7553	2.0634	6.66852	5.50247		13.3089	11.4115	3.9079	5.0455	1.60305	8.54738	12.8513	5.07925	4.38185	6.1725	6.36395	6.75927	15.0061	9.65555	2.66405	11.7979	14.6646	11.7171
48.5889	175.03	38.8426	67.6965	21.1715	19.4478	27.682	68.694	22.9939	26.8733	9.1925	66.2488	188.472	81.5827	28.4898	44.2196	60.5136	8.87095	9.0818	5.49798	21.4714	17.7495	19.2054	10.0541	102.251	24.2698	74.2038	15.5659	40.614	4.68185	82.2599		8.43107	31.0153	12.0039	15.051	32.8317	34.9661	10.8005	59.9135	54.3055	178.561	60.004	9.841	33.8738	14.1747	94.2113	16.3134	16.5904	3.87485
246.25	301.5	204.5	288.25	230	128.75	226.5	166	164	137.5	146.25	249	138.75	185.75	188	148.25	103.25	145	85.25	176.25	137.25	162.75	203.75	233.5	264	268.75	245.25	439.5	201	195.75	261.75		218	219.75	300.5	262.5	264.25	227.75	208.5	193.25	81.25	147.25	137	100.5	110.25	89.5	199.75	152	278	200.5
8.11095	9.30123	3.99092	8.48825	11.1522	13.1706	2.57267	4.9707	3.69185	8.06873	10.7508	1.79675	12.4432	-2.9275	3.97317	10.8481	21.0527	3.37482	3.78728	2.32607	-3.10168	16.1559	8.49428	9.02018	12.264	4.08617	7.53327	8.63625	6.72558	9.52385	6.58507		12.1032	3.97847	5.8137	5.85725	-2.8362	2.69972	4.99822	10.6255	1.75555	7.8598	1.09688	7.90102	9.62765	0.904325	4.40245	7.458	4.3243	1.72565
12.3844	1.74247	-1.13157	4.71002	4.52653	8.47157	5.82632	13.2577	12.3268	6.01192	10.1251	6.3423	10.1178	5.8901	7.82008	3.26465	-0.291725	9.6122	14.9644	2.16395	1.31983	11.659	4.74902	5.20645	5.51382	5.7884	4.63052	3.53857	9.41845	7.44465	11.8407		14.4718	15.0591	7.1985	3.65013	2.93545	9.94557	2.86382	6.15035	6.15308	7.68305	3.38225	12.3368	11.9596	10.2221	6.1801	3.52197	5.34345	4.22225
23.0906	7.83355	21.906	4.81525	15.8724	8.18923	27.937	31.2071	27.2706	11.8909	7.14015	20.519	7.04165	14.1205	6.40235	-0.875775	24.2456	-2.11365	0.82165	10.5809	4.79638	52.2156	55.738	10.3327	17.5511	-2.35597	13.5107	12.8869	-2.75632	1.73287	39.5796		41.5598	27.2116	60.4305	14.0987	5.60862	15.0027	40.5038	-2.45092	5.40642	4.2986	8.48455	13.5553	4.67948	13.6022	19.0054	7.79425	6.02508	3.22405
14.7105	4.06465	18.4261	16.5608	39.4496	-23.1624	39.2319	28.5026	14.5808	0.867675	4.55775	17.8114	15.7269	33.017	12.0634	11.6953	24.0172	45.4383	15.1671	84.0004	14.9605	367.978	147.791	51.8715	2.7294	4.27285	52.2955	19.4058	18.6128	17.2853	45.0101		30.3111	9.51543	90.9273	9.0315	9.90242	17.2355	77.0224	20.0745	23.871	104.816	53.7955	29.0055	80.5239	45.2777	22.2494	27.6138	1.75805	0.568975
21.2582	30.1604	6.70388	27.1262	20.9137	25.9535	14.4057	80.9971	55.9989	1.05573	7.36557	9.65558	19.0435	61.5633	8.07385	21.2705	55.9545	6.2455	13.995	27.7975	13.0929	10.6693	53.6009	47.4648	-0.396825	52.0694	29.259	113.456	4.9197	7.66613	15.6232		8.84427	17.2425	11.8789	-3.01685	11.1927	28.8649	21.2703	12.173	14.5113	39.7779	23.5258	27.7915	16.455	1.16047	30.343	61.8322	5.91202	12.1724
5.63758	2.18213	2.48902	2.83225	1.7437	6.67735	4.93267	6.7849	9.48672	3.24313	6.04683	12.6903	6.20568	6.84045	0.4183	2.6682	12.6988	14.7723	0.44325	9.11407	0.320475	8.5544	8.13785	13.0129	5.27323	4.42912	8.07855	4.09465	5.30532	12.99	14.4814	6.83145	9.18025	6.86865	6.63957	7.26885	5.69935	9.31917	0.462325	5.33378	5.61292	12.2594	4.34053	9.32195	4.0029	10.388	7.53027	10.8409	3.0736	2.6763
3.82443	5.9582	24.7823	1.2075	7.09915	9.14707	2.31725	-2.23745	19.9808	0.020175	8.47655	11.6307	7.2743	6.47945	3.0111	14.5696	1.887	4.14107	7.18315	-2.09282	5.89898	10.3908	7.49485	13.7957	10.7498	1.51927	5.08617	10.6296	3.563	3.53182	8.15783	9.74633	8.5933	6.95317	8.933	5.75835	0.562225	6.51182	2.11655	5.0181	8.6114	5.06043	6.28338	7.93115	5.6705	2.48667	0.734	-0.29	2.26028	4.07897
10.4062	9.48985	2.18463	3.12047	1.00495	8.03225	8.43062	13.3286	15.081	9.34325	1.28045	10.6451	2.0638	10.2389	8.88007	7.60545	6.60438	9.7926	15.5619	8.13753	6.46052	14.4091	12.3977	8.29833	13.7086	-2.5542	2.6756	-1.79307	1.8027	3.78135	7.1628	8.06035	12.3095	6.56695	8.56997	15.064	9.92695	3.52655	6.5053	8.54025	-3.19605	3.67747	5.1841	10.1753	0.34405	6.9173	5.04863	7.83885	5.8031	5.9738
3581.75	4582	3600	2959.25	2701.25	4039.75	4130.75	4333.25	1961.25	2756.25	25362.2	4428	3240.5	3197	3477	2114.75	2280.75	4354.75	2598.25	2507.25	2277	6852	5584.75	7373.75	5762.5	4913	6216.5	9881.25	5851.25	4253	5697.25		6276.25	7304	8808.5	6623.75	5532.25	5464.75	5775.5	5797.75	985.75	4099.5	3220	4422	4501.5	1174.25	4804	4962.5	4639.5	3960.25
4426.25	4221.5	3142	2613.75	1808.25	1918.25	3953.25	2710.5	3217.75	1455.5	8890	2947.75	2234.75	2638.5	2574.75	2328.25	1840	2419	1448.75	2053.75	1769	2759.5	2841.25	3728.25	4106.75	4332	3997.75	5494.75	4140.5	2733.25	4544.75	3516.25	3490	3221.5	5312.5	3290.5	3396.5	2761.25	2896.75	2617.75	781	2603.25	2072.75	2884.75	2116.75	1910.75	1584.25	2431.25	3949	2675.25
[truncated: 618 more columns]

## Sheet: viral_meta_corona
virus_id	strain	host	host_broad	protein	expression_host	concentration_ug_ml	concentration_HAU_ml	mutation	sequence
C1	cov8/NL63	human	mammalian	spike_NTD		200			MKLFLILLVLPLASCFFTCNSNANLSMLQLGVPDNSSTIVTGLLPTHWFCANQSTSVYSANGFFYIDVGNHRSAFALHTGYYDANQYYIYVTNEIGLNASVTLKICKFSRNTTFDFLSNASSSFDCIVNLLFTEQLGAPLGITISGETVRLHLYNVTRTFYVPAAYKLTKLSVKCYFNYSCVFSVVNATVTVNVTTHNGRVVNYTVCDDCNGYTDNIFSVQQDGRIPNGFPFNNWFLLTNGSTLVDGVSRLYQPLRLTCLWPVPGLKSSTGFVYFNATGSDVNCNGYQHNSVVDVMRYNLNFSANSLDNLKSGVIVFKTLQYDVLFYCSNSSSGVLDTTIPFGPSSQPYYCFINSTINTTHVSTFVGILPPTVREIVVARTGQFYINGFKYFDLGFIEA…
C2	cov1a/HKU3	bat	mammalian	spike_NTD		200			MKILIFAFLANLAKAQEGCGIISRKPQPKMAQVSSSRRGVYYNDDIFRSDVLHLTQDYFLPFDSNLTQYFSLNVDSDRYTYFDNPILDFGDGVYFAATEKSNVIRGWIFGSSFDNTTQSAVIVNNSTHIIIRVCNFNLCKEPMYTVSRGTQQNAWVYQSAFNCTYDRVEKSFQLDTTPKT181GNFKDLREYVFKNRDGFLSVYRTYTAVNLPRGLPTGFSVLKPILKLPFGINITSYRVVMAMFSQTTSNFLPESAAYYVGNLKYSTFMLRFNENGTITDAVDCSQNPLAELKCTIKNFNVDHHHHHH
C3	cov1b/HKU3		mammalian	spike_CTD		200			PNITNRCPFDKVFNATRFPNVYAWERTKISDCVADYTVLYNSTSFSTFKCYGVSPSKLIDLCFTSVYADTFLIRSSEVRQVAPGETGVIADYNYKLPDDFTGCVIAWNTAKHDTGNYYYRSHRKTKLKPFERDLSSDDGNGVYTLSTYDFNPNVPVAYQATRVVVLSFELLNAPATVCGPKLSTELVKNQCVNFHHHHHH
C4	cov3/BCOV		mammalian	spike_NTD		200			MFLILLISLPTAFAVIGDLKCTTVSINDVDTGVPSISTDTVDVTNGLGTYYVLDRVYLNTTLLLNGYYPTSGSTYRNMALKGTLLLSTLWFKPPFLSDFTNGIFAKVKNTKVIKDGVMYSEFPAITIGSTFVNTSYSVVVQPHTTILGNKLQGFLEISVCQYTMCEYPNTICNPNLGNQRVELWHWDTGVVSCLYKRNFTYDVNADYLYFHFYQEGGTFYAYFTDTGVVTKFLFNVYLGTVLSHYYVMPLTCNSALTLEYWVTPLTSKQYLLAFNQDGVIFNAVDCKSDFMSEIKCKTHHHHHH
C5	cov4/OC43	human	mammalian	OC43		200			MFLILLISLPTAFAVIGDLKCTSDNINDKDTGPPPISTDTVDVTNGLGTYYVLDRVYLNTTLFLNGYYPTSGSTYRNMALKGSVLLSRLWFKPPFLSDFINGIFAKVKNTKVIKDRVMYSEFPAITIGSTFVNTSYSVVVQPRTINSTQDGDNKLQGLLEVSVCQYNMCEYPQTICHPNLGNHRKELWHLDTGVVSCLYKRNFTYDVNADYLYFHFYQEGGTFYAYFTDTGVVTKFLFNVYLGMALSHYYVMPLTCNSKLTLEYWVTPLTSRQYLLAFNQDGIIFNAVDCMSDFMSEIKCKTHHHHHH
C6	cov5/mhv/A59		mammalian	spike_NTD		200			MLFVFILFLPSCLGYIGDFRCIQLVNSNGANVSAPSISTETVEVSQGLGTYYVLDRVYLNATLLLTGYYPVDGSKFRNLALTGTNSVSLSWFQPPYLSQFNDGIFAKVQNLKTSTPSGATAYFPTIVIGSLFGYTSYTVVIEPYNGVIMASVCQYTICQLPYTDCKPNTNGNKLIGFWHTDVKPPICVLKRNFTLNVNADAFYFHFYQHGGTFYAYYADKPSATTFLFSVYIGDILTQYYVLPFICNPTAGSTFAPRYWVTPLVKRQYLFNFNQKGVITSAVDCASSYTSEIKCKTHHHHHH
C7	cov6/HKU1	human	mammalian	spike_NTD		200			MLLIIFILPTTLAVIGDFNCTNFAINDLNTTVPRISEYVVDVSYGLGTYYILDRVYLNTTILFTGYFPKSGANFRDLSLKGTTYLSTLWYQKPFLSDFNNGIFSRVKNTKLYVNKTLYSEFSTIVIGSVFINNSYTIVVQPHNGVLEITACQYTMCEYPHTICKSKGSSRNESWHFDKSEPLCLFKKNFTYNVSTDWLYFHFYQERGTFYAYYADSGMPTTFLFSLYLGTLLSHYYVLPLTCNAISSNTDNETLQYWVTPLSKRQYLLKFDNRGVITNAVDCSSSFFSEIQCKTHHHHHH
C8	cov7a/SARS	human	mammalian	spike_NTD		200			SGSDLDRCTTFDDVQAPNYTQHTSSMRGVYYPDEIFRSDTLYLTQDLFLPFYSNVTGFHTINHTFGNPVIPFKDGIYFAATEKSNVVRGWVFGSTMNNKSQSVIIINNSTNVVIRACNFELCDNPFFAVSKPMGTQTHTMIFDNAFNCTFEYISDAFSLDVSEKSGNFKHLREFVFKNKDGFLYVYKGYQPIDVVRDLPSGFNTLKPIFKLPLGINITNFRAILTAFSPAQDIWGTSAAAYFVGYLKPTTFMLKYDENGTITDAVDCSQNPLAELKCSVKSFEIDKGIYQTSNFHHHHHH
C9	cov2/ibv	chicken	avian	spike_NTD		200			MLVTPLLLVTLLCALCSAVLYDSSSYVYYYQSAFRPPSGWHLQGGAYAVVNISSEFNNAGSSSGCTVGIIHGGRVVNASSIAMTAPSSGMAWSSSQFCTAHCNFSDTTVFVTHCYKHGGCPLTGMLQQNLIRVSAMKNGQLFYNLTVSVAKYPTFRSFQCVNNLTSVYLNGDLVYTSNETIDVTSAGVYFKAGGPITYKVMREVKALAYFVNGTAQDVILCDGSPRGLLACQYNTGNFSDGFYPFTNSSLVKQKFIVYRENSVNTTCTLHNFIHHHHHH
C10	bcov	bovine	mammalian	spike_NTD	Sf9	200			VIGDLKCTTVSINDVDTGAPSISTDTVDVTNGLGTYYVLDRVYLNTTLLLNGYYPTSGSTYRNMALKGTLLLSRLWFKPPFLSDFINGIFAKVKNTKVIKKGVMYSEFPAITIGSTFVNTSYSVVVQPHTTNLDNKLQGLLEISVCQYTMCEYPHTICHPKLGNKRVELWHWDTGVVSCLYKRNFTYDVNADYLYFHFYQEGGTFYAYFTDTGVVTKFLFNVYLGTVLSHYYVLPLTCSSAMTLEYWVTPLTSKQYLLAFNQDGVIFNAVDCKSDFMSEIKCKTHHHHHH
C11	cov/MERS	human	mammalian	spike_NTD		200			MIHSVFLLMFLLTPTESYVDVGPDSVKSACIEVDIQQTFFDKTWPRPIDVSKADGIIYPQGRTYSNITITYQGLFPYQGDHGDMYVYSAGHATGTTPQKLFVANYSQDVKQFANGFVVRIGAAANSTGTVIISPSTSATIRKIYPAFMLGSSVGNFSDGKMGRFFNHTLVLLPDGCGTLLRAFYCILEPRSGNHCPAGNSYTSFATYHTPATDCSDGNYNRNASLNSFKEYFNLRNCTFMYTYNITEDEILEWFGITQTAQGVHLFSSRYVDLYGGNMFQFATLPVYDTIKYYSIIPHSIRSIQSDRKAWAAFYVYKLQPLTFLLDFSVDGYIRRAIDCGFNDLSQLHCSYESFDVESGVYSVSSFEAKPSGSVVEQAEGVECDFSPLLSGTPPQVYNF…
C12	cov/MERS	human	mammalian	spike_S1		200			MIHSVFLLMFLLTPTESYVDVGPDSVKSACIEVDIQQTFFDKTWPRPIDVSKADGIIYPQGRTYSNITITYQGLFPYQGDHGDMYVYSAGHATGTTPQKLFVANYSQDVKQFANGFVVRIGAAANSTGTVIISPSTSATIRKIYPAFMLGSSVGNFSDGKMGRFFNHTLVLLPDGCGTLLRAFYCILEPRSGNHCPAGNSYTSFATYHTPATDCSDGNYNRNASLNSFKEYFNLRNCTFMYTYNITEDEILEWFGITQTAQGVHLFSSRYVDLYGGNMFQFATLPVYDTIKYYSIIPHSIRSIQSDRKAWAAFYVYKLQPLTFLLDFSVDGYIRRAIDCGFNDLSQLHCSYESFDVESGVYSVSSFEAKPSGSVVEQAEGVECDFSPLLSGTPPQVYNF…
C13	partridgecov	partridge	avian	spike_S1	HEK293T	200			MPMGSLQPLATLYLLGMLVASVLANLFDSANNYVYYYQSAFRPPNGWHLQGGAYAVVNSTNYTNNAGSANECTIGVIKDVYNQSAAAIAMTAPLQGMAWSKSQFCSAHCNFSEITVFVTHCYSSGSGSCPITGMIPQGHIRISAMKNGSLFYNLTVSVSKYPNFKSFQCVNNFTSVYLNGDLVFTSNTTTDVKSAGVYFKAGGPVNYNIMKEFKVLAYFVNGTVQDVILCDDTPRGLLACQYNNGNFSDGFYPFTNSSLVKEKFIVYRENSVNTTLTLTNYTFYNVTNASPNRGGVQSIPTYQTQTAQSGYYNFNLSFLSSFVYKESNYMYGSYHPACNFRLETINNGLWFNSLSVSLAYGPLQGGCKQSVFSSRATCCYAYSYNGPRACKGVYAGELL…
C14	pigeoncov	pigeon	avian	spike_S1	HEK293T	200			MPMGSLQPLATLYLLGMLVASVLATLYTHDYVYYYQSAYRPPNGWHLQGGAYAVVNSTNKTNNAGAASECSVGVLFNYTNGNDVGYNNSASSVAMTAPLPGMSWSKTQFCTAHCNFSDFTVFVTHCFANSCPLTGRIEVNHIRISAMRNGSLFYNLTVSVSKYPKFKSLQCVNNFTSVYLNGDLVFTSNKTTDVIGAGVYFKAGGPITYKIMKEFKVLAYFVNGTVQDVILCDDTPRGLLACQYNTGNFSDGFYPFTNSSLVKKKFIVYRESSVNTTLILTNYTFYNVTNAPPNQGGVQSILTYQTQTAQSGYYNFNLSFLSSFVYKQSDYMYGSYHPACNFRLETINNGLWFNSLSVSLAYGPLQGGCKQSVFSSRATCCYAYSYNGPRACKGVYAGE…
C15	turkeycov	turkey	avian	spike_S1	HEK293T	200			MPMGSLQPLATLYLLGMLVASVLAIPTICNNVTVGSGKCISCTTIPEYADGKNGGEALDFYSPDVMRPPDGAYIQSGYYEPLFTGCFNQTYQNDTTCRNGLHAGSPGNFTIQGDFLKNYDAIGLMFWWGLSMGNSTPLFNLTWGDFFLASRNFTGFPKVKRIIFIGTGDIFVNGVLMGMYNLNFTQTLTIWLAQCVGTMKIVILRNSNALVQFSAGNVVDFEPCTGATTINKLRCSYQQFNFSTGFYDIDTFVPVTSNITYLPYPDLIDNTGQEVEDFYVALKGDAVSYNQSCVDSKYSFFKLKCNNTYSWDSDKLCILGSELYVPGYNVYTNTQHSYAGTIPNYPTCSSKGLSLANIYNSIGFNRFCATKLFETRDISSITQYTCVYVVSVEGYDSYN…
C16	cov/mhv/MERS	human	mammalian	spike_NTD		200			YIGDFRCIQLVNSNGANVSAPSISTETVEVSQGLGTYYVLDRVYLNATLLLTGYYPVDGSKFRNLALRGTNSVSLSWFQPPYLNQFNDGIFAKVQNLKTSTPSGATAYFPTIVIGSLFGYTSYTVVIEPYNGVIMASVCQYTICQLPYTDCKPNTNGNKLIGFWHTDVKPPICVLKRNFTLNVNADAFYFHFYQHGGTFYAYYADKPSATTFLFSVYIGDILTQYYVLPFICNPTAGSTFAPRYWVTPLVKRQYLFNFNQKGVITSAVDCASSYTSEIKCKTHHHHHH
C17	cov/MERS	human	mammalian	spike_NTD		200			YVDVGPDSVKSACIEVDIQQTFFDKTWPRPIDVSKADGIIYPQGRTYSNITITYQGLFPYQGDHGDMYVYSAGHATGTTPQKLFVANYSQDVKQFANGFVVRIGAAANSTGTVIISPSTSATIRKIYPAFMLGSSVGNFSDGKMGRFFNHTLVLLPDGCGTLLRAFYCILEPRSGNHCPAGNSYTSFATYHTPATDCSDGNYNRNASLNSFKEYFNLRNCTFMYTYNITEDEILEWFGITQTAQGVHLFSSRYVDLYGGNMFQFATLPVYDTIKYYSIIPHSIRSIQSDRKAWAAFYVYKLQPLTFLLDFSVDGYIRRAIDCGFNDLSQLHCSYES
C18	cov/SARS	human	mammalian	spike_NTD		200			SDLDRCTTFDDVQAPNYTQHTSSMRGVYYPDEIFRSDTLYLTQDLFLPFYSNVTGFHTINHTFDNPVIPFKDGIYFAATEKSNVVRGWVFGSTMNNKSQSVIIINNSTNVVIRACNFELCDNPFFAVSKPMGTQTHTMIFDNAFNCTFEYISDAFSLDVSEKSGNFKHLREFVFKNKDGFLYVYKGYQPIDVVRDLPSGFNTLKPIFKLPLGINITNFRAILTAFSPAQDTWGTSAAAYFVGYLKPTTFMLKYDENGTITDAVDCSQNPLAELKCSVKS
C19	cov13/PEDV	pig	mammalian	spike_S1	HEK293T	200		139(HMSEHS)144 to 139(LQDGKNI)145	LPQDVTRCSANTNFRRFFSKFNVQAPAVVVLGGYLPIGENQGVNSTWYCAGQHPTASGVHGIFVSHIRGGHGFEIGISQEPFDPSGYQLYLHKATNGNTNATARLRICQFPSIKTLGPTANNDVTTGRNCLFNKAIPALQDGKNIVVGITWDNDRVTVFSDKIYYFYFKNDWSRVATKCYNSGGCAMQYVYEPTYYMLNVTSAGEDGISYQPCTANCIGYAANVFATEPNGHIPEGFSFNNWFLLSNDSTLVHGKVVSNQPLLVNCLLAIPKIYGLGQFFSFNQTIDGVCNGAAVQRAPEALRFNINDTSVILAEGSIVLHTALGTNFSFVCSNSSNPHLATFAIPLGATQVPYYCFLKVDTYNSTVYKFLAVLPPTVREIVITKYGDVYVNGFGYLHL…
C20	cov13/PEDV	pig	mammalian	spike_S1	HEK293T	200			MKSLTYFWLFLPVLSTLSLPQDVTRCSANTNFRRFFSKFNVQAPAVVVLGGYLPIGENQGVNSTWYCAGQHPTASGVHGIFVSHIRGGHGFEIGISQEPFDPSGYQLYLHKATNGNTNATARLRICQFPSIKTLGPTANNDVTTGRNCLFNKAIPAHMSEHSVVGITWDNDRVTVFSDKIYYFYFKNDWSRVATKCYNSGGCAMQYVYEPTYYMLNVTSAGEDGISYQPCTANCIGYAANVFATEPNGHIPEGFSFNNWFLLSNDSTLVHGKVVSNQPLLVNCLLAIPKIYGLGQFFSFNQTIDGVCNGAAVQRAPEALRFNINDTSVILAEGSIVLHTALGTNFSFVCSNSSNPHLATFAIPLGATQVPYYCFLKVDTYNSTVYKFLAVLPPTVREIV…

## Sheet: array_results_parainfluenza
target	Gala-Sp8	Glca-Sp8	Mana-Sp8	GalNAca-Sp8	GalNAca-Sp15	Fuca-Sp8	Fuca-Sp9	Rhaa-Sp8	Neu5Aca-Sp8	Neu5Aca-Sp11	Neu5Acb-Sp8	Galb-Sp8	Glcb-Sp8	Manb-Sp8	GalNAcb-Sp8	GlcNAcb-Sp0	GlcNAcb-Sp8	GlcN(Gc)b-Sp8	Galb1-4GlcNAcb1-3(Galb1-4GlcNAcb1-6)GalNAca-Sp8	GlcNAcb1-3(GlcNAcb1-4)(GlcNAcb1-6)GlcNAc-Sp8	[3OSO3][6OSO3]Galb1-4[6OSO3]GlcNAcb-Sp0	[3OSO3][6OSO3]Galb1-4GlcNAcb-Sp0	[3OSO3]Galb1-4(Fuca1-3)[6OSO3]Glc-Sp0	[3OSO3]Galb1-4Glcb-Sp8	[3OSO3]Galb1-4[6OSO3]Glcb-Sp0	[3OSO3]Galb1-4[6OSO3]Glcb-Sp8	[3OSO3]Galb1-3(Fuca1-4)GlcNAcb-Sp8	[3OSO3]Galb1-3GalNAca-Sp8	[3OSO3]Galb1-3GlcNAcb-Sp0	[3OSO3]Galb1-3GlcNAcb-Sp8	[3OSO3]Galb1-4(Fuca1-3)GlcNAc-Sp0	[3OSO3]Galb1-4(Fuca1-3)GlcNAcb-Sp8	[3OSO3]Galb1-4[6OSO3]GlcNAcb-Sp0	[3OSO3]Galb1-4[6OSO3]GlcNAcb-Sp8	[3OSO3]Galb1-4GlcNAcb-Sp0	[3OSO3]Galb1-4GlcNAcb-Sp8	[3OSO3]Galb-Sp8	[4OSO3][6OSO3]Galb1-4GlcNAcb-Sp0	[4OSO3]Galb1-4GlcNAcb-Sp8	6-H2PO3Mana-Sp8	[6OSO3]Galb1-4Glcb-Sp0	[6OSO3]Galb1-4Glcb-Sp8	[6OSO3]Galb1-4GlcNAcb-Sp8	[6OSO3]Galb1-4[6OSO3]Glcb-Sp8	Neu5Aca2-3[6OSO3]Galb1-4GlcNAcb-Sp8	[6OSO3]GlcNAcb-Sp8	[9NAc]Neu5Aca-Sp8	[9NAc]Neu5Aca2-6Galb1-4GlcNAcb-Sp8	Mana1-3(Mana1-6)Manb1-4GlcNAcb1-4GlcNAcb-Sp12
P1	20.7898	8.2461	12.5134	18.4793	23.7776	4.8246	19.736	25.6397	15.1288	16.0623	4.60205	19.2909	7.11017	5.13652	12.1059	16.784	13.7652	-0.02725	13.5634	163.399	6.58258	37.2066	69.3642	14.2769	42.8387	46.3761	20.0888	7.41855	14.5578	4.95712	23.6663	12.5385	56.2361	38.118	15.4413	21.2854	19.7261	47.5998	17.9688	33.7359	29.0644	10.0419	11.7812	41.195	1247.61	23.4619	11.5677	21.5635	16.7656
P2	226.463	17.04	39.2095	100.932	70.8774	46.9673	85.718	86.0157	70.7891	45.4649	58.9798	387.492	322.071	40.6325	73.0576	75.601	29.2748	25.5612	21.417	266.162	18.8545	72.7899	259.096	153.026	25.615	25.1034	19.6979	29.7834	23.4037	29.2359	35.2861	40.1224	53.6151	64.7257	70.0353	58.3198	31.9108	49.5246	63.2699	80.1662	58.3338	41.3374	28.2257	93.8062	8576.87	43.3422	19.2796	37.8831	28.9639
P3	-1.99802	2.87062	2.46977	6.2257	2.84765	5.81072	9.61573	4.50627	-0.170675	5.25407	1.4047	1.30482	0.639025	0.515275	5.3471	-0.927625	4.87035	8.4867	3.2819	1.3541	1.03858	5.91653	10.1315	17.0919	0.65155	1.37213	2.31162	0.65	1.81603	4.56252	0.652925	0.69115	3.53907	7.26985	19.1153	4.20688	-0.868125	1.02502	-2.0138	3.33478	3.40413	0.62315	0.9917	0.857275	802.532	5.67448	20.2986	4.63187	0.23755
P4	51.483	6.21063	7.38213	9.63823	15.931	5.72897	48.244	16.2977	25.8729	8.58095	25.8011	73.1197	66.6353	26.8803	27.9638	60.4087	44.0095	7.95937	8.43442	20.2051	13.1098	12.6828	135.575	47.4995	44.0873	7.0256	4.60977	2.7805	8.07397	0.495575	18.6676	11.2899	6.57565	3.1568	111.181	7.92545	16.6399	2.18562	1.1619	27.7348	12.4644	24.1544	14.8724	43.6865	636.34	23.0658	28.7162	26.3196	11.8744
P5	5.61535	14.128	6.5154	14.9878	15.5068	10.5584	3.65005	3.90187	11.971	14.5776	3.9049	49.2366	10.1154	9.42998	10.518	0.833125	-3.30435	10.272	23.3685	23.0861	12.2439	13.4218	55.8961	19.6683	10.9674	10.1392	8.0108	4.1223	11.2139	9.48655	11.4384	12.7829	10.7415	11.5516	7.19375	16.1853	11.7235	18.8233	7.23835	-0.526425	22.5721	2.84463	1.55067	29.3326	44.5895	12.0512	-1.9926	16.0924	8.17135
P6	39.1026	26.6564	31.3295	119.853	20.5312	314.367	11.9454	337.651	15.4375	58.1693	14.5905	226.019	113.178	36.3084	40.6789	23.1418	33.8352	13.229	20.3186	91.8539	5.40733	18.4506	326.878	124.458	23.7372	32.4259	16.5132	80.4803	19.3229	378.236	14.2844	131.306	12.0958	57.452	91.7968	62.1526	257.845	39.3017	17.2135	39.5824	381.338	4.97842	150.57	17.5931	697.213	17.9202	46.2349	45.1145	4.51105
P7	93.8441	93.1958	172.402	34.7832	145.135	40.1094	100.688	50.5692	103.96	153.362	81.8901	87.2489	45.203	69.3098	65.6176	56.8801	30.1271	88.0929	643.558	139.092	278.058	376.242	208.197	345.32	306.848	182.406	212.766	99.6304	225.733	164.983	200.598	82.5191	238.895	126.568	88.7382	122.618	59.5429	100.612	49.2541	71.0669	87.5423	169.066	86.182	249.835	329.253	288.377	96.2061	246.02	185.467
P8	108.624	84.1701	264.266	47.3388	253.878	65.7499	145.742	114.043	293.705	252.356	335.984	150.774	51.8325	81.4361	56.6409	130.545	65.062	156.179	1503.52	262.113	398.984	445.388	345.036	444.017	230.793	386.062	155.588	123.638	216.44	131.295	315.246	172.334	372.63	326.259	382.43	338.563	119.463	169.213	121.287	138.651	257.668	220.569	254.99	549.378	699.02	421.972	102.913	334.618	165.393
P9	197.627	348.128	150.325	144.671	42.9464	37.9913	61.146	28.5836	0.462275	57.2377	-2.4434	139	11.231	30.6928	49.7286	25.1398	42.8772	29.176	2188.06	29.2099	5.3851	50.8098	39.5009	14.4271	258.156	302.55	29.2018	70.4236	75.3588	42.6536	67.0023	32.7507	13.3403	135.04	4.96507	37.5697	88.269	51.723	36.4156	76.5104	67.7999	23.9581	44.7522	14.9034	-3.06602	0.36225	0.71275	14.2192	195.557
P10	82.1715	49.3357	52.6224	11.0115	19.0086	14.212	20.8569	0.9152	20.3422	40.1885	37.7565	4.85522	23.7786	56.5802	34.0663	58.9913	7.14107	23.8407	1174.53	3.02818	20.8963	8.15297	89.7918	28.7626	135.347	72.0672	58.8239	13.0558	28.443	19.4389	23.9972	15.2088	21.1072	23.3439	15.6771	2.8485	33.4833	36.6504	23.6629	50.9517	16.3523	19.2096	19.6385	42.6023	846.255	32.9804	12.6098	12.2745	110.489
P11	-0.3938	1.0182	5.4607	11.9119	9.72732	8.3378	10.7307	17.9492	35.6298	18.3479	8.15565	13.9564	10.9183	1.7712	-7.56862	16.2207	12.941	16.0497	37.6327	16.5135	48.3155	43.9343	81.9102	16.0803	0.665375	3.92555	27.9953	-1.35205	9.24345	3.56565	19.7786	20.9226	28.8379	23.4746	21.3468	14.0658	11.807	38.4031	1.6727	11.3478	13.2128	13.8044	14.3905	22.9906	1674.49	15.1059	23.8572	30.2527	13.5208
P12	46.5365	24.4662	16.6856	30.0599	0.7453	28.3283	33.557		35.0077	34.9943	36.9663	22.1935	20.2873	11.9918	32.0926	23.3567	25.766	17.0382	41.0617	16.1943	22.1713	34.2075	49.5524	14.8143	27.7858	32.496	30.0932	20.5058		19.6911	9.15502	39.1601	19.2972	31.2256	16.146	32.8172	31.5182	44.0395	19.3668	9.6426	17.2619	29.2565	27.7655	45.0111	93.3844	16.4434			34.7105
P13	4297.94	1711.9	3039.36	1622.92	1503.71	3288.37	1588.34		2528.54	3517.54	1860.24	2192.69	2257.95	4164.35	2164.01	2569.88	1955.49	3031.01	3500.57	2431.11	3699.22	3901.88	4021.47	3085.59	3131.4	5741.76	2306.9	2803.59		2364.6	3408.84	2892.03	3386.78	2997.73	2994.4	2036.46	2839.18	3053.55	3727.77	2499.31	3541.43	3237.63	3311.72	4218.85	12453	2506.87			2548.26
P14	26.0967	23.9412	-3.57295	0.25555	29.2067	31.8997	20.2954		22.6243	39.382	19.9657	26.4182	40.5127	6.3549	41.8453	19.3277	33.4849	19.0707	57.3011	32.0788	48.9063	52.7474	94.2304	33.9362	34.3108	28.8464	14.3356	34.1753		19.2727	33.0669	49.87	4.60318	48.3937	67.7394	55.8659	38.8393	23.6704	25.0488	12.0933	24.8895	59.0896	9.60057	33.9934	29056.9	38.7068			28.8804
P15	85.658	194.679	84.8468	35.4134	120.991	80.4481	144.421		211.324	262.275	163.451	189.948	170.426	89.412	62.5416	120.095	107.333	127.128	80.5202	49.6883	382.421	285.601	494.1	165.077	517.289	174.831	102.633	65.1321		72.4644	74.5767	134.889	157.147	230.047	173.308	198.476	177.146	523.847	85.9022	107.724	72.3116	114.13	91.986	370.808	1702.21	359.703			129.96
P16	622.856	517.744	380.989	733.764	377.364	583.319	571.684		846.857	1025.92	613.569	723.063	410.933	473.507	438.133	450.72	724.127	824.756	929.262	726.692	995.392	1025.94	908.985	503.636	675.664	899.76	742.395	615.683		689.467	1217.81	742.48	1654.94	688.705	887.025	561.559	1084.46	689.857	613.636	492.935	1342.11	637.324	1711.34	1214.47	2908.64	998.372			1678.35
P17	10.9011	13.533	8.02623	4.8242	6.91878	19.1571	11.1987		20.7001	8.82533	12.3408	22.2839	41.7026	3.10398	5.95568	18.3256	4.49515	14.986	9.20095	9.95045	15.8397	97.2288	37.1878	9.20315	8.23782	15.9167	3.108	11.3385		16.1976	11.4646	23.0394	7.18955	39.9208	13.9684	22.474	24.8048	4.92662	1.40022	-0.444825	19.0524	10.7072	12.4765	22.8337	13359.3	41.5082			88.7148
P18	79.3475	165.786	32.0173	122.907	383.46	146.989	130.545		518.095	360.161	182.675	429.619	315.413	70.3797	90.0632	62.8827	208.621	132.841	202.609	53.0725	1019.13	611.714	1029.56	498.265	1031.4	153.378	191.509	97.7262		86.904	140.561	360.893	215.497	473.289	327.234	245.927	409.214	959.754	208.983	175.109	159.708	235.071	127.661	361.215	9462.7	333.811			492.88
P19	89.632	85.0388	105.295	65.0003	182.511	107.79	100.128		113.88	233.581	328.369	112.829	154.699	64.1544	78.9974	139.093	65.4011	192.898	85.9848	99.7496	315.025	401.712	362.867	231.585	218.226	203.786	86.7235	162.888		179.648	171.115	190.212	420.206	252.838	168.978	233.177	148.305	278.84	123.218	100.024	164.822	170.41	218.671	325.848	202.719	178.004			103.345
P20	58.9248	69.077	94.0957	65.1233	165.099	56.1343	78.2489		137.205	250.97	266.863	72.3034	123.736	53.0301	23.5721	78.9072	37.193	94.1507	116.719	113.297	233.287	236.981	346.964	180.577	300.788	112.341	57.736	67.516		124.276	100.068	120.574	218.108	196.484	158.069	145.199	166.573	316.001	61.9459	73.3123	115.039	95.0215	85.6318	157.71	156.394	133.051			112.434
P21					1608.56															2225.27	1294.25	849.74		1726.37			2297.19	1240.26		2888.23		4740.03	1999.68	1974.4	3788.57	1218.93	2623.27	1955.45	2309.95	2223.19	4522.82	2289.55	3201.83	1901.18		2346.8			1950.78
P22					529.365															290.536	817.667	525.777		508.853			390.606	206.274		637.566		641.272	239.766	361.612	514.622	603.663	832.944	442.792	719.682	168.09	304.796	267.957	469.61	320.652		547.688			286.515
P23					236.094															189.953	119.422	152.466		210.43			111.176	156.875		120.787		104.766	27.764	234.314	144.231	172.728	193.791	61.4241	200.826	51.5607	55.8945	47.2743	75.4204	117.944		273.585			91.2958
P24					621.709															149.719	175.745	365.674		185.957			370.442	518.888		588.786		787.129	631.326	541.761	507.01	227.524	545.496	318.224	348.522	229.126	312.439	438.363	359.214	618.282		330.215			518.915
P25	13.9048	9.18328	26.1558	14.3172	13.5282	17.7907	12.7656		19.8541	26.9266	18.0121	16.1395	7.67797	13.2417	4.73912	9.84245	5.4404	3.83297	6.41277	18.7949	18.1952	21.8298	28.4766	7.68425	14.9644	9.36368	0.560975	21.1607		16.1258	3.8594	12.6939	31.1813	21.7202	10.7538	1.44185	33.3286	47.2882	23.2374	2.85837	11.2706	20.2998	11.2494	27.2649	11417.6	24.7926			16.218
P26	11.3046	14.9408	14.5044	7.03322	19.6843	15.997	13.7472		17.4463	12.8012	20.2707	5.33023	14.4171	10.6153	24.0104	30.7779	-1.00402	4.38957	1.4692	8.6375	5.76575	30.998	24.854	8.48025	15.6367	7.09335	15.4074	15.3433		17.26	27.5078	31.1013	7.01382	19.0876	5.30545	5.63537	23.3275	16.0135	-0.9233	0.381475	3.3718	5.36225	1.24442	11.3156	7129.73	7.29162			20.3026
P27	19.8896	19.311	26.5663	28.7974	7.5236	48.6957	22.2707		48.482	14.2264	14.5389	25.9489	22.1019	15.9032	29.4323	25.6152	18.2963	25.0336	10.5936	23.3724	16.1903	25.9204	68.4204	10.951	14.6545	40.6195	25.7944	26.7073		22.8847	70.7804	29.3245	44.548	17.4463	20.3318	10.7148	55.5019	27.1903	30.5142	44.9474	9.6758	17.5864	7.56123	52.5141	14541	32.1783			26.4892
P28	6.16713	33.189	3.60577	17.1478	26.784	82.3061	11.2377		32.4121	21.1576	35.9849	85.112	47.1966	44.6594	3.0854	7.1866	5.50988	11.3323	16.8983	34.1464	22.1363	12.4676	84.1772	17.7522	17.089	42.1611	11.8342	36.4036		11.9137	-0.977025	33.0326	12.3194	26.6735	36.5329	7.80832	10.701	53.7997	9.99305	16.3657	47.1892	-2.23485	31.4866	27.5748	15686.6	20.617			6.5829
P29	37.8892	28.9436	40.794	12.7347	73.5124	57.233	16.7142		60.8434	389.077	56.3166	78.345	37.1549	40.511	25.5648	19.4275	42.4517	59.8473	59.2312	25.2976	339.869	68.3616	125.228	70.365	280.329	125.25	34.1927	32.9945		67.99	40.8066	110.09	57.1634	289.562	64.9598	75.5473	61.8842	111.292	27.6996	15.0973	53.9577	21.9685	76.0009	82.34	13780.3	51.8015			85.4533
P30	106.982	186.833	188.117	323.67	474.299	228.219	174.475		335.32	1155.92	266.521	193.52	251.796	190.371	270.844	207.298	113.601	440.666	816.658	200.699	748.133	280.181	627.395	191.006	508.396	640.214	229.691	145.992		517.195	511.451	671.863	1102.59	875.291	430.135	288.732	275.295	437.677	154.328	286.332	175.986	715.18	289.787	683.967	17978	245.044			268.475
P31	45.3424	34.233	69.1237	39.9009	31.6912	40.3484	35.4377		103.036	49.379	56.3747	64.1704	65.3829	34.8416	48.2797	31.2099	46.4387	96.6456	116.724	51.0615	138.072	34.3552	113.557	107.399	167.537	84.1633	60.2114	49.9267		39.1643	95.67	57.4104	67.7475	142.923	52.4139	62.3876	77.1153	132.29	18.5433	35.0992	598.923	19.9673	25.5454	89.6915	3464.91	99.0974			24.1375
P32	45.3424	34.233	69.1237	39.9009	31.6912	40.3484	35.4377		103.036	49.379	56.3747	64.1704	65.3829	34.8416	48.2797	31.2099	46.4387	96.6456	116.724	51.0615	138.072	34.3552	113.557	107.399	167.537	84.1633	60.2114	49.9267		39.1643	95.67	57.4104	67.7475	142.923	52.4139	62.3876	77.1153	132.29	18.5433	35.0992	598.923	19.9673	25.5454	89.6915	3464.91	99.0974			24.1375
P33					89.1077															37.3952	214.229	204.757		105.541			146.089	90.6897		48.2971		169.365	184.799	233.13	123.212	223.065	30.5341	276.33	45.562	648.674	407.188	420.324	279.274	887.638		318.874			131.33
P34					11.3772															-6.21893	24.2483	10.057		79.5645			18.3754	2.06533		1.7985		74.0943	169.036	14.2546	31.8088	10.6178	163.46	225.141	37.6964	6.53	34.9197	29.7275	9.23902	20.6499		57.7804			-2.46455
P35					-12.9933															35.2513	12.109	2.38258		82.7475			-2.69485	-4.3683		0.986175		9.53472	2.27572	12.9733	21.9041	7.2088	11.4852	36.4791	29.6824	1.8831	-7.28672	-9.86845	13.4602	56.8201		23.3119			17.502
P36					60.065															25.0062	9.0216	45.5795		33.1672			111.649	55.5643		142.749		137.168	-14.4883	113	48.6803	97.6782	76.8186	19.9089	216.926	29.4627	359.65	12.3915	394.189	25.9471		5.20552			26.8023
[truncated: 562 more columns]

## Sheet: viral_meta_parainfluenza
virus_id	strain	host	host_broad	virus_type	protein	expression_host	concentration_ug_ml	concentration_HAU_ml	mutation	sequence
P1	PIV2/Oklahoma/94/2009	human	mammalian	2	hemagglutinin	LLC-MK2		2484		MEDYSNLSLKSIPKRTCRIIFRTATILGICTLIVLCSSILHEIIHLDVSSGLMNSDDSQQGIIQPIVESLKSLIALANQILYNVAIIIPLKIDSIETVIFSALKDMHTGSMSNTNCTPGNLLLHDAAYINGINKFLVLKSYNGTPKYGPLLNIPSFIPSATSPHGCTRIPSFSLSKTHWCYTHNVILGDCLDFTTSNQYLAMGIIQQSAAAFPIFRTMKTIYLSDGINRKSCSVSAIPGGCVLYCYVATRSEKEDYATTDLAELRLAFYYYNDTFIERVISLPNTTGQWATINPAVGSGIYHLGFILFPVYGGLINGTPSYNEQSSRYFIPTHPNITCAGNSSERAAAARGSYVIRYHSYRLIQSAILICPLSDMQTARCNLVMFNNSQVMMGAEGRLY…
P2	PIV2/Oklahoma/3955/2005	human	mammalian	2	hemagglutinin	LLC-MK2		4967		MEDYSNLSLKSIPKRTCRIIFRTATILGICTLIVLCSSILHEIIHLDVSSGLMDSDESQQGIIQPIIESLKSLIALANQILYNVAIIIPLKIDSIETVILSALKDMHTGSMSNANCTPGNLPLHDAAYINGINKFLVLESYNGTPKYGPLLNIPSFIPSATSPNGCTRIPSFSLIKTHWCYTHNVILGDCLDFTASNQYLSMGIIQQSAAEFPIFRTMKTIYLSDGINRKSCSVTAIPGGCVLYCYVATRSEKEDYATTDLAELRLAFYYYNDTFIERVISLPNTTGQWATINPAVGSGIYHLGFILFPVYGGLINGTTSYNEQSSRYFIPKHPNITCAGNSSKQAAIARSSYVIRYHSNRLIQSAVLICPLSDMHTAGCNLVMFNNSQVMMGAEGRLY…
P3	PIV2/Oklahoma/283/2009	human	mammalian	2	hemagglutinin	LLC-MK2		2484		MEDYSNLSLKSIPKRTCRIIFRATTILGICTLIVLCSSILHEIIHLDVSSGLMNSDESQQGIIQPIIESLKSLIALANQILYNVAIVIPLKIDSIETVILSALKDMHTGSMSNANCTPGNLLLHDAAYINGINKFLVPESYNGTPKYGPLLNIPSFIPSATSPHGCTRIPSFSLIKTHWCYTHNVILGDCLDFTASNQYLSMGIIQQSAAGFPFFRTMKTIYLSDGINRKSCSVTAIPGGCVLYCYVATRSEKEDYATTDLAELRLAFYYYNDTFIERVISLPNTTGQWATINPAVGSGVYHLGFILFPVYGGLINGTTSYNEQSSRYFIPKHPNITCAGNSSKQAAIARSSYVIRYHSNRLIQSAVLICPLSDMHTEECNLVMFNNSQVMMGAEGRLY…
P4	PIV1/C-35	human	mammalian	1	hemagglutinin	LLC-MK2		12500
P5	PIV3/Oklahoma/410/2009	human	mammalian	3	hemagglutinin	LLC-MK2		2484		MEYWKHTNHGKDAGNELETSTATHGNKLTNKITYILWTITLVLLSIVFIIVLINSIKSEKARESLLQDINNELMEVTEKIQVASDNTNDLIQSGVNTRLLTIQSHVQNYIPISLTQQISDLRKFISEITIRNDNQEVPPQRITHDVGIKPLNPDDFWRCTSGLPSLMKTPKIRLMPGPGLLAMPTTVDGCVRTPSLVINDLIYAYTSNLITRGCQDIGKSYQVLQIGIITVNSDLVPDLNPRISHTFNINDNRKSCSLALLNTDVYQLCSTPKVDERSDYASSGIEDIVLDIVNYDGSISTTRFKNNNISFDQPYAALYPSVGPGIYYKGKIIFLGYGGLEHPINENAICNTTGCPGKTQRDCNQASHSPWFSDRRMVNSIIVVDKGLNSVPKLKVWTI…
P6	PIV3/C243	human	mammalian	3	hemagglutinin	LLC-MK2		4967
P7	PIV1/C-35	human	mammalian	1	hemagglutinin	LLC-MK2
P8	PIV1/C-35	human	mammalian	1	hemagglutinin	LLC-MK2
P9	PIV1/C-35	human	mammalian	1	hemagglutinin	LLC-MK2
P10	PIV1/C-35	human	mammalian	1	hemagglutinin	LLC-MK2		6115
P11	PIV1/C-35	human	mammalian	1	hemagglutinin	MDCK		800
P12	PIV2/Oklahoma/3955/2005	human	mammalian	2	hemagglutinin			6115		MEDYSNLSLKSIPKRTCRIIFRTATILGICTLIVLCSSILHEIIHLDVSSGLMDSDESQQGIIQPIIESLKSLIALANQILYNVAIIIPLKIDSIETVILSALKDMHTGSMSNANCTPGNLPLHDAAYINGINKFLVLESYNGTPKYGPLLNIPSFIPSATSPNGCTRIPSFSLIKTHWCYTHNVILGDCLDFTASNQYLSMGIIQQSAAEFPIFRTMKTIYLSDGINRKSCSVTAIPGGCVLYCYVATRSEKEDYATTDLAELRLAFYYYNDTFIERVISLPNTTGQWATINPAVGSGIYHLGFILFPVYGGLINGTTSYNEQSSRYFIPKHPNITCAGNSSKQAAIARSSYVIRYHSNRLIQSAVLICPLSDMHTAGCNLVMFNNSQVMMGAEGRLY…
P13	PIV1/C-35	human	mammalian	1	hemagglutinin			2560
P14	PIV2/Oklahoma/3955/2005	human	mammalian	2	hemagglutinin			6115		MEDYSNLSLKSIPKRTCRIIFRTATILGICTLIVLCSSILHEIIHLDVSSGLMDSDESQQGIIQPIIESLKSLIALANQILYNVAIIIPLKIDSIETVILSALKDMHTGSMSNANCTPGNLPLHDAAYINGINKFLVLESYNGTPKYGPLLNIPSFIPSATSPNGCTRIPSFSLIKTHWCYTHNVILGDCLDFTASNQYLSMGIIQQSAAEFPIFRTMKTIYLSDGINRKSCSVTAIPGGCVLYCYVATRSEKEDYATTDLAELRLAFYYYNDTFIERVISLPNTTGQWATINPAVGSGIYHLGFILFPVYGGLINGTTSYNEQSSRYFIPKHPNITCAGNSSKQAAIARSSYVIRYHSNRLIQSAVLICPLSDMHTAGCNLVMFNNSQVMMGAEGRLY…
P15	PIV2/Oklahoma/3955/2005	human	mammalian	2	hemagglutinin			6115		MEDYSNLSLKSIPKRTCRIIFRTATILGICTLIVLCSSILHEIIHLDVSSGLMDSDESQQGIIQPIIESLKSLIALANQILYNVAIIIPLKIDSIETVILSALKDMHTGSMSNANCTPGNLPLHDAAYINGINKFLVLESYNGTPKYGPLLNIPSFIPSATSPNGCTRIPSFSLIKTHWCYTHNVILGDCLDFTASNQYLSMGIIQQSAAEFPIFRTMKTIYLSDGINRKSCSVTAIPGGCVLYCYVATRSEKEDYATTDLAELRLAFYYYNDTFIERVISLPNTTGQWATINPAVGSGIYHLGFILFPVYGGLINGTTSYNEQSSRYFIPKHPNITCAGNSSKQAAIARSSYVIRYHSNRLIQSAVLICPLSDMHTAGCNLVMFNNSQVMMGAEGRLY…
P16	PIV1/C-35	human	mammalian	1	hemagglutinin			2560
P17	PIV1/C-35	human	mammalian	1	hemagglutinin			2560
P18	PIV2/Oklahoma/3955/2005	human	mammalian	2	hemagglutinin			6115		MEDYSNLSLKSIPKRTCRIIFRTATILGICTLIVLCSSILHEIIHLDVSSGLMDSDESQQGIIQPIIESLKSLIALANQILYNVAIIIPLKIDSIETVILSALKDMHTGSMSNANCTPGNLPLHDAAYINGINKFLVLESYNGTPKYGPLLNIPSFIPSATSPNGCTRIPSFSLIKTHWCYTHNVILGDCLDFTASNQYLSMGIIQQSAAEFPIFRTMKTIYLSDGINRKSCSVTAIPGGCVLYCYVATRSEKEDYATTDLAELRLAFYYYNDTFIERVISLPNTTGQWATINPAVGSGIYHLGFILFPVYGGLINGTTSYNEQSSRYFIPKHPNITCAGNSSKQAAIARSSYVIRYHSNRLIQSAVLICPLSDMHTAGCNLVMFNNSQVMMGAEGRLY…
P19	PIV3	human	mammalian	3	hemagglutinin
P20	PIV3	human	mammalian	3	hemagglutinin				H552Q
P21	PIV5			5	hemagglutinin		200
P22	PIV5			5	hemagglutinin		200
P23	PIV5			5	hemagglutinin		200
P24	PIV5			5	hemagglutinin		200
P25	PIV2	human	mammalian	2	hemagglutinin			5000
P26	PIV1	human	mammalian	1	hemagglutinin			5300
P27	PIV2	human	mammalian	2	hemagglutinin			4635
P28	PIV1	human	mammalian	1	hemagglutinin			5000
P29	PIV2	human	mammalian	2	hemagglutinin			5000
P30	PIV1	human	mammalian	1	hemagglutinin			5000
P31	PIV2/Oklahoma/3955/2005	human	mammalian	2	hemagglutinin			640		MEDYSNLSLKSIPKRTCRIIFRTATILGICTLIVLCSSILHEIIHLDVSSGLMDSDESQQGIIQPIIESLKSLIALANQILYNVAIIIPLKIDSIETVILSALKDMHTGSMSNANCTPGNLPLHDAAYINGINKFLVLESYNGTPKYGPLLNIPSFIPSATSPNGCTRIPSFSLIKTHWCYTHNVILGDCLDFTASNQYLSMGIIQQSAAEFPIFRTMKTIYLSDGINRKSCSVTAIPGGCVLYCYVATRSEKEDYATTDLAELRLAFYYYNDTFIERVISLPNTTGQWATINPAVGSGIYHLGFILFPVYGGLINGTTSYNEQSSRYFIPKHPNITCAGNSSKQAAIARSSYVIRYHSNRLIQSAVLICPLSDMHTAGCNLVMFNNSQVMMGAEGRLY…
P32	PIV2/Oklahoma/3955/2005	human	mammalian	2	hemagglutinin			640		MEDYSNLSLKSIPKRTCRIIFRTATILGICTLIVLCSSILHEIIHLDVSSGLMDSDESQQGIIQPIIESLKSLIALANQILYNVAIIIPLKIDSIETVILSALKDMHTGSMSNANCTPGNLPLHDAAYINGINKFLVLESYNGTPKYGPLLNIPSFIPSATSPNGCTRIPSFSLIKTHWCYTHNVILGDCLDFTASNQYLSMGIIQQSAAEFPIFRTMKTIYLSDGINRKSCSVTAIPGGCVLYCYVATRSEKEDYATTDLAELRLAFYYYNDTFIERVISLPNTTGQWATINPAVGSGIYHLGFILFPVYGGLINGTTSYNEQSSRYFIPKHPNITCAGNSSKQAAIARSSYVIRYHSNRLIQSAVLICPLSDMHTAGCNLVMFNNSQVMMGAEGRLY…
P33	PIV3	human	mammalian	3	hemagglutinin		230			MEYWKHTNHGKDAGNELETSMATHGNKITNKITYILWTIILVLLSIVFIIVLINSIKSEKAHESLLQDVNNEFMEVTEKIQMASDNINDLIQSGVNTRLLTIQSHVQNYIPISLTQQMSDLRKFISEITIRNDNQEVPPQRITHDVGIKPLNPDDFWRCTSGLPSLMKTPKIRLMPGPGLLAMPTTVDGCVRTPSLVINDLIYAYTSNLITRGCQDIGKSYQVLQIGIITVNSDLVPDLNPRISHTFNINDNRKSCSLALLNTDVYQLCSTPKVDERSDYASSGIEDIVLDIVNHDGSISTTRFKNNNISFDQPYAALYPSVGPGIYYKGKIIFLGYGGLEHPINENAICNTTGCPGKTQRDCNQASHSPWFSDRRMVNSIIVVDKGLNSIPKLKVWTI…
P34	PIV1	human	mammalian	1	hemagglutinin		80			MAEKGKTNSSYWSTTRNDNSTVNTYIDTPAGKTHIWLLIATTMHTILSFIIILCIDLIIKQDTCMKTNIMTVSSMNESAKTIKETITELIRQEVISRTINIQSSVQSGIPILLNKQSRDLTQLIEKSCNRQELAQICENTIAIHHADGISPLDPHDFWRCPVGEPLLSNNPNISLLPGPSLLSGSTTISGCVRLPSLSIGDAIYAYSSNLITQGCADIGKSYQVLQLGYISLNSDMYPDLKPVISHTYDINDNRKSCSVIAAGTRGYQLCSLPTVNETTDYSSEGIEDLVFDILDLKGKTKSHRYKNEDITFDHPFSAMYPSVGSGIKIENTLIFLGYGGLTTPLQGDTKCVTNRCANVNQSVCNDALKITWLKKRQVVNVLIRINNYLSDRPKIVVET…
P35	PIV3	human	mammalian	3	hemagglutinin		230			MEYWKHTNHGKDAGNELETSMATHGNKITNKITYILWTIILVLLSIVFIIVLINSIKSEKAHESLLQDVNNEFMEVTEKIQMASDNINDLIQSGVNTRLLTIQSHVQNYIPISLTQQMSDLRKFISEITIRNDNQEVPPQRITHDVGIKPLNPDDFWRCTSGLPSLMKTPKIRLMPGPGLLAMPTTVDGCVRTPSLVINDLIYAYTSNLITRGCQDIGKSYQVLQIGIITVNSDLVPDLNPRISHTFNINDNRKSCSLALLNTDVYQLCSTPKVDERSDYASSGIEDIVLDIVNHDGSISTTRFKNNNISFDQPYAALYPSVGPGIYYKGKIIFLGYGGLEHPINENAICNTTGCPGKTQRDCNQASHSPWFSDRRMVNSIIVVDKGLNSIPKLKVWTI…
P36	PIV1	human	mammalian	1	hemagglutinin		80			MAEKGKTNSSYWSTTRNDNSTVNTYIDTPAGKTHIWLLIATTMHTILSFIIILCIDLIIKQDTCMKTNIMTVSSMNESAKTIKETITELIRQEVISRTINIQSSVQSGIPILLNKQSRDLTQLIEKSCNRQELAQICENTIAIHHADGISPLDPHDFWRCPVGEPLLSNNPNISLLPGPSLLSGSTTISGCVRLPSLSIGDAIYAYSSNLITQGCADIGKSYQVLQLGYISLNSDMYPDLKPVISHTYDINDNRKSCSVIAAGTRGYQLCSLPTVNETTDYSSEGIEDLVFDILDLKGKTKSHRYKNEDITFDHPFSAMYPSVGSGIKIENTLIFLGYGGLTTPLQGDTKCVTNRCANVNQSVCNDALKITWLKKRQVVNVLIRINNYLSDRPKIVVET…

## Sheet: array_results_minute
target	Gala-Sp8	Glca-Sp8	Mana-Sp8	GalNAca-Sp8	GalNAca-Sp15	Fuca-Sp8	Fuca-Sp9	Rhaa-Sp8	Neu5Aca-Sp8	Neu5Aca-Sp11	Neu5Acb-Sp8	Galb-Sp8	Glcb-Sp8	Manb-Sp8	GalNAcb-Sp8	GlcNAcb-Sp0	GlcNAcb-Sp8	GlcN(Gc)b-Sp8	Galb1-4GlcNAcb1-6(Galb1-4GlcNAcb1-3)GalNAca-Sp8	Galb1-4GlcNAcb1-6(Galb1-4GlcNAcb1-3)GalNAc-Sp14	GlcNAcb1-6(GlcNAcb1-4)(GlcNAcb1-3)GlcNAc-Sp8	6S(3S)Galb1-4(6S)GlcNAcb-Sp0	6S(3S)Galb1-4GlcNAcb-Sp0	(3S)Galb1-4(Fuca1-3)(6S)Glc-Sp0	(3S)Galb1-4Glcb-Sp8	(3S)Galb1-4(6S)Glcb-Sp0	(3S)Galb1-4(6S)Glcb-Sp8	(3S)Galb1-3(Fuca1-4)GlcNAcb-Sp8	(3S)Galb1-3GalNAca-Sp8	(3S)Galb1-3GlcNAcb-Sp0	(3S)Galb1-3GlcNAcb-Sp8	(3S)Galb1-4(Fuca1-3)GlcNAc-Sp0	(3S)Galb1-4(Fuca1-3)GlcNAc-Sp8	(3S)Galb1-4(6S)GlcNAcb-Sp0	(3S)Galb1-4(6S)GlcNAcb-Sp8	(3S)Galb1-4GlcNAcb-Sp0	(3S)Galb1-4GlcNAcb-Sp8	(3S)Galb-Sp8	(6S)(4S)Galb1-4GlcNAcb-Sp0	(4S)Galb1-4GlcNAcb-Sp8	(6P)Mana-Sp8	(6S)Galb1-4Glcb-Sp0	(6S)Galb1-4Glcb-Sp8	(6S)Galb1-4GlcNAcb-Sp8	(6S)Galb1-4(6S)Glcb-Sp8	Neu5Aca2-3(6S)Galb1-4GlcNAcb-Sp8	(6S)GlcNAcb-Sp8	Neu59Ac2a-Sp8	Neu59Ac2a2-6Galb1-4GlcNAcb-Sp8
M1	2.7402	9.43952	30.2117	16.8855	20.6777	6.30935	21.5121	3.90152	735.329	619.059	12.305	5.15777	9.17105	8.9381	3.17667	25.3945	5.49245	14.82	7.73505	8.6944	13.2033	7.86273	13.3304	20.4264	10.1974	19.5818	16.0906	12.2758	9.1517	7.24733	7.85818	1.38685	16.1727	25.7929	9.26815	22.767	11.2802	10.2161	5.77388	11.6275	4.67828	12.1483	8.7686	12.9548	13.0272	9.83527	12.0405	4736.83	14.4037
M2	30.975	12.6968	48.9511	11.1184	24.6554	20.225	8.66563	12.7773	141.596	360.209	9.726	8.19037	108.497	9.6808	35.4732	27.3254	11.1282	3.84625	8.97782	9.18955	19.5554	20.1577	22.1988	18.6922	16.7253	19.4486	18.4921	16.3117	26.6609	11.2586	13.4963	6.94192	18.1614	10.2318	13.3455	16.0331	13.4472	6.21805	12.395	22.3152	19.1218	8.97387	7.89325	9.93345	15.4812	586.257	10.9553	133.285	15.7081
M3	8.31727	7.8115	33.5127	15.661	40.7859	12.4014	8.69105	7.3669	32.7152	44.0396	24.3853	14.7583	15.127	18.8625	25.2521	90.6873	10.611	8.15575	9.44777	23.1168	14.4777	6.68685	21.5563	19.4378	16.1823	10.5655	19.0995	20.1197	11.5727	6.4853	14.1574	10.0356	8.68107	19.7064	4.87572	12.4635	5.57815	8.30873	12.6759	5.35295	2.0939	14.0691	19.1617	-0.16895	5.85478	569.891	6.0929	33.6491	11.1945
M4	7.67	8.21268	15.7893	12.8797	21.1277	5.91903	4.7307	11.1915	58.9347	56.1324	10.5197	7.0591	29.4569	8.62577	29.807	31.8365	14.3863	6.26448	8.5122	4.52435	4.08903	10.3431	15.6344	33.8924	9.53805	-0.618975	17.0168	12.4926	5.1669	13.454	11.5532	13.2355	6.21622	11.9979	12.6005	20.2776	13.6707	8.62748	8.65585	19.6557	13.8767	12.0178	10.4993	13.005	30.1646	13.9757	1.32205	13377.4	9.81665
M5	2.24825	12.7638	0.45765	18.1424	-1.59057	9.32677	-2.1726	1.95883	-0.103425	90.7969	0.722875	52.856	3.99087	1.38225	14.1998	2.76815	-0.145625	9.72817
M6	-0.478475	3.44703	-2.27087	7.43955	9.87735	1.3212	70.9378	8.63722	8.2408	5.35222	0.343375	5.22133	4.09042	8.40957	1.01743	4.20485	3.85668	5.80277
M7	1.47832	3.99655	2.76083	43.9922	7.29155	11.6167	12.8179	6.84895	2.14637	2.9556	3.9227	21.0438	26.6105	9.48837	5.33382	16.4809	16.1261	5.78035
M8	10.1922	8.09162	6.2806	0.056125	-1.42263	3.59583	3.18737	16.3791	7.3605	33.9918	6.32942	1.18587	4.42563	5.1684	7.58207	-0.258075	2.55518	6.09587
M9	1.12952	2.06545	-1.10145	1.18857	7.16175	1.3397	0.96265	5.27377	7.70555	15.1146	0.104425	0.465475	6.68777	5.46692	7.30542	6.31815	5.69428	4.59155
M10	11.5152	7.31995	-2.97075	8.43805	2.27735	3.29477	11.7265	12.8977	9.78037	351.444	5.54688	2.11122	3.2044	1.59357	3.3274	1.99157	1.32098	4.57085
[truncated: 743 more columns]

## Sheet: viral_meta_minute
virus_id	strain	host	host_broad	protein	expression_host	concentration_ug_ml	concentration_HAU_ml	mutation	sequence
M1	MVM/immunosuppressive/old	mouse	mammalian	VP1		200			MAPPAKRAKRGWVPPGYKYLGPGNSLDQGEPTNPSDAAAKEHDEAYDQYIKSGKNPYLYFSAADQRFIDQTKDAKDWGGKVGHYFFRTKRAFAPKLATDSEPGTSGVSRAGKRTRPPAYIFINQARAKKKLTSSAAQQSSQTMSDGTSQPDGGNAVHSAARVERAADGPGGSGGGGSGGGGVGVSTGSYDNQTHYRFLGDGWVEITALATRLVHLNMPKSENYCRIRVHNTTDTSVKGNMAKDDAHEQIWTPWSLVDANAWGVWLQPSDWQYICNTMSQLNLVSLDQEIFNVVLKTVTEQDSGGQAIKIYNNDLTACMMVAVDSNNILPYTPAANSMETLGFYPWKPTIASPYRYYFCVDRDLSVTYENQEGTIEHNVMGTPKGMNSQFFTIENTQQIT…
M2	MVM/prototype/old	mouse	mammalian	VP1		200			MAPPAKRAKRGWVPPGYKYLGPGNSLDQGEPTNPSDAAAKEHDEAYDQYIKSGKNPYLYFSAADQRFIDQTKDAKDWGGKVGHYFFRTKRAFAPKLATDSEPGTSGVSRAGKRTRPPAYIFINQARAKKKLTSSAAQQSSQTMSDGTSQPDSGNAVHSAARVERAADGPGGSGGGGSGGGGVGVSTGSYDNQTHYRFLGDGWVEITALATRLVHLNMPKSENYCRIRVHNTTDTSVKGNMAKDDAHEQIWTPWSLVDANAWGVWLQPSDWQYICNTMSQLNLVSLDQEIFNVVLKTVTEQDLGGQAIKIYNNDLTACMMVAVDSNNILPYTPAANSMETLGFYPWKPTIASPYRYYFCVDRDLSVTYENQEGTVEHNVMGTPKGMNSQFFTIENTQQIT…
M3	MVM/prototype/new	mouse	mammalian	VP1		200			MAPPAKRAKRGWVPPGYKYLGPGNSLDQGEPTNPSDAAAKEHDEAYDQYIKSGKNPYLYFSAADQRFIDQTKDAKDWGGKVGHYFFRTKRAFAPKLATDSEPGTSGVSRAGKRTRPPAYIFINQARAKKKLTSSAAQQSSQTMSDGTSQPDSGNAVHSAARVERAADGPGGSGGGGSGGGGVGVSTGSYDNQTHYRFLGDGWVEITALATRLVHLNMPKSENYCRIRVHNTTDTSVKGNMAKDDAHEQIWTPWSLVDANAWGVWLQPSDWQYICNTMSQLNLVSLDQEIFNVVLKTVTEQDLGGQAIKIYNNDLTACMMVAVDSNNILPYTPAANSMETLGFYPWKPTIASPYRYYFCVDRDLSVTYENQEGTVEHNVMGTPKGMNSQFFTIENTQQIT…
M4	MVM/immunosuppressive/new	mouse	mammalian	VP1		200			MAPPAKRAKRGWVPPGYKYLGPGNSLDQGEPTNPSDAAAKEHDEAYDQYIKSGKNPYLYFSAADQRFIDQTKDAKDWGGKVGHYFFRTKRAFAPKLATDSEPGTSGVSRAGKRTRPPAYIFINQARAKKKLTSSAAQQSSQTMSDGTSQPDGGNAVHSAARVERAADGPGGSGGGGSGGGGVGVSTGSYDNQTHYRFLGDGWVEITALATRLVHLNMPKSENYCRIRVHNTTDTSVKGNMAKDDAHEQIWTPWSLVDANAWGVWLQPSDWQYICNTMSQLNLVSLDQEIFNVVLKTVTEQDSGGQAIKIYNNDLTACMMVAVDSNNILPYTPAANSMETLGFYPWKPTIASPYRYYFCVDRDLSVTYENQEGTIEHNVMGTPKGMNSQFFTIENTQQIT…
M5	MVM/prototype/WT	mouse	mammalian	VP1		200			MAPPAKRAKRGWVPPGYKYLGPGNSLDQGEPTNPSDAAAKEHDEAYDQYIKSGKNPYLYFSAADQRFIDQTKDAKDWGGKVGHYFFRTKRAFAPKLATDSEPGTSGVSRAGKRTRPPAYIFINQARAKKKLTSSAAQQSSQTMSDGTSQPDSGNAVHSAARVERAADGPGGSGGGGSGGGGVGVSTGSYDNQTHYRFLGDGWVEITALATRLVHLNMPKSENYCRIRVHNTTDTSVKGNMAKDDAHEQIWTPWSLVDANAWGVWLQPSDWQYICNTMSQLNLVSLDQEIFNVVLKTVTEQDLGGQAIKIYNNDLTACMMVAVDSNNILPYTPAANSMETLGFYPWKPTIASPYRYYFCVDRDLSVTYENQEGTVEHNVMGTPKGMNSQFFTIENTQQIT…
M6	MVM/prototype/VLP	mouse	mammalian	VP1		200			MAPPAKRAKRGWVPPGYKYLGPGNSLDQGEPTNPSDAAAKEHDEAYDQYIKSGKNPYLYFSAADQRFIDQTKDAKDWGGKVGHYFFRTKRAFAPKLATDSEPGTSGVSRAGKRTRPPAYIFINQARAKKKLTSSAAQQSSQTMSDGTSQPDSGNAVHSAARVERAADGPGGSGGGGSGGGGVGVSTGSYDNQTHYRFLGDGWVEITALATRLVHLNMPKSENYCRIRVHNTTDTSVKGNMAKDDAHEQIWTPWSLVDANAWGVWLQPSDWQYICNTMSQLNLVSLDQEIFNVVLKTVTEQDLGGQAIKIYNNDLTACMMVAVDSNNILPYTPAANSMETLGFYPWKPTIASPYRYYFCVDRDLSVTYENQEGTVEHNVMGTPKGMNSQFFTIENTQQIT…
M7	MVM/immunosuppressive/VLP	mouse	mammalian	VP1		200			MAPPAKRAKRGWVPPGYKYLGPGNSLDQGEPTNPSDAAAKEHDEAYDQYIKSGKNPYLYFSAADQRFIDQTKDAKDWGGKVGHYFFRTKRAFAPKLATDSEPGTSGVSRAGKRTRPPAYIFINQARAKKKLTSSAAQQSSQTMSDGTSQPDGGNAVHSAARVERAADGPGGSGGGGSGGGGVGVSTGSYDNQTHYRFLGDGWVEITALATRLVHLNMPKSENYCRIRVHNTTDTSVKGNMAKDDAHEQIWTPWSLVDANAWGVWLQPSDWQYICNTMSQLNLVSLDQEIFNVVLKTVTEQDSGGQAIKIYNNDLTACMMVAVDSNNILPYTPAANSMETLGFYPWKPTIASPYRYYFCVDRDLSVTYENQEGTIEHNVMGTPKGMNSQFFTIENTQQIT…
M8	MVM/immunosuppressive/ggA	mouse	mammalian	VP1		200		ggA
M9	MVM/immunosuppressive/agD	mouse	mammalian	VP1		200		agD
M10	MVM/immunosuppressive/agA	mouse	mammalian	VP1		200		agA

## Sheet: array_results_rota
target	Gala-Sp8	Glca-Sp8	Mana-Sp8	GalNAca-Sp8	GalNAca-Sp15	Fuca-Sp8	Fuca-Sp9	Rhaa-Sp8	Neu5Aca-Sp8	Neu5Aca-Sp11	Neu5Acb-Sp8	Galb-Sp8	Glcb-Sp8	Manb-Sp8	GalNAcb-Sp8	GlcNAcb-Sp0	GlcNAcb-Sp8	GlcN(Gc)b-Sp8	Galb1-4GlcNAcb1-6(Galb1-4GlcNAcb1-3)GalNAca-Sp8	Galb1-4GlcNAcb1-6(Galb1-4GlcNAcb1-3)GalNAc-Sp14	GlcNAcb1-6(GlcNAcb1-4)(GlcNAcb1-3)GlcNAc-Sp8	6S(3S)Galb1-4(6S)GlcNAcb-Sp0	6S(3S)Galb1-4GlcNAcb-Sp0	(3S)Galb1-4(Fuca1-3)(6S)Glc-Sp0	(3S)Galb1-4Glcb-Sp8	(3S)Galb1-4(6S)Glcb-Sp0	(3S)Galb1-4(6S)Glcb-Sp8	(3S)Galb1-3(Fuca1-4)GlcNAcb-Sp8	(3S)Galb1-3GalNAca-Sp8	(3S)Galb1-3GlcNAcb-Sp0	(3S)Galb1-3GlcNAcb-Sp8	(3S)Galb1-4(Fuca1-3)GlcNAc-Sp0	(3S)Galb1-4(Fuca1-3)GlcNAc-Sp8	(3S)Galb1-4(6S)GlcNAcb-Sp0	(3S)Galb1-4(6S)GlcNAcb-Sp8	(3S)Galb1-4GlcNAcb-Sp0	(3S)Galb1-4GlcNAcb-Sp8	(3S)Galb-Sp8	(6S)(4S)Galb1-4GlcNAcb-Sp0	(4S)Galb1-4GlcNAcb-Sp8	(6P)Mana-Sp8	(6S)Galb1-4Glcb-Sp0	(6S)Galb1-4Glcb-Sp8	(6S)Galb1-4GlcNAcb-Sp8	(6S)Galb1-4(6S)Glcb-Sp8	Neu5Aca2-3(6S)Galb1-4GlcNAcb-Sp8	(6S)GlcNAcb-Sp8	Neu5,9Ac2a-Sp8	Neu5,9Ac2a2-6Galb1-4GlcNAcb-Sp8
R1	4.6178	3.84592	15.6991	9.11802	14.7277	6.37525	2.0858	5.2304	4.1668	3.8122	16.1674	9.28627	18.4198	16.9285	10.2364	7.91887	5.2586	11.777	7.63363	18.3914	6.99	20.1863	20.4056	4.57268	3.15313	2.8498	10.1835	-0.0528	2.5098	11.0004	6.5307	9.02412	-0.180625	9.00512	4.621	6.5584	9.1102	3.5607	20.5574	1.65525	2.57412	11.0905	13.0407	8.12048	6.28225	10.9747	7.31168	7.12295	22.5074
R2	18.6226	11.7891	10.4515	5.1863	22.1436	19.3025	30.02	9.34265	14.0753	11.5878	256.301	9.17685	-0.11695	9.59425	6.80037	24.4183	12.0805	7.08838	21.6374	22.2317	12.3947	23.1906	16.9901	11.9058	14.2795	12.0435	17.2148	5.77167	4.95442	20.3471	5.76285	6.44105	10.3704	6.97235	14.2699	5.47617	3.81528	19.6522	8.171	2.83147	6.08395	11.4916	22.3962	3.22017	8.73665	17.5084	5.46455	10.609	17.6346
R3	13.9413	10.6231	9.72333	3.39585	-0.62015	3.57665	8.02232	1.4717	9.99423	6.46323	3.88282	1.48375	6.3445	1.98457	1.67582	10.8509	2.08485	4.1964	6.8548	5.3755	6.92	10.8249	11.5727	3.83095	1.114	5.87533	3.6512	1.13692	9.3059	5.06787	13.0366	4.6452	7.22347	9.1429	16.0879	2.29323	3.0764	8.97192	10.3365	1.17053	1.44053	6.42657	11.1825	12.31	12.2834	4.5512	11.8433	8.847	-0.64965
R4	8.27025	5.06365	11.677	3.23877	12.5001	6.51315	8.4671	10.5956	5.13103	2.6643	3.7926	14.7118	2.02125	4.35235	12.6552	6.07692	14.2172	-0.564525	4.53022	7.2961	8.18167	12.4986	11.7124	13.929	1.78195	2.65267	11.2657	13.7168	7.66568	6.58767	16.0645	9.88675	12.4864	10.8688	6.64247	14.6951	6.02442	14.1279	1.72615	14.3608	8.45275	4.3795	3.33635	1.78075	9.40558	6.34405	23.5806	11.4172	7.86445
R5	12.0767	13.15	18.5789	9.08055	13.602	2.10205	11.8249	10.9068	7.60592	7.9972	2.4123	8.83265	7.06255	4.18347	18.4941	9.9469	7.0312	15.9677	9.92125	11.3068	3.218	7.98818	12.6857	8.37247	7.61012	8.88802	6.3091	0.967875	7.25622	23.7468	22.8181	0.2395	8.90052	7.55775	4.4204	16.6245	4.24075	9.43817	11.7508	10.1485	7.08245	4.19285	7.94052	2.36565	10.8354	7.215	3.09753	6.81965	0.0652
R6	5.3975	-4.08125	4.4802	2.39465	6.52625	25.0286	5.93167	1.9547	-8.30898	11.5543	-0.466	6.91332	22.4133	15.6505	59.7091	15.5521	31.7074	27.7028	18.3934	8.73397	-1.1929	25.2491	33.6146	8.93052	6.30847	11.6156	8.61265	9.29678	1.22935	12.0054	9.01145	5.38645	-9.33297	-1.71437	-14.4417	1.12147	23.7359	24.8247	18.7229	5.37097	36.9556	15.9689	32.5902	12.1898	22.9491	8.5905	15.9898	8.1212	-0.123425
R7	18.495	9.48573	0.429225	10.2111	13.5073	17.3778	5.1402	8.03982	10.8799	20.0824	5.74997	2.82823	0.8389	11.8173	9.97475	5.69667	-1.11225	6.53298	6.51712	9.85107	14.4495	3.557	3.87527	6.0781	3.30417	-2.90453	20.6748	0.662	7.44257	17.7463	11.5933	5.46055	12.5936	9.80092	8.0362	8.1356	4.14885	7.84835	5.64422	0.196025	1.59817	3.61112	9.13275	11.4876	19.2135	4.70085	1.59213	10.3711	2.82077
R8	1.9764	21.6996	4.9645	6.57085	15.1413	13.9746	-0.21895	4.359	6.07815	6.85667	4.06727	10.3528	15.3027	3.97542	-1.44013	1.7975	2.45598	3.0735	4.63572	1.43877	17.8614	12.9265	9.06135	15.6329	9.51538	2.40645	0.611875	2.33798	6.03285	0.2978	6.675	6.3299	3.0658	-0.753375	9.93645	14.2231	4.28327	8.66885	6.1679	2.3809	7.23285	10.1856	10.6244	8.6043	3.34623	2.60613	3.88355	5.43225	5.1179
R9	6.92792	5.94697	5.75023	13.9295	13.9389	11.7785	6.94477	12.9683	8.89505	13.3466	10.1241	-2.18955	5.40845	1.02317	1.46895	9.68458	0.596225	-1.35993	10.1985	8.2809	-0.1388	8.85378	7.34103	7.60162	5.67208	3.24932	12.7119	6.0735	-0.174675	3.7056	6.07927	7.79877	2.46952	4.10117	18.6043	8.50072	15.9105	5.0989	3.70747	2.55475	10.5203	-0.094325	8.85947	9.75655	5.2173	2.13095	5.79892	6.638	0.482675
R10	8.43082	4.67338	13.5571	6.15805	2.29957	0.4079	11.1807	8.31958	8.1956	5.71277	25.9774	5.3958	6.34522	9.65398	1.52818	2.97205	11.2765	9.9908	3.78912	1.82963	0.35655	19.8703	12.306	4.83775	6.65132	8.58145	2.42925	12.3808	5.3513	2.0308	17.4256	1.76422	11.9658	0.59015	9.62763	6.13125	0.10995	3.20973	1.8734	-2.57045	5.7486	0.6983	4.84553	-1.7697	1.2188	11.7388	8.95893	2.94738	7.7209
R11	11.1125	4.1163	2.6681	4.22757	5.90738	14.1815	12.0477	10.1143	9.29815	13.8843	13.7744	3.03397	13.3723	-0.55645	-1.30618	9.98377	4.51997	1.77622	6.3228	15.1124	-0.725525	8.888	5.23155	24.8122	6.14513	14.2708	10.8516	10.474	2.51067	3.24282	8.19427	3.2176	18.2865	8.23307	3.79332	2.45573	0.312775	5.5925	11.4955	8.59192	4.13787	14.9401	3.7426	0.3376	3.01525	0.5607	0.343625	1.9944	8.67722
R12	8.45385	7.51025	12.0883	4.72752	5.85185	12.2861	10.9992	4.21555	10.5594	4.67025	18.0007	15.1452	1.97832	21.3213	4.01705	11.8013	0.67245	9.60223	11.4824	1.93328	8.05312	11.3189	5.0802	6.49803	7.61407	-0.220275	5.78733	4.72032	4.01037	15.6498	20.4119	10.5598	13.9693	1.42813	7.26467	7.17257	0.57685	2.1459	5.5347	6.27595	8.7403	11.5968	6.83667	3.54475	4.93482	2.94747	6.51095	2.94465	16.1412
R13	3.44437	-5.27185	3.91018	2.35772	5.94503	3.89902	1.15772	18.3264	8.41282	17.0241	3.39847	23.4693	12.1485	7.06822	5.56615	10.6001	-0.734825	3.4193	10.0057	9.96402	11.4053	16.6757	0.49445	8.82775	-10.5612	7.9629	-10.3904	7.5915	-11.3668	1.42295	10.7447	25.4835	10.2358	4.5746	5.69182	6.2046	5.4273	11.324	12.4642	13.1476	21.0347	-1.69465	7.3624	1.8573	20.7349	4.61637	8.05532	6.49087	3.79825
R14	5.0071	-1.564	11.2347	5.1572	5.35795	5.86785	4.25325	8.8061	14.2056	3.29813	10.9108	8.07655	10.5879	6.5173	3.63805	1.35803	-1.14057	5.25627	10.519	1.85847	-2.6484	6.47668	-0.3472	1.94375	2.86932	2.7489	2.76193	2.3995	7.14848	0.860975	7.40735	6.06045	15.8426	0.75695	6.7212	-0.64445	4.17997	7.05007	-0.649475	-1.9107	0.341975	7.69215	6.68305	2.70922	-0.157	6.45152	2.51177	6.24223	3.18228
R15	8.1596	3.94327	11.5703	8.81462	8.84535	10.156	8.62675	10.5716	6.23965	0.432625	5.39947	-0.5775	-0.229925	1.82062	3.32633	2.76695	2.2105	6.0586	7.0827	4.2105	3.12827	7.389	6.28365	11.5595	8.8755	3.40875	7.7375	2.8248	10.1906	7.01818	10.3606	4.06055	11.0972	14.23	9.25132	6.74287	2.98077	-3.5818	9.1031	6.05882	3.67257	11.0165	9.10247	0.9314	11.1869	7.50185	2.07518	7.63793	13.1538
R16	3.78762	5.47997	4.62483	7.7104	13.9557	0.1315	2.6262	7.2017	5.58707	7.71727	5.15838	3.56073	6.82535	2.58425	8.5607	2.02657	2.42397	7.23663	-0.72725	9.94935	7.1551	15.7909	6.15945	15.2838	10.0217	-0.042125	14.0222	6.01312	11.2668	3.37085	12.0075	6.54237	12.9756	15.3575	16.8991	2.6023	7.1392	10.6066	0.679475	5.62188	4.45362	9.83902	8.1881	10.9021	20.0961	7.71725	20.8121	19.3559	5.2284
R17	9.55203	1.33777	0.596	7.66785	2.1274	3.76012	7.5265	4.80552	9.82297	1.97788	2.25475	0.906975	7.8823	10.8145	17.871	2.4448	15.196	2.2099
R18	14.1217	7.6931	4.59922	5.87172	6.83915	14.0258	4.0951	5.41235	5.41113	3.80382	-1.47697	0.3015	16.8442	4.17342	-0.243075	10.3292	5.67167	3.93133
R19	1.0654	2.686	2.55122	2.14248	6.55057	-1.46602	7.66585	-1.93877	2.75712	1.22443	7.20798	4.0162	5.47928	3.32057	1.36235	7.37762	7.25823	6.46575
R20	6.92357	3.08912	6.79705	8.9047	1.3877	9.82247	11.4437	3.83165	7.15172	3.4224	5.72565	-3.52227	9.65125	-0.220375	6.2395	7.2869	4.42367	4.12225	17.6761	3.4373	7.62162	4.78432	15.2902	6.46545	14.7386	6.10257	3.1312	-2.01898	3.12873	6.16413	8.9244	12.3067	9.64175	9.27623	5.1788	6.36645	0.8175	4.31557	0.63885	11.5895	1.50592	1.954	13.5855	12.3575	8.26592	1.78765	9.09677	4.87485	4.9321
R21	4.03315	2.43483	3.35955	14.0546	17.2578	11.2117	15.2324	4.92197	10.4535	5.89823	1.5243	1.26255	0.95415	11.5077	3.46857	3.5883	4.19158	5.26633	23.3432	3.22585	11.8729	16.5235	1.75273	7.12308	10.5195	9.82697	7.68887	3.5565	8.30285	6.41565	11.4668	9.79345	9.29925	-7.7616	2.6217	-0.2533	8.02425	3.23228	5.8448	4.504	9.00135	2.2548	4.24127	11.6607	3.43522	-0.63435	4.78515	6.20365	13.7561
R22	17.7696	22.2041	29.3009	7.33568	8.4539	10.6156	8.69575	7.39695	9.63917	1.6553	22.925	34.3282	22.1442	24.9744	3.33173	7.08488	5.92058	30.3794	8.7549	17.5629	3.77455	9.21213	1.88225	14.1508	9.8085	3.6943	5.86157	14.4812	13.6217	6.18323	5.10785	7.61155	-0.243725	-32.7396	7.12753	7.471	7.13323	8.86595	-1.98168	4.3733	5.74983	6.38445	11.9776	3.34752	15.0093	3.9555	10.4597	0.78	-0.185525
R23	4.72975	11.4853	4.08452	3.89715	8.21355	10.7689	13.7076	12.4478	253.294	485.881	24.6163	-18.774	9.86148	3.71817	9.91677	8.17825	12.3862	7.00692	16.2864	6.28857	2.84552	5.9403	4.22677	17.82	13.1372	11.6813	1.58937	32.97	3.38352	4.1476	-2.2865	9.03107	3.91995	1.15495	8.6013	-0.256325	5.5159	7.3386	5.18842	7.83107	1.19467	12.1828	10.8624	4.86055	8.2083	10.155	9.70555	8.98702	9.02577
R24	3.74807	11.46	0.6626	14.6649	16.2161	13.3558	12.9746	5.96605	8.41995	7.0723	23.4222	7.87805	0.7852	10.9082	3.39423	1.45382	6.03485	0.901325	11.9651	6.49702	5.0573	4.0934	15.3311	8.49938	2.6116	2.5374	6.80352	9.78203	7.00643	9.09003	14.0913	10.857	5.044	7.1674	7.98855	3.51315	9.60155	7.9865	0.5054	8.74735	10.9402	6.02775	9.9371	7.63597	-2.05032	0.946525	2.87387	8.273	7.23995
R25	3.72633	8.96027	10.2116	5.17818	2.4611	3.1389	4.6256	4.39583	4.69402	13.6721	13.6423	14.5478	7.24348	2.06042	9.50325	3.03	0.675075	1.40162	13.7203	7.04253	-0.09075	7.82768	6.3246	7.02725	7.49915	12.0125	0.5762	23.7525	8.2812	4.92925	4.02825	8.6111	7.741	1.67692	3.28582	0.7831	10.7756	11.4073	8.81687	3.63795	8.98985	9.87542	6.89737	12.3158	0.6909	7.0623	6.57383	10.3542	5.26647
R26	9.99398	26.5001	10.6017	7.25882	13.3038	1.64307	5.83253	1.3564	6.0986	6.333	4.78207	14.7699	18.6596	26.3769	6.49485	14.1603	3.73735	9.39025	4.64722	12.0435	6.53095	4.51417	15.1177	12.7037	-0.108775	3.4962	5.43485	16.3457	2.01123	7.11632	7.26635	5.62315	2.2377	16.8224	-2.14482	3.3945	14.7425	19.5214	4.89455	9.87542	4.74637	15.3324	12.2925	14.7973	5.987	13.7456	5.04908	6.72735	5.81998
R27	19.8388	24.6994	7.67795	14.223	12.8691	15.6954	17.7304	16.6246	15.8328	18.1575	22.7049	23.133	18.0489	10.6359	12.8094	-5.39935	11.3293	1.74562	137.808	77.8795	9.76657	17.407	15.1476	47.1561	22.3128	5.07652	12.8567	44.9828	9.12527	12.5238	17.9037	1.74542	25.0763	12.8477	23.0127	17.1303	19.6611	20.1102	16.7681	23.7284	17.6856	26.6063	5.53067	26.7197	18.6812	1.91603	10.9735	17.8725	14.5546
R28	19.4668	28.0993	23.3366	10.5306	18.813	25.5166	34.0298	18.3636	28.1101	25.6811	17.4512	65.6791	19.5484	21.8595	3.47447	1.04097	6.29253	15.3457	41.9423	26.6866	19.8269	13.0919	2.53987	31.2731	19.4272	13.823	14.5535	58.5965	24.1422	6.47075	8.55497	15.7362	11.5787	43.5898	24.6991	28.6206	15.8845	23.8398	17.3924	3.73192	18.0354	13.4754	5.35135	15.9975	22.6716	7.04582	25.4612	7.57062	-2.73957
R29	21.8244	20.445	23.7724	7.65242	18.7482	21.4038	28.3542	15.1196	16.1837	29.352	12.3316	35.9612	16.9338	4.4189	18.4849	11.1041	20.2309	27.0246	8.5661	22.0182	3.6444	21.9991	5.79542	74.1155	13.8079	13.1181	14.7922	72.1898	16.6584	11.4107	25.8464	13.3591	23.3813	6.10687	19.8608	32.1878	20.8976	-1.4918	20.6664	15.9217	21.1361	11.6824	15.3214	19.2776	17.1054	11.4612	12.3384	12.5993	14.7782
R30	7.35537	20.9846	3.1025	11.0688	35.2681	14.5949	6.46962	22.9547	20.7038	34.0082	21.4311	29.7378	19.9939	-2.4663	20.7645	-0.22265	8.3453	0.10835	20.0225	20.9549	28.5534	16.1371	6.27202	45.3293	26.8836	14.9746	4.26335	43.7524	-3.18667	5.58063	16.3702	15.1782	11.3106	10.8446	20.2106	20.1269	20.0574	4.07817	11.1638	9.51195	30.2874	8.72777	11.4305	2.0622	8.69543	16.4652	21.0959	17.3253	8.9448
[truncated: 788 more columns]

## Sheet: viral_meta_rota
virus_id	strain	host	host_broad	virus_type	protein	expression_host	concentration_ug_ml	concentration_HAU_ml	mutation	sequence
R1	A/B223	cow	mammalian	A	VP8		200			MRSLIYRQLLYNSYSVDLSDEITNIGAEKKENVTVQLGEFAQSQYAPVSWGSGETLSGNVEEQTLDGPYAPDSSNLPSNCWYLVNPSNDGVVFSVTDNSTFWMFTYLVLPNTAQTNVTVNVMNETVNISIDNSGSTYRFVDYIKTSSTQAYGSRNYLNTAHRLQAYRRDGDGNISNYWGADTQGDLRVGTYSNPVPNAVINLNADFYVIPDSQQETCTEYIRGGLPAMQTTTYVTPISYAIRSQRIARPNEDIIISKASLWKEVQYNRDIVIRFVFANNIIKAGGLGYKWSEISYKANNYQYTYMRDGVEVVAHTTVSVNGVSVYNYNTGPLPTDFMIRNYDVLKESSFVYVDYWDDSQAFRNMVYVRSLNAELNQVRCEGGHYSFALPVGSWPVMQGG…
R2	A/RRV	monkey	mammalian	A	VP8	E_coli	200			LDGPYQPTTFNPPVDYWMLLAPTAAGVVVEGTNNTDRWLATILVEPNVTSETRSYTLFGTQEQITIANASQTQWKFIDVVKTTQNGSYSQYGPLQSTPKLYAVMKHNGKIYTYNGETPNVTTKYYSTTNYDSVNMTAFCDFYIIPREEESTCTEYINNGL
R3	C/pig	pig	mammalian	C	VP8	E_coli	200			LDGPYQPTTFNPPTSYWVLLAPTVEGVIIQGTNNTDRWLATILIEPNVQTTNRTYNLFGQQVTLSVDNTSQTQWKFIDVSKTTLTGNYTQHGPLFSTPKLYAVMKFSGRIYTYNGTTPNATTEYYSTTNYDTVNMTSFCDFYIIPRNQEEKCTEYINHGL
R4	C/pig2	pig	mammalian	C	VP8	E_coli	200			LDGPYQPTTFKPPIEYWTLFTPNDKGVVAEMTNNTSIWLATILIEPNVSQELRTYVIFGRQVGLVVENTSQTKWKFIDFGRSSQNDSYTNYGTLLSENKLQAAMKYGGKLFTFTGDTPNAVPYEWGYTTNNYDEIVITSYCDFYIVPRIPRKVCRNYINHGL
R5	A/II_type1/K8	human	mammalian	A	VP8	E_coli	200			LDGPYQPTSLNLPVDYWMLIAPTREGKVAEGTNTTDRWFACVLVEPNVQNTQRQYVLDGQNVQLHVSNDSSTSWKFILFIKLTPYGTYTQYSTLSTPHKLCAWMKRDNRVYWYQGATPNASESYYLTINNDNSNVSSDAEFYLIPQSQTAMCTQYINNGL
R6	A/RRV	monkey	mammalian	A	VP8	E_coli	200			LDGPYQPTTFNPPVDYWMLLAPTAAGVVVEGTNNTDRWLATILVEPNVTSETRSYTLFGTQEQITIANASQTQWKFIDVVKTTQNGSYSQYGPLQSTPKLYAVMKHNGKIYTYNGETPNVTTKYYSTTNYDSVNMTAFCDFYIIPREEESTCTEYINNGL
R7	A/cow	cow	mammalian	A	VP8	E_coli	200			LDGPYQPAPFDLPVGNWMLLAPTRPGVVVEGTDNSGRWLSVILIEPGVASETRTYMMFGSSKQVVVSNVSDTKWKFVEMVKTAVDGDYAEWGTLLSDTKLYGMMKYGRRLFIYEGETPNATTKGYFITNYASAEVRPYSDFYIISRSQESACTEYINNGL
R8	C/pig2	pig	mammalian	C	VP8	E_coli	200			LDGPYQPTTFKPPIEYWTLFTPNDKGVVAEMTNNTSIWLATILIEPNVSQELRTYVIFGRQVGLVVENTSQTKWKFIDFGRSSQNDSYTNYGTLLSENKLQAAMKYGGKLFTFTGDTPNAVPYEWGYTTNNYDEIVITSYCDFYIVPRIPRKVCRNYINHGL
R9	A/avian		avian	A	VP8	E_coli	200			LDGPYAPSSVIVQPQYWVLMNPEGDGVIAEADATNRKYACVLLPPNTGNGNKQYTILGKQVTIDLGNTDQSKYKFFDLVSTDGSNYSRIQELTTPHRLNAFMKDQGRLYVYNGTVPNISAGYYTLDDIEHVQTNIKCNYYIIPKSQTQQLEDFLKNGL
R10	A/II_type1/K8	human	mammalian	A	VP8	E_coli	200			LDGPYQPTSLNLPVDYWMLIAPTREGKVAEGTNTTDRWFACVLVEPNVQNTQRQYVLDGQNVQLHVSNDSSTSWKFILFIKLTPYGTYTQYSTLSTPHKLCAWMKRDNRVYWYQGATPNASESYYLTINNDNSNVSSDAEFYLIPQSQTAMCTQYINNGL
R11	A/cow	cow	mammalian	A	VP8	E_coli	200			LDGPYQPAPFDLPVGNWMLLAPTRPGVVVEGTDNSGRWLSVILIEPGVASETRTYMMFGSSKQVVVSNVSDTKWKFVEMVKTAVDGDYAEWGTLLSDTKLYGMMKYGRRLFIYEGETPNATTKGYFITNYASAEVRPYSDFYIISRSQESACTEYINNGL
R12	A/avian		avian	A	VP8	E_coli	200			LDGPYAPSSVIVQPQYWVLMNPEGDGVIAEADATNRKYACVLLPPNTGNGNKQYTILGKQVTIDLGNTDQSKYKFFDLVSTDGSNYSRIQELTTPHRLNAFMKDQGRLYVYNGTVPNISAGYYTLDDIEHVQTNIKCNYYIIPKSQTQQLEDFLKNGL
R13	C/pig	pig	mammalian	C	VP8	E_coli	200			LDGPYQPTTFNPPTSYWVLLAPTVEGVIIQGTNNTDRWLATILIEPNVQTTNRTYNLFGQQVTLSVDNTSQTQWKFIDVSKTTLTGNYTQHGPLFSTPKLYAVMKFSGRIYTYNGTTPNATTEYYSTTNYDTVNMTSFCDFYIIPRNQEEKCTEYINHGL
R14	A/RRV/nar	monkey	mammalian	A	VP8	E_coli	200			LDGPYQPTSFNPPVDYWMLLAPTAAGVVVEGTNNTDRWLATILVEPNVTSETRSYTLFGTQEQITIANASQTQWKFIDVVKTTQNGSYSQYGPLQSTPKLYAVMKHNGKIYTYNGETPNVTTRYYSTTNYDSVNMTAFCDFYIIPREEESTCTEYINNGL
R15	A/B223	cow	mammalian	A	VP8		200			MRSLIYRQLLYNSYSVDLSDEITNIGAEKKENVTVQLGEFAQSQYAPVSWGSGETLSGNVEEQTLDGPYAPDSSNLPSNCWYLVNPSNDGVVFSVTDNSTFWMFTYLVLPNTAQTNVTVNVMNETVNISIDNSGSTYRFVDYIKTSSTQAYGSRNYLNTAHRLQAYRRDGDGNISNYWGADTQGDLRVGTYSNPVPNAVINLNADFYVIPDSQQETCTEYIRGGLPAMQTTTYVTPISYAIRSQRIARPNEDIIISKASLWKEVQYNRDIVIRFVFANNIIKAGGLGYKWSEISYKANNYQYTYMRDGVEVVAHTTVSVNGVSVYNYNTGPLPTDFMIRNYDVLKESSFVYVDYWDDSQAFRNMVYVRSLNAELNQVRCEGGHYSFALPVGSWPVMQGG…
R16	A/RRV/nar	monkey	mammalian	A	VP8	E_coli	200			LDGPYQPTSFNPPVDYWMLLAPTAAGVVVEGTNNTDRWLATILVEPNVTSETRSYTLFGTQEQITIANASQTQWKFIDVVKTTQNGSYSQYGPLQSTPKLYAVMKHNGKIYTYNGETPNVTTRYYSTTNYDSVNMTAFCDFYIIPREEESTCTEYINNGL
R17	human	human	mammalian		VP8		200
R18	human	human	mammalian		VP8		20
R19	human	human	mammalian		VP8		2
R20	A/CMH079/05	human	mammalian	A	VP8	E_coli	50			APVNWGPGEVNDSTTVEPTLDGPYQQTSFNPPVNYWMLLAPLNAGVVVEGTNNTNRWLATILVEPGVASTTRTYTLFGIQEQITVENSSNTKWKFIDLMKTTSSGTYTQHSPLLSEPKLYAIMKHGGQLWTYDGETPNAITNGYSTTNYDSVSMTSFCDFYIIPRSQESVCTEYINNGLPPIQNTR
R21	A/NIV929893	human	mammalian	A	VP8	E_coli	50			APVNWGHGEINDSTTVEPVLDGPYQPVTFKPPNDYWILINSNSNGVVLEGTNNTDVWVAIISIEPNVNSESRQYSLFGVNKQITVVNTSNKWKFMEMFRNNSNAEFQHKRTLTSSTKLVGILKHGGRLWTYHGETPNATTDYSTTSNLNEISVTTYAEFYIIPRSQESKCTEYINTGLPPMQNTRN
R22	A/CMH079/05	human	mammalian	A	VP8	E_coli	200			APVNWGPGEVNDSTTVEPTLDGPYQQTSFNPPVNYWMLLAPLNAGVVVEGTNNTNRWLATILVEPGVASTTRTYTLFGIQEQITVENSSNTKWKFIDLMKTTSSGTYTQHSPLLSEPKLYAIMKHGGQLWTYDGETPNAITNGYSTTNYDSVSMTSFCDFYIIPRSQESVCTEYINNGLPPIQNTR
R23	A/LLR15	sheep	mammalian	A	VP8	E_coli	200			APVNWGPGETNDSTTVEPVLDGPYQPTTFNPPVEYWMLLAPTSEGVVVEGTNGTDRWLATILIEPNVPETTRNYTLFGETASISVANPSQSKWRFVDVAKTTANGTYSQYGPLLSDTKLYGVMKYNGKLYTYNGETPNATTNYYSTTNYDSVNMTSYCDFYIIPRAQESKCTEYVNNGLPPIQNTR
R24	A/NIV929893	human	mammalian	A	VP8	E_coli	200			APVNWGHGEINDSTTVEPVLDGPYQPVTFKPPNDYWILINSNSNGVVLEGTNNTDVWVAIISIEPNVNSESRQYSLFGVNKQITVVNTSNKWKFMEMFRNNSNAEFQHKRTLTSSTKLVGILKHGGRLWTYHGETPNATTDYSTTSNLNEISVTTYAEFYIIPRSQESKCTEYINTGLPPMQNTRN
R25	A/PRG921	pig	mammalian	A	VP8	E_coli	200			APVNWGPGETNDSTTIEPVLDGPYQPTTFNPPVSYWILLSPSNAGVVVEGTNNSDRWLATILIEPNVISQSRTYNLFGQQEQITVENVSTTKWKFVDLAKTDVNGTFTQHGPLLSDTKLYGVMKFSGRLYTYNGETPNATTGYYTATNYDTVNMTSHCDFYIIPRSEENACTSYINNGLPPIQNTR
R26	A/Ch-03V0358F3	chicken	avian	A	VP8	E_coli	200			APVDWTHGDITTDETIEQTLDGPYTSSSIIIQPQYWILANPDTEGVIVEADATDQKYACVMLLPNTADGNKQYTILGHRVTINLGNTNSNMYKFCDLVSHNGTTYTKVEELVTPNRLNAFMKDQGKLYLYNGTVPNVQQVYYTLANIENVQTNIKCNYYIVPKTQTGQLEDYIKNGLPPIQESRYI
R27	A/B223	cow	mammalian	A	VP8		200			MRSLIYRQLLYNSYSVDLSDEITNIGAEKKENVTVQLGEFAQSQYAPVSWGSGETLSGNVEEQTLDGPYAPDSSNLPSNCWYLVNPSNDGVVFSVTDNSTFWMFTYLVLPNTAQTNVTVNVMNETVNISIDNSGSTYRFVDYIKTSSTQAYGSRNYLNTAHRLQAYRRDGDGNISNYWGADTQGDLRVGTYSNPVPNAVINLNADFYVIPDSQQETCTEYIRGGLPAMQTTTYVTPISYAIRSQRIARPNEDIIISKASLWKEVQYNRDIVIRFVFANNIIKAGGLGYKWSEISYKANNYQYTYMRDGVEVVAHTTVSVNGVSVYNYNTGPLPTDFMIRNYDVLKESSFVYVDYWDDSQAFRNMVYVRSLNAELNQVRCEGGHYSFALPVGSWPVMQGG…
R28	A/N1509/India/2006	human	mammalian	A	VP8		200			ITNIGAEKKENVTVQIGEFAQSQYAPVSWGSGEILSGNVEEQALDGPYTPDSSNLPSNYWYLINPSNDGVVFSVTNNSTFWMFTYLILPNTAQTNVTVNVMNETVNISIDNSSSTYRFVDYFKTSSTQSYRQRNYLITEHRLQAYRRDESGNISNYWGSSTYGDLRVGTYFNPVLNAVINLNADFYIIPDSQQEKCTEYIKGGLPAMQ
R29	A/Wa	human	mammalian	A	VP8		200			MASLIYRQLLTNSYSVDLHDEIEQIGSEKTQNVTINPSPFAQTRYAPVNWGHGEINDSTTVEPILDGPYQPTTFTPPNDYWILINSNTNGVVYESTNNSDFWTAVVAIEPHVNPVDRQYTIFGESKQFNVSNDSNKWKFLEMFRSSSQNEFYNRRTLTSDTRFVGILKYGGRVWTFHGETPRATTDSSSTANLNNISITIHSEFYIIPRSQESKCNEYINNGLPPIQNTRNVVPLPLSSRSIQYKRAQVNEDIIVSKTSLWKEMQYNRDIIIRFKFGNSIVKMGGLGYKWSEISYKAANYQYNYLRDGEQVTAHTTCSVNGVNNFSYNGGSLPTDFGISRYEVIKENSYVYVDYWDDSKAFRNMVYVRSLAANLNSVKCTGGSYNFSLPVGAWPVMNGG…
R30	A/SA11-4F	monkey	mammalian	A	VP8		200			MASLIYRQLLTNSYTVELSDEIQEIGSTKTQNVTVNPGPFAQTNYAPVNWGPGETNDSTTVEPVLDGPYQPTTFNPPVSYWMLLAPTNAGVVVEGTNNTNRWLATILIEPNVQQVERTYTLFGQQVQVTVSNDSQTKWKFVDLSKQTQDGNYSQHGSLLSTPKLYGVMKHGGKIYTYNGETPNANTGYYSTTNFDTVNMTAYCDFYIIPLAQEAKCTEYINNGLPPIQNTRNIVPVSIVSRNIVYTRAQPNQDIVVSKTSLWKEMQYNRDIVIRFKFANSIIKSGGLGYKWSEVSFKPANYQYTYTRDGEEVTAHTTCSVNGVNDFNYNGGSLPTDFVISKYEVIKENSFVYIDYWDDSQAFRNMVYVRSLAADLNSVMCTGGDYSFALPVGNYPVMTG…

## Sheet: array_results_calici
target	Gala-Sp8	Glca-Sp8	Mana-Sp8	GalNAca-Sp8	GalNAca-Sp15	Fuca-Sp8	Fuca-Sp9	Rhaa-Sp8	Neu5Aca-Sp8	Neu5Aca-Sp11	Neu5Acb-Sp8	Galb-Sp8	Glcb-Sp8	Manb-Sp8	GalNAcb-Sp8	GlcNAcb-Sp0	GlcNAcb-Sp8	GlcN(Gc)b-Sp8	Galb1-4GlcNAcb1-6(Galb1-4GlcNAcb1-3)GalNAca-Sp8	Galb1-4GlcNAcb1-6(Galb1-4GlcNAcb1-3)GalNAc-Sp14	GlcNAcb1-6(GlcNAcb1-4)(GlcNAcb1-3)GlcNAc-Sp8	6S(3S)Galb1-4(6S)GlcNAcb-Sp0	6S(3S)Galb1-4GlcNAcb-Sp0	(3S)Galb1-4(Fuca1-3)(6S)Glc-Sp0	(3S)Galb1-4Glcb-Sp8	(3S)Galb1-4(6S)Glcb-Sp0	(3S)Galb1-4(6S)Glcb-Sp8	(3S)Galb1-3(Fuca1-4)GlcNAcb-Sp8	(3S)Galb1-3GalNAca-Sp8	(3S)Galb1-3GlcNAcb-Sp0	(3S)Galb1-3GlcNAcb-Sp8	(3S)Galb1-4(Fuca1-3)GlcNAc-Sp0	(3S)Galb1-4(Fuca1-3)GlcNAc-Sp8	(3S)Galb1-4(6S)GlcNAcb-Sp0	(3S)Galb1-4(6S)GlcNAcb-Sp8	(3S)Galb1-4GlcNAcb-Sp0	(3S)Galb1-4GlcNAcb-Sp8	(3S)Galb-Sp8	(6S)(4S)Galb1-4GlcNAcb-Sp0	(4S)Galb1-4GlcNAcb-Sp8	(6P)Mana-Sp8	(6S)Galb1-4Glcb-Sp0	(6S)Galb1-4Glcb-Sp8	(6S)Galb1-4GlcNAcb-Sp8	(6S)Galb1-4(6S)Glcb-Sp8	Neu5Aca2-3(6S)Galb1-4GlcNAcb-Sp8	(6S)GlcNAcb-Sp8	Neu5,9Ac2a-Sp8	Neu5,9Ac2a2-6Galb1-4GlcNAcb-Sp8
Ca1	4.12212	10.9673	13.3125	7.9801	11.3096	5.198	5.58362	6.75338	-2.72463	8.1602	9.4524	6.30478	0.192375	5.81337	2.194	4.50457	12.8646	5.19195	2.65397	11.1662	4.3997	2.41795	9.08098	19.5051	12.3848	12.8697	4.67065	33.727	4.14687	8.6997	13.2125	1.99352	13.0662	4.61447	-3.88793	14.0502	9.94567	7.24573	3.4268	5.78533	15.6179	4.35725	6.21073	5.71628	11.7708	5.8696	3.8269	5.8215	2.26048
Ca2	10.1838	7.9065	8.03815	4.001	7.59817	6.2276	5.82387	9.73837	4.34522	4.60772	23.4461	1.8415	10.2904	6.43615	7.57935	13.587	4.76288	5.55577	21.9398	7.46495	17.0338	19.0549	2.49522	15.6424	4.75827	8.14957	19.4663	7.46135	21.5942	19.9424	10.6617	11.5899	8.6434	6.91793	12.1413	2.86477	10.6049	5.36493	1.13497	7.18295	7.90198	10.6114	6.54922	12.2633	13.3643	9.21205	3.59822	3.81582	8.2584
Ca3	10.3692	34.752	13.485	15.0871	3.2426	8.8035	9.97817	13.3867	24.1762	13.0826	16.1063	15.3355	12.8816	9.7421	8.04438	17.2322	7.14765	7.49068	10.6049	6.65727	7.74522	7.32777	12.0688	22.3038	10.8591	21.4267	14.8741	4.8509	6.70045	16.6429	6.2181	10.526	14.1934	12.8181	13.1336	13.9714	8.26045	2.5966	17.0063	3.11307	8.77732	6.19353	4.52637	8.8802	9.8028	1.90727	4.06497	2.4167	6.3201
Ca4	133.469	260.229	106.208	58.9118	1337.01	74.1612	176.763		641.67	2083.62	1859.43	279.167	743.366	92.9695	109.851	99.8842	122.298	328.567
[truncated: 740 more columns]

## Sheet: viral_meta_calici
virus_id	strain	host	host_broad	virus_type	protein	expression_host	concentration_ug_ml	concentration_HAU_ml	mutation	sequence
Ca1	Ca/1	cat	mammalian		VP1		200
Ca2	Ca/2	cat	mammalian		VP1		200
Ca3	Ca/Allston/US/2009	dog	mammalian		VP1	CHO	200			MARSSEYSSQNSLDEVYNYDTYDPFPNFERNLASYYSTDFCPRINLEDFFLDPEDFDFCDHPFECCFPDYLDSLGVEEYIYEGDEPYIVLKHQLESSTFWEDGSFTYPILPPFKTSSVSYFMPKAGEVLHRCLMAVAKGMDPSLQVADRTAPTLFRAESGDASSGSPDITGEEQGVVIATGTQPSAPAMATLATAATGTMPEEWKSFFSYYTTVNWSTTDETGKVLFVQGLSPRMNPFLDHLAKMYTGWSGSMEIRFTISGSGVFGGKVAAVMVPPEIGTEGGTSLLQFPHVLVDARQTEPVIFSIPDIRTVLWHDMHDTATAHLVILVYNDLLNPYQSAGTGTSCTITVETRGGTDFEFHLLKPPSRKMIFGADPSKLIPKKSLFWEGNRLPGKFITF…
Ca4	Ca/FCV-5	cat	mammalian		VP1		180			MCSTCANVLKYYNWDPHFRLVINPNKFLSVGFCDNPLMCCYPELLPEFGTVWDCDQSPLQIYLESILGDDEWSSTYEAIDPCVPPMHWDEAGKIFQPHPGVLMHHIIGEVAKAWDPNLPNFRLKADDGSITTPEQGTTVGGVIAEPSVQMSAAADMATGKSVDSEWEAFFSFHTSVNWSTSETQGKILFKQSLGPLLNPYLTHLAKLYVAWSGSIEVRFSISGSGVFGGKLAAIVVPPGIEPIQSTSMLQYPHVLFDARQVEPVIFTIPDLRSTLYHLMSDTDTTSLVIMIYNDLINPYANDSNSSGCIVTVETKPGPDFKFHLLKPPGSMLTHGSVPCDLIPKSSSLWIGNRFWSDITDFVIRPFVFQANRHFDFNQETAGWSTPRFRPITVTISQKE…

[truncated: 14 more sheets: array_results_noro, viral_meta_noro, array_results_astro, viral_meta_astro, array_results_cox, viral_meta_cox, array_results_reo, viral_meta_reo, array_results_chikungunya, viral_meta_chikungunya, array_results_toro, viral_meta_toro, array_results_rhino, viral_meta_rhino]
