# Supplementary material for: Using graph convolutional neural networks to learn a representation for glycans
Source: Cell Rep. Author manuscript; Available in PMC 2022 Jun 20. (PMC9208909; doi:10.1016/j.celrep.2021.109251)
Supplement: Table S1. Model performances on glycan-focused tasks, related to Table 2 [file NIHMS1816564-supplement-Table_S1__Model_performances_on_glycan-focused_tasks__related_to_Table_2.xlsx]

## Sheet: domain
model	train_loss	train_acc	train_mcc	val_loss	val_acc	val_mcc
GraphConv_Batchnorm_Boom_Pretrain	0.1078	0.9626	0.9251	0.1757	0.9381	0.8767	0.12028	0.95824	0.91656	0.18098	0.93928	0.87834
GraphConv_Batchnorm_Boom_Pretrain	0.1545	0.9464	0.8937	0.1763	0.9387	0.8764
GraphConv_Batchnorm_Boom_Pretrain	0.0972	0.9664	0.9331	0.1749	0.9402	0.8798
GraphConv_Batchnorm_Boom_Pretrain	0.1472	0.948	0.8962	0.1938	0.934	0.8669
GraphConv_Batchnorm_Boom_Pretrain	0.0947	0.9678	0.9347	0.1842	0.9454	0.8919
GraphConv_Batchnorm_Boom	0.1313	0.9538	0.9077	0.1812	0.9452	0.8869	0.1459	0.9509	0.90164	0.18992	0.94222	0.88162
GraphConv_Batchnorm_Boom	0.2016	0.9347	0.8698	0.2129	0.9329	0.8631
GraphConv_Batchnorm_Boom	0.1275	0.9568	0.9135	0.1855	0.9428	0.8838
GraphConv_Batchnorm_Boom	0.1291	0.9551	0.9099	0.1972	0.9396	0.8758
GraphConv_Batchnorm_Boom	0.14	0.9541	0.9073	0.1728	0.9506	0.8985
GraphConv_Batchnorm	0.1331	0.9551	0.9098	0.2087	0.9357	0.867	0.15914	0.94592	0.89172	0.19948	0.93312	0.86186
GraphConv_Batchnorm	0.207	0.9273	0.8546	0.2089	0.9299	0.8526
GraphConv_Batchnorm	0.1379	0.9533	0.9063	0.2001	0.9356	0.8684
GraphConv_Batchnorm	0.1415	0.9508	0.902	0.1817	0.9326	0.8614
GraphConv_Batchnorm	0.1762	0.9431	0.8859	0.198	0.9318	0.8599
SAGEConv_Batchnorm_Boom	0.24	0.9187	0.8394	0.2366	0.9222	0.841	0.179	0.93898	0.87832	0.21274	0.92936	0.8551
SAGEConv_Batchnorm_Boom	0.1405	0.9503	0.9001	0.2196	0.9283	0.8524
SAGEConv_Batchnorm_Boom	0.1267	0.9551	0.9095	0.1927	0.9333	0.8641
SAGEConv_Batchnorm_Boom	0.193	0.9386	0.8772	0.2082	0.9351	0.8675
SAGEConv_Batchnorm_Boom	0.1948	0.9322	0.8654	0.2066	0.9279	0.8505

## Sheet: kingdom
model	train_loss	train_acc	train_mcc	val_loss	val_acc	val_mcc
GraphConv_Batchnorm_Boom_Pretrain	0.1593	0.9487	0.9149	0.2988	0.914	0.8571	0.16294	0.9468	0.9127	0.30756	0.90724	0.8471
GraphConv_Batchnorm_Boom_Pretrain	0.1333	0.9562	0.929	0.3076	0.9029	0.8401
GraphConv_Batchnorm_Boom_Pretrain	0.1408	0.954	0.925	0.3035	0.9048	0.844
GraphConv_Batchnorm_Boom_Pretrain	0.1797	0.9416	0.9035	0.3137	0.9052	0.8442
GraphConv_Batchnorm_Boom_Pretrain	0.2016	0.9335	0.8911	0.3142	0.9093	0.8501
GraphConv_Batchnorm_Boom	0.1954	0.9352	0.8941	0.3078	0.9075	0.8451	0.23616	0.92544	0.87766	0.31208	0.90948	0.85012
GraphConv_Batchnorm_Boom	0.2028	0.9345	0.8937	0.318	0.9119	0.8547
GraphConv_Batchnorm_Boom	0.2421	0.9246	0.8757	0.3087	0.9093	0.8504
GraphConv_Batchnorm_Boom	0.2676	0.9192	0.8661	0.3201	0.9119	0.8544
GraphConv_Batchnorm_Boom	0.2729	0.9137	0.8587	0.3058	0.9068	0.846
GraphConv_Batchnorm	0.1836	0.9389	0.8999	0.3129	0.9026	0.8392	0.20742	0.93246	0.88948	0.31654	0.90302	0.83918
GraphConv_Batchnorm	0.1939	0.9379	0.8983	0.307299	0.9108	0.8518
GraphConv_Batchnorm	0.2307	0.9252	0.8773	0.3184	0.8958	0.8277
GraphConv_Batchnorm	0.2253	0.9272	0.8808	0.3014	0.9053	0.8434
GraphConv_Batchnorm	0.2036	0.9331	0.8911	0.3427	0.9006	0.8338
SAGEConv_Batchnorm_Boom	0.18	0.9423	0.9057	0.3288	0.9026	0.8384	0.23626	0.9262	0.87964	0.32218	0.90244	0.8388
SAGEConv_Batchnorm_Boom	0.2593	0.9159	0.8637	0.3337	0.8916	0.821
SAGEConv_Batchnorm_Boom	0.3048	0.9101	0.8535	0.3369	0.9017	0.8387
SAGEConv_Batchnorm_Boom	0.2142	0.9328	0.8902	0.3049	0.9066	0.8461
SAGEConv_Batchnorm_Boom	0.223	0.9299	0.8851	0.3066	0.9097	0.8498

## Sheet: phylum
model	train_loss	train_acc	train_mcc	val_loss	val_acc	val_mcc
GraphConv_Batchnorm_Boom_Pretrain	0.4648	0.8691	0.8232	0.5811	0.8473	0.7937	0.4765	0.86714	0.8204	0.60246	0.84066	0.7829
GraphConv_Batchnorm_Boom_Pretrain	0.4052	0.8852	0.8454	0.5916	0.8403	0.7804
GraphConv_Batchnorm_Boom_Pretrain	0.6493	0.8243	0.7613	0.6216	0.8291	0.7687
GraphConv_Batchnorm_Boom_Pretrain	0.4983	0.8612	0.8127	0.604	0.8425	0.7852
GraphConv_Batchnorm_Boom_Pretrain	0.3649	0.8959	0.8594	0.614	0.8441	0.7865
GraphConv_Batchnorm_Boom	0.4503	0.8731	0.8288	0.5507	0.8549	0.8041	0.42694	0.88216	0.84086	0.57418	0.84744	0.79432
GraphConv_Batchnorm_Boom	0.5195	0.855	0.8039	0.5941	0.8326	0.7736
GraphConv_Batchnorm_Boom	0.2961	0.9182	0.8898	0.5911	0.8483	0.7968
GraphConv_Batchnorm_Boom	0.4179	0.8876	0.848	0.5766	0.8469	0.7926
GraphConv_Batchnorm_Boom	0.4509	0.8769	0.8338	0.5584	0.8545	0.8045
GraphConv_Batchnorm	0.4933	0.862	0.814	0.6688	0.8172	0.7494	0.48512	0.86634	0.81948	0.67008	0.82482	0.7603
GraphConv_Batchnorm	0.489	0.8627	0.8144	0.6677	0.8253	0.7598
GraphConv_Batchnorm	0.4526	0.8776	0.8347	0.6632	0.83	0.7671
GraphConv_Batchnorm	0.4981	0.8662	0.8192	0.6857	0.8274	0.7667
GraphConv_Batchnorm	0.4926	0.8632	0.8151	0.665	0.8242	0.7585
SAGEConv_Batchnorm_Boom	0.4886	0.8674	0.821	0.6144	0.835	0.7755	0.49322	0.8629	0.81482	0.6315	0.83212	0.77082
SAGEConv_Batchnorm_Boom	0.4291	0.8796	0.8379	0.6351	0.8361	0.7757
SAGEConv_Batchnorm_Boom	0.4741	0.8663	0.8192	0.6461	0.8264	0.7634
SAGEConv_Batchnorm_Boom	0.5796	0.8415	0.7848	0.6285	0.8297	0.7658
SAGEConv_Batchnorm_Boom	0.4947	0.8597	0.8112	0.6334	0.8334	0.7737

## Sheet: class
model	train_loss	train_acc	train_mcc	val_loss	val_acc	val_mcc
GraphConv_Batchnorm_Boom_Pretrain	0.7384	0.7958	0.7574	0.97	0.7434	0.69	0.69032	0.81036	0.77444	0.976	0.74456	0.6911
GraphConv_Batchnorm_Boom_Pretrain	0.5211	0.8547	0.8277	0.9636	0.7446	0.6909
GraphConv_Batchnorm_Boom_Pretrain	0.74	0.7971	0.7583	0.9629	0.7498	0.6984
GraphConv_Batchnorm_Boom_Pretrain	0.7894	0.7853	0.744	0.9919	0.7411	0.6865
GraphConv_Batchnorm_Boom_Pretrain	0.6627	0.8189	0.7848	0.9916	0.7439	0.6897
GraphConv_Batchnorm_Boom	0.6272	0.8301	0.7983	1.0253	0.7538	0.7014	0.64056	0.82608	0.79312	0.98746	0.75646	0.70506
GraphConv_Batchnorm_Boom	0.6158	0.8334	0.8021	0.9779	0.7566	0.7061
GraphConv_Batchnorm_Boom	0.6796	0.8184	0.7836	0.9806	0.7533	0.7013
GraphConv_Batchnorm_Boom	0.7001	0.8098	0.7737	0.9566	0.7632	0.7136
GraphConv_Batchnorm_Boom	0.5801	0.8387	0.8079	0.9969	0.7554	0.7029
GraphConv_Batchnorm	0.6338	0.83	0.7975	0.9702	0.7436	0.6896	0.6236	0.83152	0.79988	0.98822	0.74268	0.68884
GraphConv_Batchnorm	0.5892	0.8385	0.8084	0.98	0.7457	0.6918
GraphConv_Batchnorm	0.6667	0.8204	0.787	1.0682	0.7335	0.6777
GraphConv_Batchnorm	0.6371	0.8293	0.7978	0.9775	0.7462	0.6931
GraphConv_Batchnorm	0.5912	0.8394	0.8087	0.9452	0.7444	0.692
SAGEConv_Batchnorm_Boom	0.7176	0.8055	0.7678	0.9984	0.7352	0.6797	0.68846	0.81212	0.7762	0.9894	0.7408	0.68628
SAGEConv_Batchnorm_Boom	0.6792	0.8119	0.7757	0.9941	0.7408	0.6856
SAGEConv_Batchnorm_Boom	0.6554	0.8233	0.7898	0.9853	0.7431	0.6899
SAGEConv_Batchnorm_Boom	0.6684	0.8148	0.779	0.9828	0.7436	0.6883
SAGEConv_Batchnorm_Boom	0.7217	0.8051	0.7687	0.9864	0.7413	0.6879

## Sheet: order
model	train_loss	train_acc	train_mcc	val_loss	val_acc	val_mcc
GraphConv_Batchnorm_Boom_Pretrain	1.3141	0.6527	0.6314	1.7348	0.5868	0.5588	1.17264	0.688	0.66918	1.72834	0.58222	0.55524
GraphConv_Batchnorm_Boom_Pretrain	1.1616	0.6884	0.6697	1.7201	0.5863	0.5586
GraphConv_Batchnorm_Boom_Pretrain	1.1026	0.7053	0.6877	1.7193	0.5839	0.5595
GraphConv_Batchnorm_Boom_Pretrain	1.0679	0.7119	0.6945	1.7295	0.5833	0.5568
GraphConv_Batchnorm_Boom_Pretrain	1.217	0.6817	0.6626	1.738	0.5708	0.5425
GraphConv_Batchnorm_Boom	1.1472	0.6971	0.6794	1.6891	0.6066	0.5819	1.12114	0.70272	0.68552	1.67662	0.60262	0.57812
GraphConv_Batchnorm_Boom	1.1479	0.6957	0.6782	1.6552	0.6144	0.5897
GraphConv_Batchnorm_Boom	1.0908	0.7072	0.6906	1.6937	0.5974	0.5731
GraphConv_Batchnorm_Boom	1.1094	0.7076	0.6903	1.7089	0.5886	0.5636
GraphConv_Batchnorm_Boom	1.1104	0.706	0.6891	1.6362	0.6061	0.5823
GraphConv_Batchnorm	1.3035	0.6543	0.6337	1.7434	0.5652	0.5367	1.36116	0.64088	0.61912	1.79618	0.55042	0.52012
GraphConv_Batchnorm	1.3093	0.6543	0.6334	1.7388	0.5674	0.5376
GraphConv_Batchnorm	1.4275	0.6251	0.6018	1.8348	0.5366	0.505
GraphConv_Batchnorm	1.3974	0.632	0.61	1.8416	0.538	0.5064
GraphConv_Batchnorm	1.3681	0.6387	0.6167	1.8223	0.5449	0.5149
SAGEConv_Batchnorm_Boom	1.1577	0.6924	0.6745	1.6906	0.5757	0.5476	1.29522	0.65804	0.63764	1.72088	0.57516	0.5472
SAGEConv_Batchnorm_Boom	1.4976	0.6121	0.5878	1.6907	0.5732	0.5442
SAGEConv_Batchnorm_Boom	1.3187	0.65	0.6292	1.7387	0.5668	0.5386
SAGEConv_Batchnorm_Boom	1.2454	0.6676	0.6482	1.7214	0.5821	0.5556
SAGEConv_Batchnorm_Boom	1.2567	0.6681	0.6485	1.763	0.578	0.55

## Sheet: family
model	train_loss	train_acc	train_mcc	val_loss	val_acc	val_mcc
GraphConv_Batchnorm_Boom_Pretrain	1.3698	0.655	0.6427	2.0519	0.5402	0.5225	1.33598	0.65818	0.64608	2.05098	0.53458	0.5167
GraphConv_Batchnorm_Boom_Pretrain	1.3778	0.6491	0.6364	2.0572	0.534	0.517
GraphConv_Batchnorm_Boom_Pretrain	1.2877	0.6669	0.6552	2.0106	0.5268	0.5081
GraphConv_Batchnorm_Boom_Pretrain	1.3258	0.6617	0.6495	2.0732	0.5307	0.5123
GraphConv_Batchnorm_Boom_Pretrain	1.3188	0.6582	0.6466	2.062	0.5412	0.5236
GraphConv_Batchnorm_Boom	1.3149	0.663	0.6509	1.9239	0.5464	0.5289	1.2503	0.68076	0.66958	1.90914	0.55382	0.5368
GraphConv_Batchnorm_Boom	1.3556	0.6525	0.6404	1.8873	0.5613	0.5448
GraphConv_Batchnorm_Boom	1.2031	0.6918	0.6811	1.8966	0.5555	0.5385
GraphConv_Batchnorm_Boom	1.2184	0.6917	0.6808	1.9326	0.5527	0.5356
GraphConv_Batchnorm_Boom	1.1595	0.7048	0.6947	1.9053	0.5532	0.5362
GraphConv_Batchnorm	1.5063	0.6195	0.6057	2.1114	0.5098	0.4901	1.48564	0.62574	0.6122	2.0883	0.51772	0.49836
GraphConv_Batchnorm	1.3655	0.6533	0.6408	2.0202	0.5337	0.5152
GraphConv_Batchnorm	1.5073	0.6212	0.6072	2.1559	0.5092	0.4901
GraphConv_Batchnorm	1.497	0.6234	0.6099	2.0863	0.5184	0.4984
GraphConv_Batchnorm	1.5521	0.6113	0.5974	2.0677	0.5175	0.498
SAGEConv_Batchnorm_Boom	1.5955	0.5974	0.5824	2.1078	0.503	0.4827	1.44824	0.63324	0.61992	2.03114	0.5204	0.50182
SAGEConv_Batchnorm_Boom	1.3902	0.6486	0.636	2.0226	0.5208	0.5029
SAGEConv_Batchnorm_Boom	1.3399	0.6563	0.6441	2.0026	0.529	0.5111
SAGEConv_Batchnorm_Boom	1.41	0.6411	0.6281	2.0248	0.5258	0.508
SAGEConv_Batchnorm_Boom	1.5056	0.6228	0.609	1.9979	0.5234	0.5044

## Sheet: genus
model	train_loss	train_acc	train_mcc	val_loss	val_acc	val_mcc
GraphConv_Batchnorm_Boom_Pretrain	1.4414	0.6357	0.629	2.3016	0.4754	0.4653	1.47808	0.6267	0.61972	2.32032	0.47524	0.4638
GraphConv_Batchnorm_Boom_Pretrain	1.4863	0.6223	0.6151	2.318	0.4768	0.4652
GraphConv_Batchnorm_Boom_Pretrain	1.4907	0.6229	0.6158	2.3256	0.4743	0.4626
GraphConv_Batchnorm_Boom_Pretrain	1.5471	0.6135	0.6063	2.3628	0.4705	0.4585
GraphConv_Batchnorm_Boom_Pretrain	1.4249	0.6391	0.6324	2.2936	0.4792	0.4674
GraphConv_Batchnorm_Boom	1.5093	0.6222	0.6151	2.1998	0.4955	0.484	1.44906	0.63312	0.62624	2.18918	0.49576	0.48466
GraphConv_Batchnorm_Boom	1.5076	0.6169	0.6097	2.2988	0.4767	0.4653
GraphConv_Batchnorm_Boom	1.4437	0.6297	0.6229	2.1287	0.5004	0.4894
GraphConv_Batchnorm_Boom	1.3353	0.6635	0.6572	2.2265	0.4866	0.4755
GraphConv_Batchnorm_Boom	1.4494	0.6333	0.6263	2.0921	0.5196	0.5091
GraphConv_Batchnorm	1.6666	0.5813	0.573	2.3232	0.4638	0.4521	1.66806	0.58328	0.57514	2.3238	0.46296	0.45098
GraphConv_Batchnorm	1.6583	0.5861	0.5784	2.3394	0.4509	0.4383
GraphConv_Batchnorm	1.7196	0.571	0.5624	2.3156	0.4701	0.4584
GraphConv_Batchnorm	1.5849	0.6024	0.5947	2.2713	0.4759	0.465
GraphConv_Batchnorm	1.7109	0.5756	0.5672	2.3695	0.4541	0.4411
SAGEConv_Batchnorm_Boom	1.5665	0.6038	0.5965	2.2836	0.4682	0.4561	1.58812	0.6013	0.59368	2.30762	0.46756	0.45574
SAGEConv_Batchnorm_Boom	1.6244	0.5905	0.5827	2.3106	0.47	0.4586
SAGEConv_Batchnorm_Boom	1.5527	0.6089	0.6014	2.2601	0.4768	0.4657
SAGEConv_Batchnorm_Boom	1.6853	0.5782	0.5697	2.3724	0.4537	0.4415
SAGEConv_Batchnorm_Boom	1.5117	0.6251	0.6181	2.3114	0.4691	0.4568

## Sheet: species
model	train_loss	train_acc	train_mcc	val_loss	val_acc	val_mcc
GraphConv_Batchnorm_Boom_Pretrain	1.6965	0.5743	0.5675	2.4883	0.4343	0.4238	1.6676	0.57798	0.57134	2.50482	0.42778	0.41662
GraphConv_Batchnorm_Boom_Pretrain	1.696	0.5762	0.5694	2.5158	0.4231	0.4106
GraphConv_Batchnorm_Boom_Pretrain	1.645	0.5796	0.5729	2.4955	0.4268	0.416
GraphConv_Batchnorm_Boom_Pretrain	1.6655	0.577	0.5704	2.5154	0.4265	0.4158
GraphConv_Batchnorm_Boom_Pretrain	1.635	0.5828	0.5765	2.5091	0.4282	0.4169
GraphConv_Batchnorm_Boom	1.8318	0.5463	0.5385	2.3642	0.439	0.4276	1.74628	0.56152	0.55438	2.37558	0.44298	0.43264
GraphConv_Batchnorm_Boom	1.6683	0.576	0.5693	2.4213	0.434	0.4233
GraphConv_Batchnorm_Boom	1.8593	0.5398	0.5322	2.3704	0.4397	0.4297
GraphConv_Batchnorm_Boom	1.7413	0.5574	0.5504	2.3423	0.4587	0.4489
GraphConv_Batchnorm_Boom	1.6307	0.5881	0.5815	2.3797	0.4435	0.4337
GraphConv_Batchnorm	1.9755	0.5039	0.4956	2.479	0.4273	0.4161	1.9277	0.51764	0.50958	2.52734	0.41918	0.40776
GraphConv_Batchnorm	1.9607	0.5071	0.4987	2.5824	0.4129	0.4012
GraphConv_Batchnorm	1.9012	0.5204	0.5124	2.5615	0.4158	0.4043
GraphConv_Batchnorm	1.8743	0.5342	0.5267	2.4861	0.4219	0.4106
GraphConv_Batchnorm	1.9268	0.5226	0.5145	2.5277	0.418	0.4066
SAGEConv_Batchnorm_Boom	2.1068	0.4629	0.4537	2.5251	0.4151	0.4039	2.00244	0.5023	0.49396	2.55028	0.41408	0.40264
SAGEConv_Batchnorm_Boom	2.1296	0.4827	0.474	2.5823	0.4088	0.397
SAGEConv_Batchnorm_Boom	1.9451	0.5173	0.5094	2.534	0.4185	0.407
SAGEConv_Batchnorm_Boom	1.8494	0.5377	0.53	2.5124	0.4214	0.4102
SAGEConv_Batchnorm_Boom	1.9813	0.5109	0.5027	2.5976	0.4066	0.3951
SAGEConv_Batchnorm	2.0853	0.478	0.4694	2.5418	0.4061	0.3948	2.08748	0.4734	0.4647	2.51828	0.40974	0.3989
SAGEConv_Batchnorm	2.0744	0.4762	0.4675	2.5343	0.4086	0.3976
SAGEConv_Batchnorm	2.0749	0.4736	0.465	2.496	0.4113	0.4002
SAGEConv_Batchnorm	2.0459	0.4809	0.4721	2.4835	0.4089	0.3987
SAGEConv_Batchnorm	2.1569	0.4583	0.4495	2.5358	0.4138	0.4032
SGConv_Batchnorm	2.1758	0.4596	0.4502	2.5872	0.3987	0.3877	2.1706	0.469	0.45956	2.57412	0.40002	0.38818
SGConv_Batchnorm	2.1701	0.4686	0.4592	2.5696	0.4027	0.3912
SGConv_Batchnorm	2.1841	0.4699	0.4604	2.5783	0.3973	0.3849
SGConv_Batchnorm	2.1552	0.4755	0.4663	2.5667	0.403	0.3909
SGConv_Batchnorm	2.1678	0.4714	0.4617	2.5688	0.3984	0.3862

## Sheet: immunogenicity
model	train_loss	train_acc	train_mcc	val_loss	val_acc	val_mcc
GraphConv_Batchnorm_Boom_Pretrain	0.1063	0.9604	0.9224	0.1541	0.9303	0.8633	0.1266	0.9562	0.91274	0.14942	0.94182	0.88536
GraphConv_Batchnorm_Boom_Pretrain	0.11	0.9677	0.9363	0.155	0.9423	0.8856
GraphConv_Batchnorm_Boom_Pretrain	0.1399	0.9531	0.9046	0.1277	0.9495	0.9012
GraphConv_Batchnorm_Boom_Pretrain	0.1447	0.951	0.9018	0.1522	0.9471	0.8955
GraphConv_Batchnorm_Boom_Pretrain	0.1321	0.9488	0.8986	0.1581	0.9399	0.8812
GraphConv_Batchnorm_Boom	0.1038	0.9676	0.9361	0.1293	0.9471	0.8948	0.11266	0.96142	0.92428	0.13118	0.94592	0.89322
GraphConv_Batchnorm_Boom	0.1017	0.9624	0.9262	0.1228	0.9495	0.8998
GraphConv_Batchnorm_Boom	0.1268	0.9552	0.9134	0.1347	0.9471	0.8955
GraphConv_Batchnorm_Boom	0.0967	0.9625	0.927	0.1374	0.9412	0.8854
GraphConv_Batchnorm_Boom	0.1343	0.9594	0.9187	0.1317	0.9447	0.8906
GraphConv_Batchnorm	0.13	0.9552	0.9135	0.153	0.9327	0.8676	0.14466	0.95078	0.90436	0.16544	0.92982	0.86058
GraphConv_Batchnorm	0.1727	0.9375	0.8783	0.1884	0.9159	0.8319
GraphConv_Batchnorm	0.1357	0.9551	0.9126	0.1639	0.9375	0.8776
GraphConv_Batchnorm	0.1179	0.9635	0.929	0.1543	0.9303	0.8605
GraphConv_Batchnorm	0.167	0.9426	0.8884	0.1676	0.9327	0.8653
SAGEConv_Batchnorm_Boom	0.1753	0.9385	0.8811	0.1611	0.9423	0.8835	0.15596	0.94956	0.90162	0.15852	0.93846	0.87876
SAGEConv_Batchnorm_Boom	0.1227	0.9573	0.9163	0.1409	0.9423	0.8871
SAGEConv_Batchnorm_Boom	0.1577	0.9458	0.8943	0.1472	0.9351	0.874
SAGEConv_Batchnorm_Boom	0.1186	0.9625	0.9252	0.1672	0.9399	0.881
SAGEConv_Batchnorm_Boom	0.2055	0.9437	0.8912	0.1762	0.9327	0.8682

## Sheet: pathogenicity
model	train_loss	train_acc	train_mcc	val_loss	val_acc	val_mcc
GraphConv_Batchnorm_Boom_Pretrain	0.1366	0.9647	0.9294	0.324	0.8924	0.7703	0.10534	0.97502	0.94878	0.29466	0.90348	0.7976
GraphConv_Batchnorm_Boom_Pretrain	0.11	0.962	0.9238	0.2344	0.934	0.8628
GraphConv_Batchnorm_Boom_Pretrain	0.0915	0.9837	0.9663	0.3352	0.8889	0.7714
GraphConv_Batchnorm_Boom_Pretrain	0.0632	0.9837	0.967	0.2821	0.9132	0.8203
GraphConv_Batchnorm_Boom_Pretrain	0.1254	0.981	0.9574	0.2976	0.8889	0.7632
GraphConv_Batchnorm_Boom	0.1367	0.9647	0.9297	0.339	0.8715	0.7304	0.11722	0.9759	0.95076	0.27178	0.89722	0.7918
GraphConv_Batchnorm_Boom	0.0747	0.9864	0.9735	0.2374	0.9236	0.8494
GraphConv_Batchnorm_Boom	0.1199	0.9804	0.96	0.3003	0.875	0.7557
GraphConv_Batchnorm_Boom	0.1114	0.9722	0.9422	0.2339	0.9236	0.8465
GraphConv_Batchnorm_Boom	0.1434	0.9758	0.9484	0.2483	0.8924	0.777
GraphConv_Batchnorm	0.1075	0.9783	0.9572	0.2543	0.934	0.8641	0.10078	0.97966	0.95722	0.2346	0.91942	0.83278
GraphConv_Batchnorm	0.0869	0.981	0.9587	0.1979	0.9444	0.8781
GraphConv_Batchnorm	0.1264	0.9722	0.9401	0.2847	0.8819	0.7481
GraphConv_Batchnorm	0.0989	0.9837	0.9653	0.2142	0.9132	0.8212
GraphConv_Batchnorm	0.0842	0.9831	0.9648	0.2219	0.9236	0.8524
SAGEConv_Batchnorm_Boom	0.1819	0.9465	0.892	0.3753	0.8715	0.7331	0.19518	0.9396	0.88076	0.33018	0.87776	0.749
SAGEConv_Batchnorm_Boom	0.1934	0.9293	0.8683	0.3787	0.8611	0.726
SAGEConv_Batchnorm_Boom	0.2229	0.9321	0.866	0.2638	0.8819	0.7626
SAGEConv_Batchnorm_Boom	0.1308	0.9783	0.954	0.263	0.9028	0.7945
SAGEConv_Batchnorm_Boom	0.2469	0.9118	0.8235	0.3701	0.8715	0.7288

[truncated: 2 more sheets: overview_acc, virus_glycan]
