# Supplementary material for: Using graph convolutional neural networks to learn a representation for glycans
Source: Cell Rep. Author manuscript; Available in PMC 2022 Jun 20. (PMC9208909; doi:10.1016/j.celrep.2021.109251)
Supplement: Table S2. Graph features of glycans in dataset, related to Figure 2 [file NIHMS1816564-supplement-Table_S2__Graph_features_of_glycans_in_dataset__related_to_Figure_2.csv]

diameter	branching	nbrLeaves	avgDeg	varDeg	maxDeg	nbrDeg4	max_deg_leaves	mean_deg_leaves	deg_assort	betweeness	betwVar	betwMax	eigenMax	eigenMin	eigenAvg	eigenVar	closeMax	closeMin	closeAvg	closeVar	flowMax	flowAvg	flowVar	flow_edgeMax	flow_edgeMin	flow_edgeAvg	flow_edgeVar	loadMax	loadAvg	loadVar	harmMax	harmMin	harmAvg	harmVar	secorderMax	secorderMin	secorderAvg	secorderVar	size_corona	size_core	nbr_node_types	target	species	genus	family	order	class	phylum	kingdom
8.0	1.0	4.0	1.8461538461538463	0.5917159763313611	4.0	1.0	4.0	4.0	-0.034482758620690265	0.24009324009324004	0.05124129949304775	0.7272727272727273	0.3370832229354697	0.25142305620765415	0.276471453059953	0.0004866125659950949	0.4	0.18181818181818182	0.28859051897313526	0.003994258402898679	0.7272727272727273	0.2400932400932401	0.05124129949304775	0.3181818181818182	0.09090909090909091	0.1792929292929293	0.006459800020406084	0.7272727272727273	0.24009324009324004	0.05124129949304775	6.95	3.253571428571428	4.820329670329671	0.9087804076265618	66.60330322138678	26.30589287593181	44.589783580593966	127.75120023579059	4.0	13.0	8.0	Man(a1-3)[Man(a1-6)][Xyl(b1-2)]Man(b1-4)GlcNAc(b1-4)[Fuc(a1-3)]GlcNAc	Acer_pseudoplatanus	Acer	Sapindaceae	Sapindales	Dicotyledons	Angiosperms	Plantae
10.0	1.0	4.0	1.8666666666666667	0.5155555555555557	4.0	1.0	4.0	4.0	-0.029411764705881215	0.23369963369963367	0.04404406338472274	0.7472527472527473	0.31370231040761953	0.23378160550433882	0.25747868098690724	0.0003713955039091277	0.3783783783783784	0.16470588235294117	0.2615086301607425	0.0036110981829566035	0.7472527472527473	0.2336996336996337	0.044044063384722706	0.29670329670329676	0.07692307692307693	0.16640502354788075	0.005448913051514529	0.7472527472527473	0.23369963369963367	0.04404406338472274	7.533333333333333	3.4646825396825394	5.1631216931216946	1.0755864925394023	81.228073964609	28.948229652260256	54.51948503471795	209.62575154916354	4.0	15.0	8.0	GlcNAc(b1-2)Man(a1-3)[Man(a1-6)][Xyl(b1-2)]Man(b1-4)GlcNAc(b1-4)[Fuc(a1-3)]GlcNAc	Acer_pseudoplatanus	Acer	Sapindaceae	Sapindales	Dicotyledons	Angiosperms	Plantae
10.0	1.0	4.0	1.8666666666666667	0.5155555555555557	4.0	1.0	4.0	4.0	-0.029411764705881215	0.23369963369963367	0.04404406338472274	0.7472527472527473	0.31370231040761953	0.23378160550433882	0.25747868098690724	0.0003713955039091277	0.3783783783783784	0.16470588235294117	0.2615086301607425	0.0036110981829566035	0.7472527472527473	0.2336996336996337	0.044044063384722706	0.29670329670329676	0.07692307692307693	0.16640502354788075	0.005448913051514529	0.7472527472527473	0.23369963369963367	0.04404406338472274	7.533333333333333	3.4646825396825394	5.1631216931216946	1.0755864925394023	81.228073964609	28.948229652260256	54.51948503471795	209.62575154916354	4.0	15.0	8.0	GlcNAc(b1-2)Man(a1-6)[Man(a1-3)][Xyl(b1-2)]Man(b1-4)GlcNAc(b1-4)[Fuc(a1-3)]GlcNAc	Acer_pseudoplatanus	Acer	Sapindaceae	Sapindales	Dicotyledons	Angiosperms	Plantae
12.0	2.0	5.0	1.9047619047619047	0.46712018140589573	4.0	1.0	5.0	5.0	-0.03896103896103806	0.2170426065162907	0.03798154534205186	0.7368421052631579	0.26435632007656046	0.1968337504964532	0.21767088176708427	0.00023843484978764977	0.30303030303030304	0.13333333333333333	0.20576756043114064	0.002247398510842572	0.7368421052631581	0.21704260651629093	0.037981545342051906	0.27368421052631586	0.05263157894736842	0.1415789473684212	0.005481717451523553	0.7368421052631579	0.2170426065162907	0.03798154534205186	8.849999999999996	4.024278499278499	6.053226138940424	1.4339447637445104	127.16917865583623	45.387222871640866	87.63488354670585	508.12718575530533	5.0	21.0	9.0	Fuc(a1-6)[Gal(b1-4)]GlcNAc(b1-2)Man(a1-6)[GlcNAc(b1-2)Man(a1-3)][Xyl(b1-2)]Man(b1-4)GlcNAc(b1-4)[Fuc(a1-3)]GlcNAc	Acer_pseudoplatanus	Acer	Sapindaceae	Sapindales	Dicotyledons	Angiosperms	Plantae
10.0	1.0	4.0	1.8823529411764706	0.45674740484429066	4.0	1.0	4.0	4.0	-0.02564102564102564	0.22352941176470587	0.038302575932333716	0.7666666666666666	0.2946566699254517	0.21939861174862582	0.2419293422236083	0.00029372278301692604	0.36363636363636365	0.15384615384615385	0.24331123072580485	0.0033691328583644957	0.7666666666666664	0.22352941176470592	0.03830257593233368	0.275	0.06666666666666667	0.15416666666666667	0.00442708333333333	0.7666666666666666	0.22352941176470587	0.038302575932333716	8.116666666666665	3.6757936507936506	5.493183940242765	1.2663234781930197	95.58242516278807	31.240998703626616	64.4562655064731	309.3898369590436	4.0	17.0	8.0	GlcNAc(b1-2)Man(a1-3)[GlcNAc(b1-2)Man(a1-6)][Xyl(b1-2)]Man(b1-4)GlcNAc(b1-4)[Fuc(a1-3)]GlcNAc	Acer_pseudoplatanus	Acer	Sapindaceae	Sapindales	Dicotyledons	Angiosperms	Plantae
12.0	3.0	6.0	1.92	0.4736	4.0	1.0	6.0	6.0	-0.04999999999999981	0.2081159420289855	0.03541701323251418	0.7391304347826088	0.24181974180239194	0.18005031862103835	0.19949865550223403	0.00020028645280094245	0.2727272727272727	0.12244897959183673	0.1820998368375713	0.0017866264330163389	0.7391304347826089	0.20811594202898565	0.0354170132325142	0.2463768115942029	0.043478260869565216	0.13103864734299525	0.005432230040374342	0.7391304347826088	0.2081159420289855	0.03541701323251418	9.583333333333327	4.372763347763346	6.550903318903319	1.6284176335067866	157.2005089050285	55.785302723925405	111.71448517454449	807.8738021864598	6.0	25.0	9.0	Fuc(a1-6)[Gal(b1-4)]GlcNAc(b1-2)Man(a1-3)[Fuc(a1-6)[Gal(b1-4)]GlcNAc(b1-2)Man(a1-6)][Xyl(b1-2)]Man(b1-4)GlcNAc(b1-4)[Fuc(a1-3)]GlcNAc	Acer_pseudoplatanus	Acer	Sapindaceae	Sapindales	Dicotyledons	Angiosperms	Plantae
12.0	3.0	6.0	1.92	0.4736	4.0	1.0	6.0	6.0	-0.04999999999999981	0.2081159420289855	0.03541701323251418	0.7391304347826088	0.24181974180239194	0.18005031862103835	0.19949865550223403	0.00020028645280094245	0.2727272727272727	0.12244897959183673	0.1820998368375713	0.0017866264330163389	0.7391304347826089	0.20811594202898565	0.0354170132325142	0.2463768115942029	0.043478260869565216	0.13103864734299525	0.005432230040374342	0.7391304347826088	0.2081159420289855	0.03541701323251418	9.583333333333327	4.372763347763346	6.550903318903319	1.6284176335067866	157.2005089050285	55.785302723925405	111.71448517454449	807.8738021864598	6.0	25.0	11.0	Fuc(a1-4)[Gal(b1-3)]GlcNAc(b1-2)Man(a1-3)[Fuc(a1-4)[Gal(b1-3)]GlcNAc(b1-2)Man(a1-6)][Xyl(b1-2)]Man(b1-4)GlcNAc(b1-4)[Fuc(a1-3)]GlcNAc	Acer_pseudoplatanus	Acer	Sapindaceae	Sapindales	Dicotyledons	Angiosperms	Plantae
8.0	2.0	4.0	1.8461538461538463	0.4378698224852071	3.0	0.0	4.0	4.0	-0.01694915254237533	0.2400932400932401	0.049546025070500606	0.6666666666666667	0.30937821467217186	0.2521296301585463	0.27669990086603774	0.00036024178380185	0.4	0.1935483870967742	0.2882867823846055	0.004061440222934485	0.6666666666666667	0.2400932400932401	0.049546025070500606	0.3181818181818182	0.09090909090909091	0.1792929292929293	0.006459800020406085	0.6666666666666667	0.2400932400932401	0.049546025070500606	6.249999999999999	3.352380952380952	4.764835164835166	0.8407900783587595	54.552726787942966	21.908902300206602	38.09380328763021	96.86215108331713	4.0	13.0	4.0	Xyl(a1-6)Glc(b1-4)[Xyl(a1-6)]Glc(b1-4)[Xyl(a1-6)]Glc(b1-4)Glc	Acer_pseudoplatanus	Acer	Sapindaceae	Sapindales	Dicotyledons	Angiosperms	Plantae
12.0	2.0	4.0	1.8823529411764706	0.3391003460207612	3.0	0.0	4.0	4.0	-0.012658227848101266	0.24705882352941178	0.0419357939254133	0.6333333333333333	0.26982453598961875	0.21988833216950696	0.24209457227573086	0.00021374748639561546	0.3076923076923077	0.14285714285714285	0.2236629823922442	0.002458201710889567	0.6333333333333335	0.247058823529412	0.04193579392541334	0.3000000000000001	0.06666666666666667	0.1666666666666668	0.006510416666666675	0.6333333333333333	0.24705882352941178	0.0419357939254133	6.983333333333333	3.582178932178932	5.3260122230710465	0.9884849180674096	85.51023330572659	34.52535300326403	57.8340314480708	223.22480646348976	4.0	17.0	8.0	Xyl(a1-6)Glc(b1-4)[Xyl(a1-6)]Glc(b1-4)[Fuc(a1-2)GalOAc(b1-2)Xyl(a1-6)]Glc(b1-4)Glc	Acer_pseudoplatanus	Acer	Sapindaceae	Sapindales	Dicotyledons	Angiosperms	Plantae
12.0	2.0	4.0	1.894736842105263	0.30470914127423826	3.0	0.0	4.0	4.0	-0.011235955056182094	0.2370141038871689	0.038041338600147745	0.6274509803921569	0.2552274016055574	0.20780039848956725	0.22903806272088367	0.00017314477243298435	0.2903225806451613	0.13333333333333333	0.20965051515994576	0.002274115340834739	0.6274509803921573	0.23701410388716915	0.03804133860014778	0.29411764705882376	0.058823529411764705	0.1561365286855484	0.005771231809650087	0.6274509803921569	0.2370141038871689	0.038041338600147745	7.4678571428571425	3.7564213564213564	5.61743373585479	1.1437324960377064	99.43842315724677	39.57271787481863	67.14148974405695	310.02035494858956	4.0	19.0	8.0	GalOAc(b1-2)Xyl(a1-6)[Xyl(a1-6)Glc(b1-4)]Glc(b1-4)[Fuc(a1-2)GalOAc(b1-2)Xyl(a1-6)]Glc(b1-4)Glc	Acer_pseudoplatanus	Acer	Sapindaceae	Sapindales	Dicotyledons	Angiosperms	Plantae
8.0	2.0	5.0	1.8666666666666667	0.6488888888888887	4.0	1.0	5.0	5.0	-0.05660377358490549	0.21025641025641026	0.04955708516148075	0.6593406593406594	0.3129556356935103	0.23322366980096546	0.2572981191022001	0.00046434457313673273	0.3888888888888889	0.18181818181818182	0.28088306950625225	0.003802940840403246	0.6593406593406593	0.21025641025641026	0.049557085161480746	0.3076923076923077	0.07692307692307693	0.15384615384615388	0.006227681266927736	0.6593406593406594	0.21025641025641026	0.04955708516148075	7.533333333333333	3.620238095238095	5.324285714285716	1.1858701436130004	76.77239087067694	31.20897306865447	52.502105324004425	169.52893654714566	5.0	15.0	13.0	Gal(a1-2)GlcA(b1-4)[XylOMe(a1-3)]Fuc(a1-4)[GalA(a1-2)][GalA(b1-3)]Rha(b1-5)Apif	Acer_pseudoplatanus	Acer	Sapindaceae	Sapindales	Dicotyledons	Angiosperms	Plantae
6.0	0.0	2.0	1.7142857142857142	0.20408163265306126	2.0	0.0	2.0	2.0	-0.19999999999999687	0.33333333333333337	0.05333333333333333	0.6	0.3900223211286338	0.35069507041482983	0.3775787518354821	0.0002914290195023062	0.5	0.2857142857142857	0.3920722135007849	0.006358066412170474	0.6000000000000004	0.3333333333333336	0.053333333333333406	0.4000000000000003	0.2	0.3111111111111112	0.006913580246913594	0.6	0.33333333333333337	0.05333333333333333	3.666666666666667	2.4499999999999997	3.185714285714286	0.23558956916099794	17.944358444926362	8.366600265340756	13.005111736411555	12.867068723450414	2.0	7.0	7.0	XylOMe(a1-3)FucOMe(a1-4)RhaOMe(b1-5)ApiOMe-ol	Acer_pseudoplatanus	Acer	Sapindaceae	Sapindales	Dicotyledons	Angiosperms	Plantae
10.0	1.0	3.0	1.8461538461538463	0.2840236686390533	3.0	0.0	3.0	3.0	0.0	0.2773892773892774	0.04324308170462017	0.6666666666666667	0.3099544621822253	0.2528351419026351	0.2769309747296032	0.00023231215838882203	0.35294117647058826	0.17142857142857143	0.25964075576650997	0.003258054402432167	0.6666666666666667	0.2773892773892774	0.04324308170462014	0.3181818181818181	0.09090909090909091	0.19949494949494948	0.006306754412815012	0.6666666666666667	0.2773892773892774	0.04324308170462017	6.033333333333333	3.1968253968253966	4.578876678876679	0.6491575371108342	58.378078077305226	24.49489742783172	40.37263330375795	110.05048012027356	3.0	13.0	10.0	Rha(a1-2)Ara(a1-4)[FucOMe(a1-2)]Gal(a1-2)AcefA(b1-3)Rha(b1-5)Apif	Acer_pseudoplatanus	Acer	Sapindaceae	Sapindales	Dicotyledons	Angiosperms	Plantae
12.0	2.0	4.0	1.8823529411764706	0.3391003460207612	3.0	0.0	4.0	4.0	-0.012658227848101266	0.24705882352941178	0.0419357939254133	0.6333333333333333	0.26982453598961875	0.21988833216950696	0.24209457227573086	0.00021374748639561546	0.3076923076923077	0.14285714285714285	0.2236629823922442	0.002458201710889567	0.6333333333333335	0.247058823529412	0.04193579392541334	0.3000000000000001	0.06666666666666667	0.1666666666666668	0.006510416666666675	0.6333333333333333	0.24705882352941178	0.0419357939254133	6.983333333333333	3.582178932178932	5.3260122230710465	0.9884849180674096	85.51023330572659	34.52535300326403	57.8340314480708	223.22480646348976	4.0	17.0	8.0	Xyl(a1-6)Glc(b1-4)[Xyl(a1-6)]Glc(b1-4)[Fuc(a1-2)Gal(b1-2)Xyl(a1-6)]Glc(b1-4)Glc	Acer_pseudoplatanus	Acer	Sapindaceae	Sapindales	Dicotyledons	Angiosperms	Plantae
12.0	2.0	4.0	1.894736842105263	0.30470914127423826	3.0	0.0	4.0	4.0	-0.011235955056182094	0.2370141038871689	0.038041338600147745	0.6274509803921569	0.2552274016055574	0.20780039848956725	0.22903806272088367	0.00017314477243298435	0.2903225806451613	0.13333333333333333	0.20965051515994576	0.002274115340834739	0.6274509803921573	0.23701410388716915	0.03804133860014778	0.29411764705882376	0.058823529411764705	0.1561365286855484	0.005771231809650087	0.6274509803921569	0.2370141038871689	0.038041338600147745	7.4678571428571425	3.7564213564213564	5.61743373585479	1.1437324960377064	99.43842315724677	39.57271787481863	67.14148974405695	310.02035494858956	4.0	19.0	8.0	Xyl(a1-6)Glc(b1-4)[Gal(b1-2)Xyl(a1-6)]Glc(b1-4)[Fuc(a1-2)Gal(b1-2)Xyl(a1-6)]Glc(b1-4)Glc	Acer_pseudoplatanus	Acer	Sapindaceae	Sapindales	Dicotyledons	Angiosperms	Plantae
16.0	5.0	8.0	1.9393939393939394	0.4811753902662993	4.0	1.0	8.0	8.0	-0.06666666666666667	0.19257086999022482	0.03776549670386582	0.6048387096774194	0.20993902139972173	0.15631155083774678	0.1736324502372579	0.00015480252763647095	0.20512820512820512	0.10126582278481013	0.14987533142109233	0.000984939201728371	0.6048387096774207	0.19257086999022544	0.03776549670386603	0.27419354838709736	0.03225806451612903	0.11592741935483904	0.006890811979708677	0.6048387096774194	0.19257086999022482	0.03776549670386582	10.44246031746031	4.8710539460539435	7.475974362337997	2.0411009884399776	230.06086151277466	103.38278386656063	164.29263160056598	1391.9312017607235	8.0	33.0	10.0	Xyl(a1-6)Glc(b1-4)[Xyl(a1-6)]Glc(b1-4)[Fuc(a1-2)Gal(b1-2)Xyl(a1-6)]Glc(b1-4)Glc(b1-4)[Araf(a1-2)][Xyl(a1-6)]Glc(b1-4)[Xyl(a1-6)]Glc(b1-4)[Xyl(a1-6)]Glc(b1-4)Glc-ol	Acer_pseudoplatanus	Acer	Sapindaceae	Sapindales	Dicotyledons	Angiosperms	Plantae
6.0	1.0	3.0	1.7777777777777777	0.3950617283950617	3.0	0.0	3.0	3.0	0.0	0.2698412698412698	0.05700428319475938	0.7142857142857142	0.374554226124695	0.3058228355407673	0.33263483151987927	0.0004651799708526951	0.5	0.25	0.3637690631808279	0.006546293831015825	0.7142857142857147	0.26984126984127	0.05700428319475945	0.3571428571428575	0.14285714285714285	0.2321428571428572	0.0060586734693877705	0.7142857142857142	0.2698412698412698	0.05700428319475938	5.083333333333333	2.8166666666666664	3.8444444444444446	0.5112345679012347	32.12475680841791	12.961481396815705	22.68261897551048	37.498796411808826	3.0	9.0	5.0	Xyl(a1-6)Glc(b1-4)[Xyl(a1-6)]Glc(b1-4)Glc-ol	Acer_pseudoplatanus	Acer	Sapindaceae	Sapindales	Dicotyledons	Angiosperms	Plantae
18.0	5.0	7.0	1.9428571428571428	0.33959183673469395	3.0	0.0	7.0	7.0	-0.04469273743017054	0.20091673032849502	0.0350052579774415	0.6417112299465241	0.1868264933140474	0.15210404685542386	0.16872545106481499	0.00010315073440329687	0.19428571428571428	0.09264305177111716	0.13707701287528684	0.0008618981264931526	0.6417112299465239	0.2009167303284951	0.03500525797744152	0.2709447415329769	0.030303030303030304	0.11901017091328517	0.006500633301078702	0.6417112299465241	0.20091673032849502	0.0350052579774415	9.892460317460312	4.899678915855384	7.43358190828779	1.904802178887063	220.54478003343547	91.21403400793007	157.18190001569957	1343.850307453249	7.0	35.0	9.0	Fuc(a1-2)Gal(b1-2)Xyl(a1-6)[Xyl(a1-6)Glc(b1-4)]Glc(b1-4)[Fuc(a1-2)Gal(b1-2)Xyl(a1-6)]Glc(b1-4)Glc(b1-4)[Xyl(a1-6)]Glc(b1-4)[Xyl(a1-6)]Glc(b1-4)[Xyl(a1-6)]Glc(b1-4)Glc-ol	Acer_pseudoplatanus	Acer	Sapindaceae	Sapindales	Dicotyledons	Angiosperms	Plantae
18.0	5.0	8.0	1.945945945945946	0.42951059167275385	4.0	1.0	8.0	8.0	-0.05882352941176472	0.18644358644358644	0.035133037063538985	0.6095238095238096	0.19828975445035388	0.14763668131783675	0.1640224425589408	0.00012366536402600648	0.1935483870967742	0.09326424870466321	0.13908427003315174	0.0008823902450829719	0.6095238095238115	0.18644358644358708	0.035133037063539214	0.2714285714285724	0.028571428571428522	0.11049382716049416	0.0064592645471540635	0.6095238095238096	0.18644358644358644	0.035133037063538985	11.076984126984117	5.11459969768793	7.827465940701233	2.3404547699390097	269.8666337285881	116.73902518009987	191.79274284024726	1979.543793814785	8.0	37.0	9.0	Xyl(a1-6)[Xyl(a1-6)Glc(b1-4)]Glc(b1-4)[Fuc(a1-2)Gal(b1-2)Xyl(a1-6)]Glc(b1-4)Glc(b1-4)[Xyl(a1-6)][Xyl(b1-2)]Glc(b1-4)[Fuc(a1-2)Gal(b1-2)Xyl(a1-6)]Glc(b1-4)[Xyl(a1-6)]Glc(b1-4)Glc-ol	Acer_pseudoplatanus	Acer	Sapindaceae	Sapindales	Dicotyledons	Angiosperms	Plantae
18.0	5.0	8.0	1.945945945945946	0.42951059167275385	4.0	1.0	8.0	8.0	-0.05882352941176472	0.18644358644358644	0.035133037063538985	0.6095238095238096	0.19828975445035388	0.14763668131783675	0.1640224425589408	0.00012366536402600648	0.1935483870967742	0.09326424870466321	0.13908427003315174	0.0008823902450829719	0.6095238095238115	0.18644358644358708	0.035133037063539214	0.2714285714285724	0.028571428571428522	0.11049382716049416	0.0064592645471540635	0.6095238095238096	0.18644358644358644	0.035133037063538985	11.076984126984117	5.11459969768793	7.827465940701233	2.3404547699390097	269.8666337285881	116.73902518009987	191.79274284024726	1979.543793814785	8.0	37.0	10.0	Xyl(a1-6)[Xyl(a1-6)Glc(b1-4)]Glc(b1-4)[Fuc(a1-2)Gal(b1-2)Xyl(a1-6)]Glc(b1-4)Glc(b1-4)[Xyl(a1-6)][Araf(a1-2)]Glc(b1-4)[Fuc(a1-2)Gal(b1-2)Xyl(a1-6)]Glc(b1-4)[Xyl(a1-6)]Glc(b1-4)Glc-ol	Acer_pseudoplatanus	Acer	Sapindaceae	Sapindales	Dicotyledons	Angiosperms	Plantae
16.0	5.0	8.0	1.9393939393939394	0.4811753902662993	4.0	1.0	8.0	8.0	-0.06666666666666667	0.19257086999022485	0.037765496703865815	0.6048387096774194	0.2099390213997217	0.15631155083774678	0.1736324502372579	0.0001548025276364709	0.20512820512820512	0.10126582278481013	0.14987533142109233	0.000984939201728371	0.6048387096774198	0.1925708699902249	0.03776549670386585	0.27419354838709675	0.03225806451612903	0.11592741935483875	0.00689081197970864	0.6048387096774194	0.19257086999022485	0.037765496703865815	10.44246031746031	4.8710539460539435	7.475974362337997	2.0411009884399776	230.06086151277466	103.38278386656063	164.29263160056598	1391.9312017607235	8.0	33.0	10.0	Xyl(a1-6)[Xyl(a1-6)Glc(b1-4)]Glc(b1-4)[Fuc(a1-2)Gal(b1-2)Xyl(a1-6)]Glc(b1-4)Glc(b1-4)[Xyl(a1-6)][Araf(a1-2)]Glc(b1-4)[Xyl(a1-6)]Glc(b1-4)[Xyl(a1-6)]Glc(b1-4)Glc-ol	Acer_pseudoplatanus	Acer	Sapindaceae	Sapindales	Dicotyledons	Angiosperms	Plantae
8.0	2.0	4.0	1.8461538461538463	0.4378698224852071	3.0	0.0	4.0	4.0	-0.01694915254237533	0.2400932400932401	0.049546025070500606	0.6666666666666667	0.30937821467217186	0.2521296301585463	0.27669990086603774	0.00036024178380185	0.4	0.1935483870967742	0.2882867823846055	0.004061440222934485	0.6666666666666667	0.2400932400932401	0.049546025070500606	0.3181818181818182	0.09090909090909091	0.1792929292929293	0.006459800020406085	0.6666666666666667	0.2400932400932401	0.049546025070500606	6.249999999999999	3.352380952380952	4.764835164835166	0.8407900783587595	54.552726787942966	21.908902300206602	38.09380328763021	96.86215108331713	4.0	13.0	5.0	Xyl(a1-6)Glc(b1-4)[Xyl(a1-6)]Glc(b1-4)[Xyl(a1-6)]Glc(b1-4)Glc-ol	Acer_pseudoplatanus	Acer	Sapindaceae	Sapindales	Dicotyledons	Angiosperms	Plantae
14.0	2.0	4.0	1.9047619047619047	0.2766439909297051	3.0	0.0	4.0	4.0	-0.010101010101009894	0.23709273182957394	0.035355431184477495	0.6526315789473685	0.24259650472012553	0.1975147247088201	0.2178925063890489	0.0001419032785459091	0.2702702702702703	0.12345679012345678	0.1918815054346869	0.001961383995351127	0.6526315789473685	0.2370927318295741	0.035355431184477495	0.2894736842105263	0.05263157894736842	0.15210526315789485	0.005520498614958453	0.6526315789473685	0.23709273182957394	0.035355431184477495	7.83452380952381	3.904773004773005	5.8351563780135205	1.2184945530566513	114.2628548566835	44.362146025637465	78.02316772659766	428.3852979070436	4.0	21.0	8.0	Fuc(a1-2)Gal(b1-2)Xyl(a1-6)[Xyl(a1-6)Glc(b1-4)]Glc(b1-4)[Fuc(a1-2)Gal(b1-2)Xyl(a1-6)]Glc(b1-4)Glc	Acer_pseudoplatanus	Acer	Sapindaceae	Sapindales	Dicotyledons	Angiosperms	Plantae
14.0	2.0	4.0	1.9047619047619047	0.2766439909297051	3.0	0.0	4.0	4.0	-0.010101010101009894	0.23709273182957394	0.035355431184477495	0.6526315789473685	0.24259650472012553	0.1975147247088201	0.2178925063890489	0.0001419032785459091	0.2702702702702703	0.12345679012345678	0.1918815054346869	0.001961383995351127	0.6526315789473685	0.2370927318295741	0.035355431184477495	0.2894736842105263	0.05263157894736842	0.15210526315789485	0.005520498614958453	0.6526315789473685	0.23709273182957394	0.035355431184477495	7.83452380952381	3.904773004773005	5.8351563780135205	1.2184945530566513	114.2628548566835	44.362146025637465	78.02316772659766	428.3852979070436	4.0	21.0	9.0	Fuc(a1-2)Gal(b1-2)Xyl(a1-6)[Xyl(a1-6)Glc(b1-4)]Glc(b1-4)[Fuc(a1-2)Gal(b1-2)Xyl(a1-6)]Glc(b1-4)Glc-ol	Acer_pseudoplatanus	Acer	Sapindaceae	Sapindales	Dicotyledons	Angiosperms	Plantae
18.0	5.0	8.0	1.9487179487179487	0.4076265614727153	4.0	1.0	8.0	8.0	-0.055555555555554095	0.17839296786665207	0.033030219380217364	0.6429587482219061	0.19330979867612424	0.14380473616089195	0.15977755397601495	0.00011215888646726874	0.19689119170984457	0.09290953545232274	0.13779224136165835	0.0008917352640575687	0.642958748221908	0.17839296786665265	0.03303021938021756	0.26884779516358553	0.027027027027026976	0.10541289211649352	0.005940038523408063	0.6429587482219061	0.17839296786665207	0.033030219380217364	11.660317460317449	5.262951346039578	8.06260834439567	2.579169494209776	284.72794032198544	116.95298200559057	203.25642881189248	2260.8241466360823	8.0	39.0	11.0	Xyl(a1-6)[Xyl(a1-6)Glc(b1-4)]Glc(b1-4)[Fuc(a1-2)Gal(b1-2)Xyl(a1-6)]Glc(b1-4)Glc(b1-4)[Xyl(a1-6)][Araf(a1-3)Xyl(b1-2)]Glc(b1-4)[Fuc(a1-2)Gal(b1-2)Xyl(a1-6)]Glc(b1-4)[Xyl(a1-6)]Glc(b1-4)Glc-ol	Acer_pseudoplatanus	Acer	Sapindaceae	Sapindales	Dicotyledons	Angiosperms	Plantae
16.0	5.0	8.0	1.9428571428571428	0.4538775510204082	4.0	1.0	8.0	8.0	-0.06250000000000064	0.18461930226636106	0.0355016094916333	0.6345811051693404	0.20403516712964267	0.15178478856651273	0.1686201401302898	0.0001386769138700147	0.20481927710843373	0.09912536443148688	0.14738366109106282	0.0009811271312718279	0.6345811051693404	0.1846193022663611	0.03550160949163332	0.2727272727272729	0.030303030303030304	0.1106217888224809	0.006346973832559932	0.6345811051693404	0.18461930226636106	0.0355016094916333	11.025793650793641	5.019405594405591	7.711654060225487	2.2661937969424537	247.16391322359357	107.37783756436893	175.91119319892113	1625.2521073318594	8.0	35.0	11.0	Xyl(a1-6)[Xyl(a1-6)Glc(b1-4)]Glc(b1-4)[Fuc(a1-2)Gal(b1-2)Xyl(a1-6)]Glc(b1-4)Glc(b1-4)[Xyl(a1-6)][Araf(a1-3)Xyl(b1-2)]Glc(b1-4)[Xyl(a1-6)]Glc(b1-4)[Xyl(a1-6)]Glc(b1-4)Glc-ol	Acer_pseudoplatanus	Acer	Sapindaceae	Sapindales	Dicotyledons	Angiosperms	Plantae
16.0	5.0	8.0	1.9393939393939394	0.4811753902662993	4.0	1.0	8.0	8.0	-0.06666666666666667	0.19257086999022485	0.037765496703865815	0.6048387096774194	0.2099390213997217	0.15631155083774678	0.1736324502372579	0.0001548025276364709	0.20512820512820512	0.10126582278481013	0.14987533142109233	0.000984939201728371	0.6048387096774198	0.1925708699902249	0.03776549670386585	0.27419354838709675	0.03225806451612903	0.11592741935483875	0.00689081197970864	0.6048387096774194	0.19257086999022485	0.037765496703865815	10.44246031746031	4.8710539460539435	7.475974362337997	2.0411009884399776	230.06086151277466	103.38278386656063	164.29263160056598	1391.9312017607235	8.0	33.0	9.0	Xyl(a1-6)[Xyl(a1-6)Glc(b1-4)]Glc(b1-4)[Fuc(a1-2)Gal(b1-2)Xyl(a1-6)]Glc(b1-4)Glc(b1-4)[Xyl(a1-6)][Xyl(b1-2)]Glc(b1-4)[Xyl(a1-6)]Glc(b1-4)[Xyl(a1-6)]Glc(b1-4)Glc-ol	Acer_pseudoplatanus	Acer	Sapindaceae	Sapindales	Dicotyledons	Angiosperms	Plantae
4.0	0.0	2.0	1.6	0.24	2.0	0.0	2.0	2.0	-0.3333333333333333	0.3333333333333333	0.07777777777777778	0.6666666666666666	0.4667572150637692	0.4204672433219078	0.44669822730896264	0.0004606937190304005	0.6666666666666666	0.4	0.5219047619047619	0.011116553287981853	0.6666666666666664	0.3333333333333332	0.07777777777777768	0.49999999999999994	0.3333333333333333	0.4166666666666666	0.006944444444444437	0.6666666666666666	0.3333333333333333	0.07777777777777778	3.0	2.083333333333333	2.5666666666666664	0.15944444444444458	10.0	4.47213595499958	7.42424931913462	4.880522047329137	2.0	5.0	3.0	GalA(a1-4)GalA(a1-4)GalA-ol	Acer_pseudoplatanus	Acer	Sapindaceae	Sapindales	Dicotyledons	Angiosperms	Plantae
4.0	0.0	2.0	1.6	0.24	2.0	0.0	2.0	2.0	-0.3333333333333333	0.3333333333333333	0.07777777777777778	0.6666666666666666	0.4667572150637692	0.4204672433219078	0.44669822730896264	0.0004606937190304005	0.6666666666666666	0.4	0.5219047619047619	0.011116553287981853	0.6666666666666664	0.3333333333333332	0.07777777777777768	0.49999999999999994	0.3333333333333333	0.4166666666666666	0.006944444444444437	0.6666666666666666	0.3333333333333333	0.07777777777777778	3.0	2.083333333333333	2.5666666666666664	0.15944444444444458	10.0	4.47213595499958	7.42424931913462	4.880522047329137	2.0	5.0	5.0	Araf(a1-3)Gal(b1-4)Rha-ol	Acer_pseudoplatanus	Acer	Sapindaceae	Sapindales	Dicotyledons	Angiosperms	Plantae
4.0	0.0	2.0	1.6	0.24	2.0	0.0	2.0	2.0	-0.3333333333333333	0.3333333333333333	0.07777777777777778	0.6666666666666666	0.4667572150637692	0.4204672433219078	0.44669822730896264	0.0004606937190304005	0.6666666666666666	0.4	0.5219047619047619	0.011116553287981853	0.6666666666666664	0.3333333333333332	0.07777777777777768	0.49999999999999994	0.3333333333333333	0.4166666666666666	0.006944444444444437	0.6666666666666666	0.3333333333333333	0.07777777777777778	3.0	2.083333333333333	2.5666666666666664	0.15944444444444458	10.0	4.47213595499958	7.42424931913462	4.880522047329137	2.0	5.0	3.0	Gal(b1-4)Gal(b1-4)Rha-ol	Acer_pseudoplatanus	Acer	Sapindaceae	Sapindales	Dicotyledons	Angiosperms	Plantae
6.0	0.0	2.0	1.7142857142857142	0.20408163265306126	2.0	0.0	2.0	2.0	-0.19999999999999687	0.33333333333333337	0.05333333333333333	0.6	0.3900223211286338	0.35069507041482983	0.3775787518354821	0.0002914290195023062	0.5	0.2857142857142857	0.3920722135007849	0.006358066412170474	0.6000000000000004	0.3333333333333336	0.053333333333333406	0.4000000000000003	0.2	0.3111111111111112	0.006913580246913594	0.6	0.33333333333333337	0.05333333333333333	3.666666666666667	2.4499999999999997	3.185714285714286	0.23558956916099794	17.944358444926362	8.366600265340756	13.005111736411555	12.867068723450414	2.0	7.0	6.0	Araf(a1-2)Araf(a1-3)Gal(b1-4)Rha-ol	Acer_pseudoplatanus	Acer	Sapindaceae	Sapindales	Dicotyledons	Angiosperms	Plantae
6.0	0.0	2.0	1.7142857142857142	0.20408163265306126	2.0	0.0	2.0	2.0	-0.19999999999999687	0.33333333333333337	0.05333333333333333	0.6	0.3900223211286338	0.35069507041482983	0.3775787518354821	0.0002914290195023062	0.5	0.2857142857142857	0.3920722135007849	0.006358066412170474	0.6000000000000004	0.3333333333333336	0.053333333333333406	0.4000000000000003	0.2	0.3111111111111112	0.006913580246913594	0.6	0.33333333333333337	0.05333333333333333	3.666666666666667	2.4499999999999997	3.185714285714286	0.23558956916099794	17.944358444926362	8.366600265340756	13.005111736411555	12.867068723450414	2.0	7.0	4.0	Gal(b1-6)Gal(b1-4)Gal(b1-4)Rha-ol	Acer_pseudoplatanus	Acer	Sapindaceae	Sapindales	Dicotyledons	Angiosperms	Plantae
4.0	0.0	2.0	1.6	0.24	2.0	0.0	2.0	2.0	-0.3333333333333333	0.3333333333333333	0.07777777777777778	0.6666666666666666	0.4667572150637692	0.4204672433219078	0.44669822730896264	0.0004606937190304005	0.6666666666666666	0.4	0.5219047619047619	0.011116553287981853	0.6666666666666664	0.3333333333333332	0.07777777777777768	0.49999999999999994	0.3333333333333333	0.4166666666666666	0.006944444444444437	0.6666666666666666	0.3333333333333333	0.07777777777777778	3.0	2.083333333333333	2.5666666666666664	0.15944444444444458	10.0	4.47213595499958	7.42424931913462	4.880522047329137	2.0	5.0	4.0	Gal(b1-6)Gal(b1-4)Rha-ol	Acer_pseudoplatanus	Acer	Sapindaceae	Sapindales	Dicotyledons	Angiosperms	Plantae
6.0	0.0	2.0	1.7142857142857142	0.20408163265306126	2.0	0.0	2.0	2.0	-0.19999999999999687	0.33333333333333337	0.05333333333333333	0.6	0.3900223211286338	0.35069507041482983	0.3775787518354821	0.0002914290195023062	0.5	0.2857142857142857	0.3920722135007849	0.006358066412170474	0.6000000000000004	0.3333333333333336	0.053333333333333406	0.4000000000000003	0.2	0.3111111111111112	0.006913580246913594	0.6	0.33333333333333337	0.05333333333333333	3.666666666666667	2.4499999999999997	3.185714285714286	0.23558956916099794	17.944358444926362	8.366600265340756	13.005111736411555	12.867068723450414	2.0	7.0	5.0	Fuc(a1-2)Gal(b1-4)Gal(b1-4)Rha-ol	Acer_pseudoplatanus	Acer	Sapindaceae	Sapindales	Dicotyledons	Angiosperms	Plantae
8.0	0.0	2.0	1.7777777777777777	0.1728395061728395	2.0	0.0	2.0	2.0	-0.14285714285714285	0.3333333333333333	0.04365079365079365	0.5714285714285714	0.3415637677820132	0.3070652810099893	0.3330413638275911	0.00019456109096927237	0.4	0.2222222222222222	0.31386000121632307	0.004095994038204712	0.5714285714285717	0.3333333333333335	0.04365079365079368	0.3571428571428574	0.14285714285714293	0.26785714285714296	0.00669642857142857	0.5714285714285714	0.3333333333333333	0.04365079365079365	4.166666666666667	2.7178571428571425	3.657936507936508	0.2918049256739736	27.276363393971714	12.961481396815719	19.52990126554218	26.582956558174047	2.0	9.0	7.0	Araf(a1-5)Araf(a1-2)Araf(a1-3)Gal(b1-4)Rha-ol	Acer_pseudoplatanus	Acer	Sapindaceae	Sapindales	Dicotyledons	Angiosperms	Plantae
4.0	0.0	2.0	1.6	0.24	2.0	0.0	2.0	2.0	-0.3333333333333333	0.3333333333333333	0.07777777777777778	0.6666666666666666	0.4667572150637692	0.4204672433219078	0.44669822730896264	0.0004606937190304005	0.6666666666666666	0.4	0.5219047619047619	0.011116553287981853	0.6666666666666664	0.3333333333333332	0.07777777777777768	0.49999999999999994	0.3333333333333333	0.4166666666666666	0.006944444444444437	0.6666666666666666	0.3333333333333333	0.07777777777777778	3.0	2.083333333333333	2.5666666666666664	0.15944444444444458	10.0	4.47213595499958	7.42424931913462	4.880522047329137	2.0	5.0	4.0	GalA(a1-2)Rha(a1-4)GalA	Acer_pseudoplatanus	Acer	Sapindaceae	Sapindales	Dicotyledons	Angiosperms	Plantae
12.0	2.0	5.0	1.9047619047619047	0.46712018140589573	4.0	1.0	5.0	5.0	-0.03896103896103806	0.21704260651629065	0.03798154534205188	0.7368421052631579	0.2643563200765605	0.19683375049645327	0.21767088176708427	0.00023843484978765	0.30303030303030304	0.13333333333333333	0.20576756043114058	0.0022473985108425716	0.7368421052631581	0.21704260651629093	0.0379815453420519	0.27368421052631586	0.05263157894736842	0.1415789473684212	0.005481717451523553	0.7368421052631579	0.21704260651629065	0.03798154534205188	8.849999999999996	4.024278499278499	6.053226138940424	1.4339447637445109	127.16917865583596	45.387222871640866	87.6348835467058	508.1271857553037	5.0	21.0	9.0	GlcNAc(b1-2)Man(a1-3)[Gal(b1-4)[Fuc(a1-6)]GlcNAc(b1-2)Man(a1-6)][Xyl(b1-2)]Man(b1-4)GlcNAc(b1-4)[Fuc(a1-3)]GlcNAc	Acer_pseudoplatanus	Acer	Sapindaceae	Sapindales	Dicotyledons	Angiosperms	Plantae
6.0	0.0	2.0	1.7142857142857142	0.20408163265306126	2.0	0.0	2.0	2.0	-0.19999999999999687	0.33333333333333337	0.05333333333333333	0.6	0.3900223211286338	0.35069507041482983	0.3775787518354821	0.0002914290195023062	0.5	0.2857142857142857	0.3920722135007849	0.006358066412170474	0.6000000000000004	0.3333333333333336	0.053333333333333406	0.4000000000000003	0.2	0.3111111111111112	0.006913580246913594	0.6	0.33333333333333337	0.05333333333333333	3.666666666666667	2.4499999999999997	3.185714285714286	0.23558956916099794	17.944358444926362	8.366600265340756	13.005111736411555	12.867068723450414	2.0	7.0	4.0	GalA(a1-2)Rha(a1-4)GalA(a1-2)Rha	Acer_pseudoplatanus	Acer	Sapindaceae	Sapindales	Dicotyledons	Angiosperms	Plantae
10.0	0.0	2.0	1.8181818181818181	0.14876033057851237	2.0	0.0	2.0	2.0	-0.11111111111111192	0.33333333333333337	0.038518518518518514	0.5555555555555556	0.30756601790694743	0.276496128280443	0.30128266876409515	0.00013784441147540987	0.3333333333333333	0.18181818181818182	0.26163358208418996	0.002853699369020983	0.5555555555555554	0.33333333333333326	0.03851851851851848	0.3333333333333333	0.11111111111111123	0.2444444444444444	0.006518518518518505	0.5555555555555556	0.33333333333333337	0.038518518518518514	4.566666666666667	2.9289682539682538	4.03975468975469	0.3348670038875671	37.815340802378074	18.16590212458495	26.87855868747823	47.54308288378855	2.0	11.0	4.0	GalA(a1-2)Rha(a1-4)GalA(a1-2)Rha(a1-4)GalA(a1-2)Rha	Acer_pseudoplatanus	Acer	Sapindaceae	Sapindales	Dicotyledons	Angiosperms	Plantae
12.0	3.0	6.0	1.92	0.4736	4.0	1.0	6.0	6.0	-0.04999999999999981	0.2081159420289855	0.03541701323251418	0.7391304347826088	0.24181974180239194	0.18005031862103835	0.19949865550223403	0.00020028645280094245	0.2727272727272727	0.12244897959183673	0.1820998368375713	0.0017866264330163389	0.7391304347826089	0.20811594202898565	0.0354170132325142	0.2463768115942029	0.043478260869565216	0.13103864734299525	0.005432230040374342	0.7391304347826088	0.2081159420289855	0.03541701323251418	9.583333333333327	4.372763347763346	6.550903318903319	1.6284176335067866	157.2005089050285	55.785302723925405	111.71448517454449	807.8738021864598	6.0	25.0	9.0	Gal(b1-4)[Fuc(a1-6)]GlcNAc(b1-2)Man(a1-3)[Gal(b1-4)[Fuc(a1-6)]GlcNAc(b1-2)Man(a1-6)][Xyl(b1-2)]Man(b1-4)GlcNAc(b1-4)[Fuc(a1-3)]GlcNAc	Acer_pseudoplatanus	Acer	Sapindaceae	Sapindales	Dicotyledons	Angiosperms	Plantae
20.0	5.0	8.0	1.9393939393939394	0.48117539026629935	4.0	1.0	8.0	8.0	-0.06666666666666667	0.20527859237536655	0.041343813692692695	0.5725806451612903	0.20993720020607795	0.1563116288350295	0.1736325086341818	0.00015478224843108686	0.19047619047619047	0.08791208791208792	0.14179775065401204	0.0008207720391997769	0.5725806451612937	0.20527859237536783	0.041343813692693104	0.2741935483870985	0.03225806451612903	0.12247983870967809	0.007995668980879372	0.5725806451612903	0.20527859237536655	0.041343813692692695	10.130530580530575	4.623662753655013	7.3846398574374925	1.885339204168561	252.85569006846706	110.41738993473818	169.1209864933623	1446.0919275120825	8.0	33.0	9.0	Xyl(a1-6)Glc(b1-4)[Xyl(a1-6)]Glc(b1-4)[Xyl(a1-6)][Xyl(b1-2)]Glc(b1-4)Glc(b1-4)[Xyl(a1-6)]Glc(b1-4)[Xyl(a1-6)]Glc(b1-4)[Fuc(a1-2)Gal(b1-2)Xyl(a1-6)]Glc(b1-4)Glc-ol	Acer_pseudoplatanus	Acer	Sapindaceae	Sapindales	Dicotyledons	Angiosperms	Plantae
16.0	5.0	8.0	1.9428571428571428	0.45387755102040817	4.0	1.0	8.0	8.0	-0.06250000000000064	0.1882862235803412	0.036482214989382554	0.6203208556149732	0.20386260036418719	0.15178730937601745	0.168621683054619	0.00013815657525619417	0.2	0.10029498525073746	0.14474335804720834	0.000921089519424651	0.6203208556149747	0.18828622358034183	0.03648221498938281	0.27272727272727365	0.030303030303030304	0.11250917479291214	0.006677766078504752	0.6203208556149732	0.1882862235803412	0.036482214989382554	10.65357142857142	5.045296370296367	7.6652863010005845	2.1626781403551	243.70884267912825	109.88175462741758	177.59728773463104	1605.2033893027008	8.0	35.0	10.0	Gal(b1-2)Xyl(a1-6)[Xyl(a1-6)Glc(b1-4)]Glc(b1-4)[Fuc(a1-2)Gal(b1-2)Xyl(a1-6)]Glc(b1-4)Glc(b1-4)[Xyl(a1-6)][Araf(a1-2)]Glc(b1-4)[Xyl(a1-6)]Glc(b1-4)[Xyl(a1-6)]Glc(b1-4)Glc-ol	Acer_pseudoplatanus	Acer	Sapindaceae	Sapindales	Dicotyledons	Angiosperms	Plantae
16.0	5.0	8.0	1.9428571428571428	0.45387755102040817	4.0	1.0	8.0	8.0	-0.06250000000000064	0.1882862235803412	0.036482214989382554	0.6203208556149732	0.20386260036418719	0.15178730937601745	0.168621683054619	0.00013815657525619417	0.2	0.10029498525073746	0.14474335804720834	0.000921089519424651	0.6203208556149747	0.18828622358034183	0.03648221498938281	0.27272727272727365	0.030303030303030304	0.11250917479291214	0.006677766078504752	0.6203208556149732	0.1882862235803412	0.036482214989382554	10.65357142857142	5.045296370296367	7.6652863010005845	2.1626781403551	243.70884267912825	109.88175462741758	177.59728773463104	1605.2033893027008	8.0	35.0	9.0	Gal(b1-2)Xyl(a1-6)[Xyl(a1-6)Glc(b1-4)]Glc(b1-4)[Fuc(a1-2)Gal(b1-2)Xyl(a1-6)]Glc(b1-4)Glc(b1-4)[Xyl(a1-6)][Xyl(b1-2)]Glc(b1-4)[Xyl(a1-6)]Glc(b1-4)[Xyl(a1-6)]Glc(b1-4)Glc-ol	Acer_pseudoplatanus	Acer	Sapindaceae	Sapindales	Dicotyledons	Angiosperms	Plantae
20.0	5.0	8.0	1.9487179487179487	0.40762656147271525	4.0	1.0	8.0	8.0	-0.055555555555554095	0.18977276872013712	0.03568206121750504	0.5974395448079659	0.1931443774829403	0.1438069688760462	0.1597789331012037	0.00011171817806671668	0.1792452830188679	0.08102345415778252	0.13059257918201075	0.0007711520937311966	0.597439544807969	0.1897727687201382	0.03568206121750539	0.2702702702702719	0.02702702702702703	0.1112525267649927	0.006777993019865289	0.5974395448079659	0.18977276872013712	0.03568206121750504	11.132539682539672	4.988380754092825	7.935430261966342	2.367984988230791	311.91986150291876	130.80519867344722	209.0158026565491	2382.3942398385275	8.0	39.0	10.0	Gal(b1-2)Xyl(a1-6)[Xyl(a1-6)Glc(b1-4)]Glc(b1-4)[Fuc(a1-2)Gal(b1-2)Xyl(a1-6)]Glc(b1-4)Glc(b1-4)[Xyl(a1-6)][Araf(a1-2)]Glc(b1-4)[Xyl(a1-6)]Glc(b1-4)[Fuc(a1-2)Gal(b1-2)Xyl(a1-6)]Glc(b1-4)Glc-ol	Acer_pseudoplatanus	Acer	Sapindaceae	Sapindales	Dicotyledons	Angiosperms	Plantae
20.0	5.0	7.0	1.945945945945946	0.3214024835646458	3.0	0.0	7.0	7.0	-0.0421052631578942	0.2036036036036036	0.03630292178554727	0.6031746031746031	0.18169452573192144	0.14792589020395333	0.1641166202195186	9.276199474934129e-05	0.17475728155339806	0.08071748878923767	0.12870093756563947	0.0007267412133575612	0.6031746031746029	0.2036036036036037	0.03630292178554721	0.2714285714285712	0.02857142857142857	0.11931216931216933	0.007006312813191102	0.6031746031746031	0.2036036036036036	0.03630292178554727	9.947197247197243	4.814138329850402	7.566587640504049	1.9763010225519255	255.35857142456197	109.21538353180715	171.9143673965559	1585.4502826400364	7.0	37.0	9.0	Gal(b1-2)Xyl(a1-6)[Xyl(a1-6)Glc(b1-4)]Glc(b1-4)[Fuc(a1-2)Gal(b1-2)Xyl(a1-6)]Glc(b1-4)Glc(b1-4)[Xyl(a1-6)]Glc(b1-4)[Xyl(a1-6)]Glc(b1-4)[Fuc(a1-2)Gal(b1-2)Xyl(a1-6)]Glc(b1-4)Glc-ol	Acer_pseudoplatanus	Acer	Sapindaceae	Sapindales	Dicotyledons	Angiosperms	Plantae
20.0	5.0	7.0	1.9487179487179487	0.3050624589086128	3.0	0.0	7.0	7.0	-0.03980099502487574	0.1961921435605646	0.035106229541875505	0.5860597439544808	0.17712705809580906	0.14407409125973072	0.15986589556759892	8.392107539519874e-05	0.17272727272727273	0.08102345415778252	0.1265438535290698	0.0007033395463319707	0.5860597439544836	0.19619214356056572	0.035106229541875866	0.27027027027027195	0.027027027027026976	0.11454667964363309	0.006734710558968277	0.5860597439544808	0.1961921435605646	0.035106229541875505	10.158308358308354	4.988380754092825	7.7722514891721834	2.1452651902868007	267.4771018236742	115.23020437367842	182.95410422163044	1765.7957484584335	7.0	39.0	9.0	Gal(b1-2)Xyl(a1-6)[Xyl(a1-6)Glc(b1-4)]Glc(b1-4)[Fuc(a1-2)Gal(b1-2)Xyl(a1-6)]Glc(b1-4)Glc(b1-4)[Xyl(a1-6)]Glc(b1-4)[Gal(b1-2)Xyl(a1-6)]Glc(b1-4)[Fuc(a1-2)Gal(b1-2)Xyl(a1-6)]Glc(b1-4)Glc-ol	Acer_pseudoplatanus	Acer	Sapindaceae	Sapindales	Dicotyledons	Angiosperms	Plantae
20.0	5.0	7.0	1.945945945945946	0.3214024835646458	3.0	0.0	7.0	7.0	-0.0421052631578942	0.20085800085800085	0.035796557727059655	0.5650793650793651	0.1818624836730822	0.14792585814606496	0.16411659635298612	9.276982853804952e-05	0.1782178217821782	0.08372093023255814	0.1302492369538931	0.0007507177203131901	0.5650793650793681	0.200858000858002	0.03579655772705998	0.2714285714285728	0.02857142857142857	0.11790123456790183	0.006842699128119531	0.5650793650793651	0.20085800085800085	0.035796557727059655	9.935389610389608	4.885749175145457	7.590342650404569	2.021627033720024	249.07830094168094	106.88311372709805	170.8378258072148	1570.4372734619553	7.0	37.0	9.0	Xyl(a1-6)[Xyl(a1-6)Glc(b1-4)]Glc(b1-4)[Fuc(a1-2)Gal(b1-2)Xyl(a1-6)]Glc(b1-4)Glc(b1-4)[Xyl(a1-6)]Glc(b1-4)[Gal(b1-2)Xyl(a1-6)]Glc(b1-4)[Fuc(a1-2)Gal(b1-2)Xyl(a1-6)]Glc(b1-4)Glc-ol	Acer_pseudoplatanus	Acer	Sapindaceae	Sapindales	Dicotyledons	Angiosperms	Plantae
22.0	5.0	7.0	1.9487179487179487	0.3050624589086128	3.0	0.0	7.0	7.0	-0.03980099502487574	0.20173614910457013	0.034951772640452156	0.6145092460881935	0.1769660952355184	0.14407624278166295	0.15986721297042195	8.349985809539884e-05	0.16964285714285715	0.07770961145194274	0.1237189157665136	0.0006903124909042837	0.6145092460881924	0.20173614910457013	0.034951772640451954	0.27027027027026973	0.02702702702702703	0.11739162985700387	0.006759098280719379	0.6145092460881935	0.20173614910457013	0.034951772640452156	10.215054390054386	4.907211922923995	7.706420556545585	2.073771054485128	274.43031902468726	115.33429672044502	185.09620744469618	1889.3939895875474	7.0	39.0	9.0	Fuc(a1-2)Gal(b1-2)Xyl(a1-6)[Xyl(a1-6)Glc(b1-4)]Glc(b1-4)[Fuc(a1-2)Gal(b1-2)Xyl(a1-6)]Glc(b1-4)Glc(b1-4)[Xyl(a1-6)]Glc(b1-4)[Xyl(a1-6)]Glc(b1-4)[Fuc(a1-2)Gal(b1-2)Xyl(a1-6)]Glc(b1-4)Glc-ol	Acer_pseudoplatanus	Acer	Sapindaceae	Sapindales	Dicotyledons	Angiosperms	Plantae
20.0	5.0	7.0	1.9487179487179487	0.3050624589086128	3.0	0.0	7.0	7.0	-0.03980099502487574	0.19706751285698654	0.03391151663737054	0.5860597439544808	0.177131352636389	0.14407621277878524	0.15986719060066465	8.35070104763864e-05	0.17511520737327188	0.08315098468271334	0.1262781313848069	0.000731378269782812	0.5860597439544839	0.19706751285698762	0.03391151663737086	0.26884779516358615	0.02702702702702703	0.11499588230890224	0.006438308096562813	0.5860597439544808	0.19706751285698654	0.03391151663737054	10.302056277056273	5.034100823497105	7.745007246596908	2.1448280942834343	261.90074455792154	111.49887891812969	183.12092477990768	1848.7269077491585	7.0	39.0	9.0	Xyl(a1-6)[Xyl(a1-6)Glc(b1-4)]Glc(b1-4)[Fuc(a1-2)Gal(b1-2)Xyl(a1-6)]Glc(b1-4)Glc(b1-4)[Xyl(a1-6)]Glc(b1-4)[Fuc(a1-2)Gal(b1-2)Xyl(a1-6)]Glc(b1-4)[Fuc(a1-2)Gal(b1-2)Xyl(a1-6)]Glc(b1-4)Glc-ol	Acer_pseudoplatanus	Acer	Sapindaceae	Sapindales	Dicotyledons	Angiosperms	Plantae
20.0	5.0	8.0	1.9487179487179487	0.40762656147271525	4.0	1.0	8.0	8.0	-0.055555555555554095	0.18977276872013712	0.03568206121750504	0.5974395448079659	0.1931443774829403	0.1438069688760462	0.1597789331012037	0.00011171817806671668	0.1792452830188679	0.08102345415778252	0.13059257918201075	0.0007711520937311966	0.597439544807969	0.1897727687201382	0.03568206121750539	0.2702702702702719	0.02702702702702703	0.1112525267649927	0.006777993019865289	0.5974395448079659	0.18977276872013712	0.03568206121750504	11.132539682539672	4.988380754092825	7.935430261966342	2.367984988230791	311.91986150291876	130.80519867344722	209.0158026565491	2382.3942398385275	8.0	39.0	9.0	Gal(b1-2)Xyl(a1-6)[Xyl(a1-6)Glc(b1-4)]Glc(b1-4)[Fuc(a1-2)Gal(b1-2)Xyl(a1-6)]Glc(b1-4)Glc(b1-4)[Xyl(a1-6)][Xyl(b1-2)]Glc(b1-4)[Xyl(a1-6)]Glc(b1-4)[Fuc(a1-2)Gal(b1-2)Xyl(a1-6)]Glc(b1-4)Glc-ol	Acer_pseudoplatanus	Acer	Sapindaceae	Sapindales	Dicotyledons	Angiosperms	Plantae
20.0	5.0	8.0	1.9487179487179487	0.4076265614727153	4.0	1.0	8.0	8.0	-0.055555555555554095	0.1853959222380275	0.03431781076461769	0.6429587482219061	0.19330820010317662	0.1438048251208063	0.15977762041070537	0.00011213765691820209	0.1890547263681592	0.08315098468271334	0.13349324349176642	0.0008394826909384107	0.6429587482219092	0.1853959222380285	0.03431781076461799	0.26884779516358603	0.02702702702702703	0.10900651343864692	0.0063528866119642044	0.6429587482219061	0.1853959222380275	0.03431781076461769	11.504761904761894	5.034100823497105	7.988695596959467	2.485091351374647	307.42478754973547	120.98760267068685	206.6068776982788	2423.5980877684874	8.0	39.0	11.0	Xyl(a1-6)[Xyl(a1-6)Glc(b1-4)]Glc(b1-4)[Fuc(a1-2)Gal(b1-2)Xyl(a1-6)]Glc(b1-4)Glc(b1-4)[Xyl(a1-6)][Araf(a1-3)Xyl(b1-2)]Glc(b1-4)[Xyl(a1-6)]Glc(b1-4)[Fuc(a1-2)Gal(b1-2)Xyl(a1-6)]Glc(b1-4)Glc-ol	Acer_pseudoplatanus	Acer	Sapindaceae	Sapindales	Dicotyledons	Angiosperms	Plantae
18.0	5.0	8.0	1.9393939393939394	0.4811753902662993	4.0	1.0	8.0	8.0	-0.06666666666666667	0.198435972629521	0.039622707540832594	0.5887096774193549	0.20993528339210651	0.15631159251634752	0.17363248171995374	0.00015479159480022986	0.2	0.09195402298850575	0.1459062656588094	0.0008927958542103991	0.5887096774193551	0.1984359726295211	0.03962270754083261	0.27419354838709675	0.03225806451612903	0.11895161290322584	0.00746394543444329	0.5887096774193549	0.198435972629521	0.039622707540832594	9.97497502497502	4.695273598950068	7.431540528198281	1.9272273352410807	246.18692085486668	104.76640682967043	166.6232485148257	1388.6930543667077	8.0	33.0	9.0	Xyl(a1-6)[Xyl(a1-6)]Glc(b1-4)[Xyl(a1-6)][Xyl(b1-2)]Glc(b1-4)Glc(b1-4)[Xyl(a1-6)]Glc(b1-4)[Gal(b1-2)Xyl(a1-6)]Glc(b1-4)[Fuc(a1-2)Gal(b1-2)Xyl(a1-6)]Glc(b1-4)Glc-ol	Acer_pseudoplatanus	Acer	Sapindaceae	Sapindales	Dicotyledons	Angiosperms	Plantae
4.0	0.0	2.0	1.6	0.24	2.0	0.0	2.0	2.0	-0.3333333333333333	0.3333333333333333	0.07777777777777778	0.6666666666666666	0.4667572150637692	0.4204672433219078	0.44669822730896264	0.0004606937190304005	0.6666666666666666	0.4	0.5219047619047619	0.011116553287981853	0.6666666666666664	0.3333333333333332	0.07777777777777768	0.49999999999999994	0.3333333333333333	0.4166666666666666	0.006944444444444437	0.6666666666666666	0.3333333333333333	0.07777777777777778	3.0	2.083333333333333	2.5666666666666664	0.15944444444444458	10.0	4.47213595499958	7.42424931913462	4.880522047329137	2.0	5.0	4.0	GalA(a1-2)Rha(b1-4)GalA	Acer_pseudoplatanus	Acer	Sapindaceae	Sapindales	Dicotyledons	Angiosperms	Plantae
8.0	2.0	4.0	1.8461538461538463	0.4378698224852071	3.0	0.0	4.0	4.0	-0.01694915254237533	0.2400932400932401	0.04954602507050062	0.6666666666666667	0.30937821467217186	0.25212963015854634	0.2766999008660377	0.0003602417838018499	0.4	0.1935483870967742	0.2882867823846054	0.004061440222934485	0.6666666666666667	0.2400932400932401	0.049546025070500606	0.31818181818181834	0.09090909090909091	0.1792929292929293	0.006459800020406084	0.6666666666666667	0.2400932400932401	0.04954602507050062	6.249999999999999	3.352380952380952	4.764835164835166	0.8407900783587595	54.552726787943136	21.90890230020661	38.09380328763025	96.86215108331774	4.0	13.0	7.0	Galf(b1-2)[Man(a1-3)]Man(a1-6)[Man(a1-3)]Man(b1-4)GlcNAc(b1-4)GlcNAc	Acremonium_sp	Acremonium	Hypocreaceae	Hypocreales	Sordariomycetes	Ascomycota	Fungi
12.0	2.0	4.0	1.9047619047619047	0.2766439909297051	3.0	0.0	4.0	4.0	-0.010101010101009894	0.22506265664160402	0.034393628180727505	0.6526315789473685	0.24259210111377352	0.19750925714084575	0.21788917117661732	0.000143356703014387	0.2857142857142857	0.12987012987012986	0.20004165731269682	0.002177269562524511	0.6526315789473686	0.2250626566416042	0.03439362818072753	0.2894736842105264	0.05263157894736842	0.14578947368421064	0.0049919667590027725	0.6526315789473685	0.22506265664160402	0.034393628180727505	7.933333333333334	3.9675324675324677	5.903755239469525	1.317349559551991	111.06754701531652	41.85689907291254	76.28559927922258	408.50734260971797	4.0	21.0	6.0	Man(a1-2)Man(a1-3)[Man(a1-2)Man(a1-6)]Man(a1-6)[Man(a1-2)Man(a1-2)Man(a1-3)]Man(b1-4)GlcNAc(b1-4)GlcNAc	Acremonium_sp	Acremonium	Hypocreaceae	Hypocreales	Sordariomycetes	Ascomycota	Fungi
8.0	2.0	4.0	1.8461538461538463	0.4378698224852071	3.0	0.0	4.0	4.0	-0.01694915254237533	0.2400932400932401	0.04954602507050062	0.6666666666666667	0.30937821467217186	0.25212963015854634	0.2766999008660377	0.0003602417838018499	0.4	0.1935483870967742	0.2882867823846054	0.004061440222934485	0.6666666666666667	0.2400932400932401	0.049546025070500606	0.31818181818181834	0.09090909090909091	0.1792929292929293	0.006459800020406084	0.6666666666666667	0.2400932400932401	0.04954602507050062	6.249999999999999	3.352380952380952	4.764835164835166	0.8407900783587595	54.552726787943136	21.90890230020661	38.09380328763025	96.86215108331774	4.0	13.0	5.0	Man(a1-3)[Man(a1-6)]Man(a1-6)[Man(a1-3)]Man(b1-4)GlcNAc(b1-4)GlcNAc	Acremonium_sp	Acremonium	Hypocreaceae	Hypocreales	Sordariomycetes	Ascomycota	Fungi
10.0	2.0	4.0	1.8823529411764706	0.3391003460207612	3.0	0.0	4.0	4.0	-0.012658227848101266	0.2392156862745098	0.03927912341407151	0.7	0.27007402660400703	0.2198882298906257	0.24209449645786135	0.0002137841965792759	0.3333333333333333	0.14814814814814814	0.22968831760948968	0.002776704674126332	0.6999999999999998	0.23921568627450984	0.03927912341407149	0.275	0.06666666666666667	0.16250000000000003	0.005572916666666658	0.7	0.2392156862745098	0.03927912341407151	7.199999999999999	3.619047619047619	5.350980392156863	1.0268710098418459	83.66600265340658	29.664793948382584	56.9723042089054	226.15655312788806	4.0	17.0	6.0	Man(a1-2)Man(a1-2)Man(a1-3)[Man(a1-3)[Man(a1-6)]Man(a1-6)]Man(b1-4)GlcNAc(b1-4)GlcNAc	Acremonium_sp	Acremonium	Hypocreaceae	Hypocreales	Sordariomycetes	Ascomycota	Fungi
8.0	2.0	5.0	1.8666666666666667	0.6488888888888887	4.0	1.0	5.0	5.0	-0.05660377358490549	0.21025641025641026	0.04955708516148075	0.6593406593406594	0.3129556356935103	0.2332236698009655	0.2572981191022001	0.00046434457313673224	0.3888888888888889	0.18181818181818182	0.2808830695062523	0.0038029408404032456	0.6593406593406593	0.21025641025641026	0.04955708516148076	0.3076923076923079	0.07692307692307693	0.15384615384615388	0.006227681266927737	0.6593406593406594	0.21025641025641026	0.04955708516148075	7.533333333333333	3.620238095238095	5.3242857142857165	1.185870143613	76.77239087067692	31.208973068654473	52.502105324004425	169.5289365471454	5.0	15.0	7.0	Galf(b1-2)[Man(a1-3)][Man(a1-6)]Man(a1-6)[Man(a1-3)]Man(b1-4)GlcNAc(b1-4)GlcNAc	Acremonium_sp	Acremonium	Hypocreaceae	Hypocreales	Sordariomycetes	Ascomycota	Fungi
8.0	1.0	3.0	1.8181818181818181	0.33057851239669417	3.0	0.0	3.0	3.0	-1.942890293094025e-15	0.2686868686868687	0.04726864605652484	0.7111111111111111	0.33782321305397706	0.2755739807763312	0.3009780542919466	0.00032130174372500147	0.43478260869565216	0.2127659574468085	0.3082514511236267	0.004882010278349164	0.7111111111111112	0.2686868686868688	0.04726864605652486	0.3111111111111113	0.1111111111111111	0.2088888888888889	0.005649382716049386	0.7111111111111111	0.2686868686868687	0.04726864605652484	5.666666666666666	3.0845238095238092	4.2595238095238095	0.6156150793650795	43.17406628984557	16.73320053068149	30.793051488754433	69.78798001090996	3.0	11.0	5.0	Man(a1-3)Man(a1-6)[Man(a1-3)]Man(b1-4)GlcNAc(b1-4)GlcNAc	Acremonium_sp	Acremonium	Hypocreaceae	Hypocreales	Sordariomycetes	Ascomycota	Fungi
12.0	2.0	4.0	1.894736842105263	0.30470914127423826	3.0	0.0	4.0	4.0	-0.011235955056182094	0.23426212590299278	0.036874090972184505	0.6797385620915033	0.2552298073226458	0.20780039762999888	0.2290380618166394	0.00017314518664569433	0.3050847457627119	0.13740458015267176	0.2117616455352046	0.002391786448112201	0.6797385620915034	0.23426212590299303	0.03687409097218453	0.2875816993464053	0.058823529411764705	0.15468409586056653	0.005392038199932605	0.6797385620915033	0.23426212590299278	0.036874090972184505	7.566666666666666	3.7932900432900434	5.626072757651706	1.1575057548055545	97.3652915571031	35.665109000253906	66.76121452256892	312.94023547142734	4.0	19.0	6.0	Man(a1-2)Man(a1-6)[Man(a1-3)]Man(a1-6)[Man(a1-2)Man(a1-2)Man(a1-3)]Man(b1-4)GlcNAc(b1-4)GlcNAc	Acremonium_sp	Acremonium	Hypocreaceae	Hypocreales	Sordariomycetes	Ascomycota	Fungi
10.0	2.0	5.0	1.894736842105263	0.5152354570637121	4.0	1.0	5.0	5.0	-0.04347826086956766	0.2039903680770554	0.04015809909984428	0.6535947712418301	0.2780060733967532	0.20699759724894096	0.2287723736823567	0.00029477998710856926	0.3333333333333333	0.16216216216216217	0.23571780522025967	0.002908813481075707	0.6535947712418299	0.2039903680770554	0.04015809909984426	0.2941176470588235	0.058823529411764705	0.13870733478576616	0.005271265826322991	0.6535947712418301	0.2039903680770554	0.04015809909984428	8.48333333333333	4.099206349206349	5.916583124477863	1.4942708885134015	102.06860437960346	41.88078318274384	73.574476402521	356.79642209488014	5.0	19.0	8.0	Man(a1-2)Man(a1-6)[Galf(b1-2)][Man(a1-3)]Man(a1-6)[Man(a1-2)Man(a1-3)]Man(b1-4)GlcNAc(b1-4)GlcNAc	Acremonium_sp	Acremonium	Hypocreaceae	Hypocreales	Sordariomycetes	Ascomycota	Fungi
12.0	3.0	5.0	1.9047619047619047	0.37188208616780033	3.0	0.0	5.0	5.0	-0.029411764705883536	0.2170426065162907	0.036968486378854394	0.6947368421052631	0.242411640980819	0.1971762604118135	0.21778298247017544	0.0001896201654428788	0.30303030303030304	0.13333333333333333	0.20557779243159732	0.0022342257947585284	0.6947368421052633	0.21704260651629087	0.03696848637885442	0.2736842105263158	0.05263157894736842	0.1415789473684212	0.00548171745152355	0.6947368421052631	0.2170426065162907	0.036968486378854394	8.149999999999999	4.004401154401155	6.003899539613826	1.3671845107464555	109.65400129498076	37.94733192202044	75.18029425219993	383.92335615250397	5.0	21.0	8.0	Man(a1-2)Man(a1-2)Man(a1-3)[Galf(b1-2)[Man(a1-3)][Man(a1-6)]Man(a1-6)]Man(b1-4)GlcNAc(b1-4)GlcNAc	Acremonium_sp	Acremonium	Hypocreaceae	Hypocreales	Sordariomycetes	Ascomycota	Fungi
8.0	2.0	5.0	1.8823529411764706	0.57439446366782	4.0	1.0	5.0	5.0	-0.04918032786885246	0.20784313725490197	0.04376201460976547	0.6666666666666666	0.29379802233011104	0.21894493320115915	0.24178448984855372	0.0003637898804393277	0.36363636363636365	0.17391304347826086	0.25518667842599474	0.003305662429520694	0.6666666666666667	0.20784313725490194	0.04376201460976548	0.30000000000000016	0.06666666666666661	0.14583333333333337	0.005642361111111115	0.6666666666666666	0.20784313725490197	0.04376201460976547	7.9	3.8880952380952376	5.622549019607844	1.3175637706062813	88.09086218218094	35.099857549568476	62.899471762615974	251.65645198387531	5.0	17.0	8.0	Galf(b1-2)[Man(a1-3)][Man(a1-6)]Man(a1-6)[Man(a1-2)Man(a1-3)]Man(b1-4)GlcNAc(b1-4)GlcNAc	Acremonium_sp	Acremonium	Hypocreaceae	Hypocreales	Sordariomycetes	Ascomycota	Fungi
10.0	2.0	4.0	1.8823529411764706	0.3391003460207612	3.0	0.0	4.0	4.0	-0.012658227848101266	0.23137254901960785	0.03963667820069204	0.6666666666666666	0.27006491516674724	0.21988336333012243	0.24208997578097283	0.00021597303813268522	0.3333333333333333	0.16	0.23569702961917116	0.0029245343266260347	0.6666666666666665	0.23137254901960788	0.039636678200692006	0.2999999999999999	0.06666666666666667	0.15833333333333338	0.005434027777777772	0.6666666666666666	0.23137254901960785	0.03963667820069204	7.199999999999999	3.7746031746031745	5.394444444444445	1.095672806159501	79.2464510246348	31.24099870362653	56.17834925853359	219.99307458616116	4.0	17.0	6.0	Man(a1-2)Man(a1-6)[Man(a1-3)]Man(a1-6)[Man(a1-2)Man(a1-3)]Man(b1-4)GlcNAc(b1-4)GlcNAc	Acremonium_sp	Acremonium	Hypocreaceae	Hypocreales	Sordariomycetes	Ascomycota	Fungi
8.0	2.0	4.0	1.8666666666666667	0.38222222222222224	3.0	0.0	4.0	4.0	-0.01449275362318878	0.2336996336996337	0.0424983563445102	0.7032967032967034	0.2878410319329179	0.23435873177472627	0.2576675588964282	0.0002740957590223773	0.3783783783783784	0.18181818181818182	0.2607392318487478	0.0035914244795852515	0.7032967032967035	0.23369963369963373	0.042498356344510206	0.2967032967032967	0.07692307692307686	0.1664050235478807	0.005448913051514536	0.7032967032967034	0.2336996336996337	0.0424983563445102	6.833333333333332	3.620238095238095	5.10047619047619	0.9765668556311412	64.62197768561361	23.99999999999996	46.69590712444458	153.4922578252201	4.0	15.0	6.0	Man(a1-3)[Man(a1-6)]Man(a1-6)[Man(a1-2)Man(a1-3)]Man(b1-4)GlcNAc(b1-4)GlcNAc	Acremonium_sp	Acremonium	Hypocreaceae	Hypocreales	Sordariomycetes	Ascomycota	Fungi
8.0	1.0	3.0	1.8181818181818181	0.3305785123966942	3.0	0.0	3.0	3.0	-1.942890293094025e-15	0.2848484848484849	0.05017447199265382	0.6222222222222222	0.337528041721584	0.27558523021221915	0.3009867898101652	0.00031604326886236484	0.38461538461538464	0.19607843137254902	0.2938117260962678	0.0037959633861120844	0.6222222222222223	0.2848484848484849	0.05017447199265384	0.33333333333333354	0.1111111111111111	0.2177777777777778	0.007288888888888891	0.6222222222222222	0.2848484848484849	0.05017447199265382	5.45	2.9857142857142853	4.216017316017316	0.5321674303330152	45.60701700396528	20.73644135332768	31.679285101445576	62.42289546131978	3.0	11.0	8.0	Man(a1-6)[Xyl(b1-2)]Man(b1-4)GlcNAc(b1-4)[Fuc(a1-3)]GlcNAc	Actinidia_chinensis	Actinidia	Actinidiaceae	Ericales	Dicotyledons	Angiosperms	Plantae
8.0	1.0	4.0	1.8461538461538463	0.5917159763313611	4.0	1.0	4.0	4.0	-0.034482758620690265	0.22144522144522144	0.04713351916149119	0.7878787878787878	0.33734184276582	0.25140668948587197	0.27645796309345594	0.0004940715652942873	0.46153846153846156	0.20689655172413793	0.30763044421258956	0.00531332231881866	0.7878787878787881	0.22144522144522144	0.047133519161491215	0.27272727272727293	0.09090909090909091	0.1691919191919192	0.004393684317926745	0.7878787878787878	0.22144522144522144	0.04713351916149119	7.166666666666666	3.451190476190476	4.8939560439560434	1.038610121563418	61.090097397205085	20.099751242241776	43.00004418032812	138.9962004898302	4.0	13.0	7.0	Man(a1-3)Man(a1-6)[Man(a1-3)][Xyl(b1-2)]Man(b1-4)GlcNAc(b1-4)GlcNAc	Actinidia_chinensis	Actinidia	Actinidiaceae	Ericales	Dicotyledons	Angiosperms	Plantae
8.0	1.0	4.0	1.8666666666666667	0.5155555555555557	4.0	1.0	4.0	4.0	-0.029411764705881215	0.21611721611721613	0.04068215057226047	0.7912087912087913	0.3139463573290236	0.23376909314100117	0.2574677347952552	0.0003770322060668189	0.42424242424242425	0.1917808219178082	0.2780349066938828	0.0045378241039948355	0.7912087912087914	0.21611721611721615	0.040682150572260475	0.24175824175824198	0.07692307692307686	0.15698587127158556	0.003785404996438864	0.7912087912087913	0.21611721611721613	0.04068215057226047	7.749999999999999	3.7190476190476187	5.244285714285714	1.2077473922902486	73.143694191639	23.452078799117146	52.6884788322046	213.9241983483285	4.0	15.0	7.0	GlcNAc(b1-2)Man(a1-3)[GlcNAc(b1-2)Man(a1-6)][Xyl(b1-2)]Man(b1-4)GlcNAc(b1-4)GlcNAc	Actinidia_chinensis	Actinidia	Actinidiaceae	Ericales	Dicotyledons	Angiosperms	Plantae
8.0	1.0	4.0	1.8461538461538463	0.5917159763313611	4.0	1.0	4.0	4.0	-0.034482758620690265	0.24009324009324004	0.05124129949304775	0.7272727272727273	0.3370832229354697	0.25142305620765415	0.276471453059953	0.0004866125659950949	0.4	0.18181818181818182	0.28859051897313526	0.003994258402898679	0.7272727272727273	0.2400932400932401	0.05124129949304775	0.3181818181818182	0.09090909090909091	0.1792929292929293	0.006459800020406084	0.7272727272727273	0.24009324009324004	0.05124129949304775	6.95	3.253571428571428	4.820329670329671	0.9087804076265618	66.60330322138678	26.30589287593181	44.589783580593966	127.75120023579059	4.0	13.0	8.0	Man(a1-3)[Man(a1-6)][Xyl(b1-2)]Man(b1-4)GlcNAc(b1-4)[Fuc(a1-3)]GlcNAc	Actinidia_chinensis	Actinidia	Actinidiaceae	Ericales	Dicotyledons	Angiosperms	Plantae
8.0	1.0	4.0	1.8461538461538463	0.5917159763313611	4.0	1.0	4.0	4.0	-0.034482758620690265	0.22144522144522144	0.04713351916149119	0.7878787878787878	0.33734184276582	0.25140668948587197	0.27645796309345594	0.0004940715652942873	0.46153846153846156	0.20689655172413793	0.30763044421258956	0.00531332231881866	0.7878787878787881	0.22144522144522144	0.047133519161491215	0.27272727272727293	0.09090909090909091	0.1691919191919192	0.004393684317926745	0.7878787878787878	0.22144522144522144	0.04713351916149119	7.166666666666666	3.451190476190476	4.8939560439560434	1.038610121563418	61.090097397205085	20.099751242241776	43.00004418032812	138.9962004898302	4.0	13.0	8.0	GlcNAc(b1-2)Man(a1-6)][Xyl(b1-2)]Man(b1-4)GlcNAc(b1-4)[Fuc(a1-3)]GlcNAc	Actinidia_chinensis	Actinidia	Actinidiaceae	Ericales	Dicotyledons	Angiosperms	Plantae
10.0	1.0	4.0	1.8823529411764706	0.45674740484429066	4.0	1.0	4.0	4.0	-0.02564102564102564	0.22352941176470587	0.038302575932333716	0.7666666666666666	0.2946566699254517	0.21939861174862582	0.2419293422236083	0.00029372278301692604	0.36363636363636365	0.15384615384615385	0.24331123072580485	0.0033691328583644957	0.7666666666666664	0.22352941176470592	0.03830257593233368	0.275	0.06666666666666667	0.15416666666666667	0.00442708333333333	0.7666666666666666	0.22352941176470587	0.038302575932333716	8.116666666666665	3.6757936507936506	5.493183940242765	1.2663234781930197	95.58242516278807	31.240998703626616	64.4562655064731	309.3898369590436	4.0	17.0	8.0	GlcNAc(b1-2)Man(a1-3)[GlcNAc(b1-2)Man(a1-6)][Xyl(b1-2)]Man(b1-4)GlcNAc(b1-4)[Fuc(a1-3)]GlcNAc	Actinidia_chinensis	Actinidia	Actinidiaceae	Ericales	Dicotyledons	Angiosperms	Plantae
12.0	3.0	6.0	1.92	0.4736	4.0	1.0	6.0	6.0	-0.04999999999999981	0.2081159420289855	0.03541701323251418	0.7391304347826088	0.24181974180239194	0.18005031862103835	0.19949865550223403	0.00020028645280094245	0.2727272727272727	0.12244897959183673	0.1820998368375713	0.0017866264330163389	0.7391304347826089	0.20811594202898565	0.0354170132325142	0.2463768115942029	0.043478260869565216	0.13103864734299525	0.005432230040374342	0.7391304347826088	0.2081159420289855	0.03541701323251418	9.583333333333327	4.372763347763346	6.550903318903319	1.6284176335067866	157.2005089050285	55.785302723925405	111.71448517454449	807.8738021864598	6.0	25.0	11.0	Fuc(a1-4)[Gal(b1-3)]GlcNAc(b1-2)Man(a1-3)[Fuc(a1-4)[Gal(b1-3)]GlcNAc(b1-2)Man(a1-6)][Xyl(b1-2)]Man(b1-4)GlcNAc(b1-4)[Fuc(a1-3)]GlcNAc	Actinidia_chinensis	Actinidia	Actinidiaceae	Ericales	Dicotyledons	Angiosperms	Plantae
6.0	1.0	4.0	1.8181818181818181	0.6942148760330578	4.0	1.0	4.0	4.0	-0.04166666666666763	0.22020202020202023	0.055529027650239766	0.8	0.3670077822760004	0.273751927449531	0.30038333698747516	0.0006789417693598159	0.5263157894736842	0.23255813953488372	0.3535360374520206	0.006836589473002167	0.8000000000000002	0.22020202020202032	0.05552902765023982	0.3111111111111112	0.1111111111111111	0.18222222222222229	0.0045234567901234635	0.8	0.22020202020202023	0.055529027650239766	6.583333333333333	3.183333333333333	4.521212121212122	0.8976813590449954	48.60041152089141	15.811388300841893	33.457523281900755	82.59413584106763	4.0	11.0	7.0	Man(a1-3)[Man(a1-6)][Xyl(b1-2)]Man(b1-4)GlcNAc(b1-4)GlcNAc	Actinidia_chinensis	Actinidia	Actinidiaceae	Ericales	Dicotyledons	Angiosperms	Plantae
6.0	1.0	3.0	1.7777777777777777	0.3950617283950617	3.0	0.0	3.0	3.0	0.0	0.2698412698412699	0.057004283194759364	0.7142857142857142	0.374554226124695	0.3058228355407673	0.3326348315198792	0.0004651799708526949	0.5	0.25	0.3637690631808279	0.006546293831015825	0.7142857142857144	0.26984126984127	0.05700428319475945	0.3571428571428574	0.14285714285714285	0.2321428571428572	0.006058673469387767	0.7142857142857142	0.2698412698412699	0.057004283194759364	5.083333333333333	2.8166666666666664	3.8444444444444446	0.5112345679012347	32.12475680841792	12.961481396815703	22.682618975510486	37.4987964118089	3.0	9.0	6.0	Man(a1-6)[Xyl(b1-2)]Man(b1-4)GlcNAc(b1-4)GlcNAc	Actinidia_chinensis	Actinidia	Actinidiaceae	Ericales	Dicotyledons	Angiosperms	Plantae
6.0	1.0	4.0	1.8181818181818181	0.6942148760330578	4.0	1.0	4.0	4.0	-0.04166666666666763	0.22020202020202023	0.055529027650239766	0.8	0.3670077822760004	0.273751927449531	0.30038333698747516	0.0006789417693598159	0.5263157894736842	0.23255813953488372	0.3535360374520206	0.006836589473002167	0.8000000000000002	0.22020202020202032	0.05552902765023982	0.3111111111111112	0.1111111111111111	0.18222222222222229	0.0045234567901234635	0.8	0.22020202020202023	0.055529027650239766	6.583333333333333	3.183333333333333	4.521212121212122	0.8976813590449954	48.60041152089141	15.811388300841893	33.457523281900755	82.59413584106763	4.0	11.0	7.0	Man(a1-3)[Man(a1-6)][Xyl(b1-2)]Man(b1-4)GlcNAc(b1-4)GlcNAc	Allium_cepa	Allium	Amaryllidaceae	Asparagales	Monocotyledons	Angiosperms	Plantae
10.0	1.0	4.0	1.8823529411764706	0.45674740484429066	4.0	1.0	4.0	4.0	-0.02564102564102564	0.22352941176470587	0.038302575932333716	0.7666666666666666	0.2946566699254517	0.21939861174862582	0.2419293422236083	0.00029372278301692604	0.36363636363636365	0.15384615384615385	0.24331123072580485	0.0033691328583644957	0.7666666666666664	0.22352941176470592	0.03830257593233368	0.275	0.06666666666666667	0.15416666666666667	0.00442708333333333	0.7666666666666666	0.22352941176470587	0.038302575932333716	8.116666666666665	3.6757936507936506	5.493183940242765	1.2663234781930197	95.58242516278807	31.240998703626616	64.4562655064731	309.3898369590436	4.0	17.0	8.0	GlcNAc(b1-2)Man(a1-3)[GlcNAc(b1-2)Man(a1-6)][Xyl(b1-2)]Man(b1-4)GlcNAc(b1-4)[Fuc(a1-3)]GlcNAc	Allium_cepa	Allium	Amaryllidaceae	Asparagales	Monocotyledons	Angiosperms	Plantae
12.0	3.0	6.0	1.92	0.4736	4.0	1.0	6.0	6.0	-0.04999999999999981	0.2081159420289855	0.03541701323251418	0.7391304347826088	0.24181974180239194	0.18005031862103835	0.19949865550223403	0.00020028645280094245	0.2727272727272727	0.12244897959183673	0.1820998368375713	0.0017866264330163389	0.7391304347826089	0.20811594202898565	0.0354170132325142	0.2463768115942029	0.043478260869565216	0.13103864734299525	0.005432230040374342	0.7391304347826088	0.2081159420289855	0.03541701323251418	9.583333333333327	4.372763347763346	6.550903318903319	1.6284176335067866	157.2005089050285	55.785302723925405	111.71448517454449	807.8738021864598	6.0	25.0	11.0	Fuc(a1-4)[Gal(b1-3)]GlcNAc(b1-2)Man(a1-3)[Fuc(a1-4)[Gal(b1-3)]GlcNAc(b1-2)Man(a1-6)][Xyl(b1-2)]Man(b1-4)GlcNAc(b1-4)[Fuc(a1-3)]GlcNAc	Allium_cepa	Allium	Amaryllidaceae	Asparagales	Monocotyledons	Angiosperms	Plantae
8.0	1.0	3.0	1.8181818181818181	0.3305785123966942	3.0	0.0	3.0	3.0	-1.942890293094025e-15	0.2848484848484849	0.05017447199265382	0.6222222222222222	0.337528041721584	0.27558523021221915	0.3009867898101652	0.00031604326886236484	0.38461538461538464	0.19607843137254902	0.2938117260962678	0.0037959633861120844	0.6222222222222223	0.2848484848484849	0.05017447199265384	0.33333333333333354	0.1111111111111111	0.2177777777777778	0.007288888888888891	0.6222222222222222	0.2848484848484849	0.05017447199265382	5.45	2.9857142857142853	4.216017316017316	0.5321674303330152	45.60701700396528	20.73644135332768	31.679285101445576	62.42289546131978	3.0	11.0	8.0	Man(a1-6)[Xyl(b1-2)]Man(b1-4)GlcNAc(b1-4)[Fuc(a1-3)]GlcNAc	Allium_cepa	Allium	Amaryllidaceae	Asparagales	Monocotyledons	Angiosperms	Plantae
8.0	1.0	4.0	1.8666666666666667	0.5155555555555557	4.0	1.0	4.0	4.0	-0.029411764705881215	0.21611721611721613	0.04068215057226047	0.7912087912087913	0.3139463573290236	0.23376909314100117	0.2574677347952552	0.0003770322060668189	0.42424242424242425	0.1917808219178082	0.2780349066938828	0.0045378241039948355	0.7912087912087914	0.21611721611721615	0.040682150572260475	0.24175824175824198	0.07692307692307686	0.15698587127158556	0.003785404996438864	0.7912087912087913	0.21611721611721613	0.04068215057226047	7.749999999999999	3.7190476190476187	5.244285714285714	1.2077473922902486	73.143694191639	23.452078799117146	52.6884788322046	213.9241983483285	4.0	15.0	7.0	GlcNAc(b1-2)Man(a1-3)[GlcNAc(b1-2)Man(a1-6)][Xyl(b1-2)]Man(b1-4)GlcNAc(b1-4)GlcNAc	Allium_cepa	Allium	Amaryllidaceae	Asparagales	Monocotyledons	Angiosperms	Plantae
8.0	1.0	4.0	1.8461538461538463	0.5917159763313611	4.0	1.0	4.0	4.0	-0.034482758620690265	0.24009324009324004	0.05124129949304775	0.7272727272727273	0.3370832229354697	0.25142305620765415	0.276471453059953	0.0004866125659950949	0.4	0.18181818181818182	0.28859051897313526	0.003994258402898679	0.7272727272727273	0.2400932400932401	0.05124129949304775	0.3181818181818182	0.09090909090909091	0.1792929292929293	0.006459800020406084	0.7272727272727273	0.24009324009324004	0.05124129949304775	6.95	3.253571428571428	4.820329670329671	0.9087804076265618	66.60330322138678	26.30589287593181	44.589783580593966	127.75120023579059	4.0	13.0	8.0	Man(a1-3)[Man(a1-6)][Xyl(b1-2)]Man(b1-4)GlcNAc(b1-4)[Fuc(a1-3)]GlcNAc	Allium_cepa	Allium	Amaryllidaceae	Asparagales	Monocotyledons	Angiosperms	Plantae
8.0	1.0	4.0	1.8461538461538463	0.5917159763313611	4.0	1.0	4.0	4.0	-0.034482758620690265	0.22144522144522144	0.04713351916149119	0.7878787878787878	0.33734184276582	0.25140668948587197	0.27645796309345594	0.0004940715652942873	0.46153846153846156	0.20689655172413793	0.30763044421258956	0.00531332231881866	0.7878787878787881	0.22144522144522144	0.047133519161491215	0.27272727272727293	0.09090909090909091	0.1691919191919192	0.004393684317926745	0.7878787878787878	0.22144522144522144	0.04713351916149119	7.166666666666666	3.451190476190476	4.8939560439560434	1.038610121563418	61.090097397205085	20.099751242241776	43.00004418032812	138.9962004898302	4.0	13.0	8.0	GlcNAc(b1-2)Man(a1-6)][Xyl(b1-2)]Man(b1-4)GlcNAc(b1-4)[Fuc(a1-3)]GlcNAc	Allium_cepa	Allium	Amaryllidaceae	Asparagales	Monocotyledons	Angiosperms	Plantae
6.0	0.0	2.0	1.7142857142857142	0.20408163265306126	2.0	0.0	2.0	2.0	-0.19999999999999687	0.33333333333333337	0.05333333333333333	0.6	0.3900223211286338	0.35069507041482983	0.3775787518354821	0.0002914290195023062	0.5	0.2857142857142857	0.3920722135007849	0.006358066412170474	0.6000000000000004	0.3333333333333336	0.053333333333333406	0.4000000000000003	0.2	0.3111111111111112	0.006913580246913594	0.6	0.33333333333333337	0.05333333333333333	3.666666666666667	2.4499999999999997	3.185714285714286	0.23558956916099794	17.944358444926362	8.366600265340756	13.005111736411555	12.867068723450414	2.0	7.0	4.0	Fruf(b1-2)Fruf(b1-2)Glc(a1-2)Fruf	Allium_cepa	Allium	Amaryllidaceae	Asparagales	Monocotyledons	Angiosperms	Plantae
4.0	0.0	2.0	1.6	0.24	2.0	0.0	2.0	2.0	-0.3333333333333333	0.3333333333333333	0.07777777777777778	0.6666666666666666	0.4667572150637692	0.4204672433219078	0.44669822730896264	0.0004606937190304005	0.6666666666666666	0.4	0.5219047619047619	0.011116553287981853	0.6666666666666664	0.3333333333333332	0.07777777777777768	0.49999999999999994	0.3333333333333333	0.4166666666666666	0.006944444444444437	0.6666666666666666	0.3333333333333333	0.07777777777777778	3.0	2.083333333333333	2.5666666666666664	0.15944444444444458	10.0	4.47213595499958	7.42424931913462	4.880522047329137	2.0	5.0	4.0	Fruf(b2-6)Glc(a1-2)Fruf	Allium_cepa	Allium	Amaryllidaceae	Asparagales	Monocotyledons	Angiosperms	Plantae
6.0	0.0	2.0	1.7142857142857142	0.20408163265306126	2.0	0.0	2.0	2.0	-0.19999999999999687	0.33333333333333337	0.05333333333333333	0.6	0.3900223211286338	0.35069507041482983	0.3775787518354821	0.0002914290195023062	0.5	0.2857142857142857	0.3920722135007849	0.006358066412170474	0.6000000000000004	0.3333333333333336	0.053333333333333406	0.4000000000000003	0.2	0.3111111111111112	0.006913580246913594	0.6	0.33333333333333337	0.05333333333333333	3.666666666666667	2.4499999999999997	3.185714285714286	0.23558956916099794	17.944358444926362	8.366600265340756	13.005111736411555	12.867068723450414	2.0	7.0	5.0	Gal(a1-6)Gal(a1-6)Glc(a1-2)Fruf	Allium_cepa	Allium	Amaryllidaceae	Asparagales	Monocotyledons	Angiosperms	Plantae
8.0	0.0	2.0	1.7777777777777777	0.1728395061728395	2.0	0.0	2.0	2.0	-0.14285714285714285	0.3333333333333333	0.04365079365079365	0.5714285714285714	0.3415637677820132	0.3070652810099893	0.3330413638275911	0.00019456109096927237	0.4	0.2222222222222222	0.31386000121632307	0.004095994038204712	0.5714285714285717	0.3333333333333335	0.04365079365079368	0.3571428571428574	0.14285714285714293	0.26785714285714296	0.00669642857142857	0.5714285714285714	0.3333333333333333	0.04365079365079365	4.166666666666667	2.7178571428571425	3.657936507936508	0.2918049256739736	27.276363393971714	12.961481396815719	19.52990126554218	26.582956558174047	2.0	9.0	5.0	Fruf(b1-2)Fruf(b1-2)Fruf(b2-6)Glc(a1-2)Fruf	Allium_cepa	Allium	Amaryllidaceae	Asparagales	Monocotyledons	Angiosperms	Plantae
4.0	0.0	2.0	1.6	0.24	2.0	0.0	2.0	2.0	-0.3333333333333333	0.3333333333333333	0.07777777777777778	0.6666666666666666	0.4667572150637692	0.4204672433219078	0.44669822730896264	0.0004606937190304005	0.6666666666666666	0.4	0.5219047619047619	0.011116553287981853	0.6666666666666664	0.3333333333333332	0.07777777777777768	0.49999999999999994	0.3333333333333333	0.4166666666666666	0.006944444444444437	0.6666666666666666	0.3333333333333333	0.07777777777777778	3.0	2.083333333333333	2.5666666666666664	0.15944444444444458	10.0	4.47213595499958	7.42424931913462	4.880522047329137	2.0	5.0	5.0	Gal(a1-6)Glc(a1-2)Fruf	Allium_cepa	Allium	Amaryllidaceae	Asparagales	Monocotyledons	Angiosperms	Plantae
12.0	2.0	4.0	1.894736842105263	0.30470914127423826	3.0	0.0	4.0	4.0	-0.011235955056182094	0.2370141038871689	0.038041338600147745	0.6274509803921569	0.2552274016055574	0.20780039848956725	0.22903806272088367	0.00017314477243298435	0.2903225806451613	0.13333333333333333	0.20965051515994576	0.002274115340834739	0.6274509803921573	0.23701410388716915	0.03804133860014778	0.29411764705882376	0.058823529411764705	0.1561365286855484	0.005771231809650087	0.6274509803921569	0.2370141038871689	0.038041338600147745	7.4678571428571425	3.7564213564213564	5.61743373585479	1.1437324960377064	99.43842315724677	39.57271787481863	67.14148974405695	310.02035494858956	4.0	19.0	8.0	Xyl(a1-6)Glc(b1-4)[Gal(b1-2)Xyl(a1-6)]Glc(b1-4)[Fuc(a1-2)Gal(b1-2)Xyl(a1-6)]Glc(b1-4)Glc	Allium_cepa	Allium	Amaryllidaceae	Asparagales	Monocotyledons	Angiosperms	Plantae
12.0	2.0	4.0	1.8823529411764706	0.3391003460207612	3.0	0.0	4.0	4.0	-0.012658227848101266	0.24705882352941178	0.0419357939254133	0.6333333333333333	0.26982453598961875	0.21988833216950696	0.24209457227573086	0.00021374748639561546	0.3076923076923077	0.14285714285714285	0.2236629823922442	0.002458201710889567	0.6333333333333335	0.247058823529412	0.04193579392541334	0.3000000000000001	0.06666666666666667	0.1666666666666668	0.006510416666666675	0.6333333333333333	0.24705882352941178	0.0419357939254133	6.983333333333333	3.582178932178932	5.3260122230710465	0.9884849180674096	85.51023330572659	34.52535300326403	57.8340314480708	223.22480646348976	4.0	17.0	8.0	Xyl(a1-6)Glc(b1-4)[Xyl(a1-6)]Glc(b1-4)[Fuc(a1-2)Gal(b1-2)Xyl(a1-6)]Glc(b1-4)Glc	Allium_cepa	Allium	Amaryllidaceae	Asparagales	Monocotyledons	Angiosperms	Plantae
10.0	2.0	4.0	1.8666666666666667	0.38222222222222224	3.0	0.0	4.0	4.0	-0.01449275362318878	0.23956043956043957	0.04468381435414403	0.6153846153846154	0.2875751421528898	0.23435882690601154	0.25766764930523756	0.000274049168179769	0.35	0.1728395061728395	0.25561084801572437	0.0032470597102507008	0.6153846153846153	0.23956043956043957	0.04468381435414399	0.30769230769230765	0.07692307692307693	0.16954474097331243	0.006240003548817179	0.6153846153846154	0.23956043956043957	0.04468381435414403	6.616666666666666	3.5634920634920633	5.0831216931216945	0.9500514585257971	66.99253689777623	28.24889378365101	47.236514675864946	150.71168127676296	4.0	15.0	6.0	Xyl(a1-6)Glc(b1-4)[Xyl(a1-6)]Glc(b1-4)[Gal(b1-2)Xyl(a1-6)]Glc(b1-4)Glc	Allium_cepa	Allium	Amaryllidaceae	Asparagales	Monocotyledons	Angiosperms	Plantae
8.0	2.0	4.0	1.8461538461538463	0.4378698224852071	3.0	0.0	4.0	4.0	-0.01694915254237533	0.2400932400932401	0.049546025070500606	0.6666666666666667	0.30937821467217186	0.2521296301585463	0.27669990086603774	0.00036024178380185	0.4	0.1935483870967742	0.2882867823846055	0.004061440222934485	0.6666666666666667	0.2400932400932401	0.049546025070500606	0.3181818181818182	0.09090909090909091	0.1792929292929293	0.006459800020406085	0.6666666666666667	0.2400932400932401	0.049546025070500606	6.249999999999999	3.352380952380952	4.764835164835166	0.8407900783587595	54.552726787942966	21.908902300206602	38.09380328763021	96.86215108331713	4.0	13.0	4.0	Xyl(a1-6)Glc(b1-4)[Xyl(a1-6)]Glc(b1-4)[Xyl(a1-6)]Glc(b1-4)Glc	Allium_cepa	Allium	Amaryllidaceae	Asparagales	Monocotyledons	Angiosperms	Plantae
16.0	5.0	7.0	1.9393939393939394	0.3599632690541781	3.0	0.0	7.0	7.0	-0.047619047619047616	0.2023460410557185	0.03668788681441221	0.6370967741935484	0.19241607897887153	0.15665480120105138	0.17374409022673576	0.00011602141431420918	0.2	0.10126582278481013	0.14354763351744232	0.0009104711636618431	0.6370967741935488	0.20234604105571855	0.03668788681441223	0.27419354838709714	0.03225806451612903	0.12096774193548392	0.006795289737252864	0.6370967741935484	0.2023460410557185	0.03668788681441221	9.62460317460317	4.8710539460539435	7.284597893688801	1.8084775949297414	196.1428051191216	87.08616422830802	144.54802576577313	1089.8682472163632	7.0	33.0	8.0	[Xyl(a1-6)]Glc(b1-4)[Gal(b1-2)Xyl(a1-6)]Glc(b1-4)[Fuc(a1-2)Gal(b1-2)Xyl(a1-6)]Glc(b1-4)Glc(b1-4)[Xyl(a1-6)]Glc(b1-4)[Xyl(a1-6)]Glc(b1-4)[Xyl(a1-6)]Glc(b1-4)Glc	Allium_cepa	Allium	Amaryllidaceae	Asparagales	Monocotyledons	Angiosperms	Plantae
16.0	0.0	2.0	1.8823529411764706	0.10380622837370242	2.0	0.0	2.0	2.0	-0.06666666666666667	0.33333333333333337	0.03166666666666667	0.5333333333333333	0.24565404740721822	0.22083794964937245	0.2424064310389293	6.265160273352851e-05	0.2222222222222222	0.11764705882352941	0.17448701419372717	0.0012730882286746386	0.5333333333333333	0.3333333333333334	0.03166666666666667	0.3	0.06666666666666667	0.21250000000000002	0.006197916666666666	0.5333333333333333	0.33333333333333337	0.03166666666666667	5.435714285714288	3.3807289932289937	4.879105045281516	0.4197332799273765	75.57777451076474	36.87817782917155	53.130903640945924	169.10707829651915	2.0	17.0	4.0	GalA(a1-4)GalA(a1-4)GalA(a1-4)GalA(a1-2)Rha(a1-4)GalA(a1-2)Rha(a1-4)GalA(a1-2)GalA	Allium_cepa	Allium	Amaryllidaceae	Asparagales	Monocotyledons	Angiosperms	Plantae
6.0	1.0	3.0	1.7777777777777777	0.3950617283950617	3.0	0.0	3.0	3.0	0.0	0.2698412698412699	0.057004283194759364	0.7142857142857142	0.374554226124695	0.3058228355407673	0.33263483151987927	0.000465179970852695	0.5	0.25	0.3637690631808279	0.006546293831015825	0.7142857142857144	0.26984126984127	0.05700428319475945	0.3571428571428574	0.14285714285714285	0.2321428571428572	0.006058673469387767	0.7142857142857142	0.2698412698412699	0.057004283194759364	5.083333333333333	2.8166666666666664	3.8444444444444446	0.5112345679012347	32.12475680841793	12.961481396815703	22.68261897551049	37.498796411808904	3.0	9.0	8.0	Fuc(a1-3)[GalNAc(b1-4)]GlcNAc(b1-6)[Gal(b1-3)]GalNAc	Ambystoma_maculatum	Ambystoma	Ambystomatidae	Urodela	Amphibia	Chordata	Animalia
6.0	1.0	3.0	1.7777777777777777	0.3950617283950617	3.0	0.0	3.0	3.0	0.0	0.2698412698412699	0.057004283194759364	0.7142857142857142	0.374554226124695	0.3058228355407673	0.33263483151987927	0.000465179970852695	0.5	0.25	0.3637690631808279	0.006546293831015825	0.7142857142857144	0.26984126984127	0.05700428319475945	0.3571428571428574	0.14285714285714285	0.2321428571428572	0.006058673469387767	0.7142857142857142	0.2698412698412699	0.057004283194759364	5.083333333333333	2.8166666666666664	3.8444444444444446	0.5112345679012347	32.12475680841793	12.961481396815703	22.68261897551049	37.498796411808904	3.0	9.0	8.0	Fuc(a1-3)[Gal(b1-4)]GlcNAc(b1-6)[Gal(b1-3)]GalNAc	Ambystoma_maculatum	Ambystoma	Ambystomatidae	Urodela	Amphibia	Chordata	Animalia
4.0	1.0	3.0	1.7142857142857142	0.489795918367347	3.0	0.0	3.0	3.0	0.0	0.2571428571428571	0.07292517006802723	0.8	0.42688278913848304	0.34926773656784976	0.3769873982002188	0.00073764445537251	0.6666666666666666	0.35294117647058826	0.4607843137254902	0.011698797165925189	0.7999999999999997	0.25714285714285706	0.07292517006802715	0.3333333333333333	0.2	0.2666666666666666	0.004444444444444438	0.8	0.2571428571428571	0.07292517006802723	4.5	2.6666666666666665	3.3571428571428577	0.43197278911564646	19.595917942265398	6.928203230275505	15.041239275984344	19.7611210425853	3.0	7.0	6.0	Fuc(a1-3)[GalNAc(b1-4)]GlcNAc(b1-3)GalNAc	Ambystoma_maculatum	Ambystoma	Ambystomatidae	Urodela	Amphibia	Chordata	Animalia
4.0	1.0	3.0	1.7142857142857142	0.489795918367347	3.0	0.0	3.0	3.0	0.0	0.2571428571428571	0.07292517006802723	0.8	0.42688278913848304	0.34926773656784976	0.3769873982002188	0.00073764445537251	0.6666666666666666	0.35294117647058826	0.4607843137254902	0.011698797165925189	0.7999999999999997	0.25714285714285706	0.07292517006802715	0.3333333333333333	0.2	0.2666666666666666	0.004444444444444438	0.8	0.2571428571428571	0.07292517006802723	4.5	2.6666666666666665	3.3571428571428577	0.43197278911564646	19.595917942265398	6.928203230275505	15.041239275984344	19.7611210425853	3.0	7.0	7.0	Fuc(a1-3)[Gal(b1-4)]GlcNAc(b1-3)GalNAc	Ambystoma_maculatum	Ambystoma	Ambystomatidae	Urodela	Amphibia	Chordata	Animalia
6.0	1.0	3.0	1.7777777777777777	0.3950617283950617	3.0	0.0	3.0	3.0	0.0	0.2698412698412699	0.057004283194759364	0.7142857142857142	0.374554226124695	0.3058228355407673	0.3326348315198792	0.0004651799708526949	0.5	0.25	0.3637690631808279	0.006546293831015825	0.7142857142857144	0.26984126984127	0.05700428319475945	0.3571428571428574	0.14285714285714285	0.2321428571428572	0.006058673469387767	0.7142857142857142	0.2698412698412699	0.057004283194759364	5.083333333333333	2.8166666666666664	3.8444444444444446	0.5112345679012347	32.12475680841792	12.961481396815703	22.682618975510486	37.4987964118089	3.0	9.0	8.0	Fuc(a1-2)[Gal(a1-4)]Gal(b1-4)GlcNAc(b1-3)GalNAc	Ambystoma_mexicanum	Ambystoma	Ambystomatidae	Urodela	Amphibia	Chordata	Animalia
6.0	0.0	2.0	1.7142857142857142	0.20408163265306126	2.0	0.0	2.0	2.0	-0.19999999999999687	0.33333333333333337	0.05333333333333333	0.6	0.3900223211286338	0.35069507041482983	0.3775787518354821	0.0002914290195023062	0.5	0.2857142857142857	0.3920722135007849	0.006358066412170474	0.6000000000000004	0.3333333333333336	0.053333333333333406	0.4000000000000003	0.2	0.3111111111111112	0.006913580246913594	0.6	0.33333333333333337	0.05333333333333333	3.666666666666667	2.4499999999999997	3.185714285714286	0.23558956916099794	17.944358444926362	8.366600265340756	13.005111736411555	12.867068723450414	2.0	7.0	7.0	Fuc(a1-2)Gal(b1-4)GlcNAc(b1-3)GalNAc	Ambystoma_mexicanum	Ambystoma	Ambystomatidae	Urodela	Amphibia	Chordata	Animalia
8.0	1.0	3.0	1.8181818181818181	0.3305785123966942	3.0	0.0	3.0	3.0	-1.942890293094025e-15	0.2848484848484849	0.05017447199265382	0.6222222222222222	0.337528041721584	0.27558523021221915	0.3009867898101652	0.00031604326886236484	0.38461538461538464	0.19607843137254902	0.2938117260962678	0.0037959633861120844	0.6222222222222223	0.2848484848484849	0.05017447199265384	0.33333333333333354	0.1111111111111111	0.2177777777777778	0.007288888888888891	0.6222222222222222	0.2848484848484849	0.05017447199265382	5.45	2.9857142857142853	4.216017316017316	0.5321674303330152	45.60701700396528	20.73644135332768	31.679285101445576	62.42289546131978	3.0	11.0	8.0	Man(a1-6)[Xyl(b1-2)]Man(b1-4)GlcNAc(b1-4)[Fuc(a1-3)]GlcNAc	Ananas_comosus	Ananas	Bromeliaceae	Poales	Monocotyledons	Angiosperms	Plantae
10.0	1.0	3.0	1.8461538461538463	0.2840236686390533	3.0	0.0	3.0	3.0	0.0	0.2773892773892774	0.04324308170462017	0.6666666666666667	0.3099544621822253	0.2528351419026351	0.2769309747296032	0.0002323121583888221	0.35294117647058826	0.17142857142857143	0.25964075576650997	0.003258054402432167	0.6666666666666666	0.2773892773892774	0.043243081704620136	0.3181818181818181	0.09090909090909091	0.19949494949494948	0.006306754412815012	0.6666666666666667	0.2773892773892774	0.04324308170462017	6.033333333333333	3.1968253968253966	4.578876678876679	0.6491575371108341	58.378078077305204	24.494897427831713	40.372633303757944	110.05048012027343	3.0	13.0	8.0	Man(a1-6)Man(a1-6)[Xyl(b1-2)]Man(b1-4)GlcNAc(b1-4)[Fuc(a1-3)]GlcNAc	Ananas_comosus	Ananas	Bromeliaceae	Poales	Monocotyledons	Angiosperms	Plantae
8.0	1.0	3.0	1.8181818181818181	0.3305785123966942	3.0	0.0	3.0	3.0	-1.942890293094025e-15	0.2848484848484849	0.05017447199265382	0.6222222222222222	0.337528041721584	0.27558523021221915	0.3009867898101652	0.00031604326886236484	0.38461538461538464	0.19607843137254902	0.2938117260962678	0.0037959633861120844	0.6222222222222223	0.2848484848484849	0.05017447199265384	0.33333333333333354	0.1111111111111111	0.2177777777777778	0.007288888888888891	0.6222222222222222	0.2848484848484849	0.05017447199265382	5.45	2.9857142857142853	4.216017316017316	0.5321674303330152	45.60701700396528	20.73644135332768	31.679285101445576	62.42289546131978	3.0	11.0	9.0	Man(a1-6)[Xyl(b1-2)]Man(b1-4)GlcNAc(b1-4)[Fuc(a1-3)]GlcNAcN	Ananas_comosus	Ananas	Bromeliaceae	Poales	Monocotyledons	Angiosperms	Plantae
6.0	1.0	4.0	1.8181818181818181	0.6942148760330578	4.0	1.0	4.0	4.0	-0.04166666666666763	0.22020202020202023	0.055529027650239766	0.8	0.3670077822760004	0.273751927449531	0.30038333698747516	0.0006789417693598159	0.5263157894736842	0.23255813953488372	0.3535360374520206	0.006836589473002167	0.8000000000000002	0.22020202020202032	0.05552902765023982	0.3111111111111112	0.1111111111111111	0.18222222222222229	0.0045234567901234635	0.8	0.22020202020202023	0.055529027650239766	6.583333333333333	3.183333333333333	4.521212121212122	0.8976813590449954	48.60041152089141	15.811388300841893	33.457523281900755	82.59413584106763	4.0	11.0	8.0	Man(a1-6)[Man(a1-3)][Xyl(b1-2)]Man(b1-4)GlcNAc(b1-4)GlcNAc-ol	Ananas_comosus	Ananas	Bromeliaceae	Poales	Monocotyledons	Angiosperms	Plantae
8.0	1.0	3.0	1.8181818181818181	0.3305785123966942	3.0	0.0	3.0	3.0	-1.942890293094025e-15	0.2848484848484849	0.05017447199265382	0.6222222222222222	0.337528041721584	0.27558523021221915	0.3009867898101652	0.00031604326886236484	0.38461538461538464	0.19607843137254902	0.2938117260962678	0.0037959633861120844	0.6222222222222223	0.2848484848484849	0.05017447199265384	0.33333333333333354	0.1111111111111111	0.2177777777777778	0.007288888888888891	0.6222222222222222	0.2848484848484849	0.05017447199265382	5.45	2.9857142857142853	4.216017316017316	0.5321674303330152	45.60701700396528	20.73644135332768	31.679285101445576	62.42289546131978	3.0	11.0	9.0	Man(a1-6)[Xyl(b1-2)]Man(b1-4)GlcNAc(b1-4)[Fuc(a1-3)]GlcNAc-ol	Ananas_comosus	Ananas	Bromeliaceae	Poales	Monocotyledons	Angiosperms	Plantae
8.0	1.0	4.0	1.8461538461538463	0.5917159763313611	4.0	1.0	4.0	4.0	-0.034482758620690265	0.24009324009324004	0.05124129949304775	0.7272727272727273	0.3370832229354697	0.25142305620765415	0.276471453059953	0.0004866125659950949	0.4	0.18181818181818182	0.28859051897313526	0.003994258402898679	0.7272727272727273	0.2400932400932401	0.05124129949304775	0.3181818181818182	0.09090909090909091	0.1792929292929293	0.006459800020406084	0.7272727272727273	0.24009324009324004	0.05124129949304775	6.95	3.253571428571428	4.820329670329671	0.9087804076265618	66.60330322138678	26.30589287593181	44.589783580593966	127.75120023579059	4.0	13.0	9.0	Man(a1-6)[Man(a1-3)][Xyl(b1-2)]Man(b1-4)GlcNAc(b1-4)[Fuc(a1-6)]GlcNAc-ol	Ananas_comosus	Ananas	Bromeliaceae	Poales	Monocotyledons	Angiosperms	Plantae
6.0	0.0	2.0	1.7142857142857142	0.20408163265306126	2.0	0.0	2.0	2.0	-0.19999999999999687	0.33333333333333337	0.05333333333333333	0.6	0.3900223211286338	0.35069507041482983	0.3775787518354821	0.0002914290195023062	0.5	0.2857142857142857	0.3920722135007849	0.006358066412170474	0.6000000000000004	0.3333333333333336	0.053333333333333406	0.4000000000000003	0.2	0.3111111111111112	0.006913580246913594	0.6	0.33333333333333337	0.05333333333333333	3.666666666666667	2.4499999999999997	3.185714285714286	0.23558956916099794	17.944358444926362	8.366600265340756	13.005111736411555	12.867068723450414	2.0	7.0	5.0	Man(a1-6)Man(b1-4)GlcNAc(b1-4)GlcNAcN	Ananas_comosus	Ananas	Bromeliaceae	Poales	Monocotyledons	Angiosperms	Plantae
8.0	0.0	2.0	1.7777777777777777	0.1728395061728395	2.0	0.0	2.0	2.0	-0.14285714285714285	0.3333333333333333	0.04365079365079364	0.5714285714285714	0.34156376778201314	0.3070652810099893	0.33304136382759103	0.0001945610909692719	0.4	0.2222222222222222	0.31386000121632307	0.004095994038204712	0.5714285714285717	0.33333333333333354	0.043650793650793676	0.3571428571428574	0.14285714285714293	0.26785714285714296	0.00669642857142857	0.5714285714285714	0.3333333333333333	0.04365079365079364	4.166666666666667	2.7178571428571425	3.657936507936508	0.2918049256739736	27.27636339397172	12.961481396815719	19.529901265542183	26.582956558174065	2.0	9.0	6.0	Man(a1-6)Man(b1-4)GlcNAc(b1-4)[Fuc(a1-6)]GlcNAcN	Ananas_comosus	Ananas	Bromeliaceae	Poales	Monocotyledons	Angiosperms	Plantae
4.0	0.0	2.0	1.6	0.24	2.0	0.0	2.0	2.0	-0.3333333333333333	0.3333333333333333	0.07777777777777778	0.6666666666666666	0.46675721506376916	0.42046724332190777	0.4466982273089625	0.0004606937190304005	0.6666666666666666	0.4	0.5219047619047619	0.011116553287981853	0.6666666666666664	0.3333333333333332	0.0777777777777777	0.49999999999999994	0.3333333333333333	0.4166666666666666	0.006944444444444437	0.6666666666666666	0.3333333333333333	0.07777777777777778	3.0	2.083333333333333	2.566666666666667	0.15944444444444458	10.0	4.47213595499958	7.424249319134619	4.880522047329137	2.0	5.0	5.0	Xyl(b1-2)[Man(a1-6)]ManOMe	Ananas_comosus	Ananas	Bromeliaceae	Poales	Monocotyledons	Angiosperms	Plantae
8.0	2.0	4.0	1.8461538461538463	0.4378698224852071	3.0	0.0	4.0	4.0	-0.01694915254237533	0.2587412587412587	0.05352339967724583	0.5454545454545454	0.30882725195655597	0.25243831060911653	0.2767135186667315	0.0003527055101533908	0.35294117647058826	0.20689655172413793	0.27069978555342517	0.0029594493289901813	0.5454545454545456	0.2587412587412587	0.05352339967724584	0.3181818181818183	0.09090909090909091	0.18939393939393936	0.008321854912764005	0.5454545454545454	0.2587412587412587	0.05352339967724583	5.816666666666667	3.569047619047619	4.691208791208791	0.691946960243664	50.675437837279446	26.381811916545782	39.510145440713046	82.94840725368772	4.0	13.0	6.0	Man(a1-3)[Man(a1-6)]Man(b1-4)GlcNAc(b1-4)[Fuc(a1-3)][Fuc(a1-6)]GlcNAc	Androctonus_australis_hector	Androctonus	Buthidae	Scorpiones	Arachnida	Arthropoda	Animalia
6.0	1.0	3.0	1.7777777777777777	0.3950617283950617	3.0	0.0	3.0	3.0	0.0	0.2698412698412698	0.05700428319475938	0.7142857142857142	0.374554226124695	0.3058228355407673	0.33263483151987927	0.0004651799708526951	0.5	0.25	0.3637690631808279	0.006546293831015825	0.7142857142857147	0.26984126984127	0.05700428319475945	0.3571428571428575	0.14285714285714285	0.2321428571428572	0.0060586734693877705	0.7142857142857142	0.2698412698412698	0.05700428319475938	5.083333333333333	2.8166666666666664	3.8444444444444446	0.5112345679012347	32.12475680841791	12.961481396815705	22.68261897551048	37.498796411808854	3.0	9.0	6.0	Man(b1-4)GlcNAc(b1-4)[Fuc(a1-3)][Fuc(a1-6)]GlcNAc	Androctonus_australis_hector	Androctonus	Buthidae	Scorpiones	Arachnida	Arthropoda	Animalia
4.0	0.0	2.0	1.6	0.24	2.0	0.0	2.0	2.0	-0.3333333333333333	0.3333333333333333	0.07777777777777778	0.6666666666666666	0.46675721506376916	0.42046724332190777	0.4466982273089625	0.0004606937190304005	0.6666666666666666	0.4	0.5219047619047619	0.011116553287981853	0.6666666666666664	0.3333333333333332	0.0777777777777777	0.49999999999999994	0.3333333333333333	0.4166666666666666	0.006944444444444437	0.6666666666666666	0.3333333333333333	0.07777777777777778	3.0	2.083333333333333	2.566666666666667	0.15944444444444458	10.0	4.47213595499958	7.424249319134619	4.880522047329137	2.0	5.0	4.0	Fuc(a1-3)[Fuc(a1-6)]GlcNAc	Androctonus_australis_hector	Androctonus	Buthidae	Scorpiones	Arachnida	Arthropoda	Animalia
4.0	1.0	3.0	1.7142857142857142	0.489795918367347	3.0	0.0	3.0	3.0	0.0	0.2571428571428571	0.07292517006802723	0.8	0.42688278913848304	0.34926773656784976	0.37698739820021876	0.0007376444553725102	0.6666666666666666	0.35294117647058826	0.4607843137254902	0.01169879716592519	0.7999999999999997	0.25714285714285706	0.07292517006802715	0.3333333333333333	0.2	0.2666666666666666	0.004444444444444438	0.8	0.2571428571428571	0.07292517006802723	4.5	2.6666666666666665	3.3571428571428577	0.43197278911564646	19.595917942265395	6.928203230275505	15.041239275984342	19.761121042585298	3.0	7.0	5.0	Fuc(a1-3)[Fuc(a1-6)][GlcNAc(b1-4)]GlcNAc	Androctonus_australis_hector	Androctonus	Buthidae	Scorpiones	Arachnida	Arthropoda	Animalia
8.0	1.0	3.0	1.8181818181818181	0.3305785123966942	3.0	0.0	3.0	3.0	-1.942890293094025e-15	0.2848484848484849	0.05017447199265382	0.6222222222222222	0.337528041721584	0.27558523021221915	0.3009867898101652	0.00031604326886236484	0.38461538461538464	0.19607843137254902	0.2938117260962678	0.0037959633861120844	0.6222222222222223	0.2848484848484849	0.05017447199265384	0.33333333333333354	0.1111111111111111	0.2177777777777778	0.007288888888888891	0.6222222222222222	0.2848484848484849	0.05017447199265382	5.45	2.9857142857142853	4.216017316017316	0.5321674303330152	45.60701700396528	20.73644135332768	31.679285101445576	62.42289546131978	3.0	11.0	6.0	Man(a1-3)[Man(a1-6)]Man(b1-4)GlcNAc(b1-4)[Fuc(a1-6)]GlcNAc	Antheraea_pernyi	Antheraea	Saturniidae	Lepidoptera	Insecta	Arthropoda	Animalia
8.0	0.0	2.0	1.7777777777777777	0.1728395061728395	2.0	0.0	2.0	2.0	-0.14285714285714285	0.3333333333333333	0.04365079365079364	0.5714285714285714	0.34156376778201314	0.3070652810099893	0.33304136382759103	0.0001945610909692719	0.4	0.2222222222222222	0.31386000121632307	0.004095994038204712	0.5714285714285717	0.33333333333333354	0.043650793650793676	0.3571428571428574	0.14285714285714293	0.26785714285714296	0.00669642857142857	0.5714285714285714	0.3333333333333333	0.04365079365079364	4.166666666666667	2.7178571428571425	3.657936507936508	0.2918049256739736	27.27636339397172	12.961481396815719	19.529901265542183	26.582956558174065	2.0	9.0	5.0	Man(a1-6)Man(b1-4)GlcNAc(b1-4)[Fuc(a1-6)]GlcNAc	Antheraea_pernyi	Antheraea	Saturniidae	Lepidoptera	Insecta	Arthropoda	Animalia
12.0	2.0	4.0	1.9047619047619047	0.2766439909297051	3.0	0.0	4.0	4.0	-0.010101010101009894	0.22506265664160402	0.034393628180727505	0.6526315789473685	0.24259210111377352	0.19750925714084575	0.21788917117661732	0.000143356703014387	0.2857142857142857	0.12987012987012986	0.20004165731269682	0.002177269562524511	0.6526315789473686	0.2250626566416042	0.03439362818072753	0.2894736842105264	0.05263157894736842	0.14578947368421064	0.0049919667590027725	0.6526315789473685	0.22506265664160402	0.034393628180727505	7.933333333333334	3.9675324675324677	5.903755239469525	1.317349559551991	111.06754701531652	41.85689907291254	76.28559927922258	408.50734260971797	4.0	21.0	6.0	Man(a1-2)Man(a1-3)[Man(a1-2)Man(a1-6)]Man(a1-6)[Man(a1-2)Man(a1-2)Man(a1-3)]Man(b1-4)GlcNAc(b1-4)GlcNAc	Antheraea_pernyi	Antheraea	Saturniidae	Lepidoptera	Insecta	Arthropoda	Animalia
8.0	2.0	4.0	1.8461538461538463	0.4378698224852071	3.0	0.0	4.0	4.0	-0.01694915254237533	0.2400932400932401	0.04954602507050062	0.6666666666666667	0.30937821467217186	0.25212963015854634	0.2766999008660377	0.0003602417838018499	0.4	0.1935483870967742	0.2882867823846054	0.004061440222934485	0.6666666666666667	0.2400932400932401	0.049546025070500606	0.31818181818181834	0.09090909090909091	0.1792929292929293	0.006459800020406084	0.6666666666666667	0.2400932400932401	0.04954602507050062	6.249999999999999	3.352380952380952	4.764835164835166	0.8407900783587595	54.552726787943136	21.90890230020661	38.09380328763025	96.86215108331774	4.0	13.0	5.0	Man(a1-3)[Man(a1-6)]Man(a1-6)[Man(a1-3)]Man(b1-4)GlcNAc(b1-4)GlcNAc	Antheraea_pernyi	Antheraea	Saturniidae	Lepidoptera	Insecta	Arthropoda	Animalia
6.0	1.0	3.0	1.7777777777777777	0.3950617283950617	3.0	0.0	3.0	3.0	0.0	0.2698412698412699	0.057004283194759364	0.7142857142857142	0.374554226124695	0.3058228355407673	0.3326348315198792	0.0004651799708526949	0.5	0.25	0.3637690631808279	0.006546293831015825	0.7142857142857144	0.26984126984127	0.05700428319475945	0.3571428571428574	0.14285714285714285	0.2321428571428572	0.006058673469387767	0.7142857142857142	0.2698412698412699	0.057004283194759364	5.083333333333333	2.8166666666666664	3.8444444444444446	0.5112345679012347	32.12475680841792	12.961481396815703	22.682618975510486	37.4987964118089	3.0	9.0	5.0	Man(a1-3)[Man(a1-6)]Man(b1-4)GlcNAc(b1-4)GlcNAc	Antheraea_pernyi	Antheraea	Saturniidae	Lepidoptera	Insecta	Arthropoda	Animalia
14.0	2.0	4.0	1.9130434782608696	0.25330812854442347	3.0	0.0	4.0	4.0	-0.009174311926605547	0.2309429700734049	0.033837786912689315	0.658008658008658	0.2316671987793015	0.1886145762948006	0.20822741150124804	0.00011960596905512646	0.25882352941176473	0.1116751269035533	0.18044629314125019	0.0017350497662499162	0.658008658008658	0.230942970073405	0.033837786912689356	0.2813852813852814	0.047619047619047616	0.14561196379378208	0.005357241592081139	0.658008658008658	0.2309429700734049	0.033837786912689315	8.201190476190476	3.9595099345099354	6.078892122370383	1.341702346475629	133.41664064126022	48.4148737476406	88.50675968383183	540.5534902681917	4.0	23.0	7.0	Glc(a1-3)Man(a1-2)Man(a1-2)Man(a1-3)[Man(a1-2)Man(a1-3)[Man(a1-2)Man(a1-6)]Man(a1-6)]Man(b1-4)GlcNAc(b1-4)GlcNAc	Antheraea_pernyi	Antheraea	Saturniidae	Lepidoptera	Insecta	Arthropoda	Animalia
6.0	0.0	2.0	1.7142857142857142	0.20408163265306126	2.0	0.0	2.0	2.0	-0.19999999999999687	0.33333333333333337	0.05333333333333333	0.6	0.3900223211286338	0.35069507041482983	0.3775787518354821	0.0002914290195023062	0.5	0.2857142857142857	0.3920722135007849	0.006358066412170474	0.6000000000000004	0.3333333333333336	0.053333333333333406	0.4000000000000003	0.2	0.3111111111111112	0.006913580246913594	0.6	0.33333333333333337	0.05333333333333333	3.666666666666667	2.4499999999999997	3.185714285714286	0.23558956916099794	17.944358444926362	8.366600265340756	13.005111736411555	12.867068723450414	2.0	7.0	4.0	Man(a1-6)Man(b1-4)GlcNAc(b1-4)GlcNAc	Antheraea_pernyi	Antheraea	Saturniidae	Lepidoptera	Insecta	Arthropoda	Animalia
8.0	1.0	3.0	1.8461538461538463	0.2840236686390533	3.0	0.0	3.0	3.0	0.0	0.2587412587412588	0.039961204296868634	0.7272727272727273	0.3102276364944118	0.2528267940314877	0.27692410924236527	0.00023611464339946893	0.4	0.1935483870967742	0.2747878307650603	0.004185795774922959	0.7272727272727275	0.2587412587412588	0.03996120429686867	0.2727272727272728	0.09090909090909083	0.18939393939393934	0.004648760330578514	0.7272727272727273	0.2587412587412588	0.039961204296868634	6.249999999999999	3.352380952380952	4.635714285714286	0.7499633699633701	53.6656314599946	19.595917942265395	39.07313495882473	117.29012448945105	3.0	13.0	6.0	GlcNAc(b1-2)Man(a1-3)[GlcNAc(b1-2)Man(a1-6)]Man(b1-4)GlcNAc(b1-4)GlcNAc	Apis_sp	Apis	Apidae	Hymenoptera	Insecta	Arthropoda	Animalia
8.0	1.0	3.0	1.8181818181818181	0.33057851239669417	3.0	0.0	3.0	3.0	-1.942890293094025e-15	0.2686868686868687	0.04726864605652484	0.7111111111111111	0.33782321305397706	0.2755739807763312	0.3009780542919466	0.00032130174372500147	0.43478260869565216	0.2127659574468085	0.3082514511236267	0.004882010278349164	0.7111111111111112	0.2686868686868688	0.04726864605652486	0.3111111111111113	0.1111111111111111	0.2088888888888889	0.005649382716049386	0.7111111111111111	0.2686868686868687	0.04726864605652484	5.666666666666666	3.0845238095238092	4.2595238095238095	0.6156150793650795	43.17406628984557	16.73320053068149	30.793051488754433	69.78798001090996	3.0	11.0	5.0	Man(a1-3)Man(a1-6)[Man(a1-3)]Man(b1-4)GlcNAc(b1-4)GlcNAc	Apis_sp	Apis	Apidae	Hymenoptera	Insecta	Arthropoda	Animalia
8.0	1.0	3.0	1.8461538461538463	0.2840236686390533	3.0	0.0	3.0	3.0	0.0	0.2587412587412588	0.039961204296868634	0.7272727272727273	0.3102276364944118	0.2528267940314877	0.27692410924236527	0.00023611464339946893	0.4	0.1935483870967742	0.2747878307650603	0.004185795774922959	0.7272727272727275	0.2587412587412588	0.03996120429686867	0.2727272727272728	0.09090909090909083	0.18939393939393934	0.004648760330578514	0.7272727272727273	0.2587412587412588	0.039961204296868634	6.249999999999999	3.352380952380952	4.635714285714286	0.7499633699633701	53.6656314599946	19.595917942265395	39.07313495882473	117.29012448945105	3.0	13.0	6.0	GlcNAc(b1-2)Man(a1-3)[Man(a1-3)Man(a1-6)]Man(b1-4)GlcNAc(b1-4)GlcNAc	Apis_sp	Apis	Apidae	Hymenoptera	Insecta	Arthropoda	Animalia
8.0	2.0	4.0	1.8666666666666667	0.38222222222222224	3.0	0.0	4.0	4.0	-0.01449275362318878	0.2336996336996337	0.0424983563445102	0.7032967032967034	0.2878410319329179	0.23435873177472627	0.2576675588964282	0.0002740957590223773	0.3783783783783784	0.18181818181818182	0.2607392318487478	0.0035914244795852515	0.7032967032967035	0.23369963369963373	0.042498356344510206	0.2967032967032967	0.07692307692307686	0.1664050235478807	0.005448913051514536	0.7032967032967034	0.2336996336996337	0.0424983563445102	6.833333333333332	3.620238095238095	5.10047619047619	0.9765668556311412	64.62197768561361	23.99999999999996	46.69590712444458	153.4922578252201	4.0	15.0	6.0	Man(a1-3)[Man(a1-6)]Man(a1-6)[Man(a1-2)Man(a1-3)]Man(b1-4)GlcNAc(b1-4)GlcNAc	Apis_sp	Apis	Apidae	Hymenoptera	Insecta	Arthropoda	Animalia
12.0	2.0	4.0	1.894736842105263	0.30470914127423826	3.0	0.0	4.0	4.0	-0.011235955056182094	0.23426212590299278	0.036874090972184505	0.6797385620915033	0.2552298073226458	0.20780039762999888	0.2290380618166394	0.00017314518664569433	0.3050847457627119	0.13740458015267176	0.2117616455352046	0.002391786448112201	0.6797385620915034	0.23426212590299303	0.03687409097218453	0.2875816993464053	0.058823529411764705	0.15468409586056653	0.005392038199932605	0.6797385620915033	0.23426212590299278	0.036874090972184505	7.566666666666666	3.7932900432900434	5.626072757651706	1.1575057548055545	97.3652915571031	35.665109000253906	66.76121452256892	312.94023547142734	4.0	19.0	6.0	Man(a1-2)Man(a1-6)[Man(a1-3)]Man(a1-6)[Man(a1-2)Man(a1-2)Man(a1-3)]Man(b1-4)GlcNAc(b1-4)GlcNAc	Apis_sp	Apis	Apidae	Hymenoptera	Insecta	Arthropoda	Animalia
8.0	1.0	4.0	1.8666666666666667	0.5155555555555557	4.0	1.0	4.0	4.0	-0.029411764705881215	0.21611721611721613	0.04068215057226047	0.7912087912087913	0.3139463573290236	0.23376909314100117	0.2574677347952552	0.0003770322060668189	0.42424242424242425	0.1917808219178082	0.2780349066938828	0.0045378241039948355	0.7912087912087914	0.21611721611721615	0.040682150572260475	0.24175824175824198	0.07692307692307686	0.15698587127158556	0.003785404996438864	0.7912087912087913	0.21611721611721613	0.04068215057226047	7.749999999999999	3.7190476190476187	5.244285714285714	1.2077473922902486	73.143694191639	23.452078799117146	52.6884788322046	213.9241983483285	4.0	15.0	6.0	GlcNAc(b1-2)Man(a1-3)[GlcNAc(b1-2)Man(a1-6)][GlcNAc(b1-4)]Man(b1-4)GlcNAc(b1-4)GlcNAc	Apis_sp	Apis	Apidae	Hymenoptera	Insecta	Arthropoda	Animalia
10.0	2.0	4.0	1.8823529411764706	0.3391003460207612	3.0	0.0	4.0	4.0	-0.012658227848101266	0.23137254901960785	0.03963667820069204	0.6666666666666666	0.27006491516674724	0.21988336333012243	0.24208997578097283	0.00021597303813268522	0.3333333333333333	0.16	0.23569702961917116	0.0029245343266260347	0.6666666666666665	0.23137254901960788	0.039636678200692006	0.2999999999999999	0.06666666666666667	0.15833333333333338	0.005434027777777772	0.6666666666666666	0.23137254901960785	0.03963667820069204	7.199999999999999	3.7746031746031745	5.394444444444445	1.095672806159501	79.2464510246348	31.24099870362653	56.17834925853359	219.99307458616116	4.0	17.0	6.0	Man(a1-2)Man(a1-6)[Man(a1-3)]Man(a1-6)[Man(a1-2)Man(a1-3)]Man(b1-4)GlcNAc(b1-4)GlcNAc	Apis_sp	Apis	Apidae	Hymenoptera	Insecta	Arthropoda	Animalia
8.0	1.0	3.0	1.8461538461538463	0.2840236686390533	3.0	0.0	3.0	3.0	0.0	0.2587412587412588	0.039961204296868634	0.7272727272727273	0.3102276364944118	0.2528267940314877	0.27692410924236527	0.00023611464339946893	0.4	0.1935483870967742	0.2747878307650603	0.004185795774922959	0.7272727272727275	0.2587412587412588	0.03996120429686867	0.2727272727272728	0.09090909090909083	0.18939393939393934	0.004648760330578514	0.7272727272727273	0.2587412587412588	0.039961204296868634	6.249999999999999	3.352380952380952	4.635714285714286	0.7499633699633701	53.6656314599946	19.595917942265395	39.07313495882473	117.29012448945105	3.0	13.0	6.0	Man(a1-2)Man(a1-3)[Man(a1-3)Man(a1-6)]Man(b1-4)GlcNAc(b1-4)GlcNAc	Apis_sp	Apis	Apidae	Hymenoptera	Insecta	Arthropoda	Animalia
12.0	2.0	4.0	1.9047619047619047	0.2766439909297051	3.0	0.0	4.0	4.0	-0.010101010101009894	0.22506265664160402	0.034393628180727505	0.6526315789473685	0.24259210111377352	0.19750925714084575	0.21788917117661732	0.000143356703014387	0.2857142857142857	0.12987012987012986	0.20004165731269682	0.002177269562524511	0.6526315789473686	0.2250626566416042	0.03439362818072753	0.2894736842105264	0.05263157894736842	0.14578947368421064	0.0049919667590027725	0.6526315789473685	0.22506265664160402	0.034393628180727505	7.933333333333334	3.9675324675324677	5.903755239469525	1.317349559551991	111.06754701531652	41.85689907291254	76.28559927922258	408.50734260971797	4.0	21.0	6.0	Man(a1-2)Man(a1-3)[Man(a1-2)Man(a1-6)]Man(a1-6)[Man(a1-2)Man(a1-2)Man(a1-3)]Man(b1-4)GlcNAc(b1-4)GlcNAc	Apis_sp	Apis	Apidae	Hymenoptera	Insecta	Arthropoda	Animalia
8.0	2.0	4.0	1.8461538461538463	0.4378698224852071	3.0	0.0	4.0	4.0	-0.01694915254237533	0.2400932400932401	0.04954602507050062	0.6666666666666667	0.30937821467217186	0.25212963015854634	0.2766999008660377	0.0003602417838018499	0.4	0.1935483870967742	0.2882867823846054	0.004061440222934485	0.6666666666666667	0.2400932400932401	0.049546025070500606	0.31818181818181834	0.09090909090909091	0.1792929292929293	0.006459800020406084	0.6666666666666667	0.2400932400932401	0.04954602507050062	6.249999999999999	3.352380952380952	4.764835164835166	0.8407900783587595	54.552726787943136	21.90890230020661	38.09380328763025	96.86215108331774	4.0	13.0	5.0	Man(a1-3)[Man(a1-6)]Man(a1-6)[Man(a1-3)]Man(b1-4)GlcNAc(b1-4)GlcNAc	Apis_sp	Apis	Apidae	Hymenoptera	Insecta	Arthropoda	Animalia
12.0	1.0	5.0	1.9047619047619047	0.6575963718820862	5.0	1.0	5.0	5.0	-0.05263157894736842	0.19699248120300752	0.035118246744681246	0.7999999999999999	0.28661331888426	0.19611487057502713	0.217425738861937	0.00034509569938839465	0.3448275862068966	0.14084507042253522	0.22427133616774178	0.0030234843525374995	0.8000000000000002	0.1969924812030077	0.03511824674468128	0.23684210526315796	0.05263157894736842	0.13105263157894748	0.0038916897506925258	0.7999999999999999	0.19699248120300752	0.035118246744681246	9.98333333333333	4.117893217893218	6.3036727822442105	1.9262998303780512	139.4274004634678	42.42640687119287	94.07900728817351	689.1403876718373	5.0	21.0	9.0	Fuc(a1-4)GlcNAc(b1-2)Man(a1-3)][Fuc(a1-4)GlcNAc(b1-2)Man(a1-6)][Xyl(b1-2)]Man(b1-4)GlcNAc(b1-4)[Fuc(a1-3)]GlcNAc	Apium_graveolens_oulce	Apium	Apiaceae	Apiales	Dicotyledons	Angiosperms	Plantae
8.0	1.0	3.0	1.8181818181818181	0.3305785123966942	3.0	0.0	3.0	3.0	-1.942890293094025e-15	0.2848484848484849	0.05017447199265382	0.6222222222222222	0.337528041721584	0.27558523021221915	0.3009867898101652	0.00031604326886236484	0.38461538461538464	0.19607843137254902	0.2938117260962678	0.0037959633861120844	0.6222222222222223	0.2848484848484849	0.05017447199265384	0.33333333333333354	0.1111111111111111	0.2177777777777778	0.007288888888888891	0.6222222222222222	0.2848484848484849	0.05017447199265382	5.45	2.9857142857142853	4.216017316017316	0.5321674303330152	45.60701700396528	20.73644135332768	31.679285101445576	62.42289546131978	3.0	11.0	8.0	Man(a1-6)[Xyl(b1-2)]Man(b1-4)GlcNAc(b1-4)[Fuc(a1-3)]GlcNAc	Apium_graveolens_oulce	Apium	Apiaceae	Apiales	Dicotyledons	Angiosperms	Plantae
12.0	2.0	5.0	1.9130434782608696	0.4272211720226842	4.0	1.0	5.0	5.0	-0.03529411764705746	0.2158855637116507	0.03450379302882188	0.7445887445887446	0.25252923167234353	0.1880259115141609	0.2080371277986877	0.00019881432683768545	0.2857142857142857	0.12716763005780346	0.19105764355180851	0.0020434293488810627	0.7445887445887447	0.21588556371165082	0.03450379302882189	0.2597402597402597	0.047619047619047616	0.137741046831956	0.0049740725924046734	0.7445887445887446	0.2158855637116507	0.03450379302882188	9.216666666666661	4.198520923520922	6.262108664282579	1.5406586482049465	141.86613408421331	49.61854492022111	99.99419324097022	695.1613180875024	5.0	23.0	11.0	Fuc(a1-4)[Gal(b1-3)]GlcNAc(b1-2)Man(a1-6)[Fuc(a1-4)GlcNAc(b1-2)Man(a1-3)][Xyl(b1-2)]Man(b1-4)GlcNAc(b1-4)[Fuc(a1-3)]GlcNAc	Apium_graveolens_oulce	Apium	Apiaceae	Apiales	Dicotyledons	Angiosperms	Plantae
8.0	1.0	4.0	1.8461538461538463	0.5917159763313611	4.0	1.0	4.0	4.0	-0.034482758620690265	0.24009324009324004	0.05124129949304775	0.7272727272727273	0.3370832229354697	0.25142305620765415	0.276471453059953	0.0004866125659950949	0.4	0.18181818181818182	0.28859051897313526	0.003994258402898679	0.7272727272727273	0.2400932400932401	0.05124129949304775	0.3181818181818182	0.09090909090909091	0.1792929292929293	0.006459800020406084	0.7272727272727273	0.24009324009324004	0.05124129949304775	6.95	3.253571428571428	4.820329670329671	0.9087804076265618	66.60330322138678	26.30589287593181	44.589783580593966	127.75120023579059	4.0	13.0	8.0	Man(a1-3)[Man(a1-6)][Xyl(b1-2)]Man(b1-4)GlcNAc(b1-4)[Fuc(a1-3)]GlcNAc	Apium_graveolens_oulce	Apium	Apiaceae	Apiales	Dicotyledons	Angiosperms	Plantae
8.0	1.0	4.0	1.8666666666666667	0.5155555555555557	4.0	1.0	4.0	4.0	-0.029411764705881215	0.21611721611721613	0.04068215057226047	0.7912087912087913	0.3139463573290236	0.23376909314100117	0.2574677347952552	0.0003770322060668189	0.42424242424242425	0.1917808219178082	0.2780349066938828	0.0045378241039948355	0.7912087912087914	0.21611721611721615	0.040682150572260475	0.24175824175824198	0.07692307692307686	0.15698587127158556	0.003785404996438864	0.7912087912087913	0.21611721611721613	0.04068215057226047	7.749999999999999	3.7190476190476187	5.244285714285714	1.2077473922902486	73.143694191639	23.452078799117146	52.6884788322046	213.9241983483285	4.0	15.0	7.0	GlcNAc(b1-2)Man(a1-3)[GlcNAc(b1-2)Man(a1-6)][Xyl(b1-2)]Man(b1-4)GlcNAc(b1-4)GlcNAc	Apium_graveolens_oulce	Apium	Apiaceae	Apiales	Dicotyledons	Angiosperms	Plantae
8.0	1.0	4.0	1.8461538461538463	0.5917159763313611	4.0	1.0	4.0	4.0	-0.034482758620690265	0.22144522144522144	0.04713351916149119	0.7878787878787878	0.33734184276582	0.25140668948587197	0.27645796309345594	0.0004940715652942873	0.46153846153846156	0.20689655172413793	0.30763044421258956	0.00531332231881866	0.7878787878787881	0.22144522144522144	0.047133519161491215	0.27272727272727293	0.09090909090909091	0.1691919191919192	0.004393684317926745	0.7878787878787878	0.22144522144522144	0.04713351916149119	7.166666666666666	3.451190476190476	4.8939560439560434	1.038610121563418	61.090097397205085	20.099751242241776	43.00004418032812	138.9962004898302	4.0	13.0	8.0	GlcNAc(b1-2)Man(a1-6)][Xyl(b1-2)]Man(b1-4)GlcNAc(b1-4)[Fuc(a1-3)]GlcNAc	Apium_graveolens_oulce	Apium	Apiaceae	Apiales	Dicotyledons	Angiosperms	Plantae
6.0	1.0	4.0	1.8181818181818181	0.6942148760330578	4.0	1.0	4.0	4.0	-0.04166666666666763	0.22020202020202023	0.055529027650239766	0.8	0.3670077822760004	0.273751927449531	0.30038333698747516	0.0006789417693598159	0.5263157894736842	0.23255813953488372	0.3535360374520206	0.006836589473002167	0.8000000000000002	0.22020202020202032	0.05552902765023982	0.3111111111111112	0.1111111111111111	0.18222222222222229	0.0045234567901234635	0.8	0.22020202020202023	0.055529027650239766	6.583333333333333	3.183333333333333	4.521212121212122	0.8976813590449954	48.60041152089141	15.811388300841893	33.457523281900755	82.59413584106763	4.0	11.0	7.0	Man(a1-3)[Man(a1-6)][Xyl(b1-2)]Man(b1-4)GlcNAc(b1-4)GlcNAc	Apium_graveolens_oulce	Apium	Apiaceae	Apiales	Dicotyledons	Angiosperms	Plantae
10.0	1.0	4.0	1.8823529411764706	0.45674740484429066	4.0	1.0	4.0	4.0	-0.02564102564102564	0.22352941176470587	0.038302575932333716	0.7666666666666666	0.2946566699254517	0.21939861174862582	0.2419293422236083	0.00029372278301692604	0.36363636363636365	0.15384615384615385	0.24331123072580485	0.0033691328583644957	0.7666666666666664	0.22352941176470592	0.03830257593233368	0.275	0.06666666666666667	0.15416666666666667	0.00442708333333333	0.7666666666666666	0.22352941176470587	0.038302575932333716	8.116666666666665	3.6757936507936506	5.493183940242765	1.2663234781930197	95.58242516278807	31.240998703626616	64.4562655064731	309.3898369590436	4.0	17.0	8.0	GlcNAc(b1-2)Man(a1-3)[GlcNAc(b1-2)Man(a1-6)][Xyl(b1-2)]Man(b1-4)GlcNAc(b1-4)[Fuc(a1-3)]GlcNAc	Apium_graveolens_oulce	Apium	Apiaceae	Apiales	Dicotyledons	Angiosperms	Plantae
12.0	3.0	6.0	1.92	0.4736	4.0	1.0	6.0	6.0	-0.04999999999999981	0.2081159420289855	0.03541701323251418	0.7391304347826088	0.24181974180239194	0.18005031862103835	0.19949865550223403	0.00020028645280094245	0.2727272727272727	0.12244897959183673	0.1820998368375713	0.0017866264330163389	0.7391304347826089	0.20811594202898565	0.0354170132325142	0.2463768115942029	0.043478260869565216	0.13103864734299525	0.005432230040374342	0.7391304347826088	0.2081159420289855	0.03541701323251418	9.583333333333327	4.372763347763346	6.550903318903319	1.6284176335067866	157.2005089050285	55.785302723925405	111.71448517454449	807.8738021864598	6.0	25.0	11.0	Fuc(a1-4)[Gal(b1-3)]GlcNAc(b1-2)Man(a1-3)[Fuc(a1-4)[Gal(b1-3)]GlcNAc(b1-2)Man(a1-6)][Xyl(b1-2)]Man(b1-4)GlcNAc(b1-4)[Fuc(a1-3)]GlcNAc	Apium_graveolens_oulce	Apium	Apiaceae	Apiales	Dicotyledons	Angiosperms	Plantae
8.0	1.0	4.0	1.8461538461538463	0.5917159763313611	4.0	1.0	4.0	4.0	-0.034482758620690265	0.24009324009324004	0.05124129949304775	0.7272727272727273	0.3370832229354697	0.25142305620765415	0.276471453059953	0.0004866125659950949	0.4	0.18181818181818182	0.28859051897313526	0.003994258402898679	0.7272727272727273	0.2400932400932401	0.05124129949304775	0.3181818181818182	0.09090909090909091	0.1792929292929293	0.006459800020406084	0.7272727272727273	0.24009324009324004	0.05124129949304775	6.95	3.253571428571428	4.820329670329671	0.9087804076265618	66.60330322138678	26.30589287593181	44.589783580593966	127.75120023579059	4.0	13.0	8.0	Man(a1-3)[Man(a1-6)][Xyl(b1-2)]Man(b1-4)GlcNAc(b1-4)[Fuc(a1-3)]GlcNAc	Arachis_hypogaea	Arachis	Fabaceae	Fabales	Dicotyledons	Angiosperms	Plantae
12.0	3.0	6.0	1.92	0.4736	4.0	1.0	6.0	6.0	-0.04999999999999981	0.2081159420289855	0.03541701323251418	0.7391304347826088	0.24181974180239194	0.18005031862103835	0.19949865550223403	0.00020028645280094245	0.2727272727272727	0.12244897959183673	0.1820998368375713	0.0017866264330163389	0.7391304347826089	0.20811594202898565	0.0354170132325142	0.2463768115942029	0.043478260869565216	0.13103864734299525	0.005432230040374342	0.7391304347826088	0.2081159420289855	0.03541701323251418	9.583333333333327	4.372763347763346	6.550903318903319	1.6284176335067866	157.2005089050285	55.785302723925405	111.71448517454449	807.8738021864598	6.0	25.0	11.0	Fuc(a1-4)[Gal(b1-3)]GlcNAc(b1-2)Man(a1-3)[Fuc(a1-4)[Gal(b1-3)]GlcNAc(b1-2)Man(a1-6)][Xyl(b1-2)]Man(b1-4)GlcNAc(b1-4)[Fuc(a1-3)]GlcNAc	Arachis_hypogaea	Arachis	Fabaceae	Fabales	Dicotyledons	Angiosperms	Plantae
8.0	1.0	4.0	1.8461538461538463	0.5917159763313611	4.0	1.0	4.0	4.0	-0.034482758620690265	0.22144522144522144	0.04713351916149119	0.7878787878787878	0.33734184276582	0.25140668948587197	0.27645796309345594	0.0004940715652942873	0.46153846153846156	0.20689655172413793	0.30763044421258956	0.00531332231881866	0.7878787878787881	0.22144522144522144	0.047133519161491215	0.27272727272727293	0.09090909090909091	0.1691919191919192	0.004393684317926745	0.7878787878787878	0.22144522144522144	0.04713351916149119	7.166666666666666	3.451190476190476	4.8939560439560434	1.038610121563418	61.090097397205085	20.099751242241776	43.00004418032812	138.9962004898302	4.0	13.0	7.0	Man(a1-3)Man(a1-6)[Man(a1-3)][Xyl(b1-2)]Man(b1-4)GlcNAc(b1-4)GlcNAc	Arachis_hypogaea	Arachis	Fabaceae	Fabales	Dicotyledons	Angiosperms	Plantae
8.0	2.0	4.0	1.8666666666666667	0.38222222222222224	3.0	0.0	4.0	4.0	-0.01449275362318878	0.2336996336996337	0.0424983563445102	0.7032967032967034	0.2878410319329179	0.23435873177472627	0.2576675588964282	0.0002740957590223773	0.3783783783783784	0.18181818181818182	0.2607392318487478	0.0035914244795852515	0.7032967032967035	0.23369963369963373	0.042498356344510206	0.2967032967032967	0.07692307692307686	0.1664050235478807	0.005448913051514536	0.7032967032967034	0.2336996336996337	0.0424983563445102	6.833333333333332	3.620238095238095	5.10047619047619	0.9765668556311412	64.62197768561361	23.99999999999996	46.69590712444458	153.4922578252201	4.0	15.0	6.0	Man(a1-3)[Man(a1-6)]Man(a1-6)[Man(a1-2)Man(a1-3)]Man(b1-4)GlcNAc(b1-4)GlcNAc	Arachis_hypogaea	Arachis	Fabaceae	Fabales	Dicotyledons	Angiosperms	Plantae
8.0	2.0	4.0	1.8461538461538463	0.4378698224852071	3.0	0.0	4.0	4.0	-0.01694915254237533	0.2400932400932401	0.04954602507050062	0.6666666666666667	0.30937821467217186	0.25212963015854634	0.2766999008660377	0.0003602417838018499	0.4	0.1935483870967742	0.2882867823846054	0.004061440222934485	0.6666666666666667	0.2400932400932401	0.049546025070500606	0.31818181818181834	0.09090909090909091	0.1792929292929293	0.006459800020406084	0.6666666666666667	0.2400932400932401	0.04954602507050062	6.249999999999999	3.352380952380952	4.764835164835166	0.8407900783587595	54.552726787943136	21.90890230020661	38.09380328763025	96.86215108331774	4.0	13.0	5.0	Man(a1-3)[Man(a1-6)]Man(a1-6)[Man(a1-3)]Man(b1-4)GlcNAc(b1-4)GlcNAc	Arachis_hypogaea	Arachis	Fabaceae	Fabales	Dicotyledons	Angiosperms	Plantae
12.0	2.0	5.0	1.894736842105263	0.5152354570637121	4.0	1.0	5.0	5.0	-0.04347826086956766	0.21499828001375987	0.04122973276963698	0.7058823529411765	0.27801450104034703	0.20700144369520246	0.22877620619255212	0.0002930264275112838	0.32727272727272727	0.14173228346456693	0.22672224708055033	0.0026797591176795908	0.7058823529411766	0.21499828001376012	0.04122973276963702	0.2875816993464053	0.058823529411764705	0.14451706608569365	0.005809203909649614	0.7058823529411765	0.21499828001375987	0.04122973276963698	8.48333333333333	3.850036075036075	5.855354294827979	1.4222483130346228	112.22299229658803	40.620192023179804	75.108093352856	384.7743128986794	5.0	19.0	8.0	Fuc(a1-6)GlcNAc(b1-2)[Man(a1-6)]Man(a1-6)[Man(a1-3)][Xyl(b1-2)]Man(b1-4)GlcNAc(b1-4)[Fuc(a1-3)]GlcNAc	Arachis_hypogaea	Arachis	Fabaceae	Fabales	Dicotyledons	Angiosperms	Plantae
12.0	3.0	6.0	1.9047619047619047	0.5623582766439909	4.0	1.0	6.0	6.0	-0.060606060606060226	0.20501253132832073	0.04223578997619361	0.6736842105263158	0.2639038725472699	0.19649329852874267	0.21756004902479628	0.00028667268737584263	0.30303030303030304	0.13333333333333333	0.21472707113766262	0.0022564144915516522	0.6736842105263159	0.20501253132832095	0.04223578997619365	0.2894736842105264	0.05263157894736842	0.13526315789473697	0.006415789473684218	0.6736842105263158	0.20501253132832073	0.04223578997619361	8.849999999999996	4.024278499278499	6.203528482099911	1.5584792541174624	128.67012085173474	49.4368283772331	85.71648458584934	456.6842702438558	6.0	21.0	10.0	Fuc(a1-6)[Gal(b1-3)]GlcNAc(b1-2)[Man(a1-6)]Man(a1-6)[Man(a1-3)][Xyl(b1-2)]Man(b1-4)GlcNAc(b1-4)[Fuc(a1-3)]GlcNAc	Arachis_hypogaea	Arachis	Fabaceae	Fabales	Dicotyledons	Angiosperms	Plantae
6.0	1.0	4.0	1.8181818181818181	0.6942148760330578	4.0	1.0	4.0	4.0	-0.04166666666666763	0.22020202020202023	0.055529027650239766	0.8	0.3670077822760004	0.273751927449531	0.30038333698747516	0.0006789417693598159	0.5263157894736842	0.23255813953488372	0.3535360374520206	0.006836589473002167	0.8000000000000002	0.22020202020202032	0.05552902765023982	0.3111111111111112	0.1111111111111111	0.18222222222222229	0.0045234567901234635	0.8	0.22020202020202023	0.055529027650239766	6.583333333333333	3.183333333333333	4.521212121212122	0.8976813590449954	48.60041152089141	15.811388300841893	33.457523281900755	82.59413584106763	4.0	11.0	7.0	Man(a1-3)[Man(a1-6)][Xyl(b1-2)]Man(b1-4)GlcNAc(b1-4)GlcNAc	Arachis_hypogaea	Arachis	Fabaceae	Fabales	Dicotyledons	Angiosperms	Plantae
4.0	0.0	2.0	1.6	0.24	2.0	0.0	2.0	2.0	-0.3333333333333333	0.3333333333333333	0.07777777777777778	0.6666666666666666	0.4667572150637692	0.4204672433219078	0.44669822730896264	0.0004606937190304005	0.6666666666666666	0.4	0.5219047619047619	0.011116553287981853	0.6666666666666664	0.3333333333333332	0.07777777777777768	0.49999999999999994	0.3333333333333333	0.4166666666666666	0.006944444444444437	0.6666666666666666	0.3333333333333333	0.07777777777777778	3.0	2.083333333333333	2.5666666666666664	0.15944444444444458	10.0	4.47213595499958	7.42424931913462	4.880522047329137	2.0	5.0	5.0	Rha(a1-2)Gal(b1-2)GlcA	Arachis_hypogaea	Arachis	Fabaceae	Fabales	Dicotyledons	Angiosperms	Plantae
10.0	2.0	5.0	1.8823529411764706	0.57439446366782	4.0	1.0	5.0	5.0	-0.04918032786885246	0.21568627450980393	0.04429642445213378	0.7333333333333333	0.29404917010200865	0.21894233638562133	0.2417844832258875	0.0003637930829552361	0.36363636363636365	0.15384615384615385	0.248764482726698	0.0031807734117927206	0.7333333333333333	0.2156862745098039	0.044296424452133755	0.275	0.06666666666666667	0.15000000000000002	0.005885416666666664	0.7333333333333333	0.21568627450980393	0.04429642445213378	8.116666666666665	3.6757936507936506	5.591923436041083	1.2968977765398093	96.24967532412795	33.2264954516723	63.74818096151576	272.16942409784815	5.0	17.0	9.0	Man(a1-2)[Man(a1-3)]Man(a1-6)[Man(a1-3)][Xyl(b1-2)]Man(b1-4)GlcNAc(b1-4)[Fuc(a1-3)]GlcNAc	Arachis_hypogaea	Arachis	Fabaceae	Fabales	Dicotyledons	Angiosperms	Plantae
8.0	1.0	4.0	1.8461538461538463	0.5917159763313611	4.0	1.0	4.0	4.0	-0.034482758620690265	0.24009324009324004	0.05124129949304775	0.7272727272727273	0.3370832229354697	0.25142305620765415	0.276471453059953	0.0004866125659950949	0.4	0.18181818181818182	0.28859051897313526	0.003994258402898679	0.7272727272727273	0.2400932400932401	0.05124129949304775	0.3181818181818182	0.09090909090909091	0.1792929292929293	0.006459800020406084	0.7272727272727273	0.24009324009324004	0.05124129949304775	6.95	3.253571428571428	4.820329670329671	0.9087804076265618	66.60330322138678	26.30589287593181	44.589783580593966	127.75120023579059	4.0	13.0	8.0	Man(a1-3)[Man(a1-6)][Xyl(b1-2)]Man(b1-4)GlcNAc(b1-4)[Fuc(a1-3)]GlcNAc	Armoracia_rusticana	Armoracia	Brassicaceae	Brassicales	Dicotyledons	Angiosperms	Plantae
6.0	1.0	3.0	1.7777777777777777	0.3950617283950617	3.0	0.0	3.0	3.0	0.0	0.2698412698412699	0.057004283194759364	0.7142857142857142	0.374554226124695	0.3058228355407673	0.3326348315198792	0.0004651799708526949	0.5	0.25	0.3637690631808279	0.006546293831015825	0.7142857142857144	0.26984126984127	0.05700428319475945	0.3571428571428574	0.14285714285714285	0.2321428571428572	0.006058673469387767	0.7142857142857142	0.2698412698412699	0.057004283194759364	5.083333333333333	2.8166666666666664	3.8444444444444446	0.5112345679012347	32.12475680841792	12.961481396815703	22.682618975510486	37.4987964118089	3.0	9.0	5.0	Man(a1-3)[Man(a1-6)]Man(b1-4)GlcNAc(b1-4)GlcNAc	Armoracia_rusticana	Armoracia	Brassicaceae	Brassicales	Dicotyledons	Angiosperms	Plantae
10.0	0.0	2.0	1.8181818181818181	0.1487603305785124	2.0	0.0	2.0	2.0	-0.11111111111111192	0.33333333333333337	0.038518518518518514	0.5555555555555556	0.30756601790694754	0.27649612828044307	0.3012826687640952	0.00013784441147541017	0.3333333333333333	0.18181818181818182	0.26163358208418996	0.002853699369020983	0.5555555555555554	0.33333333333333326	0.03851851851851848	0.3333333333333333	0.11111111111111123	0.2444444444444444	0.006518518518518505	0.5555555555555556	0.33333333333333337	0.038518518518518514	4.566666666666667	2.9289682539682538	4.03975468975469	0.3348670038875672	37.815340802378074	18.16590212458495	26.878558687478233	47.543082883788585	2.0	11.0	6.0	Man(a1-3)Man(a1-6)Man(b1-4)GlcNAc(b1-4)[Fuc(a1-3)]GlcNAc	Armoracia_rusticana	Armoracia	Brassicaceae	Brassicales	Dicotyledons	Angiosperms	Plantae
10.0	1.0	4.0	1.8666666666666667	0.5155555555555557	4.0	1.0	4.0	4.0	-0.029411764705881215	0.23369963369963367	0.04404406338472274	0.7472527472527473	0.31370231040761953	0.23378160550433882	0.25747868098690724	0.0003713955039091277	0.3783783783783784	0.16470588235294117	0.2615086301607425	0.0036110981829566035	0.7472527472527473	0.2336996336996337	0.044044063384722706	0.29670329670329676	0.07692307692307693	0.16640502354788075	0.005448913051514529	0.7472527472527473	0.23369963369963367	0.04404406338472274	7.533333333333333	3.4646825396825394	5.1631216931216946	1.0755864925394023	81.228073964609	28.948229652260256	54.51948503471795	209.62575154916354	4.0	15.0	8.0	GlcNAc(b1-2)Man(a1-3)[Man(a1-6)][Xyl(b1-2)]Man(b1-4)GlcNAc(b1-4)[Fuc(a1-3)]GlcNAc	Armoracia_rusticana	Armoracia	Brassicaceae	Brassicales	Dicotyledons	Angiosperms	Plantae
6.0	1.0	3.0	1.7777777777777777	0.3950617283950617	3.0	0.0	3.0	3.0	0.0	0.2698412698412699	0.057004283194759364	0.7142857142857142	0.374554226124695	0.3058228355407673	0.3326348315198792	0.0004651799708526949	0.5	0.25	0.3637690631808279	0.006546293831015825	0.7142857142857144	0.26984126984127	0.05700428319475945	0.3571428571428574	0.14285714285714285	0.2321428571428572	0.006058673469387767	0.7142857142857142	0.2698412698412699	0.057004283194759364	5.083333333333333	2.8166666666666664	3.8444444444444446	0.5112345679012347	32.12475680841792	12.961481396815703	22.682618975510486	37.4987964118089	3.0	9.0	6.0	Man(a1-6)[Xyl(b1-2)]Man(b1-4)GlcNAc(b1-4)GlcNAc	Armoracia_rusticana	Armoracia	Brassicaceae	Brassicales	Dicotyledons	Angiosperms	Plantae
6.0	1.0	4.0	1.8181818181818181	0.6942148760330578	4.0	1.0	4.0	4.0	-0.04166666666666763	0.22020202020202023	0.055529027650239766	0.8	0.3670077822760004	0.273751927449531	0.30038333698747516	0.0006789417693598159	0.5263157894736842	0.23255813953488372	0.3535360374520206	0.006836589473002167	0.8000000000000002	0.22020202020202032	0.05552902765023982	0.3111111111111112	0.1111111111111111	0.18222222222222229	0.0045234567901234635	0.8	0.22020202020202023	0.055529027650239766	6.583333333333333	3.183333333333333	4.521212121212122	0.8976813590449954	48.60041152089141	15.811388300841893	33.457523281900755	82.59413584106763	4.0	11.0	7.0	Man(a1-3)[Man(a1-6)][Xyl(b1-2)]Man(b1-4)GlcNAc(b1-4)GlcNAc	Armoracia_rusticana	Armoracia	Brassicaceae	Brassicales	Dicotyledons	Angiosperms	Plantae
6.0	0.0	2.0	1.7142857142857142	0.20408163265306126	2.0	0.0	2.0	2.0	-0.19999999999999687	0.33333333333333337	0.05333333333333333	0.6	0.3900223211286338	0.35069507041482983	0.3775787518354821	0.0002914290195023062	0.5	0.2857142857142857	0.3920722135007849	0.006358066412170474	0.6000000000000004	0.3333333333333336	0.053333333333333406	0.4000000000000003	0.2	0.3111111111111112	0.006913580246913594	0.6	0.33333333333333337	0.05333333333333333	3.666666666666667	2.4499999999999997	3.185714285714286	0.23558956916099794	17.944358444926362	8.366600265340756	13.005111736411555	12.867068723450414	2.0	7.0	4.0	Man(a1-6)Man(b1-4)GlcNAc(b1-4)GlcNAc	Armoracia_rusticana	Armoracia	Brassicaceae	Brassicales	Dicotyledons	Angiosperms	Plantae
10.0	2.0	4.0	1.8823529411764706	0.3391003460207612	3.0	0.0	4.0	4.0	-0.012658227848101266	0.2392156862745098	0.03927912341407151	0.7	0.27007402660400703	0.2198882298906257	0.24209449645786135	0.0002137841965792759	0.3333333333333333	0.14814814814814814	0.22968831760948968	0.002776704674126332	0.6999999999999998	0.23921568627450984	0.03927912341407149	0.275	0.06666666666666667	0.16250000000000003	0.005572916666666658	0.7	0.2392156862745098	0.03927912341407151	7.199999999999999	3.619047619047619	5.350980392156863	1.0268710098418459	83.66600265340658	29.664793948382584	56.9723042089054	226.15655312788806	4.0	17.0	7.0	Gal(b1-4)GlcNAc(b1-2)Man(a1-3)[Man(a1-3)[Man(a1-6)]Man(a1-6)]Man(b1-4)GlcNAc(b1-4)GlcNAc	Armoracia_rusticana	Armoracia	Brassicaceae	Brassicales	Dicotyledons	Angiosperms	Plantae
8.0	1.0	4.0	1.8461538461538463	0.5917159763313611	4.0	1.0	4.0	4.0	-0.034482758620690265	0.24009324009324004	0.05124129949304775	0.7272727272727273	0.3370832229354697	0.25142305620765415	0.276471453059953	0.0004866125659950949	0.4	0.18181818181818182	0.28859051897313526	0.003994258402898679	0.7272727272727273	0.2400932400932401	0.05124129949304775	0.3181818181818182	0.09090909090909091	0.1792929292929293	0.006459800020406084	0.7272727272727273	0.24009324009324004	0.05124129949304775	6.95	3.253571428571428	4.820329670329671	0.9087804076265618	66.60330322138678	26.30589287593181	44.589783580593966	127.75120023579059	4.0	13.0	9.0	Man(a1-3)[Man(a1-6)][Xyl(b1-2)]Man(b1-4)GlcNAc(b1-4)[Fuc(a1-3)]GlcNAcN	Armoracia_rusticana	Armoracia	Brassicaceae	Brassicales	Dicotyledons	Angiosperms	Plantae
8.0	2.0	4.0	1.8666666666666667	0.38222222222222224	3.0	0.0	4.0	4.0	-0.01449275362318878	0.2336996336996337	0.0424983563445102	0.7032967032967034	0.2878410319329179	0.23435873177472627	0.2576675588964282	0.0002740957590223773	0.3783783783783784	0.18181818181818182	0.2607392318487478	0.0035914244795852515	0.7032967032967035	0.23369963369963373	0.042498356344510206	0.2967032967032967	0.07692307692307686	0.1664050235478807	0.005448913051514536	0.7032967032967034	0.2336996336996337	0.0424983563445102	6.833333333333332	3.620238095238095	5.10047619047619	0.9765668556311412	64.62197768561361	23.99999999999996	46.69590712444458	153.4922578252201	4.0	15.0	6.0	Man(a1-3)[Man(a1-6)]Man(a1-6)[Man(a1-2)Man(a1-3)]Man(b1-4)GlcNAc(b1-4)GlcNAc	Artemisia_vulgaris	Artemisia	Asteraceae	Asterales	Dicotyledons	Angiosperms	Plantae
12.0	2.0	4.0	1.894736842105263	0.30470914127423826	3.0	0.0	4.0	4.0	-0.011235955056182094	0.23426212590299278	0.036874090972184505	0.6797385620915033	0.2552298073226458	0.20780039762999888	0.2290380618166394	0.00017314518664569433	0.3050847457627119	0.13740458015267176	0.2117616455352046	0.002391786448112201	0.6797385620915034	0.23426212590299303	0.03687409097218453	0.2875816993464053	0.058823529411764705	0.15468409586056653	0.005392038199932605	0.6797385620915033	0.23426212590299278	0.036874090972184505	7.566666666666666	3.7932900432900434	5.626072757651706	1.1575057548055545	97.3652915571031	35.665109000253906	66.76121452256892	312.94023547142734	4.0	19.0	6.0	Man(a1-2)Man(a1-6)[Man(a1-3)]Man(a1-6)[Man(a1-2)Man(a1-2)Man(a1-3)]Man(b1-4)GlcNAc(b1-4)GlcNAc	Artemisia_vulgaris	Artemisia	Asteraceae	Asterales	Dicotyledons	Angiosperms	Plantae
12.0	2.0	4.0	1.9047619047619047	0.2766439909297051	3.0	0.0	4.0	4.0	-0.010101010101009894	0.22506265664160402	0.034393628180727505	0.6526315789473685	0.24259210111377352	0.19750925714084575	0.21788917117661732	0.000143356703014387	0.2857142857142857	0.12987012987012986	0.20004165731269682	0.002177269562524511	0.6526315789473686	0.2250626566416042	0.03439362818072753	0.2894736842105264	0.05263157894736842	0.14578947368421064	0.0049919667590027725	0.6526315789473685	0.22506265664160402	0.034393628180727505	7.933333333333334	3.9675324675324677	5.903755239469525	1.317349559551991	111.06754701531652	41.85689907291254	76.28559927922258	408.50734260971797	4.0	21.0	6.0	Man(a1-2)Man(a1-3)[Man(a1-2)Man(a1-6)]Man(a1-6)[Man(a1-2)Man(a1-2)Man(a1-3)]Man(b1-4)GlcNAc(b1-4)GlcNAc	Artemisia_vulgaris	Artemisia	Asteraceae	Asterales	Dicotyledons	Angiosperms	Plantae
8.0	2.0	4.0	1.8461538461538463	0.4378698224852071	3.0	0.0	4.0	4.0	-0.01694915254237533	0.2400932400932401	0.04954602507050062	0.6666666666666667	0.30937821467217186	0.25212963015854634	0.2766999008660377	0.0003602417838018499	0.4	0.1935483870967742	0.2882867823846054	0.004061440222934485	0.6666666666666667	0.2400932400932401	0.049546025070500606	0.31818181818181834	0.09090909090909091	0.1792929292929293	0.006459800020406084	0.6666666666666667	0.2400932400932401	0.04954602507050062	6.249999999999999	3.352380952380952	4.764835164835166	0.8407900783587595	54.552726787943136	21.90890230020661	38.09380328763025	96.86215108331774	4.0	13.0	5.0	Man(a1-3)[Man(a1-6)]Man(a1-6)[Man(a1-3)]Man(b1-4)GlcNAc(b1-4)GlcNAc	Artemisia_vulgaris	Artemisia	Asteraceae	Asterales	Dicotyledons	Angiosperms	Plantae
10.0	2.0	4.0	1.8823529411764706	0.3391003460207612	3.0	0.0	4.0	4.0	-0.012658227848101266	0.2392156862745098	0.03927912341407151	0.7	0.27007402660400703	0.2198882298906257	0.24209449645786135	0.0002137841965792759	0.3333333333333333	0.14814814814814814	0.22968831760948968	0.002776704674126332	0.6999999999999998	0.23921568627450984	0.03927912341407149	0.275	0.06666666666666667	0.16250000000000003	0.005572916666666658	0.7	0.2392156862745098	0.03927912341407151	7.199999999999999	3.619047619047619	5.350980392156863	1.0268710098418459	83.66600265340658	29.664793948382584	56.9723042089054	226.15655312788806	4.0	17.0	6.0	Man(a1-2)Man(a1-2)Man(a1-3)[Man(a1-3)[Man(a1-6)]Man(a1-6)]Man(b1-4)GlcNAc(b1-4)GlcNAc	Artemisia_vulgaris	Artemisia	Asteraceae	Asterales	Dicotyledons	Angiosperms	Plantae
10.0	1.0	4.0	1.8823529411764706	0.45674740484429066	4.0	1.0	4.0	4.0	-0.02564102564102564	0.22352941176470587	0.038302575932333716	0.7666666666666666	0.2946566699254517	0.21939861174862582	0.2419293422236083	0.00029372278301692604	0.36363636363636365	0.15384615384615385	0.24331123072580485	0.0033691328583644957	0.7666666666666664	0.22352941176470592	0.03830257593233368	0.275	0.06666666666666667	0.15416666666666667	0.00442708333333333	0.7666666666666666	0.22352941176470587	0.038302575932333716	8.116666666666665	3.6757936507936506	5.493183940242765	1.2663234781930197	95.58242516278807	31.240998703626616	64.4562655064731	309.3898369590436	4.0	17.0	8.0	GlcNAc(b1-2)Man(a1-3)[GlcNAc(b1-2)Man(a1-6)][Xyl(b1-2)]Man(b1-4)GlcNAc(b1-4)[Fuc(a1-3)]GlcNAc	Asparagus_officinalis	Asparagus	Asparagaceae	Asparagales	Monocotyledons	Angiosperms	Plantae
6.0	1.0	4.0	1.8181818181818181	0.6942148760330578	4.0	1.0	4.0	4.0	-0.04166666666666763	0.22020202020202023	0.055529027650239766	0.8	0.3670077822760004	0.273751927449531	0.30038333698747516	0.0006789417693598159	0.5263157894736842	0.23255813953488372	0.3535360374520206	0.006836589473002167	0.8000000000000002	0.22020202020202032	0.05552902765023982	0.3111111111111112	0.1111111111111111	0.18222222222222229	0.0045234567901234635	0.8	0.22020202020202023	0.055529027650239766	6.583333333333333	3.183333333333333	4.521212121212122	0.8976813590449954	48.60041152089141	15.811388300841893	33.457523281900755	82.59413584106763	4.0	11.0	7.0	Man(a1-3)[Man(a1-6)][Xyl(b1-2)]Man(b1-4)GlcNAc(b1-4)GlcNAc	Asparagus_officinalis	Asparagus	Asparagaceae	Asparagales	Monocotyledons	Angiosperms	Plantae
12.0	3.0	6.0	1.92	0.4736	4.0	1.0	6.0	6.0	-0.04999999999999981	0.2081159420289855	0.03541701323251418	0.7391304347826088	0.24181974180239194	0.18005031862103835	0.19949865550223403	0.00020028645280094245	0.2727272727272727	0.12244897959183673	0.1820998368375713	0.0017866264330163389	0.7391304347826089	0.20811594202898565	0.0354170132325142	0.2463768115942029	0.043478260869565216	0.13103864734299525	0.005432230040374342	0.7391304347826088	0.2081159420289855	0.03541701323251418	9.583333333333327	4.372763347763346	6.550903318903319	1.6284176335067866	157.2005089050285	55.785302723925405	111.71448517454449	807.8738021864598	6.0	25.0	11.0	Fuc(a1-4)[Gal(b1-3)]GlcNAc(b1-2)Man(a1-3)[Fuc(a1-4)[Gal(b1-3)]GlcNAc(b1-2)Man(a1-6)][Xyl(b1-2)]Man(b1-4)GlcNAc(b1-4)[Fuc(a1-3)]GlcNAc	Asparagus_officinalis	Asparagus	Asparagaceae	Asparagales	Monocotyledons	Angiosperms	Plantae
8.0	1.0	3.0	1.8181818181818181	0.3305785123966942	3.0	0.0	3.0	3.0	-1.942890293094025e-15	0.2848484848484849	0.05017447199265382	0.6222222222222222	0.337528041721584	0.27558523021221915	0.3009867898101652	0.00031604326886236484	0.38461538461538464	0.19607843137254902	0.2938117260962678	0.0037959633861120844	0.6222222222222223	0.2848484848484849	0.05017447199265384	0.33333333333333354	0.1111111111111111	0.2177777777777778	0.007288888888888891	0.6222222222222222	0.2848484848484849	0.05017447199265382	5.45	2.9857142857142853	4.216017316017316	0.5321674303330152	45.60701700396528	20.73644135332768	31.679285101445576	62.42289546131978	3.0	11.0	8.0	Man(a1-6)[Xyl(b1-2)]Man(b1-4)GlcNAc(b1-4)[Fuc(a1-3)]GlcNAc	Asparagus_officinalis	Asparagus	Asparagaceae	Asparagales	Monocotyledons	Angiosperms	Plantae
8.0	1.0	4.0	1.8666666666666667	0.5155555555555557	4.0	1.0	4.0	4.0	-0.029411764705881215	0.21611721611721613	0.04068215057226047	0.7912087912087913	0.3139463573290236	0.23376909314100117	0.2574677347952552	0.0003770322060668189	0.42424242424242425	0.1917808219178082	0.2780349066938828	0.0045378241039948355	0.7912087912087914	0.21611721611721615	0.040682150572260475	0.24175824175824198	0.07692307692307686	0.15698587127158556	0.003785404996438864	0.7912087912087913	0.21611721611721613	0.04068215057226047	7.749999999999999	3.7190476190476187	5.244285714285714	1.2077473922902486	73.143694191639	23.452078799117146	52.6884788322046	213.9241983483285	4.0	15.0	7.0	GlcNAc(b1-2)Man(a1-3)[GlcNAc(b1-2)Man(a1-6)][Xyl(b1-2)]Man(b1-4)GlcNAc(b1-4)GlcNAc	Asparagus_officinalis	Asparagus	Asparagaceae	Asparagales	Monocotyledons	Angiosperms	Plantae
8.0	1.0	4.0	1.8461538461538463	0.5917159763313611	4.0	1.0	4.0	4.0	-0.034482758620690265	0.24009324009324004	0.05124129949304775	0.7272727272727273	0.3370832229354697	0.25142305620765415	0.276471453059953	0.0004866125659950949	0.4	0.18181818181818182	0.28859051897313526	0.003994258402898679	0.7272727272727273	0.2400932400932401	0.05124129949304775	0.3181818181818182	0.09090909090909091	0.1792929292929293	0.006459800020406084	0.7272727272727273	0.24009324009324004	0.05124129949304775	6.95	3.253571428571428	4.820329670329671	0.9087804076265618	66.60330322138678	26.30589287593181	44.589783580593966	127.75120023579059	4.0	13.0	8.0	Man(a1-3)[Man(a1-6)][Xyl(b1-2)]Man(b1-4)GlcNAc(b1-4)[Fuc(a1-3)]GlcNAc	Asparagus_officinalis	Asparagus	Asparagaceae	Asparagales	Monocotyledons	Angiosperms	Plantae
6.0	0.0	2.0	1.7142857142857142	0.20408163265306126	2.0	0.0	2.0	2.0	-0.19999999999999687	0.33333333333333337	0.05333333333333333	0.6	0.3900223211286338	0.35069507041482983	0.3775787518354821	0.00029142901950230613	0.5	0.2857142857142857	0.3920722135007849	0.006358066412170474	0.6000000000000004	0.3333333333333336	0.053333333333333406	0.4000000000000003	0.2	0.3111111111111112	0.006913580246913594	0.6	0.33333333333333337	0.05333333333333333	3.666666666666667	2.4499999999999997	3.185714285714286	0.23558956916099796	17.944358444926362	8.366600265340756	13.005111736411555	12.867068723450414	2.0	7.0	4.0	Xyl(b1-4)Glc(b1-4)[Glc(b1-3)]Glc	Asparagus_officinalis	Asparagus	Asparagaceae	Asparagales	Monocotyledons	Angiosperms	Plantae
4.0	0.0	2.0	1.6	0.24	2.0	0.0	2.0	2.0	-0.3333333333333333	0.3333333333333333	0.07777777777777778	0.6666666666666666	0.46675721506376916	0.42046724332190777	0.4466982273089625	0.0004606937190304005	0.6666666666666666	0.4	0.5219047619047619	0.011116553287981853	0.6666666666666664	0.3333333333333332	0.0777777777777777	0.49999999999999994	0.3333333333333333	0.4166666666666666	0.006944444444444437	0.6666666666666666	0.3333333333333333	0.07777777777777778	3.0	2.083333333333333	2.566666666666667	0.15944444444444458	10.0	4.47213595499958	7.424249319134619	4.880522047329137	2.0	5.0	3.0	Glc(b1-4)[Glc(b1-3)]Glc	Asparagus_officinalis	Asparagus	Asparagaceae	Asparagales	Monocotyledons	Angiosperms	Plantae
4.0	0.0	2.0	1.6	0.24	2.0	0.0	2.0	2.0	-0.3333333333333333	0.3333333333333333	0.07777777777777778	0.6666666666666666	0.46675721506376916	0.42046724332190777	0.4466982273089625	0.0004606937190304005	0.6666666666666666	0.4	0.5219047619047619	0.011116553287981853	0.6666666666666664	0.3333333333333332	0.0777777777777777	0.49999999999999994	0.3333333333333333	0.4166666666666666	0.006944444444444437	0.6666666666666666	0.3333333333333333	0.07777777777777778	3.0	2.083333333333333	2.566666666666667	0.15944444444444458	10.0	4.47213595499958	7.424249319134619	4.880522047329137	2.0	5.0	4.0	Glc(b1-2)[Rha(a1-4)]Glc	Asparagus_officinalis	Asparagus	Asparagaceae	Asparagales	Monocotyledons	Angiosperms	Plantae
4.0	0.0	2.0	1.6	0.24	2.0	0.0	2.0	2.0	-0.3333333333333333	0.3333333333333333	0.07777777777777778	0.6666666666666666	0.46675721506376916	0.42046724332190777	0.4466982273089625	0.0004606937190304005	0.6666666666666666	0.4	0.5219047619047619	0.011116553287981853	0.6666666666666664	0.3333333333333332	0.0777777777777777	0.49999999999999994	0.3333333333333333	0.4166666666666666	0.006944444444444437	0.6666666666666666	0.3333333333333333	0.07777777777777778	3.0	2.083333333333333	2.566666666666667	0.15944444444444458	10.0	4.47213595499958	7.424249319134619	4.880522047329137	2.0	5.0	4.0	Glc(b1-2)[Xyl(b1-4)]Glc	Asparagus_officinalis	Asparagus	Asparagaceae	Asparagales	Monocotyledons	Angiosperms	Plantae
4.0	0.0	2.0	1.6	0.24	2.0	0.0	2.0	2.0	-0.3333333333333333	0.3333333333333333	0.07777777777777778	0.6666666666666666	0.4667572150637692	0.4204672433219078	0.44669822730896264	0.0004606937190304005	0.6666666666666666	0.4	0.5219047619047619	0.011116553287981853	0.6666666666666664	0.3333333333333332	0.07777777777777768	0.49999999999999994	0.3333333333333333	0.4166666666666666	0.006944444444444437	0.6666666666666666	0.3333333333333333	0.07777777777777778	3.0	2.083333333333333	2.5666666666666664	0.15944444444444458	10.0	4.47213595499958	7.42424931913462	4.880522047329137	2.0	5.0	4.0	Fruf(b2-6)Glc(a1-2)Fruf	Asparagus_officinalis	Asparagus	Asparagaceae	Asparagales	Monocotyledons	Angiosperms	Plantae
6.0	0.0	2.0	1.7142857142857142	0.20408163265306126	2.0	0.0	2.0	2.0	-0.19999999999999687	0.33333333333333337	0.05333333333333333	0.6	0.3900223211286338	0.35069507041482983	0.3775787518354821	0.0002914290195023062	0.5	0.2857142857142857	0.3920722135007849	0.006358066412170474	0.6000000000000004	0.3333333333333336	0.053333333333333406	0.4000000000000003	0.2	0.3111111111111112	0.006913580246913594	0.6	0.33333333333333337	0.05333333333333333	3.666666666666667	2.4499999999999997	3.185714285714286	0.23558956916099794	17.944358444926362	8.366600265340756	13.005111736411555	12.867068723450414	2.0	7.0	5.0	Fruf(b1-2)Fruf(b2-6)Glc(a1-2)Fruf	Asparagus_officinalis	Asparagus	Asparagaceae	Asparagales	Monocotyledons	Angiosperms	Plantae
6.0	0.0	2.0	1.7142857142857142	0.20408163265306126	2.0	0.0	2.0	2.0	-0.19999999999999687	0.33333333333333337	0.05333333333333333	0.6	0.3900223211286338	0.35069507041482983	0.3775787518354821	0.0002914290195023062	0.5	0.2857142857142857	0.3920722135007849	0.006358066412170474	0.6000000000000004	0.3333333333333336	0.053333333333333406	0.4000000000000003	0.2	0.3111111111111112	0.006913580246913594	0.6	0.33333333333333337	0.05333333333333333	3.666666666666667	2.4499999999999997	3.185714285714286	0.23558956916099794	17.944358444926362	8.366600265340756	13.005111736411555	12.867068723450414	2.0	7.0	5.0	Gal(a1-6)Gal(a1-6)Glc(a1-2)Fruf	Asparagus_officinalis	Asparagus	Asparagaceae	Asparagales	Monocotyledons	Angiosperms	Plantae
8.0	0.0	2.0	1.7777777777777777	0.1728395061728395	2.0	0.0	2.0	2.0	-0.14285714285714285	0.3333333333333333	0.04365079365079365	0.5714285714285714	0.3415637677820132	0.3070652810099893	0.3330413638275911	0.00019456109096927237	0.4	0.2222222222222222	0.31386000121632307	0.004095994038204712	0.5714285714285717	0.3333333333333335	0.04365079365079368	0.3571428571428574	0.14285714285714293	0.26785714285714296	0.00669642857142857	0.5714285714285714	0.3333333333333333	0.04365079365079365	4.166666666666667	2.7178571428571425	3.657936507936508	0.2918049256739736	27.276363393971714	12.961481396815719	19.52990126554218	26.582956558174047	2.0	9.0	5.0	Fruf(b1-2)Fruf(b1-2)Fruf(b2-6)Glc(a1-2)Fruf	Asparagus_officinalis	Asparagus	Asparagaceae	Asparagales	Monocotyledons	Angiosperms	Plantae
4.0	0.0	2.0	1.6	0.24	2.0	0.0	2.0	2.0	-0.3333333333333333	0.3333333333333333	0.07777777777777778	0.6666666666666666	0.4667572150637692	0.4204672433219078	0.44669822730896264	0.0004606937190304005	0.6666666666666666	0.4	0.5219047619047619	0.011116553287981853	0.6666666666666664	0.3333333333333332	0.07777777777777768	0.49999999999999994	0.3333333333333333	0.4166666666666666	0.006944444444444437	0.6666666666666666	0.3333333333333333	0.07777777777777778	3.0	2.083333333333333	2.5666666666666664	0.15944444444444458	10.0	4.47213595499958	7.42424931913462	4.880522047329137	2.0	5.0	5.0	Gal(a1-6)Glc(a1-2)Fruf	Asparagus_officinalis	Asparagus	Asparagaceae	Asparagales	Monocotyledons	Angiosperms	Plantae
4.0	0.0	2.0	1.6	0.24	2.0	0.0	2.0	2.0	-0.3333333333333333	0.3333333333333333	0.07777777777777778	0.6666666666666666	0.4667572150637692	0.4204672433219078	0.44669822730896264	0.0004606937190304005	0.6666666666666666	0.4	0.5219047619047619	0.011116553287981853	0.6666666666666664	0.3333333333333332	0.07777777777777768	0.49999999999999994	0.3333333333333333	0.4166666666666666	0.006944444444444437	0.6666666666666666	0.3333333333333333	0.07777777777777778	3.0	2.083333333333333	2.5666666666666664	0.15944444444444458	10.0	4.47213595499958	7.42424931913462	4.880522047329137	2.0	5.0	3.0	Glc(b1-4)Glc(b1-4)Man	Asparagus_officinalis	Asparagus	Asparagaceae	Asparagales	Monocotyledons	Angiosperms	Plantae
6.0	0.0	2.0	1.7142857142857142	0.20408163265306126	2.0	0.0	2.0	2.0	-0.19999999999999687	0.33333333333333337	0.05333333333333333	0.6	0.3900223211286338	0.35069507041482983	0.3775787518354821	0.0002914290195023062	0.5	0.2857142857142857	0.3920722135007849	0.006358066412170474	0.6000000000000004	0.3333333333333336	0.053333333333333406	0.4000000000000003	0.2	0.3111111111111112	0.006913580246913594	0.6	0.33333333333333337	0.05333333333333333	3.666666666666667	2.4499999999999997	3.185714285714286	0.23558956916099794	17.944358444926362	8.366600265340756	13.005111736411555	12.867068723450414	2.0	7.0	3.0	Glc(b1-4)Glc(b1-4)Glc(b1-4)Man	Asparagus_officinalis	Asparagus	Asparagaceae	Asparagales	Monocotyledons	Angiosperms	Plantae
4.0	0.0	2.0	1.6	0.24	2.0	0.0	2.0	2.0	-0.3333333333333333	0.3333333333333333	0.07777777777777778	0.6666666666666666	0.4667572150637692	0.4204672433219078	0.44669822730896264	0.0004606937190304005	0.6666666666666666	0.4	0.5219047619047619	0.011116553287981853	0.6666666666666664	0.3333333333333332	0.07777777777777768	0.49999999999999994	0.3333333333333333	0.4166666666666666	0.006944444444444437	0.6666666666666666	0.3333333333333333	0.07777777777777778	3.0	2.083333333333333	2.5666666666666664	0.15944444444444458	10.0	4.47213595499958	7.42424931913462	4.880522047329137	2.0	5.0	3.0	Fruf(b1-2)Fruf(b1-2)Glc	Asparagus_officinalis	Asparagus	Asparagaceae	Asparagales	Monocotyledons	Angiosperms	Plantae
6.0	0.0	2.0	1.7142857142857142	0.20408163265306126	2.0	0.0	2.0	2.0	-0.19999999999999687	0.33333333333333337	0.05333333333333333	0.6	0.3900223211286338	0.35069507041482983	0.3775787518354821	0.0002914290195023062	0.5	0.2857142857142857	0.3920722135007849	0.006358066412170474	0.6000000000000004	0.3333333333333336	0.053333333333333406	0.4000000000000003	0.2	0.3111111111111112	0.006913580246913594	0.6	0.33333333333333337	0.05333333333333333	3.666666666666667	2.4499999999999997	3.185714285714286	0.23558956916099794	17.944358444926362	8.366600265340756	13.005111736411555	12.867068723450414	2.0	7.0	3.0	Fruf(b1-2)Fruf(b1-2)Fruf(b1-2)Glc	Asparagus_officinalis	Asparagus	Asparagaceae	Asparagales	Monocotyledons	Angiosperms	Plantae
4.0	0.0	2.0	1.6	0.24	2.0	0.0	2.0	2.0	-0.3333333333333333	0.3333333333333333	0.07777777777777778	0.6666666666666666	0.46675721506376916	0.42046724332190777	0.4466982273089625	0.0004606937190304005	0.6666666666666666	0.4	0.5219047619047619	0.011116553287981853	0.6666666666666664	0.3333333333333332	0.0777777777777777	0.49999999999999994	0.3333333333333333	0.4166666666666666	0.006944444444444437	0.6666666666666666	0.3333333333333333	0.07777777777777778	3.0	2.083333333333333	2.566666666666667	0.15944444444444458	10.0	4.47213595499958	7.424249319134619	4.880522047329137	2.0	5.0	4.0	Rha(a1-2)[Rha(a1-4)]Glc	Asparagus_officinalis	Asparagus	Asparagaceae	Asparagales	Monocotyledons	Angiosperms	Plantae
4.0	0.0	2.0	1.6	0.24	2.0	0.0	2.0	2.0	-0.3333333333333333	0.3333333333333333	0.07777777777777778	0.6666666666666666	0.4667572150637692	0.4204672433219078	0.44669822730896264	0.0004606937190304005	0.6666666666666666	0.4	0.5219047619047619	0.011116553287981853	0.6666666666666664	0.3333333333333332	0.07777777777777768	0.49999999999999994	0.3333333333333333	0.4166666666666666	0.006944444444444437	0.6666666666666666	0.3333333333333333	0.07777777777777778	3.0	2.083333333333333	2.5666666666666664	0.15944444444444458	10.0	4.47213595499958	7.42424931913462	4.880522047329137	2.0	5.0	4.0	Fruf(b1-2)Fruf(b2-6)Glc	Asparagus_officinalis	Asparagus	Asparagaceae	Asparagales	Monocotyledons	Angiosperms	Plantae
8.0	1.0	3.0	1.8181818181818181	0.33057851239669417	3.0	0.0	3.0	3.0	-1.942890293094025e-15	0.2686868686868687	0.04726864605652484	0.7111111111111111	0.33782321305397706	0.2755739807763312	0.3009780542919466	0.00032130174372500147	0.43478260869565216	0.2127659574468085	0.3082514511236267	0.004882010278349164	0.7111111111111112	0.2686868686868688	0.04726864605652486	0.3111111111111113	0.1111111111111111	0.2088888888888889	0.005649382716049386	0.7111111111111111	0.2686868686868687	0.04726864605652484	5.666666666666666	3.0845238095238092	4.2595238095238095	0.6156150793650795	43.17406628984557	16.73320053068149	30.793051488754433	69.78798001090996	3.0	11.0	5.0	Man(a1-3)Man(a1-6)[Man(a1-3)]Man(b1-4)GlcNAc(b1-4)GlcNAc	Aspergillus_awamori	Aspergillus	Trichocomaceae	Eurotiales	Eurotiomycetes	Ascomycota	Fungi
6.0	0.0	2.0	1.7142857142857142	0.20408163265306126	2.0	0.0	2.0	2.0	-0.19999999999999687	0.33333333333333337	0.05333333333333333	0.6	0.3900223211286338	0.35069507041482983	0.3775787518354821	0.0002914290195023062	0.5	0.2857142857142857	0.3920722135007849	0.006358066412170474	0.6000000000000004	0.3333333333333336	0.053333333333333406	0.4000000000000003	0.2	0.3111111111111112	0.006913580246913594	0.6	0.33333333333333337	0.05333333333333333	3.666666666666667	2.4499999999999997	3.185714285714286	0.23558956916099794	17.944358444926362	8.366600265340756	13.005111736411555	12.867068723450414	2.0	7.0	4.0	Man(a1-3)Man(b1-4)GlcNAc(b1-4)GlcNAc	Aspergillus_awamori	Aspergillus	Trichocomaceae	Eurotiales	Eurotiomycetes	Ascomycota	Fungi
6.0	0.0	2.0	1.7142857142857142	0.20408163265306126	2.0	0.0	2.0	2.0	-0.19999999999999687	0.33333333333333337	0.05333333333333333	0.6	0.3900223211286338	0.35069507041482983	0.3775787518354821	0.0002914290195023062	0.5	0.2857142857142857	0.3920722135007849	0.006358066412170474	0.6000000000000004	0.3333333333333336	0.053333333333333406	0.4000000000000003	0.2	0.3111111111111112	0.006913580246913594	0.6	0.33333333333333337	0.05333333333333333	3.666666666666667	2.4499999999999997	3.185714285714286	0.23558956916099794	17.944358444926362	8.366600265340756	13.005111736411555	12.867068723450414	2.0	7.0	3.0	Man(a1-3)Man(a1-2)Man(a1-2)Man	Aspergillus_awamori	Aspergillus	Trichocomaceae	Eurotiales	Eurotiomycetes	Ascomycota	Fungi
4.0	0.0	2.0	1.6	0.24	2.0	0.0	2.0	2.0	-0.3333333333333333	0.3333333333333333	0.07777777777777778	0.6666666666666666	0.4667572150637692	0.4204672433219078	0.44669822730896264	0.0004606937190304005	0.6666666666666666	0.4	0.5219047619047619	0.011116553287981853	0.6666666666666664	0.3333333333333332	0.07777777777777768	0.49999999999999994	0.3333333333333333	0.4166666666666666	0.006944444444444437	0.6666666666666666	0.3333333333333333	0.07777777777777778	3.0	2.083333333333333	2.5666666666666664	0.15944444444444458	10.0	4.47213595499958	7.42424931913462	4.880522047329137	2.0	5.0	2.0	Man(a1-2)Man(a1-2)Man	Aspergillus_awamori	Aspergillus	Trichocomaceae	Eurotiales	Eurotiomycetes	Ascomycota	Fungi
8.0	0.0	2.0	1.7777777777777777	0.1728395061728395	2.0	0.0	2.0	2.0	-0.14285714285714285	0.3333333333333333	0.04365079365079365	0.5714285714285714	0.3415637677820132	0.3070652810099893	0.3330413638275911	0.00019456109096927237	0.4	0.2222222222222222	0.31386000121632307	0.004095994038204712	0.5714285714285717	0.3333333333333335	0.04365079365079368	0.3571428571428574	0.14285714285714293	0.26785714285714296	0.00669642857142857	0.5714285714285714	0.3333333333333333	0.04365079365079365	4.166666666666667	2.7178571428571425	3.657936507936508	0.2918049256739736	27.276363393971714	12.961481396815719	19.52990126554218	26.582956558174047	2.0	9.0	3.0	Man(a1-3)Man(a1-3)Man(a1-2)Man(a1-2)Man	Aspergillus_awamori	Aspergillus	Trichocomaceae	Eurotiales	Eurotiomycetes	Ascomycota	Fungi
4.0	0.0	2.0	1.6	0.24	2.0	0.0	2.0	2.0	-0.3333333333333333	0.3333333333333333	0.07777777777777778	0.6666666666666666	0.46675721506376916	0.42046724332190777	0.4466982273089625	0.0004606937190304005	0.6666666666666666	0.4	0.5219047619047619	0.011116553287981853	0.6666666666666664	0.3333333333333332	0.0777777777777777	0.49999999999999994	0.3333333333333333	0.4166666666666666	0.006944444444444437	0.6666666666666666	0.3333333333333333	0.07777777777777778	3.0	2.083333333333333	2.566666666666667	0.15944444444444458	10.0	4.47213595499958	7.424249319134619	4.880522047329137	2.0	5.0	4.0	Man(a1-2)[Glc(a1-3)]Man	Aspergillus_awamori	Aspergillus	Trichocomaceae	Eurotiales	Eurotiomycetes	Ascomycota	Fungi
4.0	0.0	2.0	1.6	0.24	2.0	0.0	2.0	2.0	-0.3333333333333333	0.3333333333333333	0.07777777777777778	0.6666666666666666	0.46675721506376916	0.42046724332190777	0.4466982273089625	0.0004606937190304005	0.6666666666666666	0.4	0.5219047619047619	0.011116553287981853	0.6666666666666664	0.3333333333333332	0.0777777777777777	0.49999999999999994	0.3333333333333333	0.4166666666666666	0.006944444444444437	0.6666666666666666	0.3333333333333333	0.07777777777777778	3.0	2.083333333333333	2.566666666666667	0.15944444444444458	10.0	4.47213595499958	7.424249319134619	4.880522047329137	2.0	5.0	4.0	Man(a1-2)[Gal(a1-3)]Man	Aspergillus_awamori	Aspergillus	Trichocomaceae	Eurotiales	Eurotiomycetes	Ascomycota	Fungi
4.0	0.0	2.0	1.6	0.24	2.0	0.0	2.0	2.0	-0.3333333333333333	0.3333333333333333	0.07777777777777778	0.6666666666666666	0.46675721506376916	0.42046724332190777	0.4466982273089625	0.0004606937190304005	0.6666666666666666	0.4	0.5219047619047619	0.011116553287981853	0.6666666666666664	0.3333333333333332	0.0777777777777777	0.49999999999999994	0.3333333333333333	0.4166666666666666	0.006944444444444437	0.6666666666666666	0.3333333333333333	0.07777777777777778	3.0	2.083333333333333	2.566666666666667	0.15944444444444458	10.0	4.47213595499958	7.424249319134619	4.880522047329137	2.0	5.0	4.0	Man(a1-6)[Glc(a1-3)]Man	Aspergillus_awamori	Aspergillus	Trichocomaceae	Eurotiales	Eurotiomycetes	Ascomycota	Fungi
4.0	0.0	2.0	1.6	0.24	2.0	0.0	2.0	2.0	-0.3333333333333333	0.3333333333333333	0.07777777777777778	0.6666666666666666	0.46675721506376916	0.42046724332190777	0.4466982273089625	0.0004606937190304005	0.6666666666666666	0.4	0.5219047619047619	0.011116553287981853	0.6666666666666664	0.3333333333333332	0.0777777777777777	0.49999999999999994	0.3333333333333333	0.4166666666666666	0.006944444444444437	0.6666666666666666	0.3333333333333333	0.07777777777777778	3.0	2.083333333333333	2.566666666666667	0.15944444444444458	10.0	4.47213595499958	7.424249319134619	4.880522047329137	2.0	5.0	4.0	Man(a1-6)[Gal(a1-3)]Man	Aspergillus_awamori	Aspergillus	Trichocomaceae	Eurotiales	Eurotiomycetes	Ascomycota	Fungi
4.0	0.0	2.0	1.6	0.24	2.0	0.0	2.0	2.0	-0.3333333333333333	0.3333333333333333	0.07777777777777778	0.6666666666666666	0.46675721506376916	0.42046724332190777	0.4466982273089625	0.0004606937190304005	0.6666666666666666	0.4	0.5219047619047619	0.011116553287981853	0.6666666666666664	0.3333333333333332	0.0777777777777777	0.49999999999999994	0.3333333333333333	0.4166666666666666	0.006944444444444437	0.6666666666666666	0.3333333333333333	0.07777777777777778	3.0	2.083333333333333	2.566666666666667	0.15944444444444458	10.0	4.47213595499958	7.424249319134619	4.880522047329137	2.0	5.0	4.0	Man(a1-6)[Gal(b1-3)]Man	Aspergillus_awamori	Aspergillus	Trichocomaceae	Eurotiales	Eurotiomycetes	Ascomycota	Fungi
4.0	0.0	2.0	1.6	0.24	2.0	0.0	2.0	2.0	-0.3333333333333333	0.3333333333333333	0.07777777777777778	0.6666666666666666	0.46675721506376916	0.42046724332190777	0.4466982273089625	0.0004606937190304005	0.6666666666666666	0.4	0.5219047619047619	0.011116553287981853	0.6666666666666664	0.3333333333333332	0.0777777777777777	0.49999999999999994	0.3333333333333333	0.4166666666666666	0.006944444444444437	0.6666666666666666	0.3333333333333333	0.07777777777777778	3.0	2.083333333333333	2.566666666666667	0.15944444444444458	10.0	4.47213595499958	7.424249319134619	4.880522047329137	2.0	5.0	4.0	Man(a1-6)[Glc(b1-3)]Man	Aspergillus_awamori	Aspergillus	Trichocomaceae	Eurotiales	Eurotiomycetes	Ascomycota	Fungi
10.0	1.0	3.0	1.8666666666666667	0.24888888888888897	3.0	0.0	3.0	3.0	-2.396231361482638e-15	0.263003663003663	0.0372815950837929	0.7032967032967034	0.288267279203674	0.2349247308786106	0.2578528267962852	0.0001785863798315956	0.34146341463414637	0.15730337078651685	0.23895087685026503	0.0030592424973832225	0.7032967032967031	0.263003663003663	0.03728159508379284	0.2967032967032965	0.07692307692307693	0.18210361067503927	0.005066922312941589	0.7032967032967034	0.263003663003663	0.0372815950837929	6.616666666666666	3.407936507936508	4.9219576719576725	0.7992946306094458	70.82372483850234	26.381811916545775	48.98517578594308	174.4525532202195	3.0	15.0	7.0	Man(a1-2)Man(a1-2)Man(a1-3)[Man(a1-3)Man(a1-6)]Man(b1-4)GlcNAc(b1-4)GlcNAcN	Aspergillus_awamori	Aspergillus	Trichocomaceae	Eurotiales	Eurotiomycetes	Ascomycota	Fungi
8.0	0.0	2.0	1.7777777777777777	0.1728395061728395	2.0	0.0	2.0	2.0	-0.14285714285714285	0.3333333333333333	0.04365079365079365	0.5714285714285714	0.3415637677820132	0.3070652810099893	0.3330413638275911	0.00019456109096927237	0.4	0.2222222222222222	0.31386000121632307	0.004095994038204712	0.5714285714285717	0.3333333333333335	0.04365079365079368	0.3571428571428574	0.14285714285714293	0.26785714285714296	0.00669642857142857	0.5714285714285714	0.3333333333333333	0.04365079365079365	4.166666666666667	2.7178571428571425	3.657936507936508	0.2918049256739736	27.276363393971714	12.961481396815719	19.52990126554218	26.582956558174047	2.0	9.0	6.0	Man(a1-2)Man(a1-3)Man(b1-4)GlcNAc(b1-4)GlcNAcN	Aspergillus_awamori	Aspergillus	Trichocomaceae	Eurotiales	Eurotiomycetes	Ascomycota	Fungi
8.0	2.0	4.0	1.8666666666666667	0.3822222222222223	3.0	0.0	4.0	4.0	-0.01449275362318878	0.2336996336996337	0.0424983563445102	0.7032967032967034	0.2878410319329179	0.23435873177472627	0.2576675588964282	0.00027409575902237715	0.3783783783783784	0.18181818181818182	0.2607392318487478	0.003591424479585251	0.7032967032967035	0.23369963369963373	0.042498356344510206	0.2967032967032969	0.07692307692307686	0.1664050235478807	0.005448913051514537	0.7032967032967034	0.2336996336996337	0.0424983563445102	6.833333333333332	3.620238095238095	5.10047619047619	0.9765668556311411	64.62197768561353	23.99999999999996	46.69590712444457	153.4922578252196	4.0	15.0	7.0	Man(a1-2)Man(a1-3)[Man(a1-3)[Man(a1-3)]Man(a1-6)]Man(b1-4)GlcNAc(b1-4)GlcNAcN	Aspergillus_awamori	Aspergillus	Trichocomaceae	Eurotiales	Eurotiomycetes	Ascomycota	Fungi
6.0	0.0	2.0	1.7142857142857142	0.20408163265306126	2.0	0.0	2.0	2.0	-0.19999999999999687	0.33333333333333337	0.05333333333333333	0.6	0.3900223211286338	0.35069507041482983	0.3775787518354821	0.0002914290195023062	0.5	0.2857142857142857	0.3920722135007849	0.006358066412170474	0.6000000000000004	0.3333333333333336	0.053333333333333406	0.4000000000000003	0.2	0.3111111111111112	0.006913580246913594	0.6	0.33333333333333337	0.05333333333333333	3.666666666666667	2.4499999999999997	3.185714285714286	0.23558956916099794	17.944358444926362	8.366600265340756	13.005111736411555	12.867068723450414	2.0	7.0	5.0	Man(a1-3)Man(b1-4)GlcNAc(b1-4)GlcNAcN	Aspergillus_awamori	Aspergillus	Trichocomaceae	Eurotiales	Eurotiomycetes	Ascomycota	Fungi
8.0	1.0	3.0	1.8181818181818181	0.3305785123966942	3.0	0.0	3.0	3.0	-1.942890293094025e-15	0.2848484848484849	0.05017447199265382	0.6222222222222222	0.337528041721584	0.2755852302122192	0.30098678981016513	0.0003160432688623645	0.38461538461538464	0.19607843137254902	0.2938117260962678	0.0037959633861120844	0.6222222222222223	0.2848484848484849	0.05017447199265383	0.33333333333333354	0.1111111111111111	0.2177777777777778	0.007288888888888892	0.6222222222222222	0.2848484848484849	0.05017447199265382	5.45	2.9857142857142853	4.216017316017316	0.5321674303330151	45.60701700396529	20.736441353327685	31.679285101445576	62.42289546131977	3.0	11.0	6.0	Man(a1-3)[Man(a1-3)]Man(a1-6)Man(b1-4)GlcNAc(b1-4)GlcNAcN	Aspergillus_awamori	Aspergillus	Trichocomaceae	Eurotiales	Eurotiomycetes	Ascomycota	Fungi
14.0	2.0	4.0	1.9130434782608696	0.25330812854442347	3.0	0.0	4.0	4.0	-0.009174311926605547	0.2309429700734049	0.033837786912689315	0.658008658008658	0.2316671987793015	0.1886145762948006	0.20822741150124804	0.00011960596905512646	0.25882352941176473	0.1116751269035533	0.18044629314125019	0.0017350497662499162	0.658008658008658	0.230942970073405	0.033837786912689356	0.2813852813852814	0.047619047619047616	0.14561196379378208	0.005357241592081139	0.658008658008658	0.2309429700734049	0.033837786912689315	8.201190476190476	3.9595099345099354	6.078892122370383	1.341702346475629	133.41664064126022	48.4148737476406	88.50675968383183	540.5534902681917	4.0	23.0	7.0	Glc(a1-3)Man(a1-2)Man(a1-2)Man(a1-3)[Man(a1-2)Man(a1-3)[Man(a1-2)Man(a1-6)]Man(a1-6)]Man(b1-4)GlcNAc(b1-4)GlcNAc	Asterias_rubens	Asterias	Asteriidae	Forcipulatida	Asteroidea	Echinodermata	Animalia
12.0	2.0	4.0	1.9047619047619047	0.2766439909297051	3.0	0.0	4.0	4.0	-0.010101010101009894	0.22506265664160402	0.034393628180727505	0.6526315789473685	0.24259210111377352	0.19750925714084575	0.21788917117661732	0.000143356703014387	0.2857142857142857	0.12987012987012986	0.20004165731269682	0.002177269562524511	0.6526315789473686	0.2250626566416042	0.03439362818072753	0.2894736842105264	0.05263157894736842	0.14578947368421064	0.0049919667590027725	0.6526315789473685	0.22506265664160402	0.034393628180727505	7.933333333333334	3.9675324675324677	5.903755239469525	1.317349559551991	111.06754701531652	41.85689907291254	76.28559927922258	408.50734260971797	4.0	21.0	6.0	Man(a1-2)Man(a1-3)[Man(a1-2)Man(a1-6)]Man(a1-6)[Man(a1-2)Man(a1-2)Man(a1-3)]Man(b1-4)GlcNAc(b1-4)GlcNAc	Asterias_rubens	Asterias	Asteriidae	Forcipulatida	Asteroidea	Echinodermata	Animalia
16.0	2.0	4.0	1.92	0.23359999999999995	3.0	0.0	4.0	4.0	-0.008403361344540908	0.23826086956521741	0.034050913673597985	0.6521739130434783	0.22209668707079264	0.18082263115326624	0.19974658190741137	0.00010130301630578326	0.23076923076923078	0.09836065573770492	0.16274779720395124	0.001356119389186842	0.6521739130434799	0.23826086956521828	0.0340509136735982	0.2717391304347837	0.043478260869565216	0.14673913043478307	0.0058515805503046	0.6521739130434783	0.23826086956521741	0.034050913673597985	8.412301587301586	3.9808413808413823	6.228467754467754	1.3397775056979089	155.9999999999954	57.75811631277424	101.85327475001465	689.9104226976276	4.0	25.0	7.0	Glc(a1-3)Glc(a1-3)Man(a1-2)Man(a1-2)Man(a1-3)[Man(a1-2)Man(a1-6)[Man(a1-2)Man(a1-3)]Man(a1-6)]Man(b1-4)GlcNAc(b1-4)GlcNAc	Asterias_rubens	Asterias	Asteriidae	Forcipulatida	Asteroidea	Echinodermata	Animalia
18.0	2.0	4.0	1.9259259259259258	0.21673525377229078	3.0	0.0	4.0	4.0	-0.0077519379844966305	0.2458119658119658	0.03455294031704288	0.64	0.21362203501846153	0.17392289346110013	0.19222418182484344	8.690095880655635e-05	0.2047244094488189	0.08813559322033898	0.1473673629356822	0.0010591285136542427	0.6400000000000013	0.2458119658119667	0.03455294031704312	0.2769230769230776	0.04	0.14840236686390582	0.006346332411330179	0.64	0.2458119658119658	0.03455294031704288	8.586544011544012	4.016172144848616	6.360692001051478	1.3226789856436716	178.99720668210955	69.45502141674075	116.14905694837644	855.396570002183	4.0	27.0	7.0	Glc(a1-2)Glc(a1-3)Glc(a1-3)Man(a1-2)Man(a1-2)Man(a1-3)[Man(a1-2)Man(a1-3)[Man(a1-2)Man(a1-6)]Man(a1-6)]Man(b1-4)GlcNAc(b1-4)GlcNAc	Asterias_rubens	Asterias	Asteriidae	Forcipulatida	Asteroidea	Echinodermata	Animalia
8.0	1.0	3.0	1.8181818181818181	0.3305785123966942	3.0	0.0	3.0	3.0	-1.942890293094025e-15	0.2848484848484849	0.05017447199265382	0.6222222222222222	0.337528041721584	0.27558523021221915	0.3009867898101652	0.00031604326886236484	0.38461538461538464	0.19607843137254902	0.2938117260962678	0.0037959633861120844	0.6222222222222223	0.2848484848484849	0.05017447199265384	0.33333333333333354	0.1111111111111111	0.2177777777777778	0.007288888888888891	0.6222222222222222	0.2848484848484849	0.05017447199265382	5.45	2.9857142857142853	4.216017316017316	0.5321674303330152	45.60701700396528	20.73644135332768	31.679285101445576	62.42289546131978	3.0	11.0	6.0	Man(a1-3)[Man(a1-6)]Man(b1-4)GlcNAc(b1-4)[Fuc(a1-6)]GlcNAc	Autographa_californica_nucleopolyhedrovirus	Alphabaculovirus	Baculoviridae	Virus	Virus	Virus	Virus
6.0	0.0	2.0	1.7142857142857142	0.20408163265306126	2.0	0.0	2.0	2.0	-0.19999999999999687	0.33333333333333337	0.05333333333333333	0.6	0.3900223211286338	0.35069507041482983	0.3775787518354821	0.00029142901950230613	0.5	0.2857142857142857	0.3920722135007849	0.006358066412170474	0.6000000000000004	0.3333333333333336	0.053333333333333406	0.4000000000000003	0.2	0.3111111111111112	0.006913580246913594	0.6	0.33333333333333337	0.05333333333333333	3.666666666666667	2.4499999999999997	3.185714285714286	0.23558956916099796	17.944358444926362	8.366600265340756	13.005111736411555	12.867068723450414	2.0	7.0	5.0	GlcNAc(a1-2)Galf(a1-2)[Galf(b1-3)]Gal	Pseudobacteroides_cellulosolvens	Pseudobacteroides	Hungateiclostridiaceae	Clostridiales	Clostridia	Firmicutes	Bacteria
8.0	0.0	2.0	1.7777777777777777	0.1728395061728395	2.0	0.0	2.0	2.0	-0.14285714285714285	0.3333333333333333	0.04365079365079364	0.5714285714285714	0.34156376778201314	0.3070652810099893	0.33304136382759103	0.0001945610909692719	0.4	0.2222222222222222	0.31386000121632307	0.004095994038204712	0.5714285714285717	0.33333333333333354	0.043650793650793676	0.3571428571428574	0.14285714285714293	0.26785714285714296	0.00669642857142857	0.5714285714285714	0.3333333333333333	0.04365079365079364	4.166666666666667	2.7178571428571425	3.657936507936508	0.2918049256739736	27.27636339397172	12.961481396815719	19.529901265542183	26.582956558174065	2.0	9.0	6.0	Galf(a1-3)GlcNAc(a1-2)Galf(a1-2)[Galf(b1-3)]Gal	Pseudobacteroides_cellulosolvens	Pseudobacteroides	Hungateiclostridiaceae	Clostridiales	Clostridia	Firmicutes	Bacteria
4.0	0.0	2.0	1.6	0.24	2.0	0.0	2.0	2.0	-0.3333333333333333	0.3333333333333333	0.07777777777777778	0.6666666666666666	0.4667572150637692	0.4204672433219078	0.44669822730896264	0.0004606937190304005	0.6666666666666666	0.4	0.5219047619047619	0.011116553287981853	0.6666666666666664	0.3333333333333332	0.07777777777777768	0.49999999999999994	0.3333333333333333	0.4166666666666666	0.006944444444444437	0.6666666666666666	0.3333333333333333	0.07777777777777778	3.0	2.083333333333333	2.5666666666666664	0.15944444444444458	10.0	4.47213595499958	7.42424931913462	4.880522047329137	2.0	5.0	4.0	GlcNAc(a1-2)Galf(a1-2)Gal	Pseudobacteroides_cellulosolvens	Pseudobacteroides	Hungateiclostridiaceae	Clostridiales	Clostridia	Firmicutes	Bacteria
4.0	0.0	2.0	1.6	0.24	2.0	0.0	2.0	2.0	-0.3333333333333333	0.3333333333333333	0.07777777777777778	0.6666666666666666	0.46675721506376916	0.42046724332190777	0.4466982273089625	0.0004606937190304005	0.6666666666666666	0.4	0.5219047619047619	0.011116553287981853	0.6666666666666664	0.3333333333333332	0.0777777777777777	0.49999999999999994	0.3333333333333333	0.4166666666666666	0.006944444444444437	0.6666666666666666	0.3333333333333333	0.07777777777777778	3.0	2.083333333333333	2.566666666666667	0.15944444444444458	10.0	4.47213595499958	7.424249319134619	4.880522047329137	2.0	5.0	5.0	Galf(a1-2)[Gal(b1-3)]Gal-ol	Pseudobacteroides_cellulosolvens	Pseudobacteroides	Hungateiclostridiaceae	Clostridiales	Clostridia	Firmicutes	Bacteria
8.0	0.0	2.0	1.7777777777777777	0.1728395061728395	2.0	0.0	2.0	2.0	-0.14285714285714285	0.3333333333333333	0.04365079365079364	0.5714285714285714	0.34156376778201314	0.3070652810099893	0.33304136382759103	0.0001945610909692719	0.4	0.2222222222222222	0.31386000121632307	0.004095994038204712	0.5714285714285717	0.33333333333333354	0.043650793650793676	0.3571428571428574	0.14285714285714293	0.26785714285714296	0.00669642857142857	0.5714285714285714	0.3333333333333333	0.04365079365079364	4.166666666666667	2.7178571428571425	3.657936507936508	0.2918049256739736	27.27636339397172	12.961481396815719	19.529901265542183	26.582956558174065	2.0	9.0	6.0	Galf(a1-3)GlcNAc(a1-2)Galf(a1-2)[Galf(b1-3)]Gal-ol	Pseudobacteroides_cellulosolvens	Pseudobacteroides	Hungateiclostridiaceae	Clostridiales	Clostridia	Firmicutes	Bacteria
6.0	0.0	2.0	1.7142857142857142	0.20408163265306126	2.0	0.0	2.0	2.0	-0.19999999999999687	0.33333333333333337	0.05333333333333333	0.6	0.3900223211286338	0.35069507041482983	0.3775787518354821	0.00029142901950230613	0.5	0.2857142857142857	0.3920722135007849	0.006358066412170474	0.6000000000000004	0.3333333333333336	0.053333333333333406	0.4000000000000003	0.2	0.3111111111111112	0.006913580246913594	0.6	0.33333333333333337	0.05333333333333333	3.666666666666667	2.4499999999999997	3.185714285714286	0.23558956916099796	17.944358444926362	8.366600265340756	13.005111736411555	12.867068723450414	2.0	7.0	5.0	GlcNAc(a1-2)Galf(a1-2)[Galf(b1-3)]Gal-ol	Pseudobacteroides_cellulosolvens	Pseudobacteroides	Hungateiclostridiaceae	Clostridiales	Clostridia	Firmicutes	Bacteria
4.0	0.0	2.0	1.6	0.24	2.0	0.0	2.0	2.0	-0.3333333333333333	0.3333333333333333	0.07777777777777778	0.6666666666666666	0.4667572150637692	0.4204672433219078	0.44669822730896264	0.0004606937190304005	0.6666666666666666	0.4	0.5219047619047619	0.011116553287981853	0.6666666666666664	0.3333333333333332	0.07777777777777768	0.49999999999999994	0.3333333333333333	0.4166666666666666	0.006944444444444437	0.6666666666666666	0.3333333333333333	0.07777777777777778	3.0	2.083333333333333	2.5666666666666664	0.15944444444444458	10.0	4.47213595499958	7.42424931913462	4.880522047329137	2.0	5.0	4.0	GlcNAc(a1-2)Galf(a1-2)Gal-ol	Pseudobacteroides_cellulosolvens	Pseudobacteroides	Hungateiclostridiaceae	Clostridiales	Clostridia	Firmicutes	Bacteria
8.0	1.0	3.0	1.8181818181818181	0.3305785123966942	3.0	0.0	3.0	3.0	-1.942890293094025e-15	0.2848484848484849	0.05017447199265382	0.6222222222222222	0.337528041721584	0.27558523021221915	0.3009867898101652	0.0003160432688623648	0.38461538461538464	0.19607843137254902	0.29381172609626777	0.0037959633861120844	0.6222222222222222	0.28484848484848485	0.05017447199265383	0.3333333333333333	0.1111111111111111	0.2177777777777778	0.007288888888888891	0.6222222222222222	0.2848484848484849	0.05017447199265382	5.45	2.9857142857142853	4.216017316017316	0.5321674303330151	45.607017003965254	20.736441353327685	31.67928510144558	62.42289546131973	3.0	11.0	7.0	GlcNAc(a1-4)Gal(b1-3)[Fuc(a1-4)[GlcNAc(b1-3)]GlcNAc(b1-6)]GalNAc	Bombina_bombina	Bombina	Bombinatoridae	Anura	Amphibia	Chordata	Animalia
6.0	0.0	2.0	1.7142857142857142	0.20408163265306126	2.0	0.0	2.0	2.0	-0.19999999999999687	0.33333333333333337	0.05333333333333333	0.6	0.3900223211286338	0.35069507041482983	0.3775787518354821	0.00029142901950230613	0.5	0.2857142857142857	0.3920722135007849	0.006358066412170474	0.6000000000000004	0.3333333333333336	0.053333333333333406	0.4000000000000003	0.2	0.3111111111111112	0.006913580246913594	0.6	0.33333333333333337	0.05333333333333333	3.666666666666667	2.4499999999999997	3.185714285714286	0.23558956916099796	17.944358444926362	8.366600265340756	13.005111736411555	12.867068723450414	2.0	7.0	6.0	GlcNAc(a1-4)Gal(b1-3)[GlcNAc(b1-6)]GalNAc	Bombina_bombina	Bombina	Bombinatoridae	Anura	Amphibia	Chordata	Animalia
12.0	1.0	3.0	1.8666666666666667	0.24888888888888897	3.0	0.0	3.0	3.0	-2.396231361482638e-15	0.2805860805860806	0.0395099894000993	0.6593406593406594	0.2880116875791046	0.2349338033691783	0.2578583401223717	0.0001757430960019511	0.3111111111111111	0.15053763440860216	0.2266122612596454	0.002509947542386992	0.6593406593406597	0.280586080586081	0.039509989400099345	0.29670329670329687	0.07692307692307693	0.1915227629513346	0.006257254743462421	0.6593406593406594	0.2805860805860806	0.0395099894000993	6.4	3.371067821067821	4.861755651755653	0.6972057165252941	72.33256528009974	30.19933774108291	50.45989217453089	171.79928173467448	3.0	15.0	7.0	GlcNAc(a1-4)Gal(b1-4)GlcNAc(b1-3)[Fuc(a1-4)]GlcNAc(b1-6)[GlcNAc(a1-4)Gal(b1-3)]GlcNAc	Bombina_bombina	Bombina	Bombinatoridae	Anura	Amphibia	Chordata	Animalia
12.0	0.0	2.0	1.8461538461538463	0.13017751479289938	2.0	0.0	2.0	2.0	-0.09090909090909605	0.33333333333333337	0.035353535353535345	0.5454545454545454	0.2820413150755465	0.25354941078024573	0.27716542543157846	0.00010240386840900873	0.2857142857142857	0.15384615384615385	0.2242981194377978	0.002100468932963467	0.5454545454545457	0.3333333333333338	0.03535353535353538	0.3181818181818184	0.09090909090909091	0.22979797979798008	0.006383277216610556	0.5454545454545454	0.33333333333333337	0.035353535353535345	4.900000000000001	3.103210678210678	4.36026751026751	0.3689610566879137	49.43682837723311	23.916521486202797	34.967568537018224	77.26915060893347	2.0	13.0	7.0	GlcNAc(a1-4)Gal(b1-3)[GlcNAc(a1-4)Gal(b1-4)GlcNAc(b1-3)GlcNAc(b1-6)]GalNAc	Bombina_bombina	Bombina	Bombinatoridae	Anura	Amphibia	Chordata	Animalia
4.0	0.0	2.0	1.6	0.24	2.0	0.0	2.0	2.0	-0.3333333333333333	0.3333333333333333	0.07777777777777778	0.6666666666666666	0.46675721506376916	0.42046724332190777	0.4466982273089625	0.0004606937190304005	0.6666666666666666	0.4	0.5219047619047619	0.011116553287981853	0.6666666666666664	0.3333333333333332	0.0777777777777777	0.49999999999999994	0.3333333333333333	0.4166666666666666	0.006944444444444437	0.6666666666666666	0.3333333333333333	0.07777777777777778	3.0	2.083333333333333	2.566666666666667	0.15944444444444458	10.0	4.47213595499958	7.424249319134619	4.880522047329137	2.0	5.0	4.0	NeuNGc(a2-3)[Gal(b1-4)]Gal	Bombina_variegata	Bombina	Bombinatoridae	Anura	Amphibia	Chordata	Animalia
8.0	1.0	3.0	1.8181818181818181	0.3305785123966942	3.0	0.0	3.0	3.0	-1.942890293094025e-15	0.2848484848484849	0.05017447199265382	0.6222222222222222	0.337528041721584	0.27558523021221915	0.3009867898101652	0.0003160432688623648	0.38461538461538464	0.19607843137254902	0.29381172609626777	0.0037959633861120844	0.6222222222222222	0.28484848484848485	0.05017447199265383	0.3333333333333333	0.1111111111111111	0.2177777777777778	0.007288888888888891	0.6222222222222222	0.2848484848484849	0.05017447199265382	5.45	2.9857142857142853	4.216017316017316	0.5321674303330151	45.607017003965254	20.736441353327685	31.67928510144558	62.42289546131973	3.0	11.0	8.0	Fuc(a1-2)Gal(b1-3)[GlcNAc(b1-3)[Fuc(a1-4)]GlcNAc(b1-6)]GalNAc	Bombina_variegata	Bombina	Bombinatoridae	Anura	Amphibia	Chordata	Animalia
6.0	1.0	3.0	1.7777777777777777	0.3950617283950617	3.0	0.0	3.0	3.0	0.0	0.2698412698412699	0.057004283194759364	0.7142857142857142	0.374554226124695	0.3058228355407673	0.33263483151987927	0.000465179970852695	0.5	0.25	0.3637690631808279	0.006546293831015825	0.7142857142857144	0.26984126984127	0.05700428319475945	0.3571428571428574	0.14285714285714285	0.2321428571428572	0.006058673469387767	0.7142857142857142	0.2698412698412699	0.057004283194759364	5.083333333333333	2.8166666666666664	3.8444444444444446	0.5112345679012347	32.12475680841793	12.961481396815703	22.68261897551049	37.498796411808904	3.0	9.0	7.0	Fuc(a1-4)[GlcNAc(b1-3)]GlcNAc(b1-6)[Gal(b1-3)]GalNAc	Bombina_variegata	Bombina	Bombinatoridae	Anura	Amphibia	Chordata	Animalia
6.0	0.0	2.0	1.7142857142857142	0.20408163265306126	2.0	0.0	2.0	2.0	-0.19999999999999687	0.33333333333333337	0.05333333333333333	0.6	0.3900223211286338	0.35069507041482983	0.3775787518354821	0.00029142901950230613	0.5	0.2857142857142857	0.3920722135007849	0.006358066412170474	0.6000000000000004	0.3333333333333336	0.053333333333333406	0.4000000000000003	0.2	0.3111111111111112	0.006913580246913594	0.6	0.33333333333333337	0.05333333333333333	3.666666666666667	2.4499999999999997	3.185714285714286	0.23558956916099796	17.944358444926362	8.366600265340756	13.005111736411555	12.867068723450414	2.0	7.0	6.0	GlcNAc(a1-4)Gal(b1-3)[GlcNAc(b1-6)]GalNAc	Bombina_variegata	Bombina	Bombinatoridae	Anura	Amphibia	Chordata	Animalia
8.0	1.0	3.0	1.8181818181818181	0.3305785123966942	3.0	0.0	3.0	3.0	-1.942890293094025e-15	0.2848484848484849	0.05017447199265382	0.6222222222222222	0.337528041721584	0.27558523021221915	0.30098678981016513	0.0003160432688623647	0.38461538461538464	0.19607843137254902	0.2938117260962678	0.0037959633861120844	0.6222222222222223	0.2848484848484849	0.05017447199265384	0.33333333333333354	0.1111111111111111	0.2177777777777778	0.007288888888888891	0.6222222222222222	0.2848484848484849	0.05017447199265382	5.45	2.9857142857142853	4.216017316017317	0.5321674303330152	45.60701700396529	20.736441353327688	31.67928510144558	62.42289546131983	3.0	11.0	9.0	Fuc(a1-4)[GlcNAc(b1-3)]GlcNAc(b1-6)[NeuNAc(a2-3)Gal(b1-3)]GalNAc	Bombina_variegata	Bombina	Bombinatoridae	Anura	Amphibia	Chordata	Animalia
6.0	0.0	2.0	1.7142857142857142	0.20408163265306126	2.0	0.0	2.0	2.0	-0.19999999999999687	0.33333333333333337	0.05333333333333333	0.6	0.3900223211286338	0.35069507041482983	0.3775787518354821	0.00029142901950230613	0.5	0.2857142857142857	0.3920722135007849	0.006358066412170474	0.6000000000000004	0.3333333333333336	0.053333333333333406	0.4000000000000003	0.2	0.3111111111111112	0.006913580246913594	0.6	0.33333333333333337	0.05333333333333333	3.666666666666667	2.4499999999999997	3.185714285714286	0.23558956916099796	17.944358444926362	8.366600265340756	13.005111736411555	12.867068723450414	2.0	7.0	6.0	GlcNAc(a1-4)Gal(b1-4)[NeuNGc(a2-3)]Gal	Bombina_variegata	Bombina	Bombinatoridae	Anura	Amphibia	Chordata	Animalia
8.0	1.0	3.0	1.8181818181818181	0.3305785123966942	3.0	0.0	3.0	3.0	-1.942890293094025e-15	0.2848484848484849	0.05017447199265382	0.6222222222222222	0.337528041721584	0.27558523021221915	0.3009867898101652	0.0003160432688623648	0.38461538461538464	0.19607843137254902	0.29381172609626777	0.0037959633861120844	0.6222222222222222	0.28484848484848485	0.05017447199265383	0.3333333333333333	0.1111111111111111	0.2177777777777778	0.007288888888888891	0.6222222222222222	0.2848484848484849	0.05017447199265382	5.45	2.9857142857142853	4.216017316017316	0.5321674303330151	45.607017003965254	20.736441353327685	31.67928510144558	62.42289546131973	3.0	11.0	8.0	GlcNAc(b1-3)GlcNAc(b1-6)[NeuNAc(a2-3)[Gal(b1-4)]Gal(b1-3)]GalNAc	Bombina_variegata	Bombina	Bombinatoridae	Anura	Amphibia	Chordata	Animalia
8.0	2.0	4.0	1.8461538461538463	0.4378698224852071	3.0	0.0	4.0	4.0	-0.01694915254237533	0.2587412587412587	0.05352339967724583	0.5454545454545454	0.30882725195655586	0.2524383106091165	0.2767135186667315	0.00035270551015339054	0.35294117647058826	0.20689655172413793	0.2706997855534252	0.0029594493289901813	0.5454545454545456	0.25874125874125875	0.053523399677245835	0.3181818181818183	0.09090909090909091	0.18939393939393942	0.008321854912764005	0.5454545454545454	0.2587412587412587	0.05352339967724583	5.816666666666667	3.569047619047619	4.691208791208792	0.691946960243664	50.67543783727945	26.381811916545793	39.510145440713046	82.94840725368756	4.0	13.0	10.0	GlcNAc(b1-3)[Fuc(a1-4)]GlcNAc(b1-6)[Gal(b1-4)[NeuNAc(a2-3)]Gal(b1-3)]GalNAc	Bombina_variegata	Bombina	Bombinatoridae	Anura	Amphibia	Chordata	Animalia
8.0	1.0	3.0	1.8181818181818181	0.3305785123966942	3.0	0.0	3.0	3.0	-1.942890293094025e-15	0.2848484848484849	0.05017447199265382	0.6222222222222222	0.337528041721584	0.27558523021221915	0.3009867898101652	0.0003160432688623648	0.38461538461538464	0.19607843137254902	0.29381172609626777	0.0037959633861120844	0.6222222222222222	0.28484848484848485	0.05017447199265383	0.3333333333333333	0.1111111111111111	0.2177777777777778	0.007288888888888891	0.6222222222222222	0.2848484848484849	0.05017447199265382	5.45	2.9857142857142853	4.216017316017316	0.5321674303330151	45.607017003965254	20.736441353327685	31.67928510144558	62.42289546131973	3.0	11.0	7.0	GlcNAc(a1-4)Gal(b1-3)[Fuc(a1-4)[GlcNAc(b1-3)]GlcNAc(b1-6)]GalNAc	Bombina_variegata	Bombina	Bombinatoridae	Anura	Amphibia	Chordata	Animalia
8.0	2.0	4.0	1.8461538461538463	0.4378698224852071	3.0	0.0	4.0	4.0	-0.01694915254237533	0.2587412587412587	0.05352339967724583	0.5454545454545454	0.30882725195655586	0.2524383106091165	0.2767135186667315	0.00035270551015339054	0.35294117647058826	0.20689655172413793	0.2706997855534252	0.0029594493289901813	0.5454545454545456	0.25874125874125875	0.053523399677245835	0.3181818181818183	0.09090909090909091	0.18939393939393942	0.008321854912764005	0.5454545454545454	0.2587412587412587	0.05352339967724583	5.816666666666667	3.569047619047619	4.691208791208792	0.691946960243664	50.67543783727945	26.381811916545793	39.510145440713046	82.94840725368756	4.0	13.0	10.0	NeuNGc(a2-3)[Gal(b1-4)]Gal(b1-3)[GlcNAc(b1-3)[Fuc(a1-4)]GlcNAc(b1-6)]GalNAc	Bombina_variegata	Bombina	Bombinatoridae	Anura	Amphibia	Chordata	Animalia
10.0	2.0	4.0	1.8666666666666667	0.38222222222222224	3.0	0.0	4.0	4.0	-0.01449275362318878	0.2571428571428572	0.047736585758563786	0.6153846153846154	0.2873257518573265	0.23437694837457157	0.2576786876013797	0.0002683606226972216	0.3181818181818182	0.16470588235294117	0.2405430571718267	0.002488878990561651	0.6153846153846153	0.2571428571428572	0.04773658575856374	0.3076923076923076	0.07692307692307693	0.17896389324960757	0.0076669237916154155	0.6153846153846154	0.2571428571428572	0.047736585758563786	6.4	3.5067460317460317	5.001957671957673	0.7860269057417212	68.58571279792834	31.843366656181242	48.893906145832	135.38594180253796	4.0	15.0	10.0	GlcNAc(a1-4)Gal(b1-4)[NeuNGc(a2-3)]Gal(b1-3)[GlcNAc(b1-3)[Fuc(a1-4)]GlcNAc(b1-6)]GalNAc	Bombina_variegata	Bombina	Bombinatoridae	Anura	Amphibia	Chordata	Animalia
4.0	0.0	2.0	1.6	0.24	2.0	0.0	2.0	2.0	-0.3333333333333333	0.3333333333333333	0.07777777777777778	0.6666666666666666	0.4667572150637692	0.4204672433219078	0.44669822730896264	0.0004606937190304005	0.6666666666666666	0.4	0.5219047619047619	0.011116553287981853	0.6666666666666664	0.3333333333333332	0.07777777777777768	0.49999999999999994	0.3333333333333333	0.4166666666666666	0.006944444444444437	0.6666666666666666	0.3333333333333333	0.07777777777777778	3.0	2.083333333333333	2.5666666666666664	0.15944444444444458	10.0	4.47213595499958	7.42424931913462	4.880522047329137	2.0	5.0	5.0	Fuc(a1-2)Gal(b1-3)GalNAc	Bombina_variegata	Bombina	Bombinatoridae	Anura	Amphibia	Chordata	Animalia
8.0	1.0	4.0	1.8461538461538463	0.5917159763313611	4.0	1.0	4.0	4.0	-0.034482758620690265	0.22144522144522144	0.04713351916149119	0.7878787878787878	0.3373418427658201	0.251406689485872	0.27645796309345594	0.0004940715652942877	0.46153846153846156	0.20689655172413793	0.30763044421258956	0.0053133223188186595	0.7878787878787881	0.2214452214452215	0.04713351916149121	0.27272727272727293	0.09090909090909091	0.1691919191919192	0.004393684317926746	0.7878787878787878	0.22144522144522144	0.04713351916149119	7.166666666666666	3.451190476190476	4.8939560439560434	1.0386101215634178	61.090097397205135	20.09975124224178	43.00004418032812	138.99620048983044	4.0	13.0	9.0	GlcNAc(a1-4)Gal(b1-4)][NeuNAc(a2-3)]Gal(b1-3)][GlcNAc(b1-3)GlcNAc(b1-6)]GalNAc	Bombina_variegata	Bombina	Bombinatoridae	Anura	Amphibia	Chordata	Animalia
8.0	1.0	3.0	1.8181818181818181	0.3305785123966942	3.0	0.0	3.0	3.0	-1.942890293094025e-15	0.2848484848484849	0.05017447199265382	0.6222222222222222	0.337528041721584	0.27558523021221915	0.30098678981016513	0.00031604326886236484	0.38461538461538464	0.19607843137254902	0.2938117260962678	0.0037959633861120844	0.6222222222222222	0.2848484848484849	0.05017447199265382	0.3333333333333333	0.1111111111111111	0.2177777777777778	0.007288888888888891	0.6222222222222222	0.2848484848484849	0.05017447199265382	5.45	2.9857142857142853	4.216017316017316	0.5321674303330151	45.6070170039652	20.73644135332768	31.67928510144557	62.42289546131962	3.0	11.0	6.0	Man(a1-6)Man(b1-4)GlcNAc(b1-4)[Fuc(a1-3)][Fuc(a1-6)]GlcNAc	Bombyx_mori	Bombyx	Bombycidae	Lepidoptera	Insecta	Arthropoda	Animalia
8.0	2.0	4.0	1.8461538461538463	0.4378698224852071	3.0	0.0	4.0	4.0	-0.01694915254237533	0.2587412587412587	0.05352339967724583	0.5454545454545454	0.30882725195655597	0.25243831060911653	0.2767135186667315	0.0003527055101533908	0.35294117647058826	0.20689655172413793	0.27069978555342517	0.0029594493289901813	0.5454545454545456	0.2587412587412587	0.05352339967724584	0.3181818181818183	0.09090909090909091	0.18939393939393936	0.008321854912764005	0.5454545454545454	0.2587412587412587	0.05352339967724583	5.816666666666667	3.569047619047619	4.691208791208791	0.691946960243664	50.675437837279446	26.381811916545782	39.510145440713046	82.94840725368772	4.0	13.0	6.0	Man(a1-3)[Man(a1-6)]Man(b1-4)GlcNAc(b1-4)[Fuc(a1-3)][Fuc(a1-6)]GlcNAc	Bombyx_mori	Bombyx	Bombycidae	Lepidoptera	Insecta	Arthropoda	Animalia
10.0	2.0	4.0	1.8823529411764706	0.3391003460207612	3.0	0.0	4.0	4.0	-0.012658227848101266	0.23137254901960785	0.03963667820069204	0.6666666666666666	0.27006491516674724	0.21988336333012243	0.24208997578097283	0.00021597303813268522	0.3333333333333333	0.16	0.23569702961917116	0.0029245343266260347	0.6666666666666665	0.23137254901960788	0.039636678200692006	0.2999999999999999	0.06666666666666667	0.15833333333333338	0.005434027777777772	0.6666666666666666	0.23137254901960785	0.03963667820069204	7.199999999999999	3.7746031746031745	5.394444444444445	1.095672806159501	79.2464510246348	31.24099870362653	56.17834925853359	219.99307458616116	4.0	17.0	6.0	Man(a1-2)Man(a1-6)[Man(a1-3)]Man(a1-6)[Man(a1-2)Man(a1-3)]Man(b1-4)GlcNAc(b1-4)GlcNAc	Bombyx_mori	Bombyx	Bombycidae	Lepidoptera	Insecta	Arthropoda	Animalia
8.0	2.0	4.0	1.8666666666666667	0.38222222222222224	3.0	0.0	4.0	4.0	-0.01449275362318878	0.2336996336996337	0.0424983563445102	0.7032967032967034	0.2878410319329179	0.23435873177472627	0.2576675588964282	0.0002740957590223773	0.3783783783783784	0.18181818181818182	0.2607392318487478	0.0035914244795852515	0.7032967032967035	0.23369963369963373	0.042498356344510206	0.2967032967032967	0.07692307692307686	0.1664050235478807	0.005448913051514536	0.7032967032967034	0.2336996336996337	0.0424983563445102	6.833333333333332	3.620238095238095	5.10047619047619	0.9765668556311412	64.62197768561361	23.99999999999996	46.69590712444458	153.4922578252201	4.0	15.0	6.0	Man(a1-3)[Man(a1-6)]Man(a1-6)[Man(a1-2)Man(a1-3)]Man(b1-4)GlcNAc(b1-4)GlcNAc	Bombyx_mori	Bombyx	Bombycidae	Lepidoptera	Insecta	Arthropoda	Animalia
12.0	2.0	4.0	1.894736842105263	0.30470914127423826	3.0	0.0	4.0	4.0	-0.011235955056182094	0.23426212590299278	0.036874090972184505	0.6797385620915033	0.2552298073226458	0.20780039762999888	0.2290380618166394	0.00017314518664569433	0.3050847457627119	0.13740458015267176	0.2117616455352046	0.002391786448112201	0.6797385620915034	0.23426212590299303	0.03687409097218453	0.2875816993464053	0.058823529411764705	0.15468409586056653	0.005392038199932605	0.6797385620915033	0.23426212590299278	0.036874090972184505	7.566666666666666	3.7932900432900434	5.626072757651706	1.1575057548055545	97.3652915571031	35.665109000253906	66.76121452256892	312.94023547142734	4.0	19.0	6.0	Man(a1-2)Man(a1-6)[Man(a1-3)]Man(a1-6)[Man(a1-2)Man(a1-2)Man(a1-3)]Man(b1-4)GlcNAc(b1-4)GlcNAc	Bombyx_mori	Bombyx	Bombycidae	Lepidoptera	Insecta	Arthropoda	Animalia
8.0	0.0	2.0	1.7777777777777777	0.1728395061728395	2.0	0.0	2.0	2.0	-0.14285714285714285	0.3333333333333333	0.04365079365079364	0.5714285714285714	0.34156376778201314	0.3070652810099893	0.33304136382759103	0.0001945610909692719	0.4	0.2222222222222222	0.31386000121632307	0.004095994038204712	0.5714285714285717	0.33333333333333354	0.043650793650793676	0.3571428571428574	0.14285714285714293	0.26785714285714296	0.00669642857142857	0.5714285714285714	0.3333333333333333	0.04365079365079364	4.166666666666667	2.7178571428571425	3.657936507936508	0.2918049256739736	27.27636339397172	12.961481396815719	19.529901265542183	26.582956558174065	2.0	9.0	5.0	Man(a1-6)Man(b1-4)GlcNAc(b1-4)[Fuc(a1-6)]GlcNAc	Bombyx_mori	Bombyx	Bombycidae	Lepidoptera	Insecta	Arthropoda	Animalia
6.0	1.0	3.0	1.7777777777777777	0.3950617283950617	3.0	0.0	3.0	3.0	0.0	0.2698412698412699	0.057004283194759364	0.7142857142857142	0.374554226124695	0.3058228355407673	0.3326348315198792	0.0004651799708526949	0.5	0.25	0.3637690631808279	0.006546293831015825	0.7142857142857144	0.26984126984127	0.05700428319475945	0.3571428571428574	0.14285714285714285	0.2321428571428572	0.006058673469387767	0.7142857142857142	0.2698412698412699	0.057004283194759364	5.083333333333333	2.8166666666666664	3.8444444444444446	0.5112345679012347	32.12475680841792	12.961481396815703	22.682618975510486	37.4987964118089	3.0	9.0	5.0	Man(a1-3)[Man(a1-6)]Man(b1-4)GlcNAc(b1-4)GlcNAc	Bombyx_mori	Bombyx	Bombycidae	Lepidoptera	Insecta	Arthropoda	Animalia
10.0	1.0	3.0	1.8461538461538463	0.2840236686390533	3.0	0.0	3.0	3.0	0.0	0.2773892773892774	0.04324308170462017	0.6666666666666667	0.3099544621822253	0.2528351419026351	0.2769309747296032	0.0002323121583888221	0.35294117647058826	0.17142857142857143	0.25964075576650997	0.003258054402432167	0.6666666666666666	0.2773892773892774	0.043243081704620136	0.3181818181818181	0.09090909090909091	0.19949494949494948	0.006306754412815012	0.6666666666666667	0.2773892773892774	0.04324308170462017	6.033333333333333	3.1968253968253966	4.578876678876679	0.6491575371108341	58.378078077305204	24.494897427831713	40.372633303757944	110.05048012027343	3.0	13.0	7.0	GlcNAc(b1-2)Man(a1-3)[Man(a1-6)]Man(b1-4)GlcNAc(b1-4)[Fuc(a1-6)]GlcNAc	Bombyx_mori	Bombyx	Bombycidae	Lepidoptera	Insecta	Arthropoda	Animalia
8.0	2.0	4.0	1.8461538461538463	0.4378698224852071	3.0	0.0	4.0	4.0	-0.01694915254237533	0.2400932400932401	0.04954602507050062	0.6666666666666667	0.30937821467217186	0.25212963015854634	0.2766999008660377	0.0003602417838018499	0.4	0.1935483870967742	0.2882867823846054	0.004061440222934485	0.6666666666666667	0.2400932400932401	0.049546025070500606	0.31818181818181834	0.09090909090909091	0.1792929292929293	0.006459800020406084	0.6666666666666667	0.2400932400932401	0.04954602507050062	6.249999999999999	3.352380952380952	4.764835164835166	0.8407900783587595	54.552726787943136	21.90890230020661	38.09380328763025	96.86215108331774	4.0	13.0	5.0	Man(a1-3)[Man(a1-6)]Man(a1-6)[Man(a1-3)]Man(b1-4)GlcNAc(b1-4)GlcNAc	Bombyx_mori	Bombyx	Bombycidae	Lepidoptera	Insecta	Arthropoda	Animalia
10.0	2.0	4.0	1.8823529411764706	0.3391003460207612	3.0	0.0	4.0	4.0	-0.012658227848101266	0.2392156862745098	0.03927912341407151	0.7	0.27007402660400703	0.2198882298906257	0.24209449645786135	0.0002137841965792759	0.3333333333333333	0.14814814814814814	0.22968831760948968	0.002776704674126332	0.6999999999999998	0.23921568627450984	0.03927912341407149	0.275	0.06666666666666667	0.16250000000000003	0.005572916666666658	0.7	0.2392156862745098	0.03927912341407151	7.199999999999999	3.619047619047619	5.350980392156863	1.0268710098418459	83.66600265340658	29.664793948382584	56.9723042089054	226.15655312788806	4.0	17.0	6.0	Man(a1-2)Man(a1-2)Man(a1-3)[Man(a1-3)[Man(a1-6)]Man(a1-6)]Man(b1-4)GlcNAc(b1-4)GlcNAc	Bombyx_mori	Bombyx	Bombycidae	Lepidoptera	Insecta	Arthropoda	Animalia
14.0	2.0	4.0	1.9130434782608696	0.25330812854442347	3.0	0.0	4.0	4.0	-0.009174311926605547	0.2309429700734049	0.033837786912689315	0.658008658008658	0.2316671987793015	0.1886145762948006	0.20822741150124804	0.00011960596905512646	0.25882352941176473	0.1116751269035533	0.18044629314125019	0.0017350497662499162	0.658008658008658	0.230942970073405	0.033837786912689356	0.2813852813852814	0.047619047619047616	0.14561196379378208	0.005357241592081139	0.658008658008658	0.2309429700734049	0.033837786912689315	8.201190476190476	3.9595099345099354	6.078892122370383	1.341702346475629	133.41664064126022	48.4148737476406	88.50675968383183	540.5534902681917	4.0	23.0	7.0	Gal(a1-3)Man(a1-2)Man(a1-2)Man(a1-3)[Man(a1-2)Man(a1-3)[Man(a1-2)Man(a1-6)]Man(a1-6)]Man(b1-4)GlcNAc(b1-4)GlcNAc	Bombyx_mori	Bombyx	Bombycidae	Lepidoptera	Insecta	Arthropoda	Animalia
10.0	2.0	4.0	1.894736842105263	0.30470914127423826	3.0	0.0	4.0	4.0	-0.011235955056182094	0.2232542139662883	0.036370461014296064	0.6274509803921569	0.2552220137553923	0.20779648840364207	0.2290341805188099	0.00017492310144562136	0.3103448275862069	0.1565217391304348	0.2198598137512574	0.0026102466551178485	0.6274509803921569	0.2232542139662883	0.03637046101429603	0.2941176470588235	0.058823529411764705	0.14887436456063907	0.004972235538826728	0.6274509803921569	0.2232542139662883	0.036370461014296064	7.566666666666666	4.042460317460317	5.6873015873015875	1.2472912771346363	88.58893836139926	36.742346141747575	65.41558406667382	298.80136121583945	4.0	19.0	6.0	Man(a1-2)Man(a1-3)[Man(a1-2)Man(a1-6)]Man(a1-6)[Man(a1-2)Man(a1-3)]Man(b1-4)GlcNAc(b1-4)GlcNAc	Bombyx_mori	Bombyx	Bombycidae	Lepidoptera	Insecta	Arthropoda	Animalia
8.0	1.0	3.0	1.8181818181818181	0.3305785123966942	3.0	0.0	3.0	3.0	-1.942890293094025e-15	0.2848484848484849	0.05017447199265382	0.6222222222222222	0.337528041721584	0.27558523021221915	0.3009867898101652	0.00031604326886236484	0.38461538461538464	0.19607843137254902	0.2938117260962678	0.0037959633861120844	0.6222222222222223	0.2848484848484849	0.05017447199265384	0.33333333333333354	0.1111111111111111	0.2177777777777778	0.007288888888888891	0.6222222222222222	0.2848484848484849	0.05017447199265382	5.45	2.9857142857142853	4.216017316017316	0.5321674303330152	45.60701700396528	20.73644135332768	31.679285101445576	62.42289546131978	3.0	11.0	6.0	Man(a1-3)[Man(a1-6)]Man(b1-4)GlcNAc(b1-4)[Fuc(a1-6)]GlcNAc	Bombyx_mori	Bombyx	Bombycidae	Lepidoptera	Insecta	Arthropoda	Animalia
10.0	1.0	3.0	1.8461538461538463	0.2840236686390533	3.0	0.0	3.0	3.0	0.0	0.2773892773892774	0.04324308170462017	0.6666666666666667	0.3099544621822253	0.2528351419026351	0.2769309747296032	0.0002323121583888221	0.35294117647058826	0.17142857142857143	0.25964075576650997	0.003258054402432167	0.6666666666666666	0.2773892773892774	0.043243081704620136	0.3181818181818181	0.09090909090909091	0.19949494949494948	0.006306754412815012	0.6666666666666667	0.2773892773892774	0.04324308170462017	6.033333333333333	3.1968253968253966	4.578876678876679	0.6491575371108341	58.378078077305204	24.494897427831713	40.372633303757944	110.05048012027343	3.0	13.0	7.0	GlcNAc(b1-2)Man(a1-6)[Man(a1-3)]Man(b1-4)GlcNAc(b1-4)[Fuc(a1-6)]GlcNAc	Bombyx_mori	Bombyx	Bombycidae	Lepidoptera	Insecta	Arthropoda	Animalia
6.0	0.0	2.0	1.7142857142857142	0.20408163265306126	2.0	0.0	2.0	2.0	-0.19999999999999687	0.33333333333333337	0.05333333333333333	0.6	0.3900223211286338	0.35069507041482983	0.3775787518354821	0.0002914290195023062	0.5	0.2857142857142857	0.3920722135007849	0.006358066412170474	0.6000000000000004	0.3333333333333336	0.053333333333333406	0.4000000000000003	0.2	0.3111111111111112	0.006913580246913594	0.6	0.33333333333333337	0.05333333333333333	3.666666666666667	2.4499999999999997	3.185714285714286	0.23558956916099794	17.944358444926362	8.366600265340756	13.005111736411555	12.867068723450414	2.0	7.0	4.0	Man(a1-6)Man(b1-4)GlcNAc(b1-4)GlcNAc	Bombyx_mori	Bombyx	Bombycidae	Lepidoptera	Insecta	Arthropoda	Animalia
12.0	2.0	4.0	1.9047619047619047	0.2766439909297051	3.0	0.0	4.0	4.0	-0.010101010101009894	0.22506265664160402	0.034393628180727505	0.6526315789473685	0.24259210111377352	0.19750925714084575	0.21788917117661732	0.000143356703014387	0.2857142857142857	0.12987012987012986	0.20004165731269682	0.002177269562524511	0.6526315789473686	0.2250626566416042	0.03439362818072753	0.2894736842105264	0.05263157894736842	0.14578947368421064	0.0049919667590027725	0.6526315789473685	0.22506265664160402	0.034393628180727505	7.933333333333334	3.9675324675324677	5.903755239469525	1.317349559551991	111.06754701531652	41.85689907291254	76.28559927922258	408.50734260971797	4.0	21.0	6.0	Man(a1-2)Man(a1-3)[Man(a1-2)Man(a1-6)]Man(a1-6)[Man(a1-2)Man(a1-2)Man(a1-3)]Man(b1-4)GlcNAc(b1-4)GlcNAc	Bombyx_mori	Bombyx	Bombycidae	Lepidoptera	Insecta	Arthropoda	Animalia
12.0	2.0	4.0	1.894736842105263	0.30470914127423826	3.0	0.0	4.0	4.0	-0.011235955056182094	0.23976608187134502	0.03573997689408234	0.7058823529411765	0.2552374952890263	0.2078066777780764	0.22904187951279306	0.00017139637661558462	0.3050847457627119	0.13740458015267176	0.20802920057179367	0.002353756454860984	0.7058823529411766	0.23976608187134527	0.03573997689408235	0.2549019607843138	0.058823529411764705	0.15758896151053023	0.005234875897156789	0.7058823529411765	0.23976608187134502	0.03573997689408234	7.566666666666666	3.7932900432900434	5.587183868762816	1.0982156313487645	96.87104830649746	34.292856398964396	67.39309856491758	324.17026581920936	4.0	19.0	8.0	GalNAc(b1-4)GlcNAc(b1-2)Man(a1-3)[Man(a1-3)[Man(a1-6)]Man(a1-6)]Man(b1-4)GlcNAc(b1-4)[Fuc(a1-6)]GlcNAc	Bothrops_moojeni	Bothrops	Viperidae	Squamata	Reptilia	Chordata	Animalia
12.0	1.0	3.0	1.894736842105263	0.19944598337950137	3.0	0.0	3.0	3.0	-3.66373598126301e-15	0.2590299277605779	0.03129345450272517	0.7058823529411765	0.2554828156687417	0.20820291127944823	0.2291706916026897	0.000112373057713307	0.2857142857142857	0.13333333333333333	0.19592558548655725	0.0021660835846592287	0.7058823529411766	0.25902992776057815	0.031293454502725186	0.2549019607843138	0.058823529411764705	0.16775599128540317	0.004551905487443101	0.7058823529411765	0.2590299277605779	0.03129345450272517	7.3500000000000005	3.7564213564213564	5.4289701526543634	0.9451685092790263	97.48846085563011	35.999999999999886	69.5919713101903	358.95752916153293	3.0	19.0	9.0	GalNAc(b1-4)GlcNAc(b1-2)Man(a1-3)[GalNAc(b1-4)GlcNAc(b1-2)Man(a1-6)]Man(b1-4)GlcNAc(b1-4)[Fuc(a1-6)]ManNAc	Bothrops_moojeni	Bothrops	Viperidae	Squamata	Reptilia	Chordata	Animalia
12.0	1.0	3.0	1.8823529411764706	0.22145328719723184	3.0	0.0	3.0	3.0	0.0	0.2627450980392157	0.03433102652825836	0.7	0.270395360848691	0.22035782782258484	0.24224729186413257	0.00013977899625846544	0.3076923076923077	0.14285714285714285	0.2139275384140025	0.002490784249193491	0.7000000000000003	0.262745098039216	0.03433102652825839	0.27500000000000013	0.06666666666666667	0.17500000000000016	0.004947916666666671	0.7	0.2627450980392157	0.03433102652825836	6.983333333333333	3.582178932178932	5.183808674985147	0.8646714814231938	84.38009243891494	31.6227766016837	59.20291924854319	255.0143524504055	3.0	17.0	8.0	GalNAc(b1-4)GlcNAc(b1-2)Man(a1-3)[Man(a1-3)Man(a1-6)]Man(b1-4)GlcNAc(b1-4)[Fuc(a1-6)]GlcNAc	Bothrops_moojeni	Bothrops	Viperidae	Squamata	Reptilia	Chordata	Animalia
12.0	1.0	3.0	1.8823529411764706	0.22145328719723184	3.0	0.0	3.0	3.0	0.0	0.2627450980392157	0.03433102652825836	0.7	0.270395360848691	0.22035782782258484	0.24224729186413257	0.00013977899625846544	0.3076923076923077	0.14285714285714285	0.2139275384140025	0.002490784249193491	0.7000000000000003	0.262745098039216	0.03433102652825839	0.27500000000000013	0.06666666666666667	0.17500000000000016	0.004947916666666671	0.7	0.2627450980392157	0.03433102652825836	6.983333333333333	3.582178932178932	5.183808674985147	0.8646714814231938	84.38009243891494	31.6227766016837	59.20291924854319	255.0143524504055	3.0	17.0	8.0	GalNAc(b1-4)GlcNAc(b1-2)Man(a1-3)[GlcNAc(b1-2)Man(a1-6)]Man(b1-4)GlcNAc(b1-4)[Fuc(a1-6)]GlcNAc	Bothrops_moojeni	Bothrops	Viperidae	Squamata	Reptilia	Chordata	Animalia
16.0	1.0	3.0	1.9130434782608696	0.16635160680529304	3.0	0.0	3.0	3.0	-8.421504234708775e-15	0.2610577827969132	0.02895525356429291	0.6926406926406926	0.23182143949313136	0.18892027360719568	0.2083293817987024	7.712954893569429e-05	0.23655913978494625	0.1073170731707317	0.16333460714281248	0.0014929490360737416	0.6926406926406926	0.2610577827969133	0.02895525356429291	0.2597402597402597	0.047619047619047616	0.1613537977174341	0.004688786700163752	0.6926406926406926	0.2610577827969132	0.02895525356429291	7.885714285714287	3.914434176934178	5.821550792202967	1.024828886593599	133.95521639711941	49.87985565335947	93.3058278582547	628.0224876854093	3.0	23.0	8.0	GalNAc(b1-4)GlcNAc(b1-4)GlcNAc(b1-2)Man(a1-3)[GalNAc(b1-4)GlcNAc(b1-4)GlcNAc(b1-2)Man(a1-6)]Man(b1-4)GlcNAc(b1-4)[Fuc(a1-6)]GlcNAc	Bothrops_moojeni	Bothrops	Viperidae	Squamata	Reptilia	Chordata	Animalia
12.0	1.0	3.0	1.8823529411764706	0.22145328719723184	3.0	0.0	3.0	3.0	0.0	0.2627450980392157	0.03433102652825836	0.7	0.270395360848691	0.22035782782258484	0.24224729186413257	0.00013977899625846544	0.3076923076923077	0.14285714285714285	0.2139275384140025	0.002490784249193491	0.7000000000000003	0.262745098039216	0.03433102652825839	0.27500000000000013	0.06666666666666667	0.17500000000000016	0.004947916666666671	0.7	0.2627450980392157	0.03433102652825836	6.983333333333333	3.582178932178932	5.183808674985147	0.8646714814231938	84.38009243891494	31.6227766016837	59.20291924854319	255.0143524504055	3.0	17.0	8.0	GalNAc(b1-4)GlcNAc(b1-2)Man(a1-6)[GlcNAc(b1-2)Man(a1-3)]Man(b1-4)GlcNAc(b1-4)[Fuc(a1-6)]GlcNAc	Bothrops_moojeni	Bothrops	Viperidae	Squamata	Reptilia	Chordata	Animalia
12.0	1.0	3.0	1.8666666666666667	0.24888888888888897	3.0	0.0	3.0	3.0	-2.396231361482638e-15	0.28058608058608064	0.0395099894000993	0.6593406593406594	0.2880116875791046	0.2349338033691783	0.2578583401223717	0.00017574309600195117	0.3111111111111111	0.15053763440860216	0.2266122612596454	0.002509947542386992	0.6593406593406597	0.280586080586081	0.03950998940009934	0.29670329670329687	0.07692307692307693	0.1915227629513346	0.006257254743462422	0.6593406593406594	0.28058608058608064	0.0395099894000993	6.4	3.371067821067821	4.861755651755653	0.6972057165252941	72.33256528009976	30.199337741082907	50.45989217453087	171.79928173467445	3.0	15.0	8.0	GalNAc(b1-4)GlcNAc(b1-2)Man(a1-3)[Man(a1-6)]Man(b1-4)GlcNAc(b1-4)[Fuc(a1-6)]GlcNAc	Bothrops_moojeni	Bothrops	Viperidae	Squamata	Reptilia	Chordata	Animalia
12.0	1.0	3.0	1.8823529411764706	0.22145328719723184	3.0	0.0	3.0	3.0	0.0	0.2627450980392157	0.03433102652825836	0.7	0.2703953608486909	0.2203578278225848	0.24224729186413257	0.00013977899625846544	0.3076923076923077	0.14285714285714285	0.21392753841400253	0.0024907842491934916	0.7000000000000003	0.262745098039216	0.03433102652825839	0.27500000000000013	0.06666666666666667	0.17500000000000016	0.004947916666666671	0.7	0.2627450980392157	0.03433102652825836	6.983333333333333	3.582178932178932	5.183808674985146	0.8646714814231937	84.38009243891497	31.622776601683704	59.202919248543196	255.01435245040568	3.0	17.0	7.0	GalNAc(b1-4)GlcNAc(b1-2)Man(a1-3)[GalNAc(b1-4)GlcNAc(b1-2)Man(a1-6)]Man(b1-4)GlcNAc(b1-4)GlcNAc	Bothrops_moojeni	Bothrops	Viperidae	Squamata	Reptilia	Chordata	Animalia
14.0	1.0	3.0	1.9047619047619047	0.18140589569161	3.0	0.0	3.0	3.0	-2.590520390792026e-15	0.26115288220551375	0.030332347158623377	0.6947368421052631	0.24279163797946648	0.19786033268405173	0.21800634773774968	9.227996509499519e-05	0.2564102564102564	0.11494252873563218	0.17749174214177926	0.0017483490052402528	0.6947368421052632	0.2611528822055139	0.03033234715862339	0.27368421052631575	0.05263157894736842	0.16473684210526324	0.0047426592797783955	0.6947368421052631	0.26115288220551375	0.030332347158623377	7.617857142857144	3.785267510267511	5.631228031228031	0.9797490687560817	118.28778466096732	43.5430821141543	81.33004173367938	477.42431159775924	3.0	21.0	10.0	NeuNAc(a2-3)GalNAc(b1-4)GlcNAc(b1-2)Man(a1-3)[GalNAc(b1-4)GlcNAc(b1-2)Man(a1-6)]Man(b1-4)GlcNAc(b1-4)[Fuc(a1-6)]GlcNAc	Bothrops_moojeni	Bothrops	Viperidae	Squamata	Reptilia	Chordata	Animalia
10.0	2.0	4.0	1.8823529411764706	0.3391003460207612	3.0	0.0	4.0	4.0	-0.012658227848101266	0.2392156862745098	0.03927912341407151	0.7	0.27007402660400703	0.2198882298906257	0.24209449645786135	0.0002137841965792759	0.3333333333333333	0.14814814814814814	0.22968831760948968	0.002776704674126332	0.6999999999999998	0.23921568627450984	0.03927912341407149	0.275	0.06666666666666667	0.16250000000000003	0.005572916666666658	0.7	0.2392156862745098	0.03927912341407151	7.199999999999999	3.619047619047619	5.350980392156863	1.0268710098418459	83.66600265340658	29.664793948382584	56.9723042089054	226.15655312788806	4.0	17.0	7.0	GalNAc(b1-4)GlcNAc(b1-2)Man(a1-3)[Man(a1-3)[Man(a1-6)]Man(a1-6)]Man(b1-4)GlcNAc(b1-4)GlcNAc	Bothrops_moojeni	Bothrops	Viperidae	Squamata	Reptilia	Chordata	Animalia
12.0	3.0	5.0	1.9130434782608696	0.3402646502835539	3.0	0.0	5.0	5.0	-0.026666666666667362	0.2339544513457557	0.036153220941967164	0.6926406926406926	0.2311123811631427	0.18833882596105928	0.2081436631292281	0.0001544763687116145	0.25882352941176473	0.12154696132596685	0.17763155498460856	0.0016036284372324646	0.6926406926406927	0.23395445134575588	0.03615322094196718	0.2597402597402597	0.047619047619047616	0.14718614718614728	0.006024147700653016	0.6926406926406926	0.2339544513457557	0.036153220941967164	8.083333333333334	4.104906204906205	6.0695118890771065	1.1619048335732416	124.48293055676136	47.41307836451863	89.29853060330203	495.7724320909134	5.0	23.0	8.0	Fuc(a1-3)[GalNAc(b1-4)]GlcNAc(b1-2)Man(a1-3)[Fuc(a1-3)[GalNAc(b1-4)]GlcNAc(b1-2)Man(a1-6)]Man(b1-4)GlcNAc(b1-4)[Fuc(a1-6)]GlcNAc	Bothrops_moojeni	Bothrops	Viperidae	Squamata	Reptilia	Chordata	Animalia
12.0	2.0	4.0	1.9047619047619047	0.2766439909297051	3.0	0.0	4.0	4.0	-0.010101010101009894	0.2451127819548872	0.03448508489268284	0.6947368421052631	0.24238328027871647	0.19752566565634658	0.21789918112478063	0.00013899448419765788	0.2702702702702703	0.12658227848101267	0.18629459598804246	0.0018389834335312753	0.6947368421052633	0.24511278195488742	0.03448508489268286	0.27368421052631586	0.05263157894736842	0.15631578947368435	0.005473961218836568	0.6947368421052631	0.2451127819548872	0.03448508489268284	7.716666666666668	3.9306637806637807	5.762354840926269	1.0651524692224466	111.17553687749658	42.14261501141082	79.28278847071664	422.239452307435	4.0	21.0	8.0	Fuc(a1-3)[GalNAc(b1-4)]GlcNAc(b1-2)Man(a1-3)[GalNAc(b1-4)GlcNAc(b1-2)Man(a1-6)]Man(b1-4)GlcNAc(b1-4)[Fuc(a1-6)]GlcNAc	Bothrops_moojeni	Bothrops	Viperidae	Squamata	Reptilia	Chordata	Animalia
12.0	1.0	3.0	1.894736842105263	0.19944598337950137	3.0	0.0	3.0	3.0	-3.66373598126301e-15	0.2590299277605779	0.03129345450272517	0.7058823529411765	0.2554828156687417	0.20820291127944823	0.2291706916026897	0.000112373057713307	0.2857142857142857	0.13333333333333333	0.19592558548655725	0.0021660835846592287	0.7058823529411766	0.25902992776057815	0.031293454502725186	0.2549019607843138	0.058823529411764705	0.16775599128540317	0.004551905487443101	0.7058823529411765	0.2590299277605779	0.03129345450272517	7.3500000000000005	3.7564213564213564	5.4289701526543634	0.9451685092790263	97.48846085563011	35.999999999999886	69.5919713101903	358.95752916153293	3.0	19.0	8.0	GalNAc(b1-4)GlcNAc(b1-2)Man(a1-3)[GalNAc(b1-4)GlcNAc(b1-2)Man(a1-6)]Man(b1-4)GlcNAc(b1-4)[Fuc(a1-6)]GlcNAc	Bothrops_moojeni	Bothrops	Viperidae	Squamata	Reptilia	Chordata	Animalia
8.0	1.0	4.0	1.8666666666666667	0.5155555555555557	4.0	1.0	4.0	4.0	-0.029411764705881215	0.21611721611721613	0.04068215057226047	0.7912087912087913	0.3139463573290236	0.23376909314100117	0.2574677347952552	0.0003770322060668189	0.42424242424242425	0.1917808219178082	0.2780349066938828	0.0045378241039948355	0.7912087912087914	0.21611721611721615	0.040682150572260475	0.24175824175824198	0.07692307692307686	0.15698587127158556	0.003785404996438864	0.7912087912087913	0.21611721611721613	0.04068215057226047	7.749999999999999	3.7190476190476187	5.244285714285714	1.2077473922902486	73.143694191639	23.452078799117146	52.6884788322046	213.9241983483285	4.0	15.0	7.0	GlcNAc(b1-2)Man(a1-3)[GlcNAc(b1-2)Man(a1-6)][Xyl(b1-2)]Man(b1-4)GlcNAc(b1-4)GlcNAc	Brassica_oleracea	Brassica	Brassicaceae	Brassicales	Dicotyledons	Angiosperms	Plantae
8.0	2.0	5.0	1.8823529411764706	0.5743944636678201	4.0	1.0	5.0	5.0	-0.04918032786885246	0.19999999999999998	0.04140522875816993	0.7666666666666666	0.2942803541637255	0.2189326142377528	0.2417754146974647	0.0003681782596336699	0.4	0.18181818181818182	0.2635955030293235	0.0038372442005424647	0.7666666666666669	0.2	0.04140522875816995	0.275	0.06666666666666661	0.14166666666666666	0.004531250000000002	0.7666666666666666	0.19999999999999998	0.04140522875816993	8.333333333333332	3.9869047619047615	5.678851540616247	1.4249083849225959	85.6971411425144	28.565713714171405	61.75988864064489	265.7161550951504	5.0	17.0	7.0	Man(a1-3)[Man(a1-6)]Man(a1-6)[GlcNAc(b1-2)Man(a1-3)][Xyl(b1-2)]Man(b1-4)GlcNAc(b1-4)GlcNAc	Brassica_oleracea	Brassica	Brassicaceae	Brassicales	Dicotyledons	Angiosperms	Plantae
8.0	1.0	4.0	1.8461538461538463	0.5917159763313611	4.0	1.0	4.0	4.0	-0.034482758620690265	0.24009324009324004	0.05124129949304775	0.7272727272727273	0.3370832229354697	0.25142305620765415	0.276471453059953	0.0004866125659950949	0.4	0.18181818181818182	0.28859051897313526	0.003994258402898679	0.7272727272727273	0.2400932400932401	0.05124129949304775	0.3181818181818182	0.09090909090909091	0.1792929292929293	0.006459800020406084	0.7272727272727273	0.24009324009324004	0.05124129949304775	6.95	3.253571428571428	4.820329670329671	0.9087804076265618	66.60330322138678	26.30589287593181	44.589783580593966	127.75120023579059	4.0	13.0	8.0	Man(a1-3)[Man(a1-6)][Xyl(b1-2)]Man(b1-4)GlcNAc(b1-4)[Fuc(a1-3)]GlcNAc	Brassica_oleracea	Brassica	Brassicaceae	Brassicales	Dicotyledons	Angiosperms	Plantae
6.0	1.0	4.0	1.8181818181818181	0.6942148760330578	4.0	1.0	4.0	4.0	-0.04166666666666763	0.22020202020202023	0.055529027650239766	0.8	0.3670077822760004	0.273751927449531	0.30038333698747516	0.0006789417693598159	0.5263157894736842	0.23255813953488372	0.3535360374520206	0.006836589473002167	0.8000000000000002	0.22020202020202032	0.05552902765023982	0.3111111111111112	0.1111111111111111	0.18222222222222229	0.0045234567901234635	0.8	0.22020202020202023	0.055529027650239766	6.583333333333333	3.183333333333333	4.521212121212122	0.8976813590449954	48.60041152089141	15.811388300841893	33.457523281900755	82.59413584106763	4.0	11.0	7.0	Man(a1-3)[Man(a1-6)][Xyl(b1-2)]Man(b1-4)GlcNAc(b1-4)GlcNAc	Brassica_oleracea	Brassica	Brassicaceae	Brassicales	Dicotyledons	Angiosperms	Plantae
10.0	1.0	4.0	1.8823529411764706	0.45674740484429066	4.0	1.0	4.0	4.0	-0.02564102564102564	0.22352941176470587	0.038302575932333716	0.7666666666666666	0.2946566699254517	0.21939861174862582	0.2419293422236083	0.00029372278301692604	0.36363636363636365	0.15384615384615385	0.24331123072580485	0.0033691328583644957	0.7666666666666664	0.22352941176470592	0.03830257593233368	0.275	0.06666666666666667	0.15416666666666667	0.00442708333333333	0.7666666666666666	0.22352941176470587	0.038302575932333716	8.116666666666665	3.6757936507936506	5.493183940242765	1.2663234781930197	95.58242516278807	31.240998703626616	64.4562655064731	309.3898369590436	4.0	17.0	8.0	GlcNAc(b1-2)Man(a1-3)[GlcNAc(b1-2)Man(a1-6)][Xyl(b1-2)]Man(b1-4)GlcNAc(b1-4)[Fuc(a1-3)]GlcNAc	Brassica_oleracea	Brassica	Brassicaceae	Brassicales	Dicotyledons	Angiosperms	Plantae
8.0	1.0	4.0	1.8461538461538463	0.5917159763313611	4.0	1.0	4.0	4.0	-0.034482758620690265	0.24009324009324004	0.05124129949304775	0.7272727272727273	0.3370832229354697	0.25142305620765415	0.276471453059953	0.0004866125659950949	0.4	0.18181818181818182	0.28859051897313526	0.003994258402898679	0.7272727272727273	0.2400932400932401	0.05124129949304775	0.3181818181818182	0.09090909090909091	0.1792929292929293	0.006459800020406084	0.7272727272727273	0.24009324009324004	0.05124129949304775	6.95	3.253571428571428	4.820329670329671	0.9087804076265618	66.60330322138678	26.30589287593181	44.589783580593966	127.75120023579059	4.0	13.0	8.0	Man(a1-3)[Man(a1-6)][Xyl(b1-2)]Man(b1-4)GlcNAc(b1-4)[Fuc(a1-3)]GlcNAc	Brassica_rapa	Brassica	Brassicaceae	Brassicales	Dicotyledons	Angiosperms	Plantae
10.0	1.0	4.0	1.8666666666666667	0.5155555555555557	4.0	1.0	4.0	4.0	-0.029411764705881215	0.23369963369963367	0.04404406338472274	0.7472527472527473	0.31370231040761953	0.23378160550433882	0.25747868098690724	0.0003713955039091277	0.3783783783783784	0.16470588235294117	0.2615086301607425	0.0036110981829566035	0.7472527472527473	0.2336996336996337	0.044044063384722706	0.29670329670329676	0.07692307692307693	0.16640502354788075	0.005448913051514529	0.7472527472527473	0.23369963369963367	0.04404406338472274	7.533333333333333	3.4646825396825394	5.1631216931216946	1.0755864925394023	81.228073964609	28.948229652260256	54.51948503471795	209.62575154916354	4.0	15.0	8.0	GlcNAc(b1-2)Man(a1-6)[Man(a1-3)][Xyl(b1-2)]Man(b1-4)GlcNAc(b1-4)[Fuc(a1-3)]GlcNAc	Brassica_rapa	Brassica	Brassicaceae	Brassicales	Dicotyledons	Angiosperms	Plantae
4.0	0.0	2.0	1.6	0.24	2.0	0.0	2.0	2.0	-0.3333333333333333	0.3333333333333333	0.07777777777777778	0.6666666666666666	0.4667572150637692	0.4204672433219078	0.44669822730896264	0.0004606937190304005	0.6666666666666666	0.4	0.5219047619047619	0.011116553287981853	0.6666666666666664	0.3333333333333332	0.07777777777777768	0.49999999999999994	0.3333333333333333	0.4166666666666666	0.006944444444444437	0.6666666666666666	0.3333333333333333	0.07777777777777778	3.0	2.083333333333333	2.5666666666666664	0.15944444444444458	10.0	4.47213595499958	7.42424931913462	4.880522047329137	2.0	5.0	2.0	Man(a1-4)Man(a1-4)Man	Brassica_rapa	Brassica	Brassicaceae	Brassicales	Dicotyledons	Angiosperms	Plantae
8.0	1.0	3.0	1.8181818181818181	0.3305785123966942	3.0	0.0	3.0	3.0	-1.942890293094025e-15	0.2848484848484849	0.05017447199265382	0.6222222222222222	0.337528041721584	0.27558523021221915	0.3009867898101652	0.00031604326886236484	0.38461538461538464	0.19607843137254902	0.2938117260962678	0.0037959633861120844	0.6222222222222223	0.2848484848484849	0.05017447199265384	0.33333333333333354	0.1111111111111111	0.2177777777777778	0.007288888888888891	0.6222222222222222	0.2848484848484849	0.05017447199265382	5.45	2.9857142857142853	4.216017316017316	0.5321674303330152	45.60701700396528	20.73644135332768	31.679285101445576	62.42289546131978	3.0	11.0	9.0	Xyl(b1-2)[Man(a1-6)]Man(b1-4)GlcNAc(b1-4)[Fuc(a1-3)]GlcNAcN	Brassica_rapa	Brassica	Brassicaceae	Brassicales	Dicotyledons	Angiosperms	Plantae
8.0	1.0	4.0	1.8461538461538463	0.5917159763313611	4.0	1.0	4.0	4.0	-0.034482758620690265	0.24009324009324004	0.05124129949304775	0.7272727272727273	0.3370832229354697	0.25142305620765415	0.276471453059953	0.0004866125659950949	0.4	0.18181818181818182	0.28859051897313526	0.003994258402898679	0.7272727272727273	0.2400932400932401	0.05124129949304775	0.3181818181818182	0.09090909090909091	0.1792929292929293	0.006459800020406084	0.7272727272727273	0.24009324009324004	0.05124129949304775	6.95	3.253571428571428	4.820329670329671	0.9087804076265618	66.60330322138678	26.30589287593181	44.589783580593966	127.75120023579059	4.0	13.0	9.0	Man(a1-3)[Man(a1-6)][Xyl(b1-2)]Man(b1-4)GlcNAc(b1-4)[Fuc(a1-3)]GlcNAcN	Brassica_rapa	Brassica	Brassicaceae	Brassicales	Dicotyledons	Angiosperms	Plantae
10.0	1.0	4.0	1.8666666666666667	0.5155555555555557	4.0	1.0	4.0	4.0	-0.029411764705881215	0.2336996336996337	0.044044063384722734	0.7472527472527473	0.3137023104076196	0.23378160550433885	0.25747868098690724	0.0003713955039091277	0.3783783783783784	0.16470588235294117	0.26150863016074255	0.003611098182956603	0.7472527472527472	0.23369963369963367	0.04404406338472271	0.2967032967032966	0.07692307692307693	0.16640502354788073	0.005448913051514523	0.7472527472527473	0.2336996336996337	0.044044063384722734	7.533333333333333	3.4646825396825394	5.1631216931216946	1.0755864925394023	81.22807396460898	28.948229652260256	54.51948503471795	209.62575154916314	4.0	15.0	9.0	Man(a1-3)[GlcNAc(b1-2)Man(a1-6)][Xyl(b1-2)]Man(b1-4)GlcNAc(b1-4)[Fuc(a1-3)]GlcNAcN	Brassica_rapa	Brassica	Brassicaceae	Brassicales	Dicotyledons	Angiosperms	Plantae
10.0	1.0	4.0	1.8666666666666667	0.5155555555555557	4.0	1.0	4.0	4.0	-0.029411764705881215	0.2336996336996337	0.044044063384722734	0.7472527472527473	0.3137023104076196	0.23378160550433885	0.25747868098690724	0.0003713955039091277	0.3783783783783784	0.16470588235294117	0.26150863016074255	0.003611098182956603	0.7472527472527472	0.23369963369963367	0.04404406338472271	0.2967032967032966	0.07692307692307693	0.16640502354788073	0.005448913051514523	0.7472527472527473	0.2336996336996337	0.044044063384722734	7.533333333333333	3.4646825396825394	5.1631216931216946	1.0755864925394023	81.22807396460898	28.948229652260256	54.51948503471795	209.62575154916314	4.0	15.0	8.0	Man(a1-3)[GlcNAc(b1-2)Man(a1-6)][Xyl(b1-2)]Man(b1-4)GlcNAc(b1-4)[Fuc(a1-3)]GlcNAc	Brassica_rapa	Brassica	Brassicaceae	Brassicales	Dicotyledons	Angiosperms	Plantae
10.0	2.0	4.0	1.8666666666666667	0.38222222222222224	3.0	0.0	4.0	4.0	-0.01449275362318878	0.23956043956043957	0.04468381435414403	0.6153846153846154	0.2875751421528898	0.23435882690601154	0.25766764930523756	0.000274049168179769	0.35	0.1728395061728395	0.25561084801572437	0.0032470597102507008	0.6153846153846153	0.23956043956043957	0.04468381435414399	0.30769230769230765	0.07692307692307693	0.16954474097331243	0.006240003548817179	0.6153846153846154	0.23956043956043957	0.04468381435414403	6.616666666666666	3.5634920634920633	5.0831216931216945	0.9500514585257971	66.99253689777623	28.24889378365101	47.236514675864946	150.71168127676296	4.0	15.0	7.0	Xyl(a1-6)Glc(b1-4)[Xyl(a1-6)]Glc(b1-4)[Gal(b1-2)Xyl(a1-6)]Glc(b1-4)Glc-ol	Brassica_rapa	Brassica	Brassicaceae	Brassicales	Dicotyledons	Angiosperms	Plantae
8.0	2.0	4.0	1.8666666666666667	0.38222222222222224	3.0	0.0	4.0	4.0	-0.01449275362318878	0.2336996336996337	0.0424983563445102	0.7032967032967034	0.2878410319329179	0.23435873177472627	0.2576675588964282	0.00027409575902237726	0.3783783783783784	0.18181818181818182	0.26073923184874787	0.0035914244795852515	0.7032967032967034	0.23369963369963373	0.0424983563445102	0.2967032967032967	0.07692307692307686	0.1664050235478807	0.005448913051514535	0.7032967032967034	0.2336996336996337	0.0424983563445102	6.833333333333332	3.620238095238095	5.10047619047619	0.9765668556311412	64.62197768561346	23.999999999999957	46.695907124444524	153.4922578252191	4.0	15.0	7.0	Xyl(a1-6)Glc(b1-4)[Gal(b1-2)Xyl(a1-6)]Glc(b1-4)[Xyl(a1-6)]Glc(b1-4)Glc-ol	Brassica_rapa	Brassica	Brassicaceae	Brassicales	Dicotyledons	Angiosperms	Plantae
4.0	1.0	3.0	1.7142857142857142	0.489795918367347	3.0	0.0	3.0	3.0	0.0	0.2571428571428571	0.07292517006802723	0.8	0.42688278913848304	0.34926773656784976	0.3769873982002188	0.00073764445537251	0.6666666666666666	0.35294117647058826	0.4607843137254902	0.011698797165925189	0.7999999999999997	0.25714285714285706	0.07292517006802715	0.3333333333333333	0.2	0.2666666666666666	0.004444444444444438	0.8	0.2571428571428571	0.07292517006802723	4.5	2.6666666666666665	3.3571428571428577	0.43197278911564646	19.595917942265398	6.928203230275505	15.041239275984344	19.7611210425853	3.0	7.0	6.0	Fuc(a1-2)[GalNAc(a1-3)]Gal(b1-3)GalNAc	Rhinella_arenarum	Rhinella	Bufonidae	Anura	Amphibia	Chordata	Animalia
6.0	0.0	2.0	1.7142857142857142	0.20408163265306126	2.0	0.0	2.0	2.0	-0.19999999999999687	0.33333333333333337	0.05333333333333333	0.6	0.3900223211286338	0.35069507041482983	0.3775787518354821	0.00029142901950230613	0.5	0.2857142857142857	0.3920722135007849	0.006358066412170474	0.6000000000000004	0.3333333333333336	0.053333333333333406	0.4000000000000003	0.2	0.3111111111111112	0.006913580246913594	0.6	0.33333333333333337	0.05333333333333333	3.666666666666667	2.4499999999999997	3.185714285714286	0.23558956916099796	17.944358444926362	8.366600265340756	13.005111736411555	12.867068723450414	2.0	7.0	7.0	Fuc(a1-2)Gal(b1-3)[GlcNAcOS(b1-6)]GalNAc	Rhinella_arenarum	Rhinella	Bufonidae	Anura	Amphibia	Chordata	Animalia
6.0	1.0	3.0	1.7777777777777777	0.3950617283950617	3.0	0.0	3.0	3.0	0.0	0.2698412698412699	0.057004283194759364	0.7142857142857142	0.374554226124695	0.3058228355407673	0.33263483151987927	0.000465179970852695	0.5	0.25	0.3637690631808279	0.006546293831015825	0.7142857142857144	0.26984126984127	0.05700428319475945	0.3571428571428574	0.14285714285714285	0.2321428571428572	0.006058673469387767	0.7142857142857142	0.2698412698412699	0.057004283194759364	5.083333333333333	2.8166666666666664	3.8444444444444446	0.5112345679012347	32.12475680841793	12.961481396815703	22.68261897551049	37.498796411808904	3.0	9.0	8.0	Fuc(a1-2)[GalNAc(a1-3)]Gal(b1-3)[NeuNAc(a2-6)]GalNAc	Rhinella_arenarum	Rhinella	Bufonidae	Anura	Amphibia	Chordata	Animalia
8.0	1.0	3.0	1.8181818181818181	0.3305785123966942	3.0	0.0	3.0	3.0	-1.942890293094025e-15	0.2686868686868687	0.04726864605652485	0.7111111111111111	0.337823213053977	0.27557398077633116	0.3009780542919465	0.00032130174372500174	0.43478260869565216	0.2127659574468085	0.3082514511236267	0.004882010278349165	0.7111111111111112	0.26868686868686875	0.04726864605652487	0.3111111111111113	0.1111111111111111	0.2088888888888889	0.005649382716049386	0.7111111111111111	0.2686868686868687	0.04726864605652485	5.666666666666666	3.0845238095238092	4.25952380952381	0.6156150793650794	43.17406628984557	16.73320053068149	30.79305148875443	69.78798001090999	3.0	11.0	7.0	Fuc(a1-2)Gal(b1-3)[Fuc(a1-2)]Gal(b1-3)[NeuNAc(a2-6)]GalNAc	Rhinella_arenarum	Rhinella	Bufonidae	Anura	Amphibia	Chordata	Animalia
6.0	0.0	2.0	1.7142857142857142	0.20408163265306126	2.0	0.0	2.0	2.0	-0.19999999999999687	0.33333333333333337	0.05333333333333333	0.6	0.3900223211286338	0.35069507041482983	0.3775787518354821	0.00029142901950230613	0.5	0.2857142857142857	0.3920722135007849	0.006358066412170474	0.6000000000000004	0.3333333333333336	0.053333333333333406	0.4000000000000003	0.2	0.3111111111111112	0.006913580246913594	0.6	0.33333333333333337	0.05333333333333333	3.666666666666667	2.4499999999999997	3.185714285714286	0.23558956916099796	17.944358444926362	8.366600265340756	13.005111736411555	12.867068723450414	2.0	7.0	7.0	Fuc(a1-2)Gal(b1-3)[GlcNAc(b1-6)]GalNAc	Rhinella_arenarum	Rhinella	Bufonidae	Anura	Amphibia	Chordata	Animalia
4.0	0.0	2.0	1.6	0.24	2.0	0.0	2.0	2.0	-0.3333333333333333	0.3333333333333333	0.07777777777777778	0.6666666666666666	0.46675721506376916	0.42046724332190777	0.4466982273089625	0.0004606937190304005	0.6666666666666666	0.4	0.5219047619047619	0.011116553287981853	0.6666666666666664	0.3333333333333332	0.0777777777777777	0.49999999999999994	0.3333333333333333	0.4166666666666666	0.006944444444444437	0.6666666666666666	0.3333333333333333	0.07777777777777778	3.0	2.083333333333333	2.566666666666667	0.15944444444444458	10.0	4.47213595499958	7.424249319134619	4.880522047329137	2.0	5.0	5.0	Gal(b1-3)[NeuNAc(a2-6)]GalNAc	Rhinella_arenarum	Rhinella	Bufonidae	Anura	Amphibia	Chordata	Animalia
6.0	0.0	2.0	1.7142857142857142	0.20408163265306126	2.0	0.0	2.0	2.0	-0.19999999999999687	0.33333333333333337	0.05333333333333333	0.6	0.3900223211286338	0.35069507041482983	0.3775787518354821	0.00029142901950230613	0.5	0.2857142857142857	0.3920722135007849	0.006358066412170474	0.6000000000000004	0.3333333333333336	0.053333333333333406	0.4000000000000003	0.2	0.3111111111111112	0.006913580246913594	0.6	0.33333333333333337	0.05333333333333333	3.666666666666667	2.4499999999999997	3.185714285714286	0.23558956916099796	17.944358444926362	8.366600265340756	13.005111736411555	12.867068723450414	2.0	7.0	7.0	Fuc(a1-2)Gal(b1-3)[NeuNAc(a2-6)]GalNAc	Rhinella_arenarum	Rhinella	Bufonidae	Anura	Amphibia	Chordata	Animalia
4.0	0.0	2.0	1.6	0.24	2.0	0.0	2.0	2.0	-0.3333333333333333	0.3333333333333333	0.07777777777777778	0.6666666666666666	0.4667572150637692	0.4204672433219078	0.44669822730896264	0.0004606937190304005	0.6666666666666666	0.4	0.5219047619047619	0.011116553287981853	0.6666666666666664	0.3333333333333332	0.07777777777777768	0.49999999999999994	0.3333333333333333	0.4166666666666666	0.006944444444444437	0.6666666666666666	0.3333333333333333	0.07777777777777778	3.0	2.083333333333333	2.5666666666666664	0.15944444444444458	10.0	4.47213595499958	7.42424931913462	4.880522047329137	2.0	5.0	5.0	Fuc(a1-2)Gal(b1-3)GalNAc	Rhinella_arenarum	Rhinella	Bufonidae	Anura	Amphibia	Chordata	Animalia
4.0	1.0	3.0	1.7142857142857142	0.489795918367347	3.0	0.0	3.0	3.0	0.0	0.2571428571428571	0.07292517006802723	0.8	0.42688278913848304	0.34926773656784976	0.3769873982002188	0.00073764445537251	0.6666666666666666	0.35294117647058826	0.4607843137254902	0.011698797165925189	0.7999999999999997	0.25714285714285706	0.07292517006802715	0.3333333333333333	0.2	0.2666666666666666	0.004444444444444438	0.8	0.2571428571428571	0.07292517006802723	4.5	2.6666666666666665	3.3571428571428577	0.43197278911564646	19.595917942265398	6.928203230275505	15.041239275984344	19.7611210425853	3.0	7.0	6.0	GalNAc(b1-4)[NeuNAc(a2-3)]Gal(b1-3)GalNAc	Rhinella_arenarum	Rhinella	Bufonidae	Anura	Amphibia	Chordata	Animalia
8.0	2.0	4.0	1.8461538461538463	0.4378698224852071	3.0	0.0	4.0	4.0	-0.01694915254237533	0.2400932400932401	0.049546025070500606	0.6666666666666667	0.30937821467217186	0.2521296301585463	0.27669990086603774	0.00036024178380185	0.4	0.1935483870967742	0.2882867823846055	0.004061440222934485	0.6666666666666667	0.2400932400932401	0.049546025070500606	0.3181818181818182	0.09090909090909091	0.1792929292929293	0.006459800020406085	0.6666666666666667	0.2400932400932401	0.049546025070500606	6.249999999999999	3.352380952380952	4.764835164835166	0.8407900783587595	54.552726787942966	21.908902300206602	38.09380328763021	96.86215108331713	4.0	13.0	6.0	Gal(a1-3)GalNAc(a1-3)[Fuc(a1-2)]Gal(b1-3)[Fuc(a1-2)]Gal(b1-3)GalNAc	Bufo_bufo	Bufo	Bufonidae	Anura	Amphibia	Chordata	Animalia
8.0	2.0	4.0	1.8461538461538463	0.4378698224852071	3.0	0.0	4.0	4.0	-0.01694915254237533	0.2400932400932401	0.049546025070500606	0.6666666666666667	0.30937821467217186	0.2521296301585463	0.27669990086603774	0.00036024178380185	0.4	0.1935483870967742	0.2882867823846055	0.004061440222934485	0.6666666666666667	0.2400932400932401	0.049546025070500606	0.3181818181818182	0.09090909090909091	0.1792929292929293	0.006459800020406085	0.6666666666666667	0.2400932400932401	0.049546025070500606	6.249999999999999	3.352380952380952	4.764835164835166	0.8407900783587595	54.552726787942966	21.908902300206602	38.09380328763021	96.86215108331713	4.0	13.0	8.0	Gal(a1-3)GalNAc(a1-3)[Fuc(a1-2)]Gal(b1-3)[GlcNAc(b1-6)]Gal(b1-3)GalNAc	Bufo_bufo	Bufo	Bufonidae	Anura	Amphibia	Chordata	Animalia
14.0	2.0	4.0	1.894736842105263	0.30470914127423826	3.0	0.0	4.0	4.0	-0.011235955056182094	0.26728586171310625	0.0438378164801307	0.5294117647058824	0.2547616743324043	0.20781581000196736	0.22904602728921494	0.00016949633039661192	0.24324324324324326	0.12949640287769784	0.1880215345305646	0.0014068313815986738	0.5294117647058824	0.2672858617131065	0.04383781648013073	0.29411764705882354	0.058823529411764705	0.17211328976034868	0.008069071249899145	0.5294117647058824	0.26728586171310625	0.0438378164801307	6.78015873015873	3.792471417471418	5.466684192999982	0.8258947402153533	99.07572861200504	49.05099387372266	71.31382305173669	260.33864174546	4.0	19.0	9.0	Gal(a1-3)GalNAc(a1-3)[Fuc(a1-2)]Gal(b1-4)GlcNAc(b1-6)[Gal(a1-3)GalNAc(a1-3)[Fuc(a1-2)]Gal(b1-3)]GalNAc	Bufo_bufo	Bufo	Bufonidae	Anura	Amphibia	Chordata	Animalia
8.0	2.0	5.0	1.8666666666666667	0.6488888888888887	4.0	1.0	5.0	5.0	-0.05660377358490549	0.2043956043956044	0.04754337237853721	0.7472527472527473	0.3132111026983851	0.23321741890080477	0.25729263949961595	0.00046716432598732383	0.42424242424242425	0.1917808219178082	0.2874830429667154	0.004290418254606501	0.7472527472527474	0.2043956043956044	0.04754337237853721	0.2967032967032969	0.07692307692307693	0.15070643642072215	0.005338012514509492	0.7472527472527473	0.2043956043956044	0.04754337237853721	7.749999999999999	3.7190476190476187	5.356190476190475	1.2458900604686307	74.01351227985334	26.038433132583076	51.811417544438974	177.57701203580308	5.0	15.0	10.0	Fuc(a1-2)[GalNAc(a1-3)]Gal(b1-3)[Fuc(a1-2)][GlcNAc(b1-6)]Gal(b1-3)[NeuNGc(a2-6)]GalNAc	Bufo_bufo	Bufo	Bufonidae	Anura	Amphibia	Chordata	Animalia
4.0	1.0	3.0	1.7142857142857142	0.489795918367347	3.0	0.0	3.0	3.0	0.0	0.2571428571428571	0.07292517006802723	0.8	0.42688278913848304	0.34926773656784976	0.3769873982002188	0.00073764445537251	0.6666666666666666	0.35294117647058826	0.4607843137254902	0.011698797165925189	0.7999999999999997	0.25714285714285706	0.07292517006802715	0.3333333333333333	0.2	0.2666666666666666	0.004444444444444438	0.8	0.2571428571428571	0.07292517006802723	4.5	2.6666666666666665	3.3571428571428577	0.43197278911564646	19.595917942265398	6.928203230275505	15.041239275984344	19.7611210425853	3.0	7.0	6.0	Fuc(a1-2)[GalNAc(a1-3)]Gal(b1-3)GalNAc	Bufo_bufo	Bufo	Bufonidae	Anura	Amphibia	Chordata	Animalia
8.0	1.0	3.0	1.8181818181818181	0.33057851239669417	3.0	0.0	3.0	3.0	-1.942890293094025e-15	0.2686868686868687	0.04726864605652484	0.7111111111111111	0.33782321305397706	0.2755739807763312	0.3009780542919466	0.00032130174372500147	0.43478260869565216	0.2127659574468085	0.3082514511236267	0.004882010278349164	0.7111111111111112	0.2686868686868688	0.04726864605652486	0.3111111111111113	0.1111111111111111	0.2088888888888889	0.005649382716049386	0.7111111111111111	0.2686868686868687	0.04726864605652484	5.666666666666666	3.0845238095238092	4.2595238095238095	0.6156150793650795	43.17406628984557	16.73320053068149	30.793051488754433	69.78798001090996	3.0	11.0	6.0	Gal(a1-3)GalNAc(a1-3)[Fuc(a1-2)]Gal(b1-3)Gal(b1-3)GalNAc	Bufo_bufo	Bufo	Bufonidae	Anura	Amphibia	Chordata	Animalia
4.0	0.0	2.0	1.6	0.24	2.0	0.0	2.0	2.0	-0.3333333333333333	0.3333333333333333	0.07777777777777778	0.6666666666666666	0.4667572150637692	0.4204672433219078	0.44669822730896264	0.0004606937190304005	0.6666666666666666	0.4	0.5219047619047619	0.011116553287981853	0.6666666666666664	0.3333333333333332	0.07777777777777768	0.49999999999999994	0.3333333333333333	0.4166666666666666	0.006944444444444437	0.6666666666666666	0.3333333333333333	0.07777777777777778	3.0	2.083333333333333	2.5666666666666664	0.15944444444444458	10.0	4.47213595499958	7.42424931913462	4.880522047329137	2.0	5.0	4.0	GalNAc(a1-3)Gal(b1-3)GalNAc	Bufo_bufo	Bufo	Bufonidae	Anura	Amphibia	Chordata	Animalia
8.0	2.0	5.0	1.8666666666666667	0.6488888888888887	4.0	1.0	5.0	5.0	-0.05660377358490549	0.21025641025641026	0.04955708516148075	0.6593406593406594	0.3129556356935103	0.23322366980096546	0.2572981191022001	0.00046434457313673273	0.3888888888888889	0.18181818181818182	0.28088306950625225	0.003802940840403246	0.6593406593406593	0.21025641025641026	0.049557085161480746	0.3076923076923077	0.07692307692307693	0.15384615384615388	0.006227681266927736	0.6593406593406594	0.21025641025641026	0.04955708516148075	7.533333333333333	3.620238095238095	5.324285714285716	1.1858701436130004	76.77239087067694	31.20897306865447	52.502105324004425	169.52893654714566	5.0	15.0	8.0	Gal(a1-3)GalNAc(a1-3)[Fuc(a1-2)]Gal(b1-3)[Fuc(a1-2)][GlcNAc(b1-6)]Gal(b1-3)GalNAc	Bufo_bufo	Bufo	Bufonidae	Anura	Amphibia	Chordata	Animalia
10.0	1.0	3.0	1.8461538461538463	0.2840236686390533	3.0	0.0	3.0	3.0	0.0	0.2773892773892774	0.04324308170462017	0.6666666666666667	0.3099544621822253	0.2528351419026351	0.2769309747296032	0.0002323121583888221	0.35294117647058826	0.17142857142857143	0.25964075576650997	0.003258054402432167	0.6666666666666666	0.2773892773892774	0.043243081704620136	0.3181818181818181	0.09090909090909091	0.19949494949494948	0.006306754412815012	0.6666666666666667	0.2773892773892774	0.04324308170462017	6.033333333333333	3.1968253968253966	4.578876678876679	0.6491575371108341	58.378078077305204	24.494897427831713	40.372633303757944	110.05048012027343	3.0	13.0	8.0	Gal(a1-3)GalNAc(a1-3)[Fuc(a1-2)]Gal(b1-3)Gal(b1-3)[NeuNAc(a2-6)]GalNAc	Bufo_bufo	Bufo	Bufonidae	Anura	Amphibia	Chordata	Animalia
10.0	0.0	2.0	1.8181818181818181	0.1487603305785124	2.0	0.0	2.0	2.0	-0.11111111111111192	0.33333333333333337	0.038518518518518514	0.5555555555555556	0.30756601790694754	0.27649612828044307	0.3012826687640952	0.00013784441147541017	0.3333333333333333	0.18181818181818182	0.26163358208418996	0.002853699369020983	0.5555555555555554	0.33333333333333326	0.03851851851851848	0.3333333333333333	0.11111111111111123	0.2444444444444444	0.006518518518518505	0.5555555555555556	0.33333333333333337	0.038518518518518514	4.566666666666667	2.9289682539682538	4.03975468975469	0.3348670038875672	37.815340802378074	18.16590212458495	26.878558687478233	47.543082883788585	2.0	11.0	6.0	Gal(a1-3)GalNAc(a1-3)Gal(b1-3)Gal(b1-3)[NeuNAc(a2-6)]GalNAc	Bufo_bufo	Bufo	Bufonidae	Anura	Amphibia	Chordata	Animalia
6.0	1.0	3.0	1.7777777777777777	0.3950617283950617	3.0	0.0	3.0	3.0	0.0	0.2698412698412699	0.057004283194759364	0.7142857142857142	0.374554226124695	0.3058228355407673	0.33263483151987927	0.000465179970852695	0.5	0.25	0.3637690631808279	0.006546293831015825	0.7142857142857144	0.26984126984127	0.05700428319475945	0.3571428571428574	0.14285714285714285	0.2321428571428572	0.006058673469387767	0.7142857142857142	0.2698412698412699	0.057004283194759364	5.083333333333333	2.8166666666666664	3.8444444444444446	0.5112345679012347	32.12475680841793	12.961481396815703	22.68261897551049	37.498796411808904	3.0	9.0	8.0	Fuc(a1-2)[GalNAc(a1-3)]Gal(b1-3)[NeuNGc(a2-6)]GalNAc	Bufo_bufo	Bufo	Bufonidae	Anura	Amphibia	Chordata	Animalia
6.0	2.0	4.0	1.8181818181818181	0.5123966942148761	3.0	0.0	4.0	4.0	-0.020408163265306454	0.23636363636363641	0.05712886440159168	0.6222222222222222	0.3367239363923042	0.27498692742809255	0.3006872959325124	0.0004962409738845512	0.45454545454545453	0.2564102564102564	0.3348259119010107	0.0053564020569534555	0.6222222222222227	0.2363636363636365	0.057128864401591754	0.3333333333333336	0.1111111111111111	0.1911111111111112	0.006637037037037048	0.6222222222222222	0.23636363636363641	0.05712886440159168	5.666666666666666	3.4	4.412121212121213	0.7444995408631769	37.8417758568489	17.60681686165899	29.413479796129614	56.847206282669475	4.0	11.0	6.0	Fuc(a1-2)[GalNAc(a1-3)]Gal(b1-3)[Fuc(a1-2)]Gal(b1-3)GalNAc	Bufo_bufo	Bufo	Bufonidae	Anura	Amphibia	Chordata	Animalia
8.0	1.0	3.0	1.8181818181818181	0.3305785123966942	3.0	0.0	3.0	3.0	-1.942890293094025e-15	0.2848484848484849	0.05017447199265382	0.6222222222222222	0.337528041721584	0.27558523021221915	0.3009867898101652	0.00031604326886236484	0.38461538461538464	0.19607843137254902	0.2938117260962678	0.0037959633861120844	0.6222222222222223	0.2848484848484849	0.05017447199265384	0.33333333333333354	0.1111111111111111	0.2177777777777778	0.007288888888888891	0.6222222222222222	0.2848484848484849	0.05017447199265382	5.45	2.9857142857142853	4.216017316017316	0.5321674303330152	45.60701700396528	20.73644135332768	31.679285101445576	62.42289546131978	3.0	11.0	8.0	Fuc(a1-2)[GalNAc(a1-3)]Gal(b1-3)Gal(b1-3)[NeuNGc(a2-6)]GalNAc	Bufo_bufo	Bufo	Bufonidae	Anura	Amphibia	Chordata	Animalia
10.0	2.0	5.0	1.8823529411764706	0.57439446366782	4.0	1.0	5.0	5.0	-0.04918032786885246	0.20784313725490194	0.04415417147251057	0.7	0.294039331122173	0.21893755323675335	0.24178002633520745	0.00036594827711110636	0.36363636363636365	0.16666666666666666	0.25558706177169604	0.0033368239326361866	0.7	0.20784313725490197	0.04415417147251054	0.29999999999999993	0.06666666666666667	0.14583333333333334	0.0056423611111111075	0.7	0.20784313725490194	0.04415417147251057	8.116666666666665	3.831349206349206	5.635387488328666	1.3529837904660764	91.1262859991561	35.09985754956849	62.838692647442045	259.2987063603167	5.0	17.0	10.0	Gal(a1-3)GalNAc(a1-3)[Fuc(a1-2)]Gal(b1-3)[Fuc(a1-2)][GlcNAc(b1-6)]Gal(b1-3)[NeuNAc(a2-6)]GalNAc	Bufo_bufo	Bufo	Bufonidae	Anura	Amphibia	Chordata	Animalia
4.0	0.0	2.0	1.6	0.24	2.0	0.0	2.0	2.0	-0.3333333333333333	0.3333333333333333	0.07777777777777778	0.6666666666666666	0.46675721506376916	0.42046724332190777	0.4466982273089625	0.0004606937190304005	0.6666666666666666	0.4	0.5219047619047619	0.011116553287981853	0.6666666666666664	0.3333333333333332	0.0777777777777777	0.49999999999999994	0.3333333333333333	0.4166666666666666	0.006944444444444437	0.6666666666666666	0.3333333333333333	0.07777777777777778	3.0	2.083333333333333	2.566666666666667	0.15944444444444458	10.0	4.47213595499958	7.424249319134619	4.880522047329137	2.0	5.0	5.0	Gal(b1-3)[NeuNAc(a2-6)]GalNAc	Bufo_bufo	Bufo	Bufonidae	Anura	Amphibia	Chordata	Animalia
8.0	2.0	4.0	1.8461538461538463	0.4378698224852071	3.0	0.0	4.0	4.0	-0.01694915254237533	0.24009324009324004	0.049546025070500606	0.6666666666666667	0.3093782146721718	0.2521296301585462	0.27669990086603763	0.00036024178380185	0.4	0.1935483870967742	0.2882867823846055	0.004061440222934485	0.6666666666666667	0.2400932400932401	0.04954602507050062	0.3181818181818182	0.09090909090909091	0.1792929292929293	0.006459800020406085	0.6666666666666667	0.24009324009324004	0.049546025070500606	6.249999999999999	3.352380952380952	4.764835164835166	0.8407900783587594	54.55272678794302	21.9089023002066	38.09380328763022	96.86215108331724	4.0	13.0	8.0	Gal(a1-3)GalNAc(a1-3)[Fuc(a1-2)]Gal(b1-3)[Fuc(a1-2)][GlcNAc(b1-6)]Gal	Bufo_bufo	Bufo	Bufonidae	Anura	Amphibia	Chordata	Animalia
4.0	0.0	2.0	1.6	0.24	2.0	0.0	2.0	2.0	-0.3333333333333333	0.3333333333333333	0.07777777777777778	0.6666666666666666	0.46675721506376916	0.42046724332190777	0.4466982273089625	0.0004606937190304005	0.6666666666666666	0.4	0.5219047619047619	0.011116553287981853	0.6666666666666664	0.3333333333333332	0.0777777777777777	0.49999999999999994	0.3333333333333333	0.4166666666666666	0.006944444444444437	0.6666666666666666	0.3333333333333333	0.07777777777777778	3.0	2.083333333333333	2.566666666666667	0.15944444444444458	10.0	4.47213595499958	7.424249319134619	4.880522047329137	2.0	5.0	5.0	Gal(b1-3)[NeuNGc(a2-6)]GalNAc	Bufo_bufo	Bufo	Bufonidae	Anura	Amphibia	Chordata	Animalia
8.0	1.0	3.0	1.8181818181818181	0.3305785123966942	3.0	0.0	3.0	3.0	-1.942890293094025e-15	0.2686868686868687	0.04726864605652485	0.7111111111111111	0.337823213053977	0.27557398077633116	0.3009780542919465	0.00032130174372500174	0.43478260869565216	0.2127659574468085	0.3082514511236267	0.004882010278349165	0.7111111111111112	0.26868686868686875	0.04726864605652487	0.3111111111111113	0.1111111111111111	0.2088888888888889	0.005649382716049386	0.7111111111111111	0.2686868686868687	0.04726864605652485	5.666666666666666	3.0845238095238092	4.25952380952381	0.6156150793650794	43.17406628984557	16.73320053068149	30.79305148875443	69.78798001090999	3.0	11.0	8.0	Gal(a1-3)GalNAc(a1-3)[Fuc(a1-2)]Gal(b1-3)[NeuNGc(a2-6)]GalNAc	Bufo_bufo	Bufo	Bufonidae	Anura	Amphibia	Chordata	Animalia
8.0	1.0	3.0	1.8181818181818181	0.3305785123966942	3.0	0.0	3.0	3.0	-1.942890293094025e-15	0.2686868686868687	0.04726864605652485	0.7111111111111111	0.337823213053977	0.27557398077633116	0.3009780542919465	0.00032130174372500174	0.43478260869565216	0.2127659574468085	0.3082514511236267	0.004882010278349165	0.7111111111111112	0.26868686868686875	0.04726864605652487	0.3111111111111113	0.1111111111111111	0.2088888888888889	0.005649382716049386	0.7111111111111111	0.2686868686868687	0.04726864605652485	5.666666666666666	3.0845238095238092	4.25952380952381	0.6156150793650794	43.17406628984557	16.73320053068149	30.79305148875443	69.78798001090999	3.0	11.0	8.0	Gal(a1-3)GalNAc(a1-3)[Fuc(a1-2)]Gal(b1-3)[GlcNAc(b1-6)]GalNAc	Bufo_bufo	Bufo	Bufonidae	Anura	Amphibia	Chordata	Animalia
8.0	2.0	4.0	1.8461538461538463	0.4378698224852071	3.0	0.0	4.0	4.0	-0.01694915254237533	0.24009324009324004	0.049546025070500606	0.6666666666666667	0.30937821467217186	0.2521296301585463	0.27669990086603774	0.00036024178380184994	0.4	0.1935483870967742	0.2882867823846054	0.004061440222934485	0.666666666666667	0.24009324009324012	0.04954602507050064	0.31818181818181834	0.09090909090909091	0.1792929292929293	0.006459800020406085	0.6666666666666667	0.24009324009324004	0.049546025070500606	6.249999999999999	3.352380952380952	4.764835164835166	0.8407900783587595	54.55272678794313	21.90890230020661	38.093803287630244	96.8621510833177	4.0	13.0	8.0	Fuc(a1-2)[GalNAc(a1-3)]Gal(b1-3)[Fuc(a1-2)]Gal(b1-3)[NeuNGc(a2-6)]GalNAc	Bufo_bufo	Bufo	Bufonidae	Anura	Amphibia	Chordata	Animalia
10.0	2.0	5.0	1.8823529411764706	0.57439446366782	4.0	1.0	5.0	5.0	-0.04918032786885246	0.20784313725490194	0.04415417147251057	0.7	0.294039331122173	0.21893755323675335	0.24178002633520745	0.00036594827711110636	0.36363636363636365	0.16666666666666666	0.25558706177169604	0.0033368239326361866	0.7	0.20784313725490197	0.04415417147251054	0.29999999999999993	0.06666666666666667	0.14583333333333334	0.0056423611111111075	0.7	0.20784313725490194	0.04415417147251057	8.116666666666665	3.831349206349206	5.635387488328666	1.3529837904660764	91.1262859991561	35.09985754956849	62.838692647442045	259.2987063603167	5.0	17.0	10.0	Gal(a1-3)GalNAc(a1-3)[Fuc(a1-2)]Gal(b1-3)[Fuc(a1-2)][GlcNAc(b1-6)]Gal(b1-3)[NeuNGc(a2-6)]GalNAc	Bufo_bufo	Bufo	Bufonidae	Anura	Amphibia	Chordata	Animalia
6.0	0.0	2.0	1.7142857142857142	0.20408163265306126	2.0	0.0	2.0	2.0	-0.19999999999999687	0.33333333333333337	0.05333333333333333	0.6	0.3900223211286338	0.35069507041482983	0.3775787518354821	0.00029142901950230613	0.5	0.2857142857142857	0.3920722135007849	0.006358066412170474	0.6000000000000004	0.3333333333333336	0.053333333333333406	0.4000000000000003	0.2	0.3111111111111112	0.006913580246913594	0.6	0.33333333333333337	0.05333333333333333	3.666666666666667	2.4499999999999997	3.185714285714286	0.23558956916099796	17.944358444926362	8.366600265340756	13.005111736411555	12.867068723450414	2.0	7.0	6.0	Gal(b1-4)GlcNAc(b1-6)[Gal(b1-3)]GalNAc	Bufo_bufo	Bufo	Bufonidae	Anura	Amphibia	Chordata	Animalia
10.0	2.0	5.0	1.8823529411764706	0.57439446366782	4.0	1.0	5.0	5.0	-0.04918032786885246	0.20784313725490194	0.04415417147251057	0.7	0.294039331122173	0.21893755323675335	0.24178002633520745	0.00036594827711110636	0.36363636363636365	0.16666666666666666	0.25558706177169604	0.0033368239326361866	0.7	0.20784313725490197	0.04415417147251054	0.29999999999999993	0.06666666666666667	0.14583333333333334	0.0056423611111111075	0.7	0.20784313725490194	0.04415417147251057	8.116666666666665	3.831349206349206	5.635387488328666	1.3529837904660764	91.1262859991561	35.09985754956849	62.838692647442045	259.2987063603167	5.0	17.0	8.0	Gal(a1-3)GalNAc(a1-3)[Fuc(a1-2)]Gal(b1-3)[Fuc(a1-2)][GlcNAc(b1-6)]Gal(b1-3)[GlcNAc(b1-6)]GalNAc	Bufo_bufo	Bufo	Bufonidae	Anura	Amphibia	Chordata	Animalia
10.0	1.0	3.0	1.8461538461538463	0.2840236686390533	3.0	0.0	3.0	3.0	0.0	0.2773892773892774	0.04324308170462017	0.6666666666666667	0.3099544621822253	0.2528351419026351	0.27693097472960315	0.0002323121583888221	0.35294117647058826	0.17142857142857143	0.25964075576650997	0.003258054402432167	0.6666666666666666	0.2773892773892774	0.04324308170462014	0.3181818181818181	0.09090909090909091	0.19949494949494948	0.006306754412815012	0.6666666666666667	0.2773892773892774	0.04324308170462017	6.033333333333333	3.1968253968253966	4.578876678876679	0.6491575371108342	58.3780780773052	24.49489742783172	40.37263330375795	110.05048012027349	3.0	13.0	8.0	Gal(a1-3)GalNAc(a1-3)[Fuc(a1-2)]Gal(b1-3)[GlcNAc(b1-3)GlcNAc(b1-6)]GalNAc	Bufo_bufo	Bufo	Bufonidae	Anura	Amphibia	Chordata	Animalia
6.0	1.0	3.0	1.7777777777777777	0.3950617283950617	3.0	0.0	3.0	3.0	0.0	0.2698412698412698	0.05700428319475938	0.7142857142857142	0.374554226124695	0.3058228355407673	0.33263483151987927	0.0004651799708526951	0.5	0.25	0.3637690631808279	0.006546293831015825	0.7142857142857147	0.26984126984127	0.05700428319475945	0.3571428571428575	0.14285714285714285	0.2321428571428572	0.0060586734693877705	0.7142857142857142	0.2698412698412698	0.05700428319475938	5.083333333333333	2.8166666666666664	3.8444444444444446	0.5112345679012347	32.12475680841791	12.961481396815705	22.68261897551048	37.498796411808826	3.0	9.0	6.0	Gal(a1-3)GalNAc(a1-3)[Fuc(a1-2)]Gal(b1-3)GalNAc	Bufo_bufo	Bufo	Bufonidae	Anura	Amphibia	Chordata	Animalia
6.0	1.0	3.0	1.7777777777777777	0.3950617283950617	3.0	0.0	3.0	3.0	0.0	0.2698412698412699	0.057004283194759364	0.7142857142857142	0.374554226124695	0.3058228355407673	0.33263483151987927	0.000465179970852695	0.5	0.25	0.3637690631808279	0.006546293831015825	0.7142857142857144	0.26984126984127	0.05700428319475945	0.3571428571428574	0.14285714285714285	0.2321428571428572	0.006058673469387767	0.7142857142857142	0.2698412698412699	0.057004283194759364	5.083333333333333	2.8166666666666664	3.8444444444444446	0.5112345679012347	32.12475680841793	12.961481396815703	22.68261897551049	37.498796411808904	3.0	9.0	8.0	Fuc(a1-2)[GalNAc(a1-3)]Gal(b1-3)[NeuNAc(a2-6)]GalNAc	Bufo_bufo	Bufo	Bufonidae	Anura	Amphibia	Chordata	Animalia
8.0	1.0	3.0	1.8181818181818181	0.3305785123966942	3.0	0.0	3.0	3.0	-1.942890293094025e-15	0.2686868686868687	0.04726864605652485	0.7111111111111111	0.337823213053977	0.27557398077633116	0.3009780542919465	0.00032130174372500174	0.43478260869565216	0.2127659574468085	0.3082514511236267	0.004882010278349165	0.7111111111111112	0.26868686868686875	0.04726864605652487	0.3111111111111113	0.1111111111111111	0.2088888888888889	0.005649382716049386	0.7111111111111111	0.2686868686868687	0.04726864605652485	5.666666666666666	3.0845238095238092	4.25952380952381	0.6156150793650794	43.17406628984557	16.73320053068149	30.79305148875443	69.78798001090999	3.0	11.0	8.0	Gal(a1-3)GalNAc(a1-3)[Fuc(a1-2)]Gal(b1-3)[NeuNAc(a2-6)]GalNAc	Bufo_bufo	Bufo	Bufonidae	Anura	Amphibia	Chordata	Animalia
10.0	1.0	3.0	1.8461538461538463	0.2840236686390533	3.0	0.0	3.0	3.0	0.0	0.2773892773892774	0.04324308170462017	0.6666666666666667	0.3099544621822253	0.2528351419026351	0.2769309747296032	0.0002323121583888221	0.35294117647058826	0.17142857142857143	0.25964075576650997	0.003258054402432167	0.6666666666666666	0.2773892773892774	0.043243081704620136	0.3181818181818181	0.09090909090909091	0.19949494949494948	0.006306754412815012	0.6666666666666667	0.2773892773892774	0.04324308170462017	6.033333333333333	3.1968253968253966	4.578876678876679	0.6491575371108341	58.378078077305204	24.494897427831713	40.372633303757944	110.05048012027343	3.0	13.0	8.0	Gal(a1-3)GalNAc(a1-3)[Fuc(a1-2)]Gal(b1-3)Gal(b1-3)[NeuNGc(a2-6)]GalNAc	Bufo_bufo	Bufo	Bufonidae	Anura	Amphibia	Chordata	Animalia
10.0	2.0	4.0	1.8666666666666667	0.38222222222222224	3.0	0.0	4.0	4.0	-0.01449275362318878	0.23956043956043957	0.04468381435414403	0.6153846153846154	0.2875751421528898	0.23435882690601154	0.25766764930523756	0.00027404916817976916	0.35	0.1728395061728395	0.25561084801572437	0.003247059710250701	0.6153846153846153	0.23956043956043957	0.04468381435414399	0.30769230769230765	0.07692307692307693	0.16954474097331246	0.006240003548817179	0.6153846153846154	0.23956043956043957	0.04468381435414403	6.616666666666666	3.5634920634920633	5.0831216931216945	0.9500514585257971	66.99253689777625	28.248893783651006	47.23651467586493	150.71168127676282	4.0	15.0	8.0	Gal(a1-3)GalNAc(a1-3)[Fuc(a1-2)]Gal(b1-3)[Fuc(a1-2)]Gal(b1-3)[NeuNGc(a2-6)]GalNAc	Bufo_bufo	Bufo	Bufonidae	Anura	Amphibia	Chordata	Animalia
14.0	3.0	6.0	1.9130434782608696	0.5141776937618147	4.0	1.0	6.0	6.0	-0.0547945205479451	0.2113683418031244	0.042176466893526776	0.6753246753246753	0.2521332863060109	0.18773149792592594	0.2079406431819475	0.00023894978264320284	0.2716049382716049	0.12429378531073447	0.1927934066758461	0.001719456351250242	0.6753246753246753	0.21136834180312453	0.04217646689352681	0.2813852813852814	0.047619047619047616	0.13537977174340818	0.0069938409532699615	0.6753246753246753	0.2113683418031244	0.042176466893526776	9.117857142857138	4.214693639693639	6.3717881152663765	1.5516271730470135	145.09996554100238	58.22370651203855	99.63895211451043	574.0792215223033	6.0	23.0	9.0	Gal(a1-3)GalNAc(a1-3)[Fuc(a1-2)]Gal(b1-4)GlcNAc(b1-6)[Gal(a1-3)GalNAc(a1-3)[Fuc(a1-2)]Gal(b1-3)][Fuc(a1-2)]Gal(b1-3)GalNAc	Bufo_bufo	Bufo	Bufonidae	Anura	Amphibia	Chordata	Animalia
6.0	1.0	3.0	1.7777777777777777	0.3950617283950617	3.0	0.0	3.0	3.0	0.0	0.2698412698412699	0.057004283194759364	0.7142857142857142	0.374554226124695	0.3058228355407673	0.33263483151987927	0.000465179970852695	0.5	0.25	0.3637690631808279	0.006546293831015825	0.7142857142857144	0.26984126984127	0.05700428319475945	0.3571428571428574	0.14285714285714285	0.2321428571428572	0.006058673469387767	0.7142857142857142	0.2698412698412699	0.057004283194759364	5.083333333333333	2.8166666666666664	3.8444444444444446	0.5112345679012347	32.12475680841793	12.961481396815703	22.68261897551049	37.498796411808904	3.0	9.0	8.0	Fuc(a1-2)[GalNAc(a1-3)]Gal(b1-3)[GlcNAc(b1-6)]GalNAc	Bufo_bufo	Bufo	Bufonidae	Anura	Amphibia	Chordata	Animalia
6.0	0.0	2.0	1.7142857142857142	0.20408163265306126	2.0	0.0	2.0	2.0	-0.19999999999999687	0.33333333333333337	0.05333333333333333	0.6	0.3900223211286338	0.35069507041482983	0.3775787518354821	0.00029142901950230613	0.5	0.2857142857142857	0.3920722135007849	0.006358066412170474	0.6000000000000004	0.3333333333333336	0.053333333333333406	0.4000000000000003	0.2	0.3111111111111112	0.006913580246913594	0.6	0.33333333333333337	0.05333333333333333	3.666666666666667	2.4499999999999997	3.185714285714286	0.23558956916099796	17.944358444926362	8.366600265340756	13.005111736411555	12.867068723450414	2.0	7.0	7.0	Fuc(a1-2)Gal(b1-3)[GlcNAc(b1-6)]GalNAc	Bufo_japonicus	Bufo	Bufonidae	Anura	Amphibia	Chordata	Animalia
4.0	0.0	2.0	1.6	0.24	2.0	0.0	2.0	2.0	-0.3333333333333333	0.3333333333333333	0.07777777777777778	0.6666666666666666	0.46675721506376916	0.42046724332190777	0.4466982273089625	0.0004606937190304005	0.6666666666666666	0.4	0.5219047619047619	0.011116553287981853	0.6666666666666664	0.3333333333333332	0.0777777777777777	0.49999999999999994	0.3333333333333333	0.4166666666666666	0.006944444444444437	0.6666666666666666	0.3333333333333333	0.07777777777777778	3.0	2.083333333333333	2.566666666666667	0.15944444444444458	10.0	4.47213595499958	7.424249319134619	4.880522047329137	2.0	5.0	5.0	Gal(b1-3)[NeuNAc(a2-6)]GalNAc	Bufo_japonicus	Bufo	Bufonidae	Anura	Amphibia	Chordata	Animalia
6.0	0.0	2.0	1.7142857142857142	0.20408163265306126	2.0	0.0	2.0	2.0	-0.19999999999999687	0.33333333333333337	0.05333333333333333	0.6	0.3900223211286338	0.35069507041482983	0.3775787518354821	0.00029142901950230613	0.5	0.2857142857142857	0.3920722135007849	0.006358066412170474	0.6000000000000004	0.3333333333333336	0.053333333333333406	0.4000000000000003	0.2	0.3111111111111112	0.006913580246913594	0.6	0.33333333333333337	0.05333333333333333	3.666666666666667	2.4499999999999997	3.185714285714286	0.23558956916099796	17.944358444926362	8.366600265340756	13.005111736411555	12.867068723450414	2.0	7.0	7.0	Fuc(a1-2)Gal(b1-3)[NeuNAc(a2-6)]GalNAc	Bufo_japonicus	Bufo	Bufonidae	Anura	Amphibia	Chordata	Animalia
4.0	0.0	2.0	1.6	0.24	2.0	0.0	2.0	2.0	-0.3333333333333333	0.3333333333333333	0.07777777777777778	0.6666666666666666	0.4667572150637692	0.4204672433219078	0.44669822730896264	0.0004606937190304005	0.6666666666666666	0.4	0.5219047619047619	0.011116553287981853	0.6666666666666664	0.3333333333333332	0.07777777777777768	0.49999999999999994	0.3333333333333333	0.4166666666666666	0.006944444444444437	0.6666666666666666	0.3333333333333333	0.07777777777777778	3.0	2.083333333333333	2.5666666666666664	0.15944444444444458	10.0	4.47213595499958	7.42424931913462	4.880522047329137	2.0	5.0	5.0	Fuc(a1-2)Gal(b1-3)GalNAc	Bufo_japonicus	Bufo	Bufonidae	Anura	Amphibia	Chordata	Animalia
6.0	0.0	2.0	1.7142857142857142	0.20408163265306126	2.0	0.0	2.0	2.0	-0.19999999999999687	0.33333333333333337	0.05333333333333333	0.6	0.3900223211286338	0.35069507041482983	0.3775787518354821	0.00029142901950230613	0.5	0.2857142857142857	0.3920722135007849	0.006358066412170474	0.6000000000000004	0.3333333333333336	0.053333333333333406	0.4000000000000003	0.2	0.3111111111111112	0.006913580246913594	0.6	0.33333333333333337	0.05333333333333333	3.666666666666667	2.4499999999999997	3.185714285714286	0.23558956916099796	17.944358444926362	8.366600265340756	13.005111736411555	12.867068723450414	2.0	7.0	5.0	Gal(b1-3)GlcNAc(b1-6)[Gal(b1-3)]GalNAc	Rattus_norvegicus	Rattus	Muridae	Rodentia	Mammalia	Chordata	Animalia
16.0	1.0	3.0	1.9047619047619047	0.18140589569161	3.0	0.0	3.0	3.0	-2.590520390792026e-15	0.26917293233082706	0.03211525053234591	0.6736842105263158	0.24278943867478486	0.19786040837225416	0.21800640384467002	9.225550176228079e-05	0.24390243902439024	0.11235955056179775	0.17277068996562853	0.0015693057651624998	0.6736842105263158	0.2691729323308271	0.03211525053234591	0.2736842105263158	0.05263157894736842	0.16894736842105268	0.005387534626038782	0.6736842105263158	0.26917293233082706	0.03211525053234591	7.51904761904762	3.7660825285825292	5.6016928838357405	0.9226354470782945	119.5993311018058	46.98936049788269	82.54076202460016	471.0226043981073	3.0	21.0	9.0	NeuNAc(a2-6)Gal(b1-4)GlcNAc(b1-2)Man(a1-3)[NeuNAc(a2-6)Gal(b1-4)GlcNAc(b1-2)Man(a1-6)]Man(b1-4)GlcNAc(b1-4)GlcNAc	Rattus_norvegicus	Rattus	Muridae	Rodentia	Mammalia	Chordata	Animalia
8.0	2.0	4.0	1.8666666666666667	0.38222222222222224	3.0	0.0	4.0	4.0	-0.01449275362318878	0.2336996336996337	0.0424983563445102	0.7032967032967034	0.2878410319329179	0.23435873177472627	0.2576675588964282	0.0002740957590223773	0.3783783783783784	0.18181818181818182	0.2607392318487478	0.0035914244795852515	0.7032967032967035	0.23369963369963373	0.042498356344510206	0.2967032967032967	0.07692307692307686	0.1664050235478807	0.005448913051514536	0.7032967032967034	0.2336996336996337	0.0424983563445102	6.833333333333332	3.620238095238095	5.10047619047619	0.9765668556311412	64.62197768561361	23.99999999999996	46.69590712444458	153.4922578252201	4.0	15.0	6.0	Man(a1-3)[Man(a1-6)]Man(a1-6)[Man(a1-2)Man(a1-3)]Man(b1-4)GlcNAc(b1-4)GlcNAc	Rattus_norvegicus	Rattus	Muridae	Rodentia	Mammalia	Chordata	Animalia
16.0	2.0	4.0	1.9130434782608696	0.25330812854442347	3.0	0.0	4.0	4.0	-0.009174311926605547	0.2490118577075099	0.03588171717207143	0.658008658008658	0.23145822087433007	0.1886242350052778	0.2082333231563028	0.000117143996848001	0.23655913978494625	0.1073170731707317	0.16887437227955454	0.0014050608510369467	0.658008658008658	0.24901185770750994	0.03588171717207143	0.2813852813852814	0.047619047619047616	0.15505706414797327	0.006258633499161567	0.658008658008658	0.2490118577075099	0.03588171717207143	7.885714285714287	3.914434176934178	5.95716590173112	1.1076400581549222	135.38094400616015	53.59104402789676	91.74781348430577	532.338720848752	4.0	23.0	11.0	NeuNAc(a2-3)Gal(b1-3)[NeuNAc(a2-6)]GlcNAc(b1-2)Man(a1-3)[NeuNAc(a2-6)Gal(b1-4)GlcNAc(b1-2)Man(a1-6)]Man(b1-4)GlcNAc(b1-4)GlcNAc	Rattus_norvegicus	Rattus	Muridae	Rodentia	Mammalia	Chordata	Animalia
12.0	1.0	3.0	1.8823529411764706	0.22145328719723184	3.0	0.0	3.0	3.0	0.0	0.2627450980392157	0.03433102652825836	0.7	0.2703953608486909	0.2203578278225848	0.24224729186413257	0.00013977899625846544	0.3076923076923077	0.14285714285714285	0.21392753841400253	0.0024907842491934916	0.7000000000000003	0.262745098039216	0.03433102652825839	0.27500000000000013	0.06666666666666667	0.17500000000000016	0.004947916666666671	0.7	0.2627450980392157	0.03433102652825836	6.983333333333333	3.582178932178932	5.183808674985146	0.8646714814231937	84.38009243891497	31.622776601683704	59.202919248543196	255.01435245040568	3.0	17.0	7.0	Gal(b1-4)GlcNAc(b1-2)Man(a1-3)[Gal(b1-4)GlcNAc(b1-2)Man(a1-6)]Man(b1-4)GlcNAc(b1-4)GlcNAc	Rattus_norvegicus	Rattus	Muridae	Rodentia	Mammalia	Chordata	Animalia
12.0	2.0	4.0	1.9047619047619047	0.2766439909297051	3.0	0.0	4.0	4.0	-0.010101010101009894	0.22506265664160402	0.034393628180727505	0.6526315789473685	0.24259210111377352	0.19750925714084575	0.21788917117661732	0.000143356703014387	0.2857142857142857	0.12987012987012986	0.20004165731269682	0.002177269562524511	0.6526315789473686	0.2250626566416042	0.03439362818072753	0.2894736842105264	0.05263157894736842	0.14578947368421064	0.0049919667590027725	0.6526315789473685	0.22506265664160402	0.034393628180727505	7.933333333333334	3.9675324675324677	5.903755239469525	1.317349559551991	111.06754701531652	41.85689907291254	76.28559927922258	408.50734260971797	4.0	21.0	8.0	Gal(b1-3)GlcNAc(b1-4)[Gal(b1-4)GlcNAc(b1-2)]Man(a1-3)[Gal(b1-4)GlcNAc(b1-2)Man(a1-6)]Man(b1-4)GlcNAc(b1-4)GlcNAc	Rattus_norvegicus	Rattus	Muridae	Rodentia	Mammalia	Chordata	Animalia
26.0	1.0	3.0	1.935483870967742	0.12486992715920919	3.0	0.0	3.0	3.0	5.551115123125753e-16	0.2906192065257694	0.03231680127976965	0.5701149425287356	0.19927463271164136	0.1623981682796674	0.17948627103132764	4.274302739781305e-05	0.14423076923076922	0.06928406466512702	0.11122902433345543	0.0005397468480212814	0.5701149425287351	0.29061920652576917	0.03231680127976931	0.27586206896551646	0.034482758620689655	0.16796934865900373	0.0067358729319885865	0.5701149425287356	0.2906192065257694	0.03231680127976965	8.296298554386789	4.050124888236006	6.323570417511707	0.8933133848634732	230.87659041140154	107.02336193560585	155.01804980408275	1343.4042349371437	3.0	31.0	8.0	Gal(b1-4)GlcNAc(b1-3)Gal(b1-4)GlcNAc(b1-3)Gal(b1-4)GlcNAc(b1-3)Gal(b1-4)GlcNAc(b1-2)Man(a1-3)[Gal(b1-3)Gal(b1-4)GlcNAc(b1-2)Man(a1-6)]Man(b1-4)GlcNAc(b1-4)GlcNAc	Rattus_norvegicus	Rattus	Muridae	Rodentia	Mammalia	Chordata	Animalia
14.0	2.0	4.0	1.894736842105263	0.30470914127423826	3.0	0.0	4.0	4.0	-0.011235955056182094	0.2562779497764018	0.04060776870510182	0.6274509803921569	0.25499940157806944	0.20780682807660833	0.22904200945383213	0.00017133685271912083	0.26865671641791045	0.12244897959183673	0.19632285102351502	0.001823541703515454	0.6274509803921569	0.2562779497764019	0.04060776870510186	0.2875816993464052	0.058823529411764705	0.16630355846042127	0.006940456055468808	0.6274509803921569	0.2562779497764018	0.04060776870510182	7.251190476190477	3.6369158619158624	5.527913022649865	0.991384460525258	104.49880382090319	42.426406871192675	69.60248565374461	309.4939908201555	4.0	19.0	6.0	Man(a1-2)Man(a1-2)Man(a1-2)Man(a1-3)[Man(a1-6)]Man(a1-6)[Man(a1-3)]Man(b1-4)GlcNAc(b1-4)GlcNAc	Rattus_norvegicus	Rattus	Muridae	Rodentia	Mammalia	Chordata	Animalia
4.0	0.0	2.0	1.6	0.24	2.0	0.0	2.0	2.0	-0.3333333333333333	0.3333333333333333	0.07777777777777778	0.6666666666666666	0.4667572150637692	0.4204672433219078	0.44669822730896264	0.0004606937190304005	0.6666666666666666	0.4	0.5219047619047619	0.011116553287981853	0.6666666666666664	0.3333333333333332	0.07777777777777768	0.49999999999999994	0.3333333333333333	0.4166666666666666	0.006944444444444437	0.6666666666666666	0.3333333333333333	0.07777777777777778	3.0	2.083333333333333	2.5666666666666664	0.15944444444444458	10.0	4.47213595499958	7.42424931913462	4.880522047329137	2.0	5.0	5.0	Fuc(a1-2)Gal(b1-3)GalNAc	Rattus_norvegicus	Rattus	Muridae	Rodentia	Mammalia	Chordata	Animalia
12.0	1.0	4.0	1.9047619047619047	0.3718820861678004	4.0	1.0	4.0	4.0	-0.020408163265305396	0.22506265664160396	0.032494142624732256	0.7578947368421053	0.2648009625930628	0.19716485745401024	0.21777594273016718	0.00019268638703455747	0.30303030303030304	0.13333333333333333	0.20133993672090725	0.0024123637555167133	0.7578947368421054	0.2250626566416042	0.032494142624732256	0.23684210526315796	0.05263157894736842	0.14578947368421064	0.004194182825484764	0.7578947368421053	0.22506265664160396	0.032494142624732256	8.849999999999996	4.024278499278499	5.953081838796124	1.4440418366518286	126.15863030328133	42.473521163190604	88.5590088447423	601.3019524368532	4.0	21.0	8.0	Gal(b1-4)GlcNAc(b1-2)Man(a1-3)[Gal(b1-4)GlcNAc(b1-2)Man(a1-6)][GlcNAc(b1-4)]Man(b1-4)GlcNAc(b1-4)[Fuc(a1-6)]GlcNAc	Rattus_norvegicus	Rattus	Muridae	Rodentia	Mammalia	Chordata	Animalia
10.0	2.0	4.0	1.8823529411764706	0.3391003460207612	3.0	0.0	4.0	4.0	-0.012658227848101266	0.2392156862745098	0.03927912341407151	0.7	0.27007402660400703	0.2198882298906257	0.24209449645786135	0.0002137841965792759	0.3333333333333333	0.14814814814814814	0.22968831760948968	0.002776704674126332	0.6999999999999998	0.23921568627450984	0.03927912341407149	0.275	0.06666666666666667	0.16250000000000003	0.005572916666666658	0.7	0.2392156862745098	0.03927912341407151	7.199999999999999	3.619047619047619	5.350980392156863	1.0268710098418459	83.66600265340658	29.664793948382584	56.9723042089054	226.15655312788806	4.0	17.0	7.0	Gal(b1-4)GlcNAc(b1-2)Man(a1-3)[Man(a1-3)[Man(a1-6)]Man(a1-6)]Man(b1-4)GlcNAc(b1-4)GlcNAc	Rattus_norvegicus	Rattus	Muridae	Rodentia	Mammalia	Chordata	Animalia
28.0	1.0	3.0	1.9428571428571428	0.11102040816326532	3.0	0.0	3.0	3.0	-3.558496090387139e-15	0.27344028520499103	0.027598539658936008	0.6488413547237076	0.18741929574931573	0.15273524569156036	0.1689313827673852	3.361648772776286e-05	0.1471861471861472	0.06653620352250489	0.10544528152115915	0.0005799741307768146	0.6488413547237065	0.27344028520499114	0.027598539658935762	0.26203208556149693	0.030303030303030304	0.15633847121736397	0.005498526409434986	0.6488413547237076	0.27344028520499103	0.027598539658936008	8.953124653124656	4.2733483695477235	6.645494624753685	1.1060444004883272	265.2093512679962	107.40577265677894	180.12754545835506	2148.0673671453505	3.0	35.0	9.0	Gal(b1-4)GlcNAc(b1-3)Gal(b1-4)GlcNAc(b1-3)Gal(b1-4)GlcNAc(b1-2)Man(a1-3)[Gal(b1-4)GlcNAc(b1-3)Gal(b1-4)GlcNAc(b1-3)Gal(b1-4)GlcNAc(b1-2)Man(a1-6)]Man(b1-4)GlcNAc(b1-4)[Fuc(a1-6)]GlcNAc	Rattus_norvegicus	Rattus	Muridae	Rodentia	Mammalia	Chordata	Animalia
16.0	2.0	4.0	1.9259259259259258	0.21673525377229078	3.0	0.0	4.0	4.0	-0.0077519379844966305	0.2248433048433048	0.029860303081955503	0.6276923076923077	0.21362394128396062	0.17392278816663276	0.19222410329326095	8.693115013877463e-05	0.22807017543859648	0.10038610038610038	0.15985061891078278	0.00143764792317128	0.6276923076923077	0.22484330484330492	0.029860303081955506	0.2800000000000002	0.04	0.13751479289940832	0.004774342635061799	0.6276923076923077	0.2248433048433048	0.029860303081955503	8.778968253968252	4.217843267843269	6.469946719946718	1.5375998202652241	165.2634260809037	61.82232606429459	111.15632455905623	886.2715105212376	4.0	27.0	9.0	Gal(b1-3)Gal(b1-4)GlcNAc(b1-2)[Gal(b1-3)Gal(b1-4)GlcNAc(b1-6)]Man(a1-6)[Gal(b1-3)Gal(b1-4)GlcNAc(b1-2)Man(a1-3)]Man(b1-4)GlcNAc(b1-4)GlcNAc	Rattus_norvegicus	Rattus	Muridae	Rodentia	Mammalia	Chordata	Animalia
6.0	0.0	2.0	1.7142857142857142	0.20408163265306126	2.0	0.0	2.0	2.0	-0.19999999999999687	0.33333333333333337	0.05333333333333333	0.6	0.3900223211286338	0.35069507041482983	0.3775787518354821	0.00029142901950230613	0.5	0.2857142857142857	0.3920722135007849	0.006358066412170474	0.6000000000000004	0.3333333333333336	0.053333333333333406	0.4000000000000003	0.2	0.3111111111111112	0.006913580246913594	0.6	0.33333333333333337	0.05333333333333333	3.666666666666667	2.4499999999999997	3.185714285714286	0.23558956916099796	17.944358444926362	8.366600265340756	13.005111736411555	12.867068723450414	2.0	7.0	6.0	NeuNAc(a2-3)Gal(b1-3)[NeuNAc(a2-6)]GalNAc	Rattus_norvegicus	Rattus	Muridae	Rodentia	Mammalia	Chordata	Animalia
12.0	3.0	5.0	1.9259259259259258	0.29080932784636493	3.0	0.0	5.0	5.0	-0.02247191011236151	0.1993162393162393	0.031677638980203086	0.676923076923077	0.21353622351848342	0.17368414611132882	0.19214478944373198	0.00011741692666092752	0.26262626262626265	0.1187214611872146	0.17606310913954745	0.0016779511949633378	0.6769230769230771	0.19931623931623943	0.031677638980203086	0.26153846153846155	0.04	0.12426035502958586	0.00480369734953258	0.676923076923077	0.1993162393162393	0.031677638980203086	9.249999999999995	4.527128427128426	6.732670621559509	1.8164418854274287	148.91608375188662	52.306787322487864	105.61888823055027	742.6504489421139	5.0	27.0	9.0	Gal(b1-4)GlcNAc(b1-2)[Gal(b1-4)GlcNAc(b1-4)]Man(a1-3)[Gal(b1-4)GlcNAc(b1-2)[Gal(b1-4)GlcNAc(b1-6)]Man(a1-6)]Man(b1-4)GlcNAc(b1-4)[Fuc(a1-6)]GlcNAc	Rattus_norvegicus	Rattus	Muridae	Rodentia	Mammalia	Chordata	Animalia
8.0	1.0	3.0	1.8461538461538463	0.2840236686390533	3.0	0.0	3.0	3.0	0.0	0.2587412587412588	0.039961204296868634	0.7272727272727273	0.3102276364944118	0.2528267940314877	0.27692410924236527	0.00023611464339946893	0.4	0.1935483870967742	0.2747878307650603	0.004185795774922959	0.7272727272727275	0.2587412587412588	0.03996120429686867	0.2727272727272728	0.09090909090909083	0.18939393939393934	0.004648760330578514	0.7272727272727273	0.2587412587412588	0.039961204296868634	6.249999999999999	3.352380952380952	4.635714285714286	0.7499633699633701	53.6656314599946	19.595917942265395	39.07313495882473	117.29012448945105	3.0	13.0	6.0	GlcNAc(b1-2)Man(a1-3)[GlcNAc(b1-2)Man(a1-6)]Man(b1-4)GlcNAc(b1-4)GlcNAc	Rattus_norvegicus	Rattus	Muridae	Rodentia	Mammalia	Chordata	Animalia
10.0	3.0	5.0	1.894736842105263	0.40997229916897515	3.0	0.0	5.0	5.0	-0.03278688524590253	0.2205022359821121	0.03944430776855126	0.7058823529411765	0.25499391871479227	0.20741260948549198	0.22891431707919027	0.00022981438353634765	0.32727272727272727	0.14173228346456693	0.2215472002348676	0.002555205960217886	0.7058823529411765	0.2205022359821121	0.039444307768551255	0.25490196078431376	0.058823529411764705	0.1474219317356572	0.005711109317984163	0.7058823529411765	0.2205022359821121	0.03944430776855126	7.783333333333332	3.8301587301587303	5.75045948203843	1.237409467172527	96.24967532412663	32.49615361854376	65.15408202551504	284.9455954123824	5.0	19.0	8.0	GlcNAc(b1-2)[GlcNAc(b1-4)]Man(a1-3)[GlcNAc(b1-2)[GlcNAc(b1-6)]Man(a1-6)]Man(b1-4)GlcNAc(b1-4)[Fuc(a1-6)]GlcNAc	Rattus_norvegicus	Rattus	Muridae	Rodentia	Mammalia	Chordata	Animalia
10.0	0.0	2.0	1.8181818181818181	0.1487603305785124	2.0	0.0	2.0	2.0	-0.11111111111111192	0.33333333333333337	0.038518518518518514	0.5555555555555556	0.30756601790694743	0.276496128280443	0.3012826687640952	0.00013784441147540987	0.3333333333333333	0.18181818181818182	0.26163358208418996	0.002853699369020983	0.5555555555555554	0.33333333333333326	0.03851851851851847	0.3333333333333333	0.11111111111111123	0.2444444444444444	0.006518518518518505	0.5555555555555556	0.33333333333333337	0.038518518518518514	4.566666666666667	2.9289682539682538	4.03975468975469	0.3348670038875671	37.815340802378074	18.16590212458495	26.87855868747823	47.543082883788614	2.0	11.0	10.0	Fuc(a1-2)Gal(b1-4)GlcNAc(b1-6)[NeuNAc(a2-3)Gal(b1-3)]GalNAc	Rattus_norvegicus	Rattus	Muridae	Rodentia	Mammalia	Chordata	Animalia
10.0	1.0	3.0	1.8461538461538463	0.2840236686390533	3.0	0.0	3.0	3.0	0.0	0.2773892773892774	0.04324308170462017	0.6666666666666667	0.3099544621822253	0.2528351419026351	0.2769309747296032	0.0002323121583888221	0.35294117647058826	0.17142857142857143	0.25964075576650997	0.003258054402432167	0.6666666666666666	0.2773892773892774	0.043243081704620136	0.3181818181818181	0.09090909090909091	0.19949494949494948	0.006306754412815012	0.6666666666666667	0.2773892773892774	0.04324308170462017	6.033333333333333	3.1968253968253966	4.578876678876679	0.6491575371108341	58.378078077305204	24.494897427831713	40.372633303757944	110.05048012027343	3.0	13.0	6.0	Man(a1-3)Man(a1-6)[Man(a1-3)]Man(b1-4)GlcNAc(b1-4)[Fuc(a1-6)]GlcNAc	Rattus_norvegicus	Rattus	Muridae	Rodentia	Mammalia	Chordata	Animalia
16.0	2.0	4.0	1.9310344827586208	0.20214030915576695	3.0	0.0	4.0	4.0	-0.007194244604312658	0.21948549534756426	0.027743500036499676	0.6455026455026455	0.2060507302169597	0.1677569953881245	0.1854921943944326	7.54044394276651e-05	0.2222222222222222	0.0979020979020979	0.15291723909062158	0.0013545958192204216	0.6455026455026455	0.21948549534756437	0.027743500036499686	0.2777777777777778	0.037037037037037035	0.13284202569916856	0.004362358448040341	0.6455026455026455	0.21948549534756426	0.027743500036499676	9.103571428571426	4.3661949161949165	6.661746299677333	1.6519983410344155	179.10890541789897	65.11528238439843	122.36636594138963	1086.4724862972153	4.0	29.0	10.0	Gal(b1-3)Gal(b1-4)GlcNAc(b1-2)[Gal(b1-3)Gal(b1-4)GlcNAc(b1-6)]Man(a1-6)[Gal(b1-3)Gal(b1-4)GlcNAc(b1-2)Man(a1-3)]Man(b1-4)GlcNAc(b1-4)[Fuc(a1-6)]GlcNAc	Rattus_norvegicus	Rattus	Muridae	Rodentia	Mammalia	Chordata	Animalia
8.0	1.0	3.0	1.8181818181818181	0.3305785123966942	3.0	0.0	3.0	3.0	-1.942890293094025e-15	0.2848484848484849	0.05017447199265382	0.6222222222222222	0.337528041721584	0.27558523021221915	0.3009867898101652	0.00031604326886236484	0.38461538461538464	0.19607843137254902	0.2938117260962678	0.0037959633861120844	0.6222222222222223	0.2848484848484849	0.05017447199265384	0.33333333333333354	0.1111111111111111	0.2177777777777778	0.007288888888888891	0.6222222222222222	0.2848484848484849	0.05017447199265382	5.45	2.9857142857142853	4.216017316017316	0.5321674303330152	45.60701700396528	20.73644135332768	31.679285101445576	62.42289546131978	3.0	11.0	9.0	Fuc(a1-2)[Gal(a1-3)]Gal(b1-4)GlcNAc(b1-6)[Gal(b1-3)]GalNAc	Rattus_norvegicus	Rattus	Muridae	Rodentia	Mammalia	Chordata	Animalia
10.0	0.0	2.0	1.8181818181818181	0.1487603305785124	2.0	0.0	2.0	2.0	-0.11111111111111192	0.33333333333333337	0.038518518518518514	0.5555555555555556	0.30756601790694743	0.276496128280443	0.3012826687640952	0.00013784441147540987	0.3333333333333333	0.18181818181818182	0.26163358208418996	0.002853699369020983	0.5555555555555554	0.33333333333333326	0.03851851851851847	0.3333333333333333	0.11111111111111123	0.2444444444444444	0.006518518518518505	0.5555555555555556	0.33333333333333337	0.038518518518518514	4.566666666666667	2.9289682539682538	4.03975468975469	0.3348670038875671	37.815340802378074	18.16590212458495	26.87855868747823	47.543082883788614	2.0	11.0	9.0	GlcNAc(a1-4)Gal(b1-4)GlcNAc(b1-6)[Fuc(a1-2)Gal(b1-3)]GalNAc	Rattus_norvegicus	Rattus	Muridae	Rodentia	Mammalia	Chordata	Animalia
12.0	1.0	3.0	1.8823529411764706	0.22145328719723184	3.0	0.0	3.0	3.0	0.0	0.2627450980392157	0.03433102652825836	0.7	0.270395360848691	0.22035782782258484	0.24224729186413257	0.00013977899625846544	0.3076923076923077	0.14285714285714285	0.2139275384140025	0.002490784249193491	0.7000000000000003	0.262745098039216	0.03433102652825839	0.27500000000000013	0.06666666666666667	0.17500000000000016	0.004947916666666671	0.7	0.2627450980392157	0.03433102652825836	6.983333333333333	3.582178932178932	5.183808674985147	0.8646714814231938	84.38009243891494	31.6227766016837	59.20291924854319	255.0143524504055	3.0	17.0	8.0	Gal(b1-4)GlcNAc(b1-2)Man(a1-3)[GlcNAc(b1-2)Man(a1-6)]Man(b1-4)GlcNAc(b1-4)[Fuc(a1-6)]GlcNAc	Rattus_norvegicus	Rattus	Muridae	Rodentia	Mammalia	Chordata	Animalia
16.0	2.0	4.0	1.9310344827586208	0.20214030915576695	3.0	0.0	4.0	4.0	-0.007194244604312658	0.21948549534756426	0.027743500036499676	0.6455026455026455	0.2060507302169597	0.1677569953881245	0.1854921943944326	7.54044394276651e-05	0.2222222222222222	0.0979020979020979	0.15291723909062158	0.0013545958192204216	0.6455026455026455	0.21948549534756437	0.027743500036499686	0.2777777777777778	0.037037037037037035	0.13284202569916856	0.004362358448040341	0.6455026455026455	0.21948549534756426	0.027743500036499676	9.103571428571426	4.3661949161949165	6.661746299677333	1.6519983410344155	179.10890541789897	65.11528238439843	122.36636594138963	1086.4724862972153	4.0	29.0	10.0	NeuNAc(a2-3)Gal(b1-4)GlcNAc(b1-2)[NeuNAc(a2-3)Gal(b1-4)GlcNAc(b1-4)]Man(a1-3)[NeuNAc(a2-3)Gal(b1-4)GlcNAc(b1-2)Man(a1-6)]Man(b1-4)GlcNAc(b1-4)[Fuc(a1-6)]GlcNAc	Rattus_norvegicus	Rattus	Muridae	Rodentia	Mammalia	Chordata	Animalia
12.0	2.0	4.0	1.8823529411764706	0.3391003460207612	3.0	0.0	4.0	4.0	-0.012658227848101266	0.2627450980392157	0.04374279123414072	0.6333333333333333	0.2695880451633304	0.21990332425231754	0.2421036967431164	0.00020932943508182348	0.2857142857142857	0.13793103448275862	0.21199035747747433	0.0020098620022535236	0.6333333333333335	0.262745098039216	0.043742791234140765	0.3000000000000001	0.06666666666666667	0.17500000000000016	0.007447916666666677	0.6333333333333333	0.2627450980392157	0.04374279123414072	6.7666666666666675	3.545310245310245	5.244741532976827	0.823986749816152	86.76404785393443	37.52332607858731	59.58313866026094	209.84958739205163	4.0	17.0	7.0	GlcNAc(b1-3)[NeuNAc(a2-6)]Gal(b1-4)GlcNAc(b1-3)[NeuNAc(a2-6)]Gal(b1-4)GlcNAc(b1-3)[NeuNAc(a2-6)]GalNAc	Rattus_norvegicus	Rattus	Muridae	Rodentia	Mammalia	Chordata	Animalia
10.0	1.0	3.0	1.8666666666666667	0.24888888888888897	3.0	0.0	3.0	3.0	-2.396231361482638e-15	0.263003663003663	0.0372815950837929	0.7032967032967034	0.288267279203674	0.2349247308786106	0.2578528267962852	0.0001785863798315956	0.34146341463414637	0.15730337078651685	0.23895087685026503	0.0030592424973832225	0.7032967032967031	0.263003663003663	0.03728159508379284	0.2967032967032965	0.07692307692307693	0.18210361067503927	0.005066922312941589	0.7032967032967034	0.263003663003663	0.0372815950837929	6.616666666666666	3.407936507936508	4.9219576719576725	0.7992946306094458	70.82372483850234	26.381811916545775	48.98517578594308	174.4525532202195	3.0	15.0	7.0	Gal(b1-4)GlcNAc(b1-2)Man(a1-3)[Man(a1-3)Man(a1-6)]Man(b1-4)GlcNAc(b1-4)GlcNAc	Rattus_norvegicus	Rattus	Muridae	Rodentia	Mammalia	Chordata	Animalia
16.0	1.0	3.0	1.9047619047619047	0.18140589569161	3.0	0.0	3.0	3.0	-2.590520390792026e-15	0.26917293233082706	0.03211525053234591	0.6736842105263158	0.24278943867478486	0.19786040837225416	0.21800640384467002	9.225550176228079e-05	0.24390243902439024	0.11235955056179775	0.17277068996562853	0.0015693057651624998	0.6736842105263158	0.2691729323308271	0.03211525053234591	0.2736842105263158	0.05263157894736842	0.16894736842105268	0.005387534626038782	0.6736842105263158	0.26917293233082706	0.03211525053234591	7.51904761904762	3.7660825285825292	5.6016928838357405	0.9226354470782945	119.5993311018058	46.98936049788269	82.54076202460016	471.0226043981073	3.0	21.0	8.0	Gal(b1-3)Gal(b1-4)GlcNAc(b1-2)Man(a1-3)[Gal(b1-3)Gal(b1-4)GlcNAc(b1-2)Man(a1-6)]Man(b1-4)GlcNAc(b1-4)GlcNAc	Rattus_norvegicus	Rattus	Muridae	Rodentia	Mammalia	Chordata	Animalia
22.0	1.0	3.0	1.9310344827586208	0.13317479191438766	3.0	0.0	3.0	3.0	-2.0724163126336328e-15	0.2720306513409961	0.029579368924064386	0.6455026455026455	0.2061162427033422	0.1679721123486605	0.1855639265576797	4.8787781185683875e-05	0.1728395061728395	0.0782122905027933	0.12635832474429876	0.0008027660916259137	0.6455026455026452	0.272030651340996	0.029579368924064174	0.2777777777777774	0.037037037037037035	0.16005291005290997	0.005642689174435153	0.6455026455026455	0.2720306513409961	0.029579368924064386	8.419419469419472	4.03699058079863	6.264174018572437	1.0379409513870301	202.85955732968714	83.9523674472604	135.4286985511337	1175.0676087450638	3.0	29.0	9.0	Gal(b1-4)GlcNAc(b1-3)Gal(b1-4)GlcNAc(b1-3)Gal(b1-4)GlcNAc(b1-2)Man(a1-3)[Gal(b1-3)Gal(b1-4)GlcNAc(b1-2)Man(a1-6)]Man(b1-4)GlcNAc(b1-4)[Fuc(a1-6)]GlcNAc	Rattus_norvegicus	Rattus	Muridae	Rodentia	Mammalia	Chordata	Animalia
10.0	0.0	2.0	1.8181818181818181	0.1487603305785124	2.0	0.0	2.0	2.0	-0.11111111111111192	0.33333333333333337	0.038518518518518514	0.5555555555555556	0.30756601790694743	0.276496128280443	0.3012826687640952	0.00013784441147540987	0.3333333333333333	0.18181818181818182	0.26163358208418996	0.002853699369020983	0.5555555555555554	0.33333333333333326	0.03851851851851847	0.3333333333333333	0.11111111111111123	0.2444444444444444	0.006518518518518505	0.5555555555555556	0.33333333333333337	0.038518518518518514	4.566666666666667	2.9289682539682538	4.03975468975469	0.3348670038875671	37.815340802378074	18.16590212458495	26.87855868747823	47.543082883788614	2.0	11.0	8.0	NeuNAc(a2-3)Gal(b1-4)GlcNAc(b1-6)[NeuNAc(a2-3)Gal(b1-3)]GalNAc	Rattus_norvegicus	Rattus	Muridae	Rodentia	Mammalia	Chordata	Animalia
18.0	1.0	3.0	1.9130434782608696	0.16635160680529304	3.0	0.0	3.0	3.0	-8.421504234708775e-15	0.2731037078863166	0.031750778810902054	0.658008658008658	0.23181931044061307	0.1889203401154758	0.20832943136178647	7.710889803992994e-05	0.21782178217821782	0.09954751131221719	0.15670366232817926	0.0012557342049965047	0.6580086580086583	0.27310370788631666	0.03175077881090207	0.2813852813852817	0.047619047619047616	0.16765053128689497	0.005656466534431546	0.658008658008658	0.2731037078863166	0.031750778810902054	7.73015873015873	3.8177021507903866	5.776190909119297	0.9336582110957624	140.59871976657163	56.639209034024816	95.43954783040444	609.2927099275923	3.0	23.0	8.0	Gal(b1-4)GlcNAc(b1-3)Gal(b1-4)GlcNAc(b1-2)Man(a1-3)[Gal(b1-3)Gal(b1-4)GlcNAc(b1-2)Man(a1-6)]Man(b1-4)GlcNAc(b1-4)GlcNAc	Rattus_norvegicus	Rattus	Muridae	Rodentia	Mammalia	Chordata	Animalia
10.0	0.0	2.0	1.8181818181818181	0.1487603305785124	2.0	0.0	2.0	2.0	-0.11111111111111192	0.33333333333333337	0.038518518518518514	0.5555555555555556	0.30756601790694743	0.276496128280443	0.3012826687640952	0.00013784441147540987	0.3333333333333333	0.18181818181818182	0.26163358208418996	0.002853699369020983	0.5555555555555554	0.33333333333333326	0.03851851851851847	0.3333333333333333	0.11111111111111123	0.2444444444444444	0.006518518518518505	0.5555555555555556	0.33333333333333337	0.038518518518518514	4.566666666666667	2.9289682539682538	4.03975468975469	0.3348670038875671	37.815340802378074	18.16590212458495	26.87855868747823	47.543082883788614	2.0	11.0	7.0	GlcNAc(a1-4)Gal(b1-4)GlcNAc(b1-6)[GlcNAc(a1-4)Gal(b1-3)]GalNAc	Rattus_norvegicus	Rattus	Muridae	Rodentia	Mammalia	Chordata	Animalia
8.0	2.0	4.0	1.8666666666666667	0.38222222222222224	3.0	0.0	4.0	4.0	-0.01449275362318878	0.2336996336996337	0.0424983563445102	0.7032967032967034	0.2878410319329179	0.23435873177472627	0.2576675588964282	0.0002740957590223773	0.3783783783783784	0.18181818181818182	0.2607392318487478	0.0035914244795852515	0.7032967032967035	0.23369963369963373	0.042498356344510206	0.2967032967032967	0.07692307692307686	0.1664050235478807	0.005448913051514536	0.7032967032967034	0.2336996336996337	0.0424983563445102	6.833333333333332	3.620238095238095	5.10047619047619	0.9765668556311412	64.62197768561361	23.99999999999996	46.69590712444458	153.4922578252201	4.0	15.0	6.0	Man(a1-3)[Man(a1-6)]Man(a1-6)[GlcNAc(b1-2)Man(a1-3)]Man(b1-4)GlcNAc(b1-4)GlcNAc	Rattus_norvegicus	Rattus	Muridae	Rodentia	Mammalia	Chordata	Animalia
6.0	0.0	2.0	1.7142857142857142	0.20408163265306126	2.0	0.0	2.0	2.0	-0.19999999999999687	0.33333333333333337	0.05333333333333333	0.6	0.3900223211286338	0.35069507041482983	0.3775787518354821	0.00029142901950230613	0.5	0.2857142857142857	0.3920722135007849	0.006358066412170474	0.6000000000000004	0.3333333333333336	0.053333333333333406	0.4000000000000003	0.2	0.3111111111111112	0.006913580246913594	0.6	0.33333333333333337	0.05333333333333333	3.666666666666667	2.4499999999999997	3.185714285714286	0.23558956916099796	17.944358444926362	8.366600265340756	13.005111736411555	12.867068723450414	2.0	7.0	6.0	GlcNAc(a1-4)Gal(b1-3)[GlcNAc(b1-6)]GalNAc	Rattus_norvegicus	Rattus	Muridae	Rodentia	Mammalia	Chordata	Animalia
8.0	1.0	3.0	1.8181818181818181	0.33057851239669417	3.0	0.0	3.0	3.0	-1.942890293094025e-15	0.2686868686868687	0.04726864605652484	0.7111111111111111	0.33782321305397706	0.2755739807763312	0.3009780542919466	0.00032130174372500147	0.43478260869565216	0.2127659574468085	0.3082514511236267	0.004882010278349164	0.7111111111111112	0.2686868686868688	0.04726864605652486	0.3111111111111113	0.1111111111111111	0.2088888888888889	0.005649382716049386	0.7111111111111111	0.2686868686868687	0.04726864605652484	5.666666666666666	3.0845238095238092	4.2595238095238095	0.6156150793650795	43.17406628984557	16.73320053068149	30.793051488754433	69.78798001090996	3.0	11.0	5.0	Man(a1-3)Man(a1-6)[Man(a1-3)]Man(b1-4)GlcNAc(b1-4)GlcNAc	Rattus_norvegicus	Rattus	Muridae	Rodentia	Mammalia	Chordata	Animalia
10.0	1.0	3.0	1.8461538461538463	0.2840236686390533	3.0	0.0	3.0	3.0	0.0	0.2773892773892774	0.04324308170462017	0.6666666666666667	0.3099544621822253	0.2528351419026351	0.2769309747296032	0.0002323121583888221	0.35294117647058826	0.17142857142857143	0.25964075576650997	0.003258054402432167	0.6666666666666666	0.2773892773892774	0.043243081704620136	0.3181818181818181	0.09090909090909091	0.19949494949494948	0.006306754412815012	0.6666666666666667	0.2773892773892774	0.04324308170462017	6.033333333333333	3.1968253968253966	4.578876678876679	0.6491575371108341	58.378078077305204	24.494897427831713	40.372633303757944	110.05048012027343	3.0	13.0	7.0	GlcNAc(b1-2)Man(a1-3)[Man(a1-6)]Man(b1-4)GlcNAc(b1-4)[Fuc(a1-6)]GlcNAc	Rattus_norvegicus	Rattus	Muridae	Rodentia	Mammalia	Chordata	Animalia
10.0	0.0	2.0	1.8181818181818181	0.1487603305785124	2.0	0.0	2.0	2.0	-0.11111111111111192	0.33333333333333337	0.038518518518518514	0.5555555555555556	0.30756601790694743	0.276496128280443	0.3012826687640952	0.00013784441147540987	0.3333333333333333	0.18181818181818182	0.26163358208418996	0.002853699369020983	0.5555555555555554	0.33333333333333326	0.03851851851851847	0.3333333333333333	0.11111111111111123	0.2444444444444444	0.006518518518518505	0.5555555555555556	0.33333333333333337	0.038518518518518514	4.566666666666667	2.9289682539682538	4.03975468975469	0.3348670038875671	37.815340802378074	18.16590212458495	26.87855868747823	47.543082883788614	2.0	11.0	9.0	Gal(a1-3)Gal(b1-4)GlcNAc(b1-6)[NeuNAc(a2-3)Gal(b1-3)]GalNAc	Rattus_norvegicus	Rattus	Muridae	Rodentia	Mammalia	Chordata	Animalia
12.0	1.0	3.0	1.8823529411764706	0.22145328719723184	3.0	0.0	3.0	3.0	0.0	0.2627450980392157	0.03433102652825836	0.7	0.270395360848691	0.22035782782258484	0.24224729186413257	0.00013977899625846544	0.3076923076923077	0.14285714285714285	0.2139275384140025	0.002490784249193491	0.7000000000000003	0.262745098039216	0.03433102652825839	0.27500000000000013	0.06666666666666667	0.17500000000000016	0.004947916666666671	0.7	0.2627450980392157	0.03433102652825836	6.983333333333333	3.582178932178932	5.183808674985147	0.8646714814231938	84.38009243891494	31.6227766016837	59.20291924854319	255.0143524504055	3.0	17.0	8.0	Gal(b1-4)GlcNAc(b1-2)Man(a1-3)[Man(a1-3)Man(a1-6)]Man(b1-4)GlcNAc(b1-4)[Fuc(a1-6)]GlcNAc	Rattus_norvegicus	Rattus	Muridae	Rodentia	Mammalia	Chordata	Animalia
10.0	0.0	2.0	1.8181818181818181	0.1487603305785124	2.0	0.0	2.0	2.0	-0.11111111111111192	0.33333333333333337	0.038518518518518514	0.5555555555555556	0.30756601790694743	0.276496128280443	0.3012826687640952	0.00013784441147540987	0.3333333333333333	0.18181818181818182	0.26163358208418996	0.002853699369020983	0.5555555555555554	0.33333333333333326	0.03851851851851847	0.3333333333333333	0.11111111111111123	0.2444444444444444	0.006518518518518505	0.5555555555555556	0.33333333333333337	0.038518518518518514	4.566666666666667	2.9289682539682538	4.03975468975469	0.3348670038875671	37.815340802378074	18.16590212458495	26.87855868747823	47.543082883788614	2.0	11.0	8.0	Fuc(a1-2)Gal(b1-4)GlcNAc(b1-6)[Fuc(a1-2)Gal(b1-3)]GalNAc	Rattus_norvegicus	Rattus	Muridae	Rodentia	Mammalia	Chordata	Animalia
10.0	1.0	3.0	1.8666666666666667	0.24888888888888897	3.0	0.0	3.0	3.0	-2.396231361482638e-15	0.263003663003663	0.0372815950837929	0.7032967032967034	0.288267279203674	0.2349247308786106	0.2578528267962852	0.00017858637983159557	0.34146341463414637	0.15730337078651685	0.238950876850265	0.0030592424973832225	0.7032967032967034	0.263003663003663	0.037281595083792876	0.29670329670329676	0.07692307692307693	0.18210361067503927	0.005066922312941595	0.7032967032967034	0.263003663003663	0.0372815950837929	6.616666666666666	3.407936507936508	4.9219576719576725	0.7992946306094458	70.82372483850237	26.381811916545768	48.98517578594306	174.45255322021916	3.0	15.0	7.0	GlcNAc(b1-2)Man(a1-3)[GlcNAc(b1-2)Man(a1-6)]Man(b1-4)GlcNAc(b1-4)[Fuc(a1-6)]GlcNAc	Rattus_norvegicus	Rattus	Muridae	Rodentia	Mammalia	Chordata	Animalia
18.0	3.0	5.0	1.92	0.31360000000000005	3.0	0.0	5.0	5.0	-0.024390243902439494	0.24985507246376812	0.040951984877126646	0.5942028985507246	0.22137680867499368	0.18057555937406106	0.199670332902012	0.0001317581587996912	0.20689655172413793	0.1	0.15507358255585538	0.0010295935191288383	0.5942028985507246	0.24985507246376812	0.040951984877126646	0.2826086956521739	0.043478260869565216	0.1527777777777778	0.007860816471796305	0.5942028985507246	0.24985507246376812	0.040951984877126646	7.8801587301587315	4.066374311962548	6.198615449909567	1.116244494205717	152.49918032566183	68.23488843692739	104.60999382289519	600.7491923733907	5.0	25.0	8.0	NeuNAc(a2-4)GlcNAc(b1-3)[NeuNAc(a2-6)]Gal(b1-4)GlcNAc(b1-3)[NeuNAc(a2-6)]Gal(b1-4)GlcNAc(b1-3)[NeuNAc(a2-6)]Gal(b1-4)GlcNAc(b1-3)[NeuNAc(a2-6)]GalNAc	Rattus_norvegicus	Rattus	Muridae	Rodentia	Mammalia	Chordata	Animalia
16.0	3.0	5.0	1.9259259259259258	0.2908093278463649	3.0	0.0	5.0	5.0	-0.02247191011236151	0.24490028490028487	0.03427938409590831	0.676923076923077	0.21315312525107247	0.17370672720247193	0.1921586062286776	0.00011210708928907847	0.21138211382113822	0.10699588477366255	0.1474142761229714	0.0010824615521885942	0.6769230769230782	0.2449002849002857	0.03427938409590852	0.2615384615384622	0.04	0.14792899408284066	0.00626011694268412	0.676923076923077	0.24490028490028487	0.03427938409590831	8.421428571428574	4.349827949827949	6.347282141726585	1.1179018094162942	153.8310761842317	64.99230723708732	116.14597820409708	808.1117470128438	5.0	27.0	11.0	GalNAc(b1-4)[NeuNAc(a2-3)]Gal(b1-4)GlcNAc(b1-2)Man(a1-3)[GalNAc(b1-4)[NeuNAc(a2-3)]Gal(b1-4)GlcNAc(b1-2)Man(a1-6)]Man(b1-4)GlcNAc(b1-4)[Fuc(a1-6)]GlcNAc	Rattus_norvegicus	Rattus	Muridae	Rodentia	Mammalia	Chordata	Animalia
8.0	0.0	2.0	1.7777777777777777	0.1728395061728395	2.0	0.0	2.0	2.0	-0.14285714285714285	0.3333333333333333	0.04365079365079364	0.5714285714285714	0.34156376778201314	0.3070652810099893	0.33304136382759103	0.0001945610909692719	0.4	0.2222222222222222	0.31386000121632307	0.004095994038204712	0.5714285714285717	0.33333333333333354	0.043650793650793676	0.3571428571428574	0.14285714285714293	0.26785714285714296	0.00669642857142857	0.5714285714285714	0.3333333333333333	0.04365079365079364	4.166666666666667	2.7178571428571425	3.657936507936508	0.2918049256739736	27.27636339397172	12.961481396815719	19.529901265542183	26.582956558174065	2.0	9.0	8.0	NeuNAc(a2-3)Gal(b1-4)GlcNAc(b1-6)[Gal(b1-3)]GalNAc	Rattus_norvegicus	Rattus	Muridae	Rodentia	Mammalia	Chordata	Animalia
14.0	1.0	3.0	1.9047619047619047	0.18140589569161	3.0	0.0	3.0	3.0	-2.590520390792026e-15	0.26115288220551375	0.030332347158623377	0.6947368421052631	0.24279163797946648	0.19786033268405173	0.21800634773774968	9.227996509499519e-05	0.2564102564102564	0.11494252873563218	0.17749174214177926	0.0017483490052402528	0.6947368421052632	0.2611528822055139	0.03033234715862339	0.27368421052631575	0.05263157894736842	0.16473684210526324	0.0047426592797783955	0.6947368421052631	0.26115288220551375	0.030332347158623377	7.617857142857144	3.785267510267511	5.631228031228031	0.9797490687560817	118.28778466096732	43.5430821141543	81.33004173367938	477.42431159775924	3.0	21.0	9.0	Gal(b1-3)Gal(b1-4)GlcNAc(b1-2)Man(a1-6)[Gal(b1-4)GlcNAc(b1-2)Man(a1-3)]Man(b1-4)GlcNAc(b1-4)[Fuc(a1-6)]GlcNAc	Rattus_norvegicus	Rattus	Muridae	Rodentia	Mammalia	Chordata	Animalia
8.0	2.0	4.0	1.8461538461538463	0.4378698224852071	3.0	0.0	4.0	4.0	-0.01694915254237533	0.2400932400932401	0.04954602507050062	0.6666666666666667	0.30937821467217186	0.25212963015854634	0.2766999008660377	0.0003602417838018499	0.4	0.1935483870967742	0.2882867823846054	0.004061440222934485	0.6666666666666667	0.2400932400932401	0.049546025070500606	0.31818181818181834	0.09090909090909091	0.1792929292929293	0.006459800020406084	0.6666666666666667	0.2400932400932401	0.04954602507050062	6.249999999999999	3.352380952380952	4.764835164835166	0.8407900783587595	54.552726787943136	21.90890230020661	38.09380328763025	96.86215108331774	4.0	13.0	5.0	Man(a1-3)[Man(a1-6)]Man(a1-6)[Man(a1-3)]Man(b1-4)GlcNAc(b1-4)GlcNAc	Rattus_norvegicus	Rattus	Muridae	Rodentia	Mammalia	Chordata	Animalia
12.0	1.0	3.0	1.8823529411764706	0.22145328719723184	3.0	0.0	3.0	3.0	0.0	0.2627450980392157	0.03433102652825836	0.7	0.2703953608486909	0.2203578278225848	0.24224729186413257	0.00013977899625846544	0.3076923076923077	0.14285714285714285	0.21392753841400253	0.0024907842491934916	0.7000000000000003	0.262745098039216	0.03433102652825839	0.27500000000000013	0.06666666666666667	0.17500000000000016	0.004947916666666671	0.7	0.2627450980392157	0.03433102652825836	6.983333333333333	3.582178932178932	5.183808674985146	0.8646714814231937	84.38009243891497	31.622776601683704	59.202919248543196	255.01435245040568	3.0	17.0	8.0	Gal(b1-3)GlcNAc(b1-2)Man(a1-3)[Gal(b1-4)GlcNAc(b1-2)Man(a1-6)]Man(b1-4)GlcNAc(b1-4)GlcNAc	Rattus_norvegicus	Rattus	Muridae	Rodentia	Mammalia	Chordata	Animalia
12.0	2.0	4.0	1.9130434782608696	0.25330812854442347	3.0	0.0	4.0	4.0	-0.009174311926605547	0.2234142668925278	0.031880862558691346	0.6753246753246753	0.23166930226231208	0.18861453263021988	0.20822736216397353	0.00011962651579862729	0.2716049382716049	0.12429378531073447	0.18568580561048237	0.0019316356429487933	0.6753246753246754	0.223414266892528	0.03188086255869137	0.28138528138528146	0.047619047619047616	0.14167650531286902	0.0046904903618438035	0.6753246753246753	0.2234142668925278	0.031880862558691346	8.299999999999999	4.141774891774891	6.1143170838823035	1.4050798089505976	123.61229712289695	45.07771067833841	87.12955767745412	542.4401789309467	4.0	23.0	8.0	Gal(b1-4)GlcNAc(b1-2)[Gal(b1-4)GlcNAc(b1-4)]Man(a1-3)[Gal(b1-4)GlcNAc(b1-2)Man(a1-6)]Man(b1-4)GlcNAc(b1-4)[Fuc(a1-6)]GlcNAc	Rattus_norvegicus	Rattus	Muridae	Rodentia	Mammalia	Chordata	Animalia
16.0	2.0	4.0	1.9047619047619047	0.27664399092970515	3.0	0.0	4.0	4.0	-0.010101010101009894	0.2651629072681704	0.03985088033366625	0.6105263157894737	0.2423768466260202	0.19752032072792636	0.2178959544228924	0.00014040066518442203	0.23255813953488372	0.10752688172043011	0.1738818426049396	0.0013635278664757145	0.6105263157894738	0.2651629072681705	0.03985088033366625	0.28947368421052655	0.05263157894736842	0.16684210526315796	0.007329916897506927	0.6105263157894737	0.2651629072681704	0.03985088033366625	7.462301587301587	3.7033230658230667	5.703608692894407	0.9768642954353558	124.12896519346016	52.990565197966745	82.33336158447312	409.21757020019453	4.0	21.0	6.0	Man(a1-2)Man(a1-2)Man(a1-2)Man(a1-2)Man(a1-3)[Man(a1-6)]Man(a1-6)[Man(a1-3)]Man(b1-4)GlcNAc(b1-4)GlcNAc	Rattus_norvegicus	Rattus	Muridae	Rodentia	Mammalia	Chordata	Animalia
12.0	2.0	4.0	1.9130434782608696	0.25330812854442347	3.0	0.0	4.0	4.0	-0.009174311926605547	0.2234142668925278	0.031880862558691346	0.6753246753246753	0.23166930226231208	0.18861453263021988	0.20822736216397353	0.00011962651579862729	0.2716049382716049	0.12429378531073447	0.18568580561048237	0.0019316356429487933	0.6753246753246754	0.223414266892528	0.03188086255869137	0.28138528138528146	0.047619047619047616	0.14167650531286902	0.0046904903618438035	0.6753246753246753	0.2234142668925278	0.031880862558691346	8.299999999999999	4.141774891774891	6.1143170838823035	1.4050798089505976	123.61229712289695	45.07771067833841	87.12955767745412	542.4401789309467	4.0	23.0	9.0	Gal(b1-4)GlcNAc(b1-2)[Gal(b1-4)GlcNAc(b1-6)]Man(a1-6)[Gal(b1-4)GlcNAc(b1-2)Man(a1-3)]Man(b1-4)GlcNAc(b1-4)[Fuc(a1-6)]GlcNAc	Rattus_norvegicus	Rattus	Muridae	Rodentia	Mammalia	Chordata	Animalia
10.0	1.0	4.0	1.8823529411764706	0.45674740484429066	4.0	1.0	4.0	4.0	-0.02564102564102564	0.22352941176470587	0.038302575932333716	0.7666666666666666	0.2946566699254517	0.21939861174862582	0.2419293422236083	0.00029372278301692604	0.36363636363636365	0.15384615384615385	0.24331123072580485	0.0033691328583644957	0.7666666666666664	0.22352941176470592	0.03830257593233368	0.275	0.06666666666666667	0.15416666666666667	0.00442708333333333	0.7666666666666666	0.22352941176470587	0.038302575932333716	8.116666666666665	3.6757936507936506	5.493183940242765	1.2663234781930197	95.58242516278807	31.240998703626616	64.4562655064731	309.3898369590436	4.0	17.0	7.0	GlcNAc(b1-2)Man(a1-3)[GlcNAc(b1-2)Man(a1-6)][GlcNAc(b1-4)]Man(b1-4)GlcNAc(b1-4)[Fuc(a1-6)]GlcNAc	Rattus_norvegicus	Rattus	Muridae	Rodentia	Mammalia	Chordata	Animalia
12.0	2.0	4.0	1.9047619047619047	0.2766439909297051	3.0	0.0	4.0	4.0	-0.010101010101009894	0.22506265664160402	0.034393628180727505	0.6526315789473685	0.24259210111377352	0.19750925714084575	0.21788917117661732	0.000143356703014387	0.2857142857142857	0.12987012987012986	0.20004165731269682	0.002177269562524511	0.6526315789473686	0.2250626566416042	0.03439362818072753	0.2894736842105264	0.05263157894736842	0.14578947368421064	0.0049919667590027725	0.6526315789473685	0.22506265664160402	0.034393628180727505	7.933333333333334	3.9675324675324677	5.903755239469525	1.317349559551991	111.06754701531652	41.85689907291254	76.28559927922258	408.50734260971797	4.0	21.0	7.0	Gal(b1-4)GlcNAc(b1-2)[Gal(b1-4)GlcNAc(b1-4)]Man(a1-3)[Gal(b1-4)GlcNAc(b1-2)Man(a1-6)]Man(b1-4)GlcNAc(b1-4)GlcNAc	Rattus_norvegicus	Rattus	Muridae	Rodentia	Mammalia	Chordata	Animalia
16.0	2.0	4.0	1.9259259259259258	0.21673525377229078	3.0	0.0	4.0	4.0	-0.0077519379844966305	0.2248433048433048	0.029860303081955503	0.6276923076923077	0.21362394128396062	0.17392278816663276	0.19222410329326095	8.693115013877463e-05	0.22807017543859648	0.10038610038610038	0.15985061891078278	0.00143764792317128	0.6276923076923077	0.22484330484330492	0.029860303081955506	0.2800000000000002	0.04	0.13751479289940832	0.004774342635061799	0.6276923076923077	0.2248433048433048	0.029860303081955503	8.778968253968252	4.217843267843269	6.469946719946718	1.5375998202652241	165.2634260809037	61.82232606429459	111.15632455905623	886.2715105212376	4.0	27.0	9.0	NeuNAc(a2-3)Gal(b1-4)GlcNAc(b1-2)[NeuNAc(a2-3)Gal(b1-4)GlcNAc(b1-4)]Man(a1-3)[NeuNAc(a2-3)Gal(b1-4)GlcNAc(b1-2)Man(a1-6)]Man(b1-4)GlcNAc(b1-4)GlcNAc	Rattus_norvegicus	Rattus	Muridae	Rodentia	Mammalia	Chordata	Animalia
12.0	2.0	4.0	1.894736842105263	0.30470914127423826	3.0	0.0	4.0	4.0	-0.011235955056182094	0.23976608187134502	0.03573997689408234	0.7058823529411765	0.2552374952890263	0.2078066777780764	0.22904187951279306	0.00017139637661558462	0.3050847457627119	0.13740458015267176	0.20802920057179367	0.002353756454860984	0.7058823529411766	0.23976608187134527	0.03573997689408235	0.2549019607843138	0.058823529411764705	0.15758896151053023	0.005234875897156789	0.7058823529411765	0.23976608187134502	0.03573997689408234	7.566666666666666	3.7932900432900434	5.587183868762816	1.0982156313487645	96.87104830649746	34.292856398964396	67.39309856491758	324.17026581920936	4.0	19.0	8.0	Gal(b1-4)GlcNAc(b1-2)Man(a1-3)[Man(a1-3)[Man(a1-6)]Man(a1-6)]Man(b1-4)GlcNAc(b1-4)[Fuc(a1-6)]GlcNAc	Rattus_norvegicus	Rattus	Muridae	Rodentia	Mammalia	Chordata	Animalia
6.0	1.0	3.0	1.7777777777777777	0.3950617283950617	3.0	0.0	3.0	3.0	0.0	0.2698412698412699	0.057004283194759364	0.7142857142857142	0.374554226124695	0.3058228355407673	0.3326348315198792	0.0004651799708526949	0.5	0.25	0.3637690631808279	0.006546293831015825	0.7142857142857144	0.26984126984127	0.05700428319475945	0.3571428571428574	0.14285714285714285	0.2321428571428572	0.006058673469387767	0.7142857142857142	0.2698412698412699	0.057004283194759364	5.083333333333333	2.8166666666666664	3.8444444444444446	0.5112345679012347	32.12475680841792	12.961481396815703	22.682618975510486	37.4987964118089	3.0	9.0	5.0	Man(a1-3)[Man(a1-6)]Man(b1-4)GlcNAc(b1-4)GlcNAc	Rattus_norvegicus	Rattus	Muridae	Rodentia	Mammalia	Chordata	Animalia
12.0	1.0	3.0	1.894736842105263	0.19944598337950137	3.0	0.0	3.0	3.0	-3.66373598126301e-15	0.2590299277605779	0.03129345450272517	0.7058823529411765	0.2554828156687417	0.20820291127944823	0.2291706916026897	0.000112373057713307	0.2857142857142857	0.13333333333333333	0.19592558548655725	0.0021660835846592287	0.7058823529411766	0.25902992776057815	0.031293454502725186	0.2549019607843138	0.058823529411764705	0.16775599128540317	0.004551905487443101	0.7058823529411765	0.2590299277605779	0.03129345450272517	7.3500000000000005	3.7564213564213564	5.4289701526543634	0.9451685092790263	97.48846085563011	35.999999999999886	69.5919713101903	358.95752916153293	3.0	19.0	9.0	Gal(b1-3)GlcNAc(b1-2)Man(a1-3)[Gal(b1-3)GlcNAc(b1-2)Man(a1-6)]Man(b1-4)GlcNAc(b1-4)[Fuc(a1-6)]GlcNAc	Rattus_norvegicus	Rattus	Muridae	Rodentia	Mammalia	Chordata	Animalia
4.0	0.0	2.0	1.6	0.24	2.0	0.0	2.0	2.0	-0.3333333333333333	0.3333333333333333	0.07777777777777778	0.6666666666666666	0.4667572150637692	0.4204672433219078	0.44669822730896264	0.0004606937190304005	0.6666666666666666	0.4	0.5219047619047619	0.011116553287981853	0.6666666666666664	0.3333333333333332	0.07777777777777768	0.49999999999999994	0.3333333333333333	0.4166666666666666	0.006944444444444437	0.6666666666666666	0.3333333333333333	0.07777777777777778	3.0	2.083333333333333	2.5666666666666664	0.15944444444444458	10.0	4.47213595499958	7.42424931913462	4.880522047329137	2.0	5.0	2.0	Glc(a1-6)Glc(a1-6)Glc	Rattus_norvegicus	Rattus	Muridae	Rodentia	Mammalia	Chordata	Animalia
16.0	2.0	4.0	1.9130434782608696	0.25330812854442347	3.0	0.0	4.0	4.0	-0.009174311926605547	0.2490118577075099	0.03588171717207143	0.658008658008658	0.23145822087433007	0.1886242350052778	0.2082333231563028	0.000117143996848001	0.23655913978494625	0.1073170731707317	0.16887437227955454	0.0014050608510369467	0.658008658008658	0.24901185770750994	0.03588171717207143	0.2813852813852814	0.047619047619047616	0.15505706414797327	0.006258633499161567	0.658008658008658	0.2490118577075099	0.03588171717207143	7.885714285714287	3.914434176934178	5.95716590173112	1.1076400581549222	135.38094400616015	53.59104402789676	91.74781348430577	532.338720848752	4.0	23.0	11.0	NeuNAc(a2-3)Gal(b1-3)[NeuNAc(a2-6)]GlcNAc(b1-2)Man(a1-3)[NeuNAc(a2-3)Gal(b1-3)GlcNAc(b1-2)Man(a1-6)]Man(b1-4)GlcNAc(b1-4)GlcNAc	Rattus_norvegicus	Rattus	Muridae	Rodentia	Mammalia	Chordata	Animalia
16.0	2.0	4.0	1.92	0.2336	3.0	0.0	4.0	4.0	-0.008403361344540908	0.2428985507246377	0.03240756143667297	0.6811594202898551	0.2218974673252904	0.18083108322079777	0.19975174875516533	9.923886925331057e-05	0.23076923076923078	0.10344827586206896	0.16009666960369573	0.0013510467984303902	0.6811594202898551	0.2428985507246377	0.03240756143667296	0.2717391304347826	0.043478260869565216	0.1491545893719807	0.005508807090013771	0.6811594202898551	0.2428985507246377	0.03240756143667297	8.252380952380953	4.062785825285826	6.160209457209458	1.206523462367034	149.4790955284342	56.07138307550445	102.73687536505194	701.1344402253624	4.0	25.0	12.0	NeuNAc(a2-3)Gal(b1-3)[NeuNAc(a2-6)]GlcNAc(b1-2)Man(a1-3)[NeuNAc(a2-6)Gal(b1-4)GlcNAc(b1-2)Man(a1-6)]Man(b1-4)GlcNAc(b1-4)[Fuc(a1-6)]GlcNAc	Rattus_norvegicus	Rattus	Muridae	Rodentia	Mammalia	Chordata	Animalia
20.0	4.0	6.0	1.9310344827586208	0.34007134363852565	3.0	0.0	6.0	6.0	-0.03703703703703752	0.24575807334428015	0.041028384166749296	0.582010582010582	0.20517067900362224	0.16735632912393325	0.18536677426949194	0.00012191761761287259	0.18181818181818182	0.0880503144654088	0.13686328887651483	0.0007825361757310699	0.5820105820105854	0.24575807334428185	0.041028384166749754	0.2777777777777796	0.037037037037037035	0.14644746787604018	0.008211063462926205	0.582010582010582	0.24575807334428015	0.041028384166749296	8.302380952380952	4.271637469857284	6.593786700944808	1.1951580914135416	189.52572384770778	85.93020423576257	129.99577695991115	889.0979725881823	6.0	29.0	7.0	GlcNAc(b1-3)[NeuNAc(a2-6)]Gal(b1-4)GlcNAc(b1-3)[NeuNAc(a2-6)]Gal(b1-4)GlcNAc(b1-3)[NeuNAc(a2-6)]Gal(b1-4)GlcNAc(b1-3)[NeuNAc(a2-6)]Gal(b1-4)GlcNAc(b1-3)[NeuNAc(a2-6)]GalNAc	Rattus_norvegicus	Rattus	Muridae	Rodentia	Mammalia	Chordata	Animalia
10.0	3.0	5.0	1.9047619047619047	0.3718820861678004	3.0	0.0	5.0	5.0	-0.029411764705883536	0.2090225563909774	0.03738858424256129	0.6526315789473685	0.2424049787221833	0.1971731529096609	0.21777966708534638	0.00019106422324329753	0.30303030303030304	0.14925373134328357	0.2113845999467896	0.002311008047059261	0.6526315789473681	0.20902255639097744	0.037388584242561265	0.2894736842105262	0.05263157894736842	0.13736842105263164	0.005404155124653734	0.6526315789473685	0.2090225563909774	0.03738858424256129	8.149999999999999	4.253571428571427	6.0592970521541965	1.4341902807986397	100.99504938361933	40.398019753448175	74.07979698463201	356.1836787155801	5.0	21.0	8.0	Gal(b1-4)GlcNAc(b1-2)[Gal(b1-4)GlcNAc(b1-4)]Man(a1-3)[GlcNAc(b1-2)[GlcNAc(b1-6)]Man(a1-6)]Man(b1-4)GlcNAc(b1-4)GlcNAc	Rattus_norvegicus	Rattus	Muridae	Rodentia	Mammalia	Chordata	Animalia
6.0	0.0	2.0	1.7142857142857142	0.20408163265306126	2.0	0.0	2.0	2.0	-0.19999999999999687	0.33333333333333337	0.05333333333333333	0.6	0.3900223211286338	0.35069507041482983	0.3775787518354821	0.00029142901950230613	0.5	0.2857142857142857	0.3920722135007849	0.006358066412170474	0.6000000000000004	0.3333333333333336	0.053333333333333406	0.4000000000000003	0.2	0.3111111111111112	0.006913580246913594	0.6	0.33333333333333337	0.05333333333333333	3.666666666666667	2.4499999999999997	3.185714285714286	0.23558956916099796	17.944358444926362	8.366600265340756	13.005111736411555	12.867068723450414	2.0	7.0	6.0	Gal(b1-4)GlcNAc(b1-6)[Gal(b1-3)]GalNAc	Rattus_norvegicus	Rattus	Muridae	Rodentia	Mammalia	Chordata	Animalia
26.0	1.0	3.0	1.9393939393939394	0.11753902662993572	3.0	0.0	3.0	3.0	0.0	0.2805474095796676	0.030646964871494244	0.6048387096774194	0.19307535681342874	0.15734458915545244	0.17396912316333538	3.777448881054719e-05	0.14285714285714285	0.06666666666666667	0.10835253046311573	0.0005408584325657721	0.6048387096774189	0.2805474095796674	0.03064696487149392	0.27419354838709614	0.03225806451612903	0.16129032258064502	0.006274998374089414	0.6048387096774194	0.2805474095796676	0.030646964871494244	8.662965221053458	4.135269815772239	6.498421449008153	1.0092561732774696	251.52335875618402	112.1427661510078	167.41477569927366	1636.2928775596133	3.0	33.0	9.0	Gal(b1-4)GlcNAc(b1-3)Gal(b1-4)GlcNAc(b1-3)Gal(b1-4)GlcNAc(b1-3)Gal(b1-4)GlcNAc(b1-2)Man(a1-3)[Gal(b1-3)Gal(b1-4)GlcNAc(b1-2)Man(a1-6)]Man(b1-4)GlcNAc(b1-4)[Fuc(a1-6)]GlcNAc	Rattus_norvegicus	Rattus	Muridae	Rodentia	Mammalia	Chordata	Animalia
12.0	1.0	4.0	1.894736842105263	0.40997229916897515	4.0	1.0	4.0	4.0	-0.022727272727275007	0.2260061919504644	0.03543988159962625	0.7581699346405228	0.27853558847836496	0.20739317823334827	0.2289023990173336	0.00023527067147780708	0.32727272727272727	0.14173228346456693	0.21904923693028278	0.0027709908117206517	0.7581699346405231	0.22600619195046456	0.03543988159962628	0.2549019607843138	0.058823529411764705	0.15032679738562102	0.004456975237444292	0.7581699346405228	0.2260061919504644	0.03543988159962625	8.48333333333333	3.850036075036075	5.728119541277437	1.3466069750944465	111.07655018049492	37.33630940518894	76.4357163311392	439.5812689456143	4.0	19.0	7.0	Gal(b1-4)GlcNAc(b1-2)Man(a1-3)[Gal(b1-4)GlcNAc(b1-2)Man(a1-6)][GlcNAc(b1-4)]Man(b1-4)GlcNAc(b1-4)GlcNAc	Rattus_norvegicus	Rattus	Muridae	Rodentia	Mammalia	Chordata	Animalia
22.0	1.0	3.0	1.9259259259259258	0.1426611796982167	3.0	0.0	3.0	3.0	-4.480212497289415e-15	0.2822792022792022	0.03201374014821308	0.6153846153846154	0.2137103930201188	0.1741625408940859	0.1923040760743938	5.617936221079351e-05	0.17333333333333334	0.08150470219435736	0.13056382548426734	0.0008019772047839339	0.6153846153846149	0.2822792022792021	0.03201374014821284	0.2799999999999994	0.04	0.1673372781065088	0.0062813486922726185	0.6153846153846154	0.2822792022792022	0.03201374014821308	8.052752802752803	3.9343590018512615	6.073087496788906	0.9220493283251969	184.41258091572158	81.42481194328829	123.82214304823498	934.0768909416178	3.0	27.0	8.0	Gal(b1-4)GlcNAc(b1-3)Gal(b1-4)GlcNAc(b1-3)Gal(b1-4)GlcNAc(b1-2)Man(a1-3)[Gal(b1-3)Gal(b1-4)GlcNAc(b1-2)Man(a1-6)]Man(b1-4)GlcNAc(b1-4)GlcNAc	Rattus_norvegicus	Rattus	Muridae	Rodentia	Mammalia	Chordata	Animalia
16.0	3.0	5.0	1.9130434782608696	0.3402646502835539	3.0	0.0	5.0	5.0	-0.026666666666667362	0.2520233389798607	0.04184289702174464	0.5887445887445888	0.23089425312819217	0.18833889272045296	0.20814371295990647	0.000154455624829288	0.22	0.1073170731707317	0.16622830087023377	0.0011870120093077346	0.5887445887445888	0.2520233389798608	0.04184289702174465	0.28571428571428586	0.047619047619047616	0.15663124754033844	0.007877112095208054	0.5887445887445888	0.2520233389798607	0.04184289702174464	7.612301587301588	3.9519952269952277	5.997872658742223	1.035076492213833	135.02592343694315	61.171888968708096	92.59528748219914	472.1127360886139	5.0	23.0	7.0	GlcNAc(b1-3)[NeuNAc(a2-6)]Gal(b1-4)GlcNAc(b1-3)[NeuNAc(a2-6)]Gal(b1-4)GlcNAc(b1-3)[NeuNAc(a2-6)]Gal(b1-4)GlcNAc(b1-3)[NeuNAc(a2-6)]GalNAc	Rattus_norvegicus	Rattus	Muridae	Rodentia	Mammalia	Chordata	Animalia
14.0	2.0	4.0	1.894736842105263	0.30470914127423826	3.0	0.0	4.0	4.0	-0.011235955056182094	0.25902992776057787	0.041653842207858824	0.6013071895424836	0.25476634780003937	0.20781322569047464	0.22904589635706382	0.00016955630935761422	0.2571428571428571	0.1258741258741259	0.1939922766691987	0.0016825423421955887	0.6013071895424837	0.2590299277605781	0.04165384220785888	0.29411764705882354	0.058823529411764705	0.16775599128540308	0.007285896687408932	0.6013071895424836	0.25902992776057787	0.041653842207858824	7.034523809523811	3.693661893661894	5.502725052725053	0.9215154824222083	102.05880657738287	45.76024475459	70.0811853456769	290.62746054475974	4.0	19.0	8.0	NeuNAc(a2-4)GlcNAc(b1-3)[NeuNAc(a2-6)]Gal(b1-4)GlcNAc(b1-3)[NeuNAc(a2-6)]Gal(b1-4)GlcNAc(b1-3)[NeuNAc(a2-6)]GalNAc	Rattus_norvegicus	Rattus	Muridae	Rodentia	Mammalia	Chordata	Animalia
6.0	0.0	2.0	1.7142857142857142	0.20408163265306126	2.0	0.0	2.0	2.0	-0.19999999999999687	0.33333333333333337	0.05333333333333333	0.6	0.3900223211286338	0.35069507041482983	0.3775787518354821	0.00029142901950230613	0.5	0.2857142857142857	0.3920722135007849	0.006358066412170474	0.6000000000000004	0.3333333333333336	0.053333333333333406	0.4000000000000003	0.2	0.3111111111111112	0.006913580246913594	0.6	0.33333333333333337	0.05333333333333333	3.666666666666667	2.4499999999999997	3.185714285714286	0.23558956916099796	17.944358444926362	8.366600265340756	13.005111736411555	12.867068723450414	2.0	7.0	7.0	NeuNAc(a2-3)Gal(b1-3)[GlcNAc(b1-6)]GalNAc	Rattus_norvegicus	Rattus	Muridae	Rodentia	Mammalia	Chordata	Animalia
8.0	0.0	2.0	1.7777777777777777	0.1728395061728395	2.0	0.0	2.0	2.0	-0.14285714285714285	0.3333333333333333	0.04365079365079364	0.5714285714285714	0.34156376778201314	0.3070652810099893	0.33304136382759103	0.0001945610909692719	0.4	0.2222222222222222	0.31386000121632307	0.004095994038204712	0.5714285714285717	0.33333333333333354	0.043650793650793676	0.3571428571428574	0.14285714285714293	0.26785714285714296	0.00669642857142857	0.5714285714285714	0.3333333333333333	0.04365079365079364	4.166666666666667	2.7178571428571425	3.657936507936508	0.2918049256739736	27.27636339397172	12.961481396815719	19.529901265542183	26.582956558174065	2.0	9.0	7.0	Gal(a1-3)Gal(b1-4)GlcNAc(b1-6)[Gal(b1-3)]GalNAc	Rattus_norvegicus	Rattus	Muridae	Rodentia	Mammalia	Chordata	Animalia
8.0	1.0	3.0	1.8181818181818181	0.3305785123966942	3.0	0.0	3.0	3.0	-1.942890293094025e-15	0.2848484848484849	0.05017447199265382	0.6222222222222222	0.337528041721584	0.27558523021221915	0.3009867898101652	0.00031604326886236484	0.38461538461538464	0.19607843137254902	0.2938117260962678	0.0037959633861120844	0.6222222222222223	0.2848484848484849	0.05017447199265384	0.33333333333333354	0.1111111111111111	0.2177777777777778	0.007288888888888891	0.6222222222222222	0.2848484848484849	0.05017447199265382	5.45	2.9857142857142853	4.216017316017316	0.5321674303330152	45.60701700396528	20.73644135332768	31.679285101445576	62.42289546131978	3.0	11.0	6.0	Man(a1-3)[Man(a1-6)]Man(b1-4)GlcNAc(b1-4)[Fuc(a1-6)]GlcNAc	Rattus_norvegicus	Rattus	Muridae	Rodentia	Mammalia	Chordata	Animalia
18.0	1.0	3.0	1.92	0.1536	3.0	0.0	3.0	3.0	0.0	0.26376811594202904	0.028714555765595468	0.6811594202898551	0.22221539169209262	0.1810919326405509	0.19983637205219001	6.542440501868961e-05	0.21428571428571427	0.09523809523809523	0.14971168547235453	0.0012261101372170184	0.6811594202898553	0.26376811594202904	0.02871455576559548	0.271739130434783	0.04347826086956514	0.16002415458937205	0.0049246335970501084	0.6811594202898551	0.26376811594202904	0.028714555765595468	8.096825396825398	3.9468688174570534	5.985881295175412	1.042959133804661	156.4608577248587	58.99152481501012	106.42139182640521	794.4873617302391	3.0	25.0	9.0	Gal(b1-4)GlcNAc(b1-3)Gal(b1-4)GlcNAc(b1-2)Man(a1-3)[Gal(b1-3)Gal(b1-4)GlcNAc(b1-2)Man(a1-6)]Man(b1-4)GlcNAc(b1-4)[Fuc(a1-6)]GlcNAc	Rattus_norvegicus	Rattus	Muridae	Rodentia	Mammalia	Chordata	Animalia
8.0	0.0	2.0	1.7777777777777777	0.1728395061728395	2.0	0.0	2.0	2.0	-0.14285714285714285	0.3333333333333333	0.04365079365079365	0.5714285714285714	0.3415637677820132	0.3070652810099893	0.33304136382759103	0.0001945610909692723	0.4	0.2222222222222222	0.313860001216323	0.004095994038204712	0.5714285714285717	0.3333333333333335	0.043650793650793676	0.3571428571428574	0.14285714285714293	0.26785714285714296	0.00669642857142857	0.5714285714285714	0.3333333333333333	0.04365079365079365	4.166666666666667	2.7178571428571425	3.657936507936508	0.2918049256739736	27.276363393971714	12.96148139681572	19.52990126554218	26.582956558174043	2.0	9.0	8.0	Gal(b1-4)GlcNAc(b1-6)[NeuNAc(a2-3)Gal(b1-3)]GalNAc	Rattus_norvegicus	Rattus	Muridae	Rodentia	Mammalia	Chordata	Animalia
12.0	3.0	5.0	1.9130434782608696	0.3402646502835539	3.0	0.0	5.0	5.0	-0.026666666666667362	0.20986260116694896	0.03464322920292282	0.6753246753246753	0.2315255025588255	0.1883197251571603	0.20813199427717208	0.00015933382777242786	0.2857142857142857	0.12716763005780346	0.1948143707414086	0.002030998304349282	0.6753246753246754	0.20986260116694916	0.034643229202922836	0.28138528138528146	0.047619047619047616	0.13459268004722558	0.005129570440292779	0.6753246753246753	0.20986260116694896	0.03464322920292282	8.516666666666664	4.1786435786435785	6.263470104774453	1.5230053930288099	123.12595177296866	43.72642221815074	84.94233265285946	486.80012349075287	5.0	23.0	9.0	Gal(b1-4)GlcNAc(b1-2)[Gal(b1-4)GlcNAc(b1-4)]Man(a1-3)[GlcNAc(b1-2)[GlcNAc(b1-6)]Man(a1-6)]Man(b1-4)GlcNAc(b1-4)[Fuc(a1-6)]GlcNAc	Rattus_norvegicus	Rattus	Muridae	Rodentia	Mammalia	Chordata	Animalia
12.0	2.0	4.0	1.8823529411764706	0.3391003460207612	3.0	0.0	4.0	4.0	-0.012658227848101266	0.24705882352941178	0.0419357939254133	0.6333333333333333	0.26982453598961875	0.21988833216950696	0.24209457227573092	0.0002137474863956155	0.3076923076923077	0.14285714285714285	0.2236629823922442	0.0024582017108895674	0.6333333333333335	0.24705882352941202	0.04193579392541334	0.3	0.06666666666666667	0.16666666666666682	0.006510416666666673	0.6333333333333333	0.24705882352941178	0.0419357939254133	6.983333333333333	3.582178932178932	5.326012223071047	0.9884849180674093	85.5102333057267	34.52535300326403	57.83403144807083	223.22480646349055	4.0	17.0	6.0	Man(a1-2)Man(a1-2)Man(a1-3)[Man(a1-6)]Man(a1-6)[Man(a1-3)]Man(b1-4)GlcNAc(b1-4)GlcNAc	Rattus_norvegicus	Rattus	Muridae	Rodentia	Mammalia	Chordata	Animalia
10.0	2.0	4.0	1.8666666666666667	0.38222222222222224	3.0	0.0	4.0	4.0	-0.01449275362318878	0.2512820512820513	0.04575722202095829	0.6593406593406594	0.2875861677827538	0.23436509238613726	0.2576731195032947	0.0002712301521074852	0.34146341463414637	0.15730337078651685	0.2460665220020629	0.0028669137734452154	0.6593406593406593	0.2512820512820513	0.045757222020958235	0.2967032967032967	0.07692307692307693	0.17582417582417587	0.006934980247382125	0.6593406593406594	0.2512820512820513	0.04575722202095829	6.616666666666666	3.407936507936508	5.033862433862434	0.8666144214887604	71.49825172687733	28.142494558940506	48.25105512296712	149.83567952035844	4.0	15.0	6.0	Man(a1-3)[Man(a1-6)]Man(a1-6)[Man(a1-3)]Man(b1-4)GlcNAc(b1-4)[Fuc(a1-6)]GlcNAc	Rattus_norvegicus	Rattus	Muridae	Rodentia	Mammalia	Chordata	Animalia
12.0	2.0	4.0	1.9047619047619047	0.2766439909297051	3.0	0.0	4.0	4.0	-0.010101010101009894	0.22506265664160402	0.034393628180727505	0.6526315789473685	0.24259210111377352	0.19750925714084575	0.21788917117661732	0.000143356703014387	0.2857142857142857	0.12987012987012986	0.20004165731269682	0.002177269562524511	0.6526315789473686	0.2250626566416042	0.03439362818072753	0.2894736842105264	0.05263157894736842	0.14578947368421064	0.0049919667590027725	0.6526315789473685	0.22506265664160402	0.034393628180727505	7.933333333333334	3.9675324675324677	5.903755239469525	1.317349559551991	111.06754701531652	41.85689907291254	76.28559927922258	408.50734260971797	4.0	21.0	8.0	Gal(b1-4)GlcNAc(b1-2)[Gal(b1-4)GlcNAc(b1-6)]Man(a1-6)[Gal(b1-4)GlcNAc(b1-2)Man(a1-3)]Man(b1-4)GlcNAc(b1-4)GlcNAc	Rattus_norvegicus	Rattus	Muridae	Rodentia	Mammalia	Chordata	Animalia
6.0	1.0	3.0	1.7777777777777777	0.3950617283950617	3.0	0.0	3.0	3.0	0.0	0.2698412698412699	0.057004283194759364	0.7142857142857142	0.374554226124695	0.3058228355407673	0.33263483151987927	0.000465179970852695	0.5	0.25	0.3637690631808279	0.006546293831015825	0.7142857142857144	0.26984126984127	0.05700428319475945	0.3571428571428574	0.14285714285714285	0.2321428571428572	0.006058673469387767	0.7142857142857142	0.2698412698412699	0.057004283194759364	5.083333333333333	2.8166666666666664	3.8444444444444446	0.5112345679012347	32.12475680841793	12.961481396815703	22.68261897551049	37.498796411808904	3.0	9.0	8.0	GalNAc(b1-4)[NeuNAc(a2-3)]Gal(b1-3)[GlcNAc(b1-6)]GalNAc	Rattus_norvegicus	Rattus	Muridae	Rodentia	Mammalia	Chordata	Animalia
6.0	0.0	2.0	1.7142857142857142	0.20408163265306126	2.0	0.0	2.0	2.0	-0.19999999999999687	0.33333333333333337	0.05333333333333333	0.6	0.3900223211286338	0.35069507041482983	0.3775787518354821	0.0002914290195023062	0.5	0.2857142857142857	0.3920722135007849	0.006358066412170474	0.6000000000000004	0.3333333333333336	0.053333333333333406	0.4000000000000003	0.2	0.3111111111111112	0.006913580246913594	0.6	0.33333333333333337	0.05333333333333333	3.666666666666667	2.4499999999999997	3.185714285714286	0.23558956916099794	17.944358444926362	8.366600265340756	13.005111736411555	12.867068723450414	2.0	7.0	4.0	Man(a1-6)Man(b1-4)GlcNAc(b1-4)GlcNAc	Rattus_norvegicus	Rattus	Muridae	Rodentia	Mammalia	Chordata	Animalia
8.0	0.0	2.0	1.7777777777777777	0.1728395061728395	2.0	0.0	2.0	2.0	-0.14285714285714285	0.3333333333333333	0.04365079365079364	0.5714285714285714	0.34156376778201314	0.3070652810099893	0.33304136382759103	0.0001945610909692719	0.4	0.2222222222222222	0.31386000121632307	0.004095994038204712	0.5714285714285717	0.33333333333333354	0.043650793650793676	0.3571428571428574	0.14285714285714293	0.26785714285714296	0.00669642857142857	0.5714285714285714	0.3333333333333333	0.04365079365079364	4.166666666666667	2.7178571428571425	3.657936507936508	0.2918049256739736	27.27636339397172	12.961481396815719	19.529901265542183	26.582956558174065	2.0	9.0	8.0	Fuc(a1-2)Gal(b1-4)GlcNAc(b1-6)[Gal(b1-3)]GalNAc	Rattus_norvegicus	Rattus	Muridae	Rodentia	Mammalia	Chordata	Animalia
4.0	0.0	2.0	1.6	0.24	2.0	0.0	2.0	2.0	-0.3333333333333333	0.3333333333333333	0.07777777777777778	0.6666666666666666	0.4667572150637692	0.4204672433219078	0.44669822730896264	0.0004606937190304005	0.6666666666666666	0.4	0.5219047619047619	0.011116553287981853	0.6666666666666664	0.3333333333333332	0.07777777777777768	0.49999999999999994	0.3333333333333333	0.4166666666666666	0.006944444444444437	0.6666666666666666	0.3333333333333333	0.07777777777777778	3.0	2.083333333333333	2.5666666666666664	0.15944444444444458	10.0	4.47213595499958	7.42424931913462	4.880522047329137	2.0	5.0	5.0	NeuNAc(a2-3)Gal(b1-3)GalNAc	Rattus_norvegicus	Rattus	Muridae	Rodentia	Mammalia	Chordata	Animalia
12.0	1.0	3.0	1.8823529411764706	0.22145328719723184	3.0	0.0	3.0	3.0	0.0	0.2627450980392157	0.03433102652825836	0.7	0.270395360848691	0.22035782782258484	0.24224729186413257	0.00013977899625846544	0.3076923076923077	0.14285714285714285	0.2139275384140025	0.002490784249193491	0.7000000000000003	0.262745098039216	0.03433102652825839	0.27500000000000013	0.06666666666666667	0.17500000000000016	0.004947916666666671	0.7	0.2627450980392157	0.03433102652825836	6.983333333333333	3.582178932178932	5.183808674985147	0.8646714814231938	84.38009243891494	31.6227766016837	59.20291924854319	255.0143524504055	3.0	17.0	8.0	Gal(b1-4)GlcNAc(b1-2)Man(a1-6)[GlcNAc(b1-2)Man(a1-3)]Man(b1-4)GlcNAc(b1-4)[Fuc(a1-6)]GlcNAc	Rattus_norvegicus	Rattus	Muridae	Rodentia	Mammalia	Chordata	Animalia
8.0	0.0	2.0	1.7777777777777777	0.1728395061728395	2.0	0.0	2.0	2.0	-0.14285714285714285	0.3333333333333333	0.04365079365079364	0.5714285714285714	0.34156376778201314	0.3070652810099893	0.33304136382759103	0.0001945610909692719	0.4	0.2222222222222222	0.31386000121632307	0.004095994038204712	0.5714285714285717	0.33333333333333354	0.043650793650793676	0.3571428571428574	0.14285714285714293	0.26785714285714296	0.00669642857142857	0.5714285714285714	0.3333333333333333	0.04365079365079364	4.166666666666667	2.7178571428571425	3.657936507936508	0.2918049256739736	27.27636339397172	12.961481396815719	19.529901265542183	26.582956558174065	2.0	9.0	5.0	Man(a1-6)Man(b1-4)GlcNAc(b1-4)[Fuc(a1-6)]GlcNAc	Rattus_norvegicus	Rattus	Muridae	Rodentia	Mammalia	Chordata	Animalia
6.0	0.0	2.0	1.7142857142857142	0.20408163265306126	2.0	0.0	2.0	2.0	-0.19999999999999687	0.33333333333333337	0.05333333333333333	0.6	0.3900223211286338	0.35069507041482983	0.3775787518354821	0.00029142901950230613	0.5	0.2857142857142857	0.3920722135007849	0.006358066412170474	0.6000000000000004	0.3333333333333336	0.053333333333333406	0.4000000000000003	0.2	0.3111111111111112	0.006913580246913594	0.6	0.33333333333333337	0.05333333333333333	3.666666666666667	2.4499999999999997	3.185714285714286	0.23558956916099796	17.944358444926362	8.366600265340756	13.005111736411555	12.867068723450414	2.0	7.0	7.0	Fuc(a1-2)Gal(b1-3)[GlcNAc(b1-6)]GalNAc	Rattus_norvegicus	Rattus	Muridae	Rodentia	Mammalia	Chordata	Animalia
4.0	0.0	2.0	1.6	0.24	2.0	0.0	2.0	2.0	-0.3333333333333333	0.3333333333333333	0.07777777777777778	0.6666666666666666	0.46675721506376916	0.42046724332190777	0.4466982273089625	0.0004606937190304005	0.6666666666666666	0.4	0.5219047619047619	0.011116553287981853	0.6666666666666664	0.3333333333333332	0.0777777777777777	0.49999999999999994	0.3333333333333333	0.4166666666666666	0.006944444444444437	0.6666666666666666	0.3333333333333333	0.07777777777777778	3.0	2.083333333333333	2.566666666666667	0.15944444444444458	10.0	4.47213595499958	7.424249319134619	4.880522047329137	2.0	5.0	5.0	Gal(b1-3)[NeuNAc(a2-6)]GalNAc	Rattus_norvegicus	Rattus	Muridae	Rodentia	Mammalia	Chordata	Animalia
12.0	2.0	4.0	1.9130434782608696	0.25330812854442347	3.0	0.0	4.0	4.0	-0.009174311926605547	0.2234142668925278	0.031880862558691346	0.6753246753246753	0.23166930226231208	0.18861453263021988	0.20822736216397353	0.00011962651579862729	0.2716049382716049	0.12429378531073447	0.18568580561048237	0.0019316356429487933	0.6753246753246754	0.223414266892528	0.03188086255869137	0.28138528138528146	0.047619047619047616	0.14167650531286902	0.0046904903618438035	0.6753246753246753	0.2234142668925278	0.031880862558691346	8.299999999999999	4.141774891774891	6.1143170838823035	1.4050798089505976	123.61229712289695	45.07771067833841	87.12955767745412	542.4401789309467	4.0	23.0	9.0	Gal(b1-3)GlcNAc(b1-4)[Gal(b1-4)GlcNAc(b1-2)]Man(a1-3)[Gal(b1-4)GlcNAc(b1-2)Man(a1-6)]Man(b1-4)GlcNAc(b1-4)[Fuc(a1-6)]GlcNAc	Rattus_norvegicus	Rattus	Muridae	Rodentia	Mammalia	Chordata	Animalia
8.0	2.0	4.0	1.8666666666666667	0.38222222222222224	3.0	0.0	4.0	4.0	-0.01449275362318878	0.2336996336996337	0.0424983563445102	0.7032967032967034	0.2878410319329179	0.23435873177472627	0.2576675588964282	0.0002740957590223773	0.3783783783783784	0.18181818181818182	0.2607392318487478	0.0035914244795852515	0.7032967032967035	0.23369963369963373	0.042498356344510206	0.2967032967032967	0.07692307692307686	0.1664050235478807	0.005448913051514536	0.7032967032967034	0.2336996336996337	0.0424983563445102	6.833333333333332	3.620238095238095	5.10047619047619	0.9765668556311412	64.62197768561361	23.99999999999996	46.69590712444458	153.4922578252201	4.0	15.0	6.0	GlcNAc(b1-2)[GlcNAc(b1-4)]Man(a1-3)[GlcNAc(b1-2)Man(a1-6)]Man(b1-4)GlcNAc(b1-4)GlcNAc	Rattus_norvegicus	Rattus	Muridae	Rodentia	Mammalia	Chordata	Animalia
12.0	1.0	3.0	1.894736842105263	0.19944598337950137	3.0	0.0	3.0	3.0	-3.66373598126301e-15	0.2590299277605779	0.03129345450272517	0.7058823529411765	0.2554828156687417	0.20820291127944823	0.2291706916026897	0.000112373057713307	0.2857142857142857	0.13333333333333333	0.19592558548655725	0.0021660835846592287	0.7058823529411766	0.25902992776057815	0.031293454502725186	0.2549019607843138	0.058823529411764705	0.16775599128540317	0.004551905487443101	0.7058823529411765	0.2590299277605779	0.03129345450272517	7.3500000000000005	3.7564213564213564	5.4289701526543634	0.9451685092790263	97.48846085563011	35.999999999999886	69.5919713101903	358.95752916153293	3.0	19.0	8.0	Gal(b1-4)GlcNAc(b1-2)Man(a1-3)[Gal(b1-4)GlcNAc(b1-2)Man(a1-6)]Man(b1-4)GlcNAc(b1-4)[Fuc(a1-6)]GlcNAc	Rattus_norvegicus	Rattus	Muridae	Rodentia	Mammalia	Chordata	Animalia
14.0	1.0	3.0	1.894736842105263	0.19944598337950134	3.0	0.0	3.0	3.0	-3.66373598126301e-15	0.2672858617131063	0.03347742877499705	0.6797385620915033	0.2554805118859176	0.20820297459936504	0.22917075693569658	0.00011234311288832295	0.26865671641791045	0.12244897959183673	0.19045277815891395	0.0019041786863860822	0.6797385620915033	0.26728586171310653	0.03347742877499706	0.2875816993464052	0.058823529411764705	0.17211328976034868	0.005335080049933315	0.6797385620915033	0.2672858617131063	0.03347742877499705	7.251190476190477	3.6369158619158624	5.4006782690993225	0.8880724417340812	103.57605900979077	40.099875311526674	70.7017988785359	347.25563533893796	3.0	19.0	8.0	Gal(b1-4)GlcNAc(b1-2)Man(a1-3)[Gal(b1-3)Gal(b1-4)GlcNAc(b1-2)Man(a1-6)]Man(b1-4)GlcNAc(b1-4)GlcNAc	Rattus_norvegicus	Rattus	Muridae	Rodentia	Mammalia	Chordata	Animalia
4.0	0.0	2.0	1.6	0.24	2.0	0.0	2.0	2.0	-0.3333333333333333	0.3333333333333333	0.07777777777777778	0.6666666666666666	0.46675721506376916	0.42046724332190777	0.4466982273089625	0.0004606937190304005	0.6666666666666666	0.4	0.5219047619047619	0.011116553287981853	0.6666666666666664	0.3333333333333332	0.0777777777777777	0.49999999999999994	0.3333333333333333	0.4166666666666666	0.006944444444444437	0.6666666666666666	0.3333333333333333	0.07777777777777778	3.0	2.083333333333333	2.566666666666667	0.15944444444444458	10.0	4.47213595499958	7.424249319134619	4.880522047329137	2.0	5.0	5.0	Gal(b1-3)[GlcNAc(b1-6)]GalNAc	Rattus_norvegicus	Rattus	Muridae	Rodentia	Mammalia	Chordata	Animalia
16.0	1.0	3.0	1.9130434782608696	0.16635160680529304	3.0	0.0	3.0	3.0	-8.421504234708775e-15	0.2610577827969132	0.02895525356429291	0.6926406926406926	0.23182143949313136	0.18892027360719568	0.2083293817987024	7.712954893569429e-05	0.23655913978494625	0.1073170731707317	0.16333460714281248	0.0014929490360737416	0.6926406926406926	0.2610577827969133	0.02895525356429291	0.2597402597402597	0.047619047619047616	0.1613537977174341	0.004688786700163752	0.6926406926406926	0.2610577827969132	0.02895525356429291	7.885714285714287	3.914434176934178	5.821550792202967	1.024828886593599	133.95521639711941	49.87985565335947	93.3058278582547	628.0224876854093	3.0	23.0	10.0	NeuNAc(a2-6)Gal(b1-4)GlcNAc(b1-2)Man(a1-3)[NeuNAc(a2-6)Gal(b1-4)GlcNAc(b1-2)Man(a1-6)]Man(b1-4)GlcNAc(b1-4)[Fuc(a1-6)]GlcNAc	Rattus_norvegicus	Rattus	Muridae	Rodentia	Mammalia	Chordata	Animalia
28.0	1.0	3.0	1.9393939393939394	0.11753902662993572	3.0	0.0	3.0	3.0	0.0	0.2854349951124145	0.029739142441346584	0.6209677419354839	0.19307356271338616	0.1573446277117825	0.17396915184333014	3.776450994264336e-05	0.14545454545454545	0.06779661016949153	0.1071008365638153	0.0005633239187141335	0.6209677419354827	0.28543499511241444	0.02973914244134629	0.268145161290322	0.03225806451612903	0.16381048387096772	0.006102499430931252	0.6209677419354839	0.2854349951124145	0.029739142441346584	8.586457986457987	4.170716790600355	6.469001856845339	0.9755869906279006	247.3863375370457	106.3202708800146	168.36769932656705	1796.3178234763677	3.0	33.0	8.0	Gal(b1-4)GlcNAc(b1-3)Gal(b1-4)GlcNAc(b1-3)Gal(b1-4)GlcNAc(b1-2)Man(a1-3)[Gal(b1-4)GlcNAc(b1-3)Gal(b1-4)GlcNAc(b1-3)Gal(b1-4)GlcNAc(b1-2)Man(a1-6)]Man(b1-4)GlcNAc(b1-4)GlcNAc	Rattus_norvegicus	Rattus	Muridae	Rodentia	Mammalia	Chordata	Animalia
16.0	2.0	4.0	1.92	0.2336	3.0	0.0	4.0	4.0	-0.008403361344540908	0.2428985507246377	0.03240756143667297	0.6811594202898551	0.2218974673252904	0.18083108322079777	0.19975174875516533	9.923886925331057e-05	0.23076923076923078	0.10344827586206896	0.16009666960369573	0.0013510467984303902	0.6811594202898551	0.2428985507246377	0.03240756143667296	0.2717391304347826	0.043478260869565216	0.1491545893719807	0.005508807090013771	0.6811594202898551	0.2428985507246377	0.03240756143667297	8.252380952380953	4.062785825285826	6.160209457209458	1.206523462367034	149.4790955284342	56.07138307550445	102.73687536505194	701.1344402253624	4.0	25.0	12.0	NeuNAc(a2-3)Gal(b1-3)[NeuNAc(a2-6)]GlcNAc(b1-2)Man(a1-3)[NeuNAc(a2-3)Gal(b1-3)GlcNAc(b1-2)Man(a1-6)]Man(b1-4)GlcNAc(b1-4)[Fuc(a1-6)]GlcNAc	Rattus_norvegicus	Rattus	Muridae	Rodentia	Mammalia	Chordata	Animalia
12.0	3.0	5.0	1.92	0.31359999999999993	3.0	0.0	5.0	5.0	-0.024390243902439494	0.20115942028985512	0.03435740390674227	0.6521739130434783	0.22198079083353214	0.18055656495825345	0.19965740949237148	0.0001369188347954947	0.2727272727272727	0.13333333333333333	0.1868217591932076	0.001807470690384162	0.6521739130434785	0.20115942028985517	0.0343574039067423	0.2717391304347827	0.043478260869565216	0.12741545893719816	0.005233129711311818	0.6521739130434783	0.20115942028985512	0.03435740390674227	8.88333333333333	4.602056277056275	6.540277056277055	1.7070537057984518	127.56174975281326	49.719211578624005	94.6316921602975	572.8428388784046	5.0	25.0	8.0	Gal(b1-4)GlcNAc(b1-2)[Gal(b1-4)GlcNAc(b1-4)]Man(a1-3)[Gal(b1-4)GlcNAc(b1-2)[Gal(b1-4)GlcNAc(b1-6)]Man(a1-6)]Man(b1-4)GlcNAc(b1-4)GlcNAc	Rattus_norvegicus	Rattus	Muridae	Rodentia	Mammalia	Chordata	Animalia
8.0	0.0	2.0	1.7777777777777777	0.1728395061728395	2.0	0.0	2.0	2.0	-0.14285714285714285	0.3333333333333333	0.04365079365079364	0.5714285714285714	0.34156376778201314	0.3070652810099893	0.33304136382759103	0.0001945610909692719	0.4	0.2222222222222222	0.31386000121632307	0.004095994038204712	0.5714285714285717	0.33333333333333354	0.043650793650793676	0.3571428571428574	0.14285714285714293	0.26785714285714296	0.00669642857142857	0.5714285714285714	0.3333333333333333	0.04365079365079364	4.166666666666667	2.7178571428571425	3.657936507936508	0.2918049256739736	27.27636339397172	12.961481396815719	19.529901265542183	26.582956558174065	2.0	9.0	7.0	GlcNAc(a1-4)Gal(b1-4)GlcNAc(b1-6)[Gal(b1-3)]GalNAc	Rattus_norvegicus	Rattus	Muridae	Rodentia	Mammalia	Chordata	Animalia
12.0	1.0	3.0	1.8823529411764706	0.22145328719723184	3.0	0.0	3.0	3.0	0.0	0.2627450980392157	0.03433102652825836	0.7	0.2703953608486909	0.2203578278225848	0.24224729186413257	0.00013977899625846544	0.3076923076923077	0.14285714285714285	0.21392753841400253	0.0024907842491934916	0.7000000000000003	0.262745098039216	0.03433102652825839	0.27500000000000013	0.06666666666666667	0.17500000000000016	0.004947916666666671	0.7	0.2627450980392157	0.03433102652825836	6.983333333333333	3.582178932178932	5.183808674985146	0.8646714814231937	84.38009243891497	31.622776601683704	59.202919248543196	255.01435245040568	3.0	17.0	8.0	Gal(b1-3)GlcNAc(b1-2)Man(a1-3)[Gal(b1-3)GlcNAc(b1-2)Man(a1-6)]Man(b1-4)GlcNAc(b1-4)GlcNAc	Rattus_norvegicus	Rattus	Muridae	Rodentia	Mammalia	Chordata	Animalia
16.0	1.0	3.0	1.9130434782608696	0.16635160680529304	3.0	0.0	3.0	3.0	-8.421504234708775e-15	0.2610577827969132	0.02895525356429291	0.6926406926406926	0.23182143949313136	0.18892027360719568	0.2083293817987024	7.712954893569429e-05	0.23655913978494625	0.1073170731707317	0.16333460714281248	0.0014929490360737416	0.6926406926406926	0.2610577827969133	0.02895525356429291	0.2597402597402597	0.047619047619047616	0.1613537977174341	0.004688786700163752	0.6926406926406926	0.2610577827969132	0.02895525356429291	7.885714285714287	3.914434176934178	5.821550792202967	1.024828886593599	133.95521639711941	49.87985565335947	93.3058278582547	628.0224876854093	3.0	23.0	9.0	Gal(b1-3)Gal(b1-4)GlcNAc(b1-2)Man(a1-3)[Gal(b1-3)Gal(b1-4)GlcNAc(b1-2)Man(a1-6)]Man(b1-4)GlcNAc(b1-4)[Fuc(a1-6)]GlcNAc	Rattus_norvegicus	Rattus	Muridae	Rodentia	Mammalia	Chordata	Animalia
4.0	1.0	3.0	1.7142857142857142	0.489795918367347	3.0	0.0	3.0	3.0	0.0	0.2571428571428571	0.07292517006802723	0.8	0.42688278913848304	0.34926773656784976	0.3769873982002188	0.00073764445537251	0.6666666666666666	0.35294117647058826	0.4607843137254902	0.011698797165925189	0.7999999999999997	0.25714285714285706	0.07292517006802715	0.3333333333333333	0.2	0.2666666666666666	0.004444444444444438	0.8	0.2571428571428571	0.07292517006802723	4.5	2.6666666666666665	3.3571428571428577	0.43197278911564646	19.595917942265398	6.928203230275505	15.041239275984344	19.7611210425853	3.0	7.0	6.0	Fuc(a1-2)[GalNAc(a1-3)]Gal(b1-3)GalNAc	Rattus_norvegicus	Rattus	Muridae	Rodentia	Mammalia	Chordata	Animalia
12.0	1.0	3.0	1.894736842105263	0.19944598337950137	3.0	0.0	3.0	3.0	-3.66373598126301e-15	0.2590299277605779	0.03129345450272517	0.7058823529411765	0.2554828156687417	0.20820291127944823	0.2291706916026897	0.000112373057713307	0.2857142857142857	0.13333333333333333	0.19592558548655725	0.0021660835846592287	0.7058823529411766	0.25902992776057815	0.031293454502725186	0.2549019607843138	0.058823529411764705	0.16775599128540317	0.004551905487443101	0.7058823529411765	0.2590299277605779	0.03129345450272517	7.3500000000000005	3.7564213564213564	5.4289701526543634	0.9451685092790263	97.48846085563011	35.999999999999886	69.5919713101903	358.95752916153293	3.0	19.0	9.0	Gal(b1-3)GlcNAc(b1-2)Man(a1-3)[Gal(b1-4)GlcNAc(b1-2)Man(a1-6)]Man(b1-4)GlcNAc(b1-4)[Fuc(a1-6)]GlcNAc	Rattus_norvegicus	Rattus	Muridae	Rodentia	Mammalia	Chordata	Animalia
10.0	0.0	2.0	1.8181818181818181	0.1487603305785124	2.0	0.0	2.0	2.0	-0.11111111111111192	0.33333333333333337	0.038518518518518514	0.5555555555555556	0.30756601790694743	0.276496128280443	0.3012826687640952	0.00013784441147540987	0.3333333333333333	0.18181818181818182	0.26163358208418996	0.002853699369020983	0.5555555555555554	0.33333333333333326	0.03851851851851847	0.3333333333333333	0.11111111111111123	0.2444444444444444	0.006518518518518505	0.5555555555555556	0.33333333333333337	0.038518518518518514	4.566666666666667	2.9289682539682538	4.03975468975469	0.3348670038875671	37.815340802378074	18.16590212458495	26.87855868747823	47.543082883788614	2.0	11.0	9.0	Fuc(a1-2)Gal(b1-4)GlcNAc(b1-6)[GlcNAc(a1-4)Gal(b1-3)]GalNAc	Rattus_norvegicus	Rattus	Muridae	Rodentia	Mammalia	Chordata	Animalia
8.0	1.0	4.0	1.8666666666666667	0.5155555555555557	4.0	1.0	4.0	4.0	-0.029411764705881215	0.21611721611721613	0.04068215057226047	0.7912087912087913	0.3139463573290236	0.23376909314100117	0.2574677347952552	0.0003770322060668189	0.42424242424242425	0.1917808219178082	0.2780349066938828	0.0045378241039948355	0.7912087912087914	0.21611721611721615	0.040682150572260475	0.24175824175824198	0.07692307692307686	0.15698587127158556	0.003785404996438864	0.7912087912087913	0.21611721611721613	0.04068215057226047	7.749999999999999	3.7190476190476187	5.244285714285714	1.2077473922902486	73.143694191639	23.452078799117146	52.6884788322046	213.9241983483285	4.0	15.0	6.0	GlcNAc(b1-2)Man(a1-3)[GlcNAc(b1-2)Man(a1-6)][GlcNAc(b1-4)]Man(b1-4)GlcNAc(b1-4)GlcNAc	Rattus_norvegicus	Rattus	Muridae	Rodentia	Mammalia	Chordata	Animalia
14.0	1.0	3.0	1.894736842105263	0.19944598337950137	3.0	0.0	3.0	3.0	-3.66373598126301e-15	0.26728586171310625	0.03347742877499704	0.6797385620915033	0.2554805118859176	0.20820297459936504	0.22917075693569655	0.00011234311288832295	0.26865671641791045	0.12244897959183673	0.19045277815891395	0.0019041786863860822	0.6797385620915033	0.2672858617131065	0.03347742877499706	0.2875816993464052	0.058823529411764705	0.17211328976034868	0.005335080049933317	0.6797385620915033	0.26728586171310625	0.03347742877499704	7.251190476190477	3.6369158619158624	5.400678269099322	0.8880724417340812	103.57605900979047	40.099875311526674	70.70179887853584	347.2556353389358	3.0	19.0	7.0	Glc(a1-3)Man(a1-2)Man(a1-2)Man(a1-3)[Man(a1-2)Man(a1-3)Man(a1-6)]Man(b1-4)GlcNAc(b1-4)GlcNAc	Rattus_norvegicus	Rattus	Muridae	Rodentia	Mammalia	Chordata	Animalia
14.0	2.0	4.0	1.9047619047619047	0.27664399092970515	3.0	0.0	4.0	4.0	-0.010101010101009894	0.24110275689223054	0.03594939730278077	0.6736842105263158	0.24259659696711394	0.19751477641916784	0.2178925622200086	0.00014187894824729867	0.2702702702702703	0.11764705882352941	0.18899385216987846	0.001853974847721399	0.6736842105263158	0.2411027568922307	0.03594939730278078	0.2736842105263158	0.05263157894736842	0.1542105263157896	0.005767590027700839	0.6736842105263158	0.24110275689223054	0.03594939730278077	7.83452380952381	3.8111582861582867	5.814944050658337	1.1749096528656757	118.18629362155085	43.26661530556769	78.67497123758497	422.2489007650028	4.0	21.0	7.0	Glc(a1-3)Man(a1-2)Man(a1-2)Man(a1-3)[Man(a1-2)Man(a1-3)[Man(a1-6)]Man(a1-6)]Man(b1-4)GlcNAc(b1-4)GlcNAc	Rattus_norvegicus	Rattus	Muridae	Rodentia	Mammalia	Chordata	Animalia
8.0	1.0	3.0	1.8181818181818181	0.3305785123966942	3.0	0.0	3.0	3.0	-1.942890293094025e-15	0.2848484848484849	0.05017447199265382	0.6222222222222222	0.337528041721584	0.27558523021221915	0.3009867898101652	0.00031604326886236484	0.38461538461538464	0.19607843137254902	0.2938117260962678	0.0037959633861120844	0.6222222222222223	0.2848484848484849	0.05017447199265384	0.33333333333333354	0.1111111111111111	0.2177777777777778	0.007288888888888891	0.6222222222222222	0.2848484848484849	0.05017447199265382	5.45	2.9857142857142853	4.216017316017316	0.5321674303330152	45.60701700396528	20.73644135332768	31.679285101445576	62.42289546131978	3.0	11.0	8.0	Man(a1-6)[Xyl(b1-2)]Man(b1-4)GlcNAc(b1-4)[Fuc(a1-3)]GlcNAc	Malus_domestica	Malus	Rosaceae	Rosales	Dicotyledons	Angiosperms	Plantae
12.0	3.0	6.0	1.92	0.4736	4.0	1.0	6.0	6.0	-0.04999999999999981	0.2081159420289855	0.03541701323251418	0.7391304347826088	0.24181974180239194	0.18005031862103835	0.19949865550223403	0.00020028645280094245	0.2727272727272727	0.12244897959183673	0.1820998368375713	0.0017866264330163389	0.7391304347826089	0.20811594202898565	0.0354170132325142	0.2463768115942029	0.043478260869565216	0.13103864734299525	0.005432230040374342	0.7391304347826088	0.2081159420289855	0.03541701323251418	9.583333333333327	4.372763347763346	6.550903318903319	1.6284176335067866	157.2005089050285	55.785302723925405	111.71448517454449	807.8738021864598	6.0	25.0	11.0	Fuc(a1-4)[Gal(b1-3)]GlcNAc(b1-2)Man(a1-3)[Fuc(a1-4)[Gal(b1-3)]GlcNAc(b1-2)Man(a1-6)][Xyl(b1-2)]Man(b1-4)GlcNAc(b1-4)[Fuc(a1-3)]GlcNAc	Malus_domestica	Malus	Rosaceae	Rosales	Dicotyledons	Angiosperms	Plantae
6.0	1.0	4.0	1.8181818181818181	0.6942148760330578	4.0	1.0	4.0	4.0	-0.04166666666666763	0.22020202020202023	0.055529027650239766	0.8	0.3670077822760004	0.273751927449531	0.30038333698747516	0.0006789417693598159	0.5263157894736842	0.23255813953488372	0.3535360374520206	0.006836589473002167	0.8000000000000002	0.22020202020202032	0.05552902765023982	0.3111111111111112	0.1111111111111111	0.18222222222222229	0.0045234567901234635	0.8	0.22020202020202023	0.055529027650239766	6.583333333333333	3.183333333333333	4.521212121212122	0.8976813590449954	48.60041152089141	15.811388300841893	33.457523281900755	82.59413584106763	4.0	11.0	7.0	Man(a1-3)[Man(a1-6)][Xyl(b1-2)]Man(b1-4)GlcNAc(b1-4)GlcNAc	Malus_domestica	Malus	Rosaceae	Rosales	Dicotyledons	Angiosperms	Plantae
10.0	1.0	4.0	1.8823529411764706	0.45674740484429066	4.0	1.0	4.0	4.0	-0.02564102564102564	0.22352941176470587	0.038302575932333716	0.7666666666666666	0.2946566699254517	0.21939861174862582	0.2419293422236083	0.00029372278301692604	0.36363636363636365	0.15384615384615385	0.24331123072580485	0.0033691328583644957	0.7666666666666664	0.22352941176470592	0.03830257593233368	0.275	0.06666666666666667	0.15416666666666667	0.00442708333333333	0.7666666666666666	0.22352941176470587	0.038302575932333716	8.116666666666665	3.6757936507936506	5.493183940242765	1.2663234781930197	95.58242516278807	31.240998703626616	64.4562655064731	309.3898369590436	4.0	17.0	8.0	GlcNAc(b1-2)Man(a1-3)[GlcNAc(b1-2)Man(a1-6)][Xyl(b1-2)]Man(b1-4)GlcNAc(b1-4)[Fuc(a1-3)]GlcNAc	Malus_domestica	Malus	Rosaceae	Rosales	Dicotyledons	Angiosperms	Plantae
8.0	1.0	4.0	1.8461538461538463	0.5917159763313611	4.0	1.0	4.0	4.0	-0.034482758620690265	0.24009324009324004	0.05124129949304775	0.7272727272727273	0.3370832229354697	0.25142305620765415	0.276471453059953	0.0004866125659950949	0.4	0.18181818181818182	0.28859051897313526	0.003994258402898679	0.7272727272727273	0.2400932400932401	0.05124129949304775	0.3181818181818182	0.09090909090909091	0.1792929292929293	0.006459800020406084	0.7272727272727273	0.24009324009324004	0.05124129949304775	6.95	3.253571428571428	4.820329670329671	0.9087804076265618	66.60330322138678	26.30589287593181	44.589783580593966	127.75120023579059	4.0	13.0	8.0	Man(a1-3)[Man(a1-6)][Xyl(b1-2)]Man(b1-4)GlcNAc(b1-4)[Fuc(a1-3)]GlcNAc	Malus_domestica	Malus	Rosaceae	Rosales	Dicotyledons	Angiosperms	Plantae
8.0	1.0	4.0	1.8666666666666667	0.5155555555555557	4.0	1.0	4.0	4.0	-0.029411764705881215	0.21611721611721613	0.04068215057226047	0.7912087912087913	0.3139463573290236	0.23376909314100117	0.2574677347952552	0.0003770322060668189	0.42424242424242425	0.1917808219178082	0.2780349066938828	0.0045378241039948355	0.7912087912087914	0.21611721611721615	0.040682150572260475	0.24175824175824198	0.07692307692307686	0.15698587127158556	0.003785404996438864	0.7912087912087913	0.21611721611721613	0.04068215057226047	7.749999999999999	3.7190476190476187	5.244285714285714	1.2077473922902486	73.143694191639	23.452078799117146	52.6884788322046	213.9241983483285	4.0	15.0	7.0	GlcNAc(b1-2)Man(a1-3)[GlcNAc(b1-2)Man(a1-6)][Xyl(b1-2)]Man(b1-4)GlcNAc(b1-4)GlcNAc	Malus_domestica	Malus	Rosaceae	Rosales	Dicotyledons	Angiosperms	Plantae
12.0	3.0	5.0	1.894736842105263	0.40997229916897515	3.0	0.0	5.0	5.0	-0.03278688524590253	0.2370141038871689	0.04494826373690352	0.6274509803921569	0.25452617752556184	0.20742163658937873	0.22891837426877087	0.00022795686951135473	0.2857142857142857	0.14173228346456693	0.20789453161080185	0.001911222234921714	0.6274509803921571	0.2370141038871691	0.04494826373690358	0.2875816993464053	0.058823529411764705	0.1561365286855484	0.00759389260962731	0.6274509803921569	0.2370141038871689	0.04494826373690352	7.3500000000000005	3.911976911976912	5.666890711627555	1.0620492432296025	94.74175425861466	40.98780306383822	67.5264345637243	258.1806351109595	5.0	19.0	4.0	[Araf(a1-2)][Araf(a1-3)]Araf(a1-5)Araf(a1-5)[Araf(a1-3)]Araf(a1-5)[Araf(a1-3)]Araf(a1-5)Araf(a1-5)Araf	Malus_domestica	Malus	Rosaceae	Rosales	Dicotyledons	Angiosperms	Plantae
6.0	0.0	2.0	1.7142857142857142	0.20408163265306126	2.0	0.0	2.0	2.0	-0.19999999999999687	0.33333333333333337	0.05333333333333333	0.6	0.3900223211286338	0.35069507041482983	0.3775787518354821	0.0002914290195023062	0.5	0.2857142857142857	0.3920722135007849	0.006358066412170474	0.6000000000000004	0.3333333333333336	0.053333333333333406	0.4000000000000003	0.2	0.3111111111111112	0.006913580246913594	0.6	0.33333333333333337	0.05333333333333333	3.666666666666667	2.4499999999999997	3.185714285714286	0.23558956916099794	17.944358444926362	8.366600265340756	13.005111736411555	12.867068723450414	2.0	7.0	4.0	Rha(a1-4)GalA(a1-2)Rha(a1-4)GalA	Malus_domestica	Malus	Rosaceae	Rosales	Dicotyledons	Angiosperms	Plantae
6.0	1.0	3.0	1.7777777777777777	0.3950617283950617	3.0	0.0	3.0	3.0	0.0	0.2698412698412698	0.05700428319475938	0.7142857142857142	0.374554226124695	0.3058228355407673	0.33263483151987927	0.0004651799708526951	0.5	0.25	0.3637690631808279	0.006546293831015825	0.7142857142857147	0.26984126984127	0.05700428319475945	0.3571428571428575	0.14285714285714285	0.2321428571428572	0.0060586734693877705	0.7142857142857142	0.2698412698412698	0.05700428319475938	5.083333333333333	2.8166666666666664	3.8444444444444446	0.5112345679012347	32.12475680841791	12.961481396815705	22.68261897551048	37.498796411808826	3.0	9.0	6.0	Rha(a1-4)GalA(a1-2)[Gal(b1-4)]Rha(a1-4)GalA	Malus_domestica	Malus	Rosaceae	Rosales	Dicotyledons	Angiosperms	Plantae
8.0	0.0	2.0	1.7777777777777777	0.1728395061728395	2.0	0.0	2.0	2.0	-0.14285714285714285	0.3333333333333333	0.04365079365079365	0.5714285714285714	0.3415637677820132	0.3070652810099893	0.3330413638275911	0.00019456109096927237	0.4	0.2222222222222222	0.31386000121632307	0.004095994038204712	0.5714285714285717	0.3333333333333335	0.04365079365079368	0.3571428571428574	0.14285714285714293	0.26785714285714296	0.00669642857142857	0.5714285714285714	0.3333333333333333	0.04365079365079365	4.166666666666667	2.7178571428571425	3.657936507936508	0.2918049256739736	27.276363393971714	12.961481396815719	19.52990126554218	26.582956558174047	2.0	9.0	6.0	Gal(b1-4)Rha(a1-4)GalA(a1-2)Rha(a1-4)GalA	Malus_domestica	Malus	Rosaceae	Rosales	Dicotyledons	Angiosperms	Plantae
8.0	1.0	3.0	1.8181818181818181	0.33057851239669417	3.0	0.0	3.0	3.0	-1.942890293094025e-15	0.2848484848484849	0.05017447199265382	0.6222222222222222	0.337528041721584	0.27558523021221915	0.30098678981016513	0.0003160432688623649	0.38461538461538464	0.19607843137254902	0.29381172609626777	0.0037959633861120844	0.6222222222222222	0.2848484848484849	0.05017447199265383	0.3333333333333333	0.1111111111111111	0.2177777777777778	0.007288888888888891	0.6222222222222222	0.2848484848484849	0.05017447199265382	5.45	2.9857142857142853	4.216017316017316	0.5321674303330151	45.6070170039652	20.736441353327685	31.67928510144557	62.4228954613196	3.0	11.0	6.0	Gal(b1-4)Rha(a1-4)GalA(a1-2)[Gal(b1-4)]Rha(a1-4)GalA	Malus_domestica	Malus	Rosaceae	Rosales	Dicotyledons	Angiosperms	Plantae
12.0	1.0	3.0	1.8666666666666667	0.24888888888888897	3.0	0.0	3.0	3.0	-2.396231361482638e-15	0.28058608058608064	0.0395099894000993	0.6593406593406594	0.2880116875791046	0.23493380336917824	0.25785834012237163	0.00017574309600195133	0.3111111111111111	0.15053763440860216	0.2266122612596454	0.002509947542386992	0.6593406593406597	0.280586080586081	0.03950998940009934	0.29670329670329687	0.07692307692307693	0.1915227629513346	0.006257254743462422	0.6593406593406594	0.28058608058608064	0.0395099894000993	6.4	3.371067821067821	4.861755651755653	0.6972057165252942	72.33256528009977	30.19933774108291	50.45989217453089	171.79928173467474	3.0	15.0	6.0	Gal(b1-4)Rha(a1-4)GalA(a1-2)[Gal(b1-4)]Rha(a1-4)GalA(a1-2)Rha(a1-4)GalA	Malus_domestica	Malus	Rosaceae	Rosales	Dicotyledons	Angiosperms	Plantae
12.0	2.0	4.0	1.8823529411764706	0.3391003460207612	3.0	0.0	4.0	4.0	-0.012658227848101266	0.2627450980392157	0.04374279123414072	0.6333333333333333	0.26958804516333046	0.2199033242523176	0.24210369674311646	0.00020932943508182377	0.2857142857142857	0.13793103448275862	0.2119903574774743	0.002009862002253523	0.6333333333333335	0.26274509803921603	0.04374279123414077	0.3	0.06666666666666667	0.17500000000000016	0.007447916666666678	0.6333333333333333	0.2627450980392157	0.04374279123414072	6.7666666666666675	3.545310245310245	5.244741532976827	0.823986749816152	86.76404785393424	37.5233260785873	59.58313866026095	209.8495873920513	4.0	17.0	6.0	Gal(b1-4)Rha(a1-4)GalA(a1-2)[Gal(b1-4)]Rha(a1-4)GalA(a1-2)[Gal(b1-4)]Rha(a1-4)GalA	Malus_domestica	Malus	Rosaceae	Rosales	Dicotyledons	Angiosperms	Plantae
12.0	1.0	3.0	1.8823529411764706	0.22145328719723184	3.0	0.0	3.0	3.0	0.0	0.2627450980392157	0.03433102652825836	0.7	0.270395360848691	0.22035782782258484	0.24224729186413257	0.00013977899625846544	0.3076923076923077	0.14285714285714285	0.2139275384140025	0.002490784249193491	0.7000000000000003	0.262745098039216	0.03433102652825839	0.27500000000000013	0.06666666666666667	0.17500000000000016	0.004947916666666671	0.7	0.2627450980392157	0.03433102652825836	6.983333333333333	3.582178932178932	5.183808674985147	0.8646714814231938	84.38009243891494	31.6227766016837	59.20291924854319	255.0143524504055	3.0	17.0	8.0	GalNAcOS(b1-4)GlcNAc(b1-2)Man(a1-3)[Man(a1-3)Man(a1-6)]Man(b1-4)GlcNAc(b1-4)[Fuc(a1-6)]GlcNAc	Ovis_aries	Ovis	Bovidae	Artiodactyla	Mammalia	Chordata	Animalia
10.0	2.0	4.0	1.8823529411764706	0.3391003460207612	3.0	0.0	4.0	4.0	-0.012658227848101266	0.2392156862745098	0.03927912341407151	0.7	0.27007402660400703	0.2198882298906257	0.24209449645786135	0.0002137841965792759	0.3333333333333333	0.14814814814814814	0.22968831760948968	0.002776704674126332	0.6999999999999998	0.23921568627450984	0.03927912341407149	0.275	0.06666666666666667	0.16250000000000003	0.005572916666666658	0.7	0.2392156862745098	0.03927912341407151	7.199999999999999	3.619047619047619	5.350980392156863	1.0268710098418459	83.66600265340658	29.664793948382584	56.9723042089054	226.15655312788806	4.0	17.0	7.0	GalNAcOS(b1-4)GlcNAc(b1-2)Man(a1-3)[Man(a1-3)[Man(a1-6)]Man(a1-6)]Man(b1-4)GlcNAc(b1-4)GlcNAc	Ovis_aries	Ovis	Bovidae	Artiodactyla	Mammalia	Chordata	Animalia
12.0	1.0	3.0	1.8823529411764706	0.22145328719723184	3.0	0.0	3.0	3.0	0.0	0.2627450980392157	0.03433102652825836	0.7	0.2703953608486909	0.2203578278225848	0.24224729186413257	0.00013977899625846544	0.3076923076923077	0.14285714285714285	0.21392753841400253	0.0024907842491934916	0.7000000000000003	0.262745098039216	0.03433102652825839	0.27500000000000013	0.06666666666666667	0.17500000000000016	0.004947916666666671	0.7	0.2627450980392157	0.03433102652825836	6.983333333333333	3.582178932178932	5.183808674985146	0.8646714814231937	84.38009243891497	31.622776601683704	59.202919248543196	255.01435245040568	3.0	17.0	7.0	Gal(b1-4)GlcNAc(b1-2)Man(a1-3)[Gal(b1-4)GlcNAc(b1-2)Man(a1-6)]Man(b1-4)GlcNAc(b1-4)GlcNAc	Ovis_aries	Ovis	Bovidae	Artiodactyla	Mammalia	Chordata	Animalia
12.0	1.0	4.0	1.9047619047619047	0.3718820861678004	4.0	1.0	4.0	4.0	-0.020408163265305396	0.22506265664160396	0.032494142624732256	0.7578947368421053	0.2648009625930628	0.19716485745401024	0.21777594273016718	0.00019268638703455747	0.30303030303030304	0.13333333333333333	0.20133993672090725	0.0024123637555167133	0.7578947368421054	0.2250626566416042	0.032494142624732256	0.23684210526315796	0.05263157894736842	0.14578947368421064	0.004194182825484764	0.7578947368421053	0.22506265664160396	0.032494142624732256	8.849999999999996	4.024278499278499	5.953081838796124	1.4440418366518286	126.15863030328133	42.473521163190604	88.5590088447423	601.3019524368532	4.0	21.0	8.0	Gal(b1-4)GlcNAc(b1-2)Man(a1-3)[Gal(b1-4)GlcNAc(b1-2)Man(a1-6)][GlcNAc(b1-4)]Man(b1-4)GlcNAc(b1-4)[Fuc(a1-6)]GlcNAc	Ovis_aries	Ovis	Bovidae	Artiodactyla	Mammalia	Chordata	Animalia
14.0	1.0	3.0	1.894736842105263	0.19944598337950134	3.0	0.0	3.0	3.0	-3.66373598126301e-15	0.2672858617131063	0.03347742877499705	0.6797385620915033	0.2554805118859176	0.20820297459936504	0.22917075693569658	0.00011234311288832295	0.26865671641791045	0.12244897959183673	0.19045277815891395	0.0019041786863860822	0.6797385620915033	0.26728586171310653	0.03347742877499706	0.2875816993464052	0.058823529411764705	0.17211328976034868	0.005335080049933315	0.6797385620915033	0.2672858617131063	0.03347742877499705	7.251190476190477	3.6369158619158624	5.4006782690993225	0.8880724417340812	103.57605900979077	40.099875311526674	70.7017988785359	347.25563533893796	3.0	19.0	10.0	GalNAcOS(b1-4)GlcNAc(b1-2)Man(a1-3)[NeuNAc(a2-3)Gal(b1-4)GlcNAc(b1-2)Man(a1-6)]Man(b1-4)GlcNAc(b1-4)GlcNAc	Ovis_aries	Ovis	Bovidae	Artiodactyla	Mammalia	Chordata	Animalia
10.0	1.0	3.0	1.8666666666666667	0.24888888888888897	3.0	0.0	3.0	3.0	-2.396231361482638e-15	0.263003663003663	0.0372815950837929	0.7032967032967034	0.288267279203674	0.2349247308786106	0.2578528267962852	0.0001785863798315956	0.34146341463414637	0.15730337078651685	0.23895087685026503	0.0030592424973832225	0.7032967032967031	0.263003663003663	0.03728159508379284	0.2967032967032965	0.07692307692307693	0.18210361067503927	0.005066922312941589	0.7032967032967034	0.263003663003663	0.0372815950837929	6.616666666666666	3.407936507936508	4.9219576719576725	0.7992946306094458	70.82372483850234	26.381811916545775	48.98517578594308	174.4525532202195	3.0	15.0	7.0	GalNAcOS(b1-4)GlcNAc(b1-2)Man(a1-3)[GlcNAc(b1-2)Man(a1-6)]Man(b1-4)GlcNAc(b1-4)GlcNAc	Ovis_aries	Ovis	Bovidae	Artiodactyla	Mammalia	Chordata	Animalia
10.0	1.0	3.0	1.8461538461538463	0.2840236686390533	3.0	0.0	3.0	3.0	0.0	0.2773892773892774	0.04324308170462017	0.6666666666666667	0.3099544621822253	0.2528351419026351	0.27693097472960315	0.0002323121583888221	0.35294117647058826	0.17142857142857143	0.25964075576650997	0.0032580544024321673	0.6666666666666665	0.2773892773892774	0.04324308170462013	0.318181818181818	0.09090909090909091	0.19949494949494948	0.0063067544128150065	0.6666666666666667	0.2773892773892774	0.04324308170462017	6.033333333333333	3.1968253968253966	4.578876678876679	0.6491575371108342	58.37807807730518	24.49489742783172	40.37263330375796	110.05048012027365	3.0	13.0	7.0	GalNAcOS(b1-4)GlcNAc(b1-2)Man(a1-3)[Man(a1-6)]Man(b1-4)GlcNAc(b1-4)GlcNAc	Ovis_aries	Ovis	Bovidae	Artiodactyla	Mammalia	Chordata	Animalia
12.0	1.0	4.0	1.894736842105263	0.40997229916897515	4.0	1.0	4.0	4.0	-0.022727272727275007	0.2260061919504644	0.03543988159962625	0.7581699346405228	0.27853558847836496	0.20739317823334827	0.2289023990173336	0.00023527067147780708	0.32727272727272727	0.14173228346456693	0.21904923693028278	0.0027709908117206517	0.7581699346405231	0.22600619195046456	0.03543988159962628	0.2549019607843138	0.058823529411764705	0.15032679738562102	0.004456975237444292	0.7581699346405228	0.2260061919504644	0.03543988159962625	8.48333333333333	3.850036075036075	5.728119541277437	1.3466069750944465	111.07655018049492	37.33630940518894	76.4357163311392	439.5812689456143	4.0	19.0	7.0	Gal(b1-4)GlcNAc(b1-2)Man(a1-3)[Gal(b1-4)GlcNAc(b1-2)Man(a1-6)][GlcNAc(b1-4)]Man(b1-4)GlcNAc(b1-4)GlcNAc	Ovis_aries	Ovis	Bovidae	Artiodactyla	Mammalia	Chordata	Animalia
12.0	1.0	3.0	1.8823529411764706	0.22145328719723184	3.0	0.0	3.0	3.0	0.0	0.2627450980392157	0.03433102652825836	0.7	0.2703953608486909	0.2203578278225848	0.24224729186413257	0.00013977899625846544	0.3076923076923077	0.14285714285714285	0.21392753841400253	0.0024907842491934916	0.7000000000000003	0.262745098039216	0.03433102652825839	0.27500000000000013	0.06666666666666667	0.17500000000000016	0.004947916666666671	0.7	0.2627450980392157	0.03433102652825836	6.983333333333333	3.582178932178932	5.183808674985146	0.8646714814231937	84.38009243891497	31.622776601683704	59.202919248543196	255.01435245040568	3.0	17.0	8.0	GalNAcOS(b1-4)GlcNAc(b1-2)Man(a1-3)[Gal(b1-4)GlcNAc(b1-2)Man(a1-6)]Man(b1-4)GlcNAc(b1-4)GlcNAc	Ovis_aries	Ovis	Bovidae	Artiodactyla	Mammalia	Chordata	Animalia
12.0	1.0	3.0	1.894736842105263	0.19944598337950137	3.0	0.0	3.0	3.0	-3.66373598126301e-15	0.2590299277605779	0.03129345450272517	0.7058823529411765	0.2554828156687417	0.20820291127944823	0.2291706916026897	0.000112373057713307	0.2857142857142857	0.13333333333333333	0.19592558548655725	0.0021660835846592287	0.7058823529411766	0.25902992776057815	0.031293454502725186	0.2549019607843138	0.058823529411764705	0.16775599128540317	0.004551905487443101	0.7058823529411765	0.2590299277605779	0.03129345450272517	7.3500000000000005	3.7564213564213564	5.4289701526543634	0.9451685092790263	97.48846085563011	35.999999999999886	69.5919713101903	358.95752916153293	3.0	19.0	8.0	Gal(b1-4)GlcNAc(b1-2)Man(a1-3)[Gal(b1-4)GlcNAc(b1-2)Man(a1-6)]Man(b1-4)GlcNAc(b1-4)[Fuc(a1-6)]GlcNAc	Ovis_aries	Ovis	Bovidae	Artiodactyla	Mammalia	Chordata	Animalia
12.0	1.0	3.0	1.894736842105263	0.19944598337950137	3.0	0.0	3.0	3.0	-3.66373598126301e-15	0.2590299277605779	0.03129345450272517	0.7058823529411765	0.2554828156687417	0.20820291127944823	0.2291706916026897	0.000112373057713307	0.2857142857142857	0.13333333333333333	0.19592558548655725	0.0021660835846592287	0.7058823529411766	0.25902992776057815	0.031293454502725186	0.2549019607843138	0.058823529411764705	0.16775599128540317	0.004551905487443101	0.7058823529411765	0.2590299277605779	0.03129345450272517	7.3500000000000005	3.7564213564213564	5.4289701526543634	0.9451685092790263	97.48846085563011	35.999999999999886	69.5919713101903	358.95752916153293	3.0	19.0	8.0	GalNAcOS(b1-4)GlcNAc(b1-2)Man(a1-3)[GalNAcOS(b1-4)GlcNAc(b1-2)Man(a1-6)]Man(b1-4)GlcNAc(b1-4)[Fuc(a1-6)]GlcNAc	Ovis_aries	Ovis	Bovidae	Artiodactyla	Mammalia	Chordata	Animalia
12.0	1.0	3.0	1.8823529411764706	0.22145328719723184	3.0	0.0	3.0	3.0	0.0	0.2627450980392157	0.03433102652825836	0.7	0.2703953608486909	0.2203578278225848	0.24224729186413257	0.00013977899625846544	0.3076923076923077	0.14285714285714285	0.21392753841400253	0.0024907842491934916	0.7000000000000003	0.262745098039216	0.03433102652825839	0.27500000000000013	0.06666666666666667	0.17500000000000016	0.004947916666666671	0.7	0.2627450980392157	0.03433102652825836	6.983333333333333	3.582178932178932	5.183808674985146	0.8646714814231937	84.38009243891497	31.622776601683704	59.202919248543196	255.01435245040568	3.0	17.0	7.0	GalNAcOS(b1-4)GlcNAc(b1-2)Man(a1-3)[GalNAcOS(b1-4)GlcNAc(b1-2)Man(a1-6)]Man(b1-4)GlcNAc(b1-4)GlcNAc	Ovis_aries	Ovis	Bovidae	Artiodactyla	Mammalia	Chordata	Animalia
10.0	1.0	3.0	1.8666666666666667	0.24888888888888897	3.0	0.0	3.0	3.0	-2.396231361482638e-15	0.263003663003663	0.0372815950837929	0.7032967032967034	0.288267279203674	0.2349247308786106	0.2578528267962852	0.0001785863798315956	0.34146341463414637	0.15730337078651685	0.23895087685026503	0.0030592424973832225	0.7032967032967031	0.263003663003663	0.03728159508379284	0.2967032967032965	0.07692307692307693	0.18210361067503927	0.005066922312941589	0.7032967032967034	0.263003663003663	0.0372815950837929	6.616666666666666	3.407936507936508	4.9219576719576725	0.7992946306094458	70.82372483850234	26.381811916545775	48.98517578594308	174.4525532202195	3.0	15.0	7.0	GalNAcOS(b1-4)GlcNAc(b1-2)Man(a1-3)[Man(a1-3)Man(a1-6)]Man(b1-4)GlcNAc(b1-4)GlcNAc	Ovis_aries	Ovis	Bovidae	Artiodactyla	Mammalia	Chordata	Animalia
8.0	1.0	4.0	1.8461538461538463	0.5917159763313611	4.0	1.0	4.0	4.0	-0.034482758620690265	0.24009324009324004	0.05124129949304775	0.7272727272727273	0.3370832229354697	0.25142305620765415	0.276471453059953	0.0004866125659950949	0.4	0.18181818181818182	0.28859051897313526	0.003994258402898679	0.7272727272727273	0.2400932400932401	0.05124129949304775	0.3181818181818182	0.09090909090909091	0.1792929292929293	0.006459800020406084	0.7272727272727273	0.24009324009324004	0.05124129949304775	6.95	3.253571428571428	4.820329670329671	0.9087804076265618	66.60330322138678	26.30589287593181	44.589783580593966	127.75120023579059	4.0	13.0	8.0	Man(a1-3)[Man(a1-6)][Xyl(b1-2)]Man(b1-4)GlcNAc(b1-4)[Fuc(a1-3)]GlcNAc	Glycine_max	Glycine	Fabaceae	Fabales	Dicotyledons	Angiosperms	Plantae
12.0	2.0	4.0	1.894736842105263	0.30470914127423826	3.0	0.0	4.0	4.0	-0.011235955056182094	0.2370141038871689	0.038041338600147745	0.6274509803921569	0.2552274016055574	0.20780039848956725	0.22903806272088367	0.00017314477243298435	0.2903225806451613	0.13333333333333333	0.20965051515994576	0.002274115340834739	0.6274509803921573	0.23701410388716915	0.03804133860014778	0.29411764705882376	0.058823529411764705	0.1561365286855484	0.005771231809650087	0.6274509803921569	0.2370141038871689	0.038041338600147745	7.4678571428571425	3.7564213564213564	5.61743373585479	1.1437324960377064	99.43842315724677	39.57271787481863	67.14148974405695	310.02035494858956	4.0	19.0	6.0	Man(a1-2)Man(a1-3)[Man(a1-2)Man(a1-6)]Man(a1-6)[Man(a1-2)Man(a1-2)Man(a1-3)]Man(b1-4)GlcNAc	Glycine_max	Glycine	Fabaceae	Fabales	Dicotyledons	Angiosperms	Plantae
16.0	1.0	3.0	1.9047619047619047	0.18140589569161	3.0	0.0	3.0	3.0	-2.590520390792026e-15	0.2852130325814536	0.03630818901891319	0.5894736842105263	0.2427871947514223	0.19786048577750368	0.21800646155491427	9.223033935330082e-05	0.2127659574468085	0.10309278350515463	0.16324588705182935	0.0011644009368810488	0.5894736842105263	0.28521303258145364	0.0363081890189132	0.2894736842105264	0.05263157894736842	0.17736842105263162	0.006836842105263158	0.5894736842105263	0.2852130325814536	0.03630818901891319	7.269877344877344	3.6582473082473093	5.545755038612181	0.7923433236511237	126.23787070447325	57.75811631277425	85.16642910426829	414.6793536274097	3.0	21.0	6.0	Man(a1-2)Man(a1-2)Man(a1-2)Man(a1-2)Man(a1-2)Man(a1-3)[Man(a1-2)Man(a1-6)]Man(b1-4)GlcNAc(b1-4)GlcNAc	Glycine_max	Glycine	Fabaceae	Fabales	Dicotyledons	Angiosperms	Plantae
12.0	2.0	4.0	1.9047619047619047	0.2766439909297051	3.0	0.0	4.0	4.0	-0.010101010101009894	0.22506265664160402	0.034393628180727505	0.6526315789473685	0.24259210111377352	0.19750925714084575	0.21788917117661732	0.000143356703014387	0.2857142857142857	0.12987012987012986	0.20004165731269682	0.002177269562524511	0.6526315789473686	0.2250626566416042	0.03439362818072753	0.2894736842105264	0.05263157894736842	0.14578947368421064	0.0049919667590027725	0.6526315789473685	0.22506265664160402	0.034393628180727505	7.933333333333334	3.9675324675324677	5.903755239469525	1.317349559551991	111.06754701531652	41.85689907291254	76.28559927922258	408.50734260971797	4.0	21.0	6.0	Man(a1-2)Man(a1-3)[Man(a1-2)Man(a1-6)]Man(a1-6)[Man(a1-2)Man(a1-2)Man(a1-3)]Man(b1-4)GlcNAc(b1-4)GlcNAc	Glycine_max	Glycine	Fabaceae	Fabales	Dicotyledons	Angiosperms	Plantae
12.0	3.0	6.0	1.92	0.4736	4.0	1.0	6.0	6.0	-0.04999999999999981	0.2081159420289855	0.03541701323251418	0.7391304347826088	0.24181974180239194	0.18005031862103835	0.19949865550223403	0.00020028645280094245	0.2727272727272727	0.12244897959183673	0.1820998368375713	0.0017866264330163389	0.7391304347826089	0.20811594202898565	0.0354170132325142	0.2463768115942029	0.043478260869565216	0.13103864734299525	0.005432230040374342	0.7391304347826088	0.2081159420289855	0.03541701323251418	9.583333333333327	4.372763347763346	6.550903318903319	1.6284176335067866	157.2005089050285	55.785302723925405	111.71448517454449	807.8738021864598	6.0	25.0	11.0	Fuc(a1-4)[Gal(b1-3)]GlcNAc(b1-2)Man(a1-3)[Fuc(a1-4)[Gal(b1-3)]GlcNAc(b1-2)Man(a1-6)][Xyl(b1-2)]Man(b1-4)GlcNAc(b1-4)[Fuc(a1-3)]GlcNAc	Glycine_max	Glycine	Fabaceae	Fabales	Dicotyledons	Angiosperms	Plantae
6.0	1.0	4.0	1.8181818181818181	0.6942148760330578	4.0	1.0	4.0	4.0	-0.04166666666666763	0.22020202020202023	0.055529027650239766	0.8	0.3670077822760004	0.273751927449531	0.30038333698747516	0.0006789417693598159	0.5263157894736842	0.23255813953488372	0.3535360374520206	0.006836589473002167	0.8000000000000002	0.22020202020202032	0.05552902765023982	0.3111111111111112	0.1111111111111111	0.18222222222222229	0.0045234567901234635	0.8	0.22020202020202023	0.055529027650239766	6.583333333333333	3.183333333333333	4.521212121212122	0.8976813590449954	48.60041152089141	15.811388300841893	33.457523281900755	82.59413584106763	4.0	11.0	7.0	Man(a1-3)[Man(a1-6)][Xyl(b1-2)]Man(b1-4)GlcNAc(b1-4)GlcNAc	Glycine_max	Glycine	Fabaceae	Fabales	Dicotyledons	Angiosperms	Plantae
10.0	1.0	4.0	1.8823529411764706	0.45674740484429066	4.0	1.0	4.0	4.0	-0.02564102564102564	0.22352941176470587	0.038302575932333716	0.7666666666666666	0.2946566699254517	0.21939861174862582	0.2419293422236083	0.00029372278301692604	0.36363636363636365	0.15384615384615385	0.24331123072580485	0.0033691328583644957	0.7666666666666664	0.22352941176470592	0.03830257593233368	0.275	0.06666666666666667	0.15416666666666667	0.00442708333333333	0.7666666666666666	0.22352941176470587	0.038302575932333716	8.116666666666665	3.6757936507936506	5.493183940242765	1.2663234781930197	95.58242516278807	31.240998703626616	64.4562655064731	309.3898369590436	4.0	17.0	8.0	GlcNAc(b1-2)Man(a1-3)[GlcNAc(b1-2)Man(a1-6)][Xyl(b1-2)]Man(b1-4)GlcNAc(b1-4)[Fuc(a1-3)]GlcNAc	Glycine_max	Glycine	Fabaceae	Fabales	Dicotyledons	Angiosperms	Plantae
10.0	2.0	4.0	1.8666666666666667	0.3822222222222223	3.0	0.0	4.0	4.0	-0.01449275362318878	0.2512820512820513	0.0457572220209583	0.6593406593406594	0.2875861677827538	0.23436509238613726	0.2576731195032947	0.00027123015210748504	0.34146341463414637	0.15730337078651685	0.24606652200206292	0.0028669137734452163	0.6593406593406593	0.2512820512820513	0.04575722202095825	0.29670329670329665	0.07692307692307693	0.17582417582417587	0.0069349802473821194	0.6593406593406594	0.2512820512820513	0.0457572220209583	6.616666666666666	3.407936507936508	5.033862433862435	0.8666144214887603	71.49825172687717	28.142494558940513	48.25105512296712	149.83567952035784	4.0	15.0	6.0	Man(a1-2)Man(a1-2)Man(a1-3)[Man(a1-3)[Man(a1-6)]Man(a1-6)]Man(b1-4)GlcNAc	Glycine_max	Glycine	Fabaceae	Fabales	Dicotyledons	Angiosperms	Plantae
12.0	2.0	4.0	1.9047619047619047	0.2766439909297051	3.0	0.0	4.0	4.0	-0.010101010101009894	0.22506265664160402	0.034393628180727505	0.6526315789473685	0.24259210111377352	0.19750925714084575	0.21788917117661732	0.000143356703014387	0.2857142857142857	0.12987012987012986	0.20004165731269682	0.002177269562524511	0.6526315789473686	0.2250626566416042	0.03439362818072753	0.2894736842105264	0.05263157894736842	0.14578947368421064	0.0049919667590027725	0.6526315789473685	0.22506265664160402	0.034393628180727505	7.933333333333334	3.9675324675324677	5.903755239469525	1.317349559551991	111.06754701531652	41.85689907291254	76.28559927922258	408.50734260971797	4.0	21.0	6.0	Man(a1-2)Man(a1-3)[Man(a1-2)Man(a1-6)]Man(a1-3)[Man(a1-2)Man(a1-2)Man(a1-6)]Man(b1-4)GlcNAc(b1-4)GlcNAc	Glycine_max	Glycine	Fabaceae	Fabales	Dicotyledons	Angiosperms	Plantae
8.0	2.0	4.0	1.8461538461538463	0.4378698224852071	3.0	0.0	4.0	4.0	-0.01694915254237533	0.24009324009324012	0.04954602507050061	0.6666666666666667	0.30937821467217186	0.2521296301585463	0.2766999008660377	0.00036024178380185	0.4	0.1935483870967742	0.2882867823846055	0.004061440222934485	0.6666666666666667	0.24009324009324012	0.04954602507050062	0.31818181818181834	0.09090909090909091	0.17929292929292928	0.006459800020406085	0.6666666666666667	0.24009324009324012	0.04954602507050061	6.249999999999999	3.352380952380952	4.764835164835166	0.8407900783587594	54.552726787943136	21.90890230020661	38.09380328763025	96.86215108331773	4.0	13.0	6.0	Man(a1-3)[Man(a1-6)]Man(a1-6)[Man(a1-2)Man(a1-3)]Man(b1-4)GlcNAc	Glycine_max	Glycine	Fabaceae	Fabales	Dicotyledons	Angiosperms	Plantae
12.0	2.0	4.0	1.9047619047619047	0.2766439909297051	3.0	0.0	4.0	4.0	-0.010101010101009894	0.22506265664160402	0.03439362818072751	0.6526315789473685	0.24259210111377347	0.19750925714084575	0.21788917117661732	0.00014335670301438678	0.2857142857142857	0.12987012987012986	0.20004165731269688	0.002177269562524511	0.6526315789473686	0.2250626566416042	0.03439362818072751	0.2894736842105263	0.05263157894736842	0.14578947368421064	0.0049919667590027725	0.6526315789473685	0.22506265664160402	0.03439362818072751	7.933333333333334	3.9675324675324677	5.903755239469526	1.317349559551991	111.06754701531672	41.85689907291255	76.28559927922265	408.5073426097198	4.0	21.0	6.0	Man(a1-2)Man(a1-2)Man(a1-6)[Man(a1-2)Man(a1-3)]Man(a1-3)[Man(a1-2)Man(a1-6)]Man(b1-4)GlcNAc(b1-4)GlcNAc	Glycine_max	Glycine	Fabaceae	Fabales	Dicotyledons	Angiosperms	Plantae
16.0	1.0	3.0	1.9047619047619047	0.18140589569161003	3.0	0.0	3.0	3.0	-2.590520390792026e-15	0.2731829573934837	0.03346499079779649	0.6526315789473685	0.24278941648555702	0.1978604091113011	0.21800640464622797	9.22551522727342e-05	0.23255813953488372	0.10752688172043011	0.17020197199379772	0.0014387437490401543	0.6526315789473687	0.27318295739348375	0.03346499079779651	0.28947368421052666	0.05263157894736842	0.17105263157894746	0.005829639889196677	0.6526315789473685	0.2731829573934837	0.03346499079779649	7.462301587301587	3.7033230658230667	5.588491534920107	0.8901448595883961	123.35315156087135	51.14684741017736	83.23634719437321	451.71050573753695	3.0	21.0	6.0	Man(a1-2)Man(a1-2)Man(a1-2)Man(a1-2)Man(a1-3)[Man(a1-2)Man(a1-2)Man(a1-6)]Man(b1-4)GlcNAc(b1-4)GlcNAc	Glycine_max	Glycine	Fabaceae	Fabales	Dicotyledons	Angiosperms	Plantae
6.0	2.0	4.0	1.8181818181818181	0.5123966942148761	3.0	0.0	4.0	4.0	-0.020408163265306454	0.23636363636363641	0.05712886440159168	0.6222222222222222	0.3367239363923042	0.27498692742809255	0.3006872959325124	0.0004962409738845512	0.45454545454545453	0.2564102564102564	0.3348259119010107	0.0053564020569534555	0.6222222222222227	0.2363636363636365	0.057128864401591754	0.3333333333333336	0.1111111111111111	0.1911111111111112	0.006637037037037048	0.6222222222222222	0.23636363636363641	0.05712886440159168	5.666666666666666	3.4	4.412121212121213	0.7444995408631769	37.8417758568489	17.60681686165899	29.413479796129614	56.847206282669475	4.0	11.0	5.0	Man(a1-3)[Man(a1-6)]Man(a1-6)[Man(a1-3)]Man(b1-4)GlcNAc	Glycine_max	Glycine	Fabaceae	Fabales	Dicotyledons	Angiosperms	Plantae
8.0	0.0	2.0	1.7777777777777777	0.1728395061728395	2.0	0.0	2.0	2.0	-0.14285714285714285	0.3333333333333333	0.04365079365079364	0.5714285714285714	0.34156376778201314	0.3070652810099893	0.33304136382759103	0.0001945610909692719	0.4	0.2222222222222222	0.31386000121632307	0.004095994038204712	0.5714285714285717	0.33333333333333354	0.043650793650793676	0.3571428571428574	0.14285714285714293	0.26785714285714296	0.00669642857142857	0.5714285714285714	0.3333333333333333	0.04365079365079364	4.166666666666667	2.7178571428571425	3.657936507936508	0.2918049256739736	27.27636339397172	12.961481396815719	19.529901265542183	26.582956558174065	2.0	9.0	6.0	Glc(b1-2)Gal(b1-2)GlcA(b1-3)[Glc(b1-3)Ara]	Glycine_max	Glycine	Fabaceae	Fabales	Dicotyledons	Angiosperms	Plantae
8.0	2.0	4.0	1.8666666666666667	0.38222222222222224	3.0	0.0	4.0	4.0	-0.01449275362318878	0.2336996336996337	0.0424983563445102	0.7032967032967034	0.2878410319329179	0.23435873177472627	0.2576675588964282	0.0002740957590223773	0.3783783783783784	0.18181818181818182	0.2607392318487478	0.0035914244795852515	0.7032967032967035	0.23369963369963373	0.042498356344510206	0.2967032967032967	0.07692307692307686	0.1664050235478807	0.005448913051514536	0.7032967032967034	0.2336996336996337	0.0424983563445102	6.833333333333332	3.620238095238095	5.10047619047619	0.9765668556311412	64.62197768561361	23.99999999999996	46.69590712444458	153.4922578252201	4.0	15.0	6.0	Man(a1-3)[Man(a1-6)]Man(a1-6)[Man(a1-2)Man(a1-3)]Man(b1-4)GlcNAc(b1-4)GlcNAc	Glycine_max	Glycine	Fabaceae	Fabales	Dicotyledons	Angiosperms	Plantae
6.0	0.0	2.0	1.7142857142857142	0.20408163265306126	2.0	0.0	2.0	2.0	-0.19999999999999687	0.33333333333333337	0.05333333333333333	0.6	0.3900223211286338	0.35069507041482983	0.3775787518354821	0.0002914290195023062	0.5	0.2857142857142857	0.3920722135007849	0.006358066412170474	0.6000000000000004	0.3333333333333336	0.053333333333333406	0.4000000000000003	0.2	0.3111111111111112	0.006913580246913594	0.6	0.33333333333333337	0.05333333333333333	3.666666666666667	2.4499999999999997	3.185714285714286	0.23558956916099794	17.944358444926362	8.366600265340756	13.005111736411555	12.867068723450414	2.0	7.0	3.0	Gal(a1-6)Gal(a1-6)Gal(a1-6)Glc	Glycine_max	Glycine	Fabaceae	Fabales	Dicotyledons	Angiosperms	Plantae
4.0	0.0	2.0	1.6	0.24	2.0	0.0	2.0	2.0	-0.3333333333333333	0.3333333333333333	0.07777777777777778	0.6666666666666666	0.4667572150637692	0.4204672433219078	0.44669822730896264	0.0004606937190304005	0.6666666666666666	0.4	0.5219047619047619	0.011116553287981853	0.6666666666666664	0.3333333333333332	0.07777777777777768	0.49999999999999994	0.3333333333333333	0.4166666666666666	0.006944444444444437	0.6666666666666666	0.3333333333333333	0.07777777777777778	3.0	2.083333333333333	2.5666666666666664	0.15944444444444458	10.0	4.47213595499958	7.42424931913462	4.880522047329137	2.0	5.0	5.0	Gal(a1-6)Glc(a1-2)Fruf	Glycine_max	Glycine	Fabaceae	Fabales	Dicotyledons	Angiosperms	Plantae
6.0	0.0	2.0	1.7142857142857142	0.20408163265306126	2.0	0.0	2.0	2.0	-0.19999999999999687	0.33333333333333337	0.05333333333333333	0.6	0.3900223211286338	0.35069507041482983	0.3775787518354821	0.0002914290195023062	0.5	0.2857142857142857	0.3920722135007849	0.006358066412170474	0.6000000000000004	0.3333333333333336	0.053333333333333406	0.4000000000000003	0.2	0.3111111111111112	0.006913580246913594	0.6	0.33333333333333337	0.05333333333333333	3.666666666666667	2.4499999999999997	3.185714285714286	0.23558956916099794	17.944358444926362	8.366600265340756	13.005111736411555	12.867068723450414	2.0	7.0	5.0	Gal(a1-6)Gal(a1-6)Glc(a1-2)Fruf	Glycine_max	Glycine	Fabaceae	Fabales	Dicotyledons	Angiosperms	Plantae
8.0	0.0	2.0	1.7777777777777777	0.1728395061728395	2.0	0.0	2.0	2.0	-0.14285714285714285	0.3333333333333333	0.04365079365079365	0.5714285714285714	0.3415637677820132	0.3070652810099893	0.3330413638275911	0.00019456109096927237	0.4	0.2222222222222222	0.31386000121632307	0.004095994038204712	0.5714285714285717	0.3333333333333335	0.04365079365079368	0.3571428571428574	0.14285714285714293	0.26785714285714296	0.00669642857142857	0.5714285714285714	0.3333333333333333	0.04365079365079365	4.166666666666667	2.7178571428571425	3.657936507936508	0.2918049256739736	27.276363393971714	12.961481396815719	19.52990126554218	26.582956558174047	2.0	9.0	5.0	Gal(a1-6)Gal(a1-6)Gal(a1-6)Glc(a1-2)Fruf	Glycine_max	Glycine	Fabaceae	Fabales	Dicotyledons	Angiosperms	Plantae
4.0	0.0	2.0	1.6	0.24	2.0	0.0	2.0	2.0	-0.3333333333333333	0.3333333333333333	0.07777777777777778	0.6666666666666666	0.4667572150637692	0.4204672433219078	0.44669822730896264	0.0004606937190304005	0.6666666666666666	0.4	0.5219047619047619	0.011116553287981853	0.6666666666666664	0.3333333333333332	0.07777777777777768	0.49999999999999994	0.3333333333333333	0.4166666666666666	0.006944444444444437	0.6666666666666666	0.3333333333333333	0.07777777777777778	3.0	2.083333333333333	2.5666666666666664	0.15944444444444458	10.0	4.47213595499958	7.42424931913462	4.880522047329137	2.0	5.0	3.0	Gal(a1-6)Gal(a1-6)Glc	Glycine_max	Glycine	Fabaceae	Fabales	Dicotyledons	Angiosperms	Plantae
4.0	0.0	2.0	1.6	0.24	2.0	0.0	2.0	2.0	-0.3333333333333333	0.3333333333333333	0.07777777777777778	0.6666666666666666	0.4667572150637692	0.4204672433219078	0.44669822730896264	0.0004606937190304005	0.6666666666666666	0.4	0.5219047619047619	0.011116553287981853	0.6666666666666664	0.3333333333333332	0.07777777777777768	0.49999999999999994	0.3333333333333333	0.4166666666666666	0.006944444444444437	0.6666666666666666	0.3333333333333333	0.07777777777777778	3.0	2.083333333333333	2.5666666666666664	0.15944444444444458	10.0	4.47213595499958	7.42424931913462	4.880522047329137	2.0	5.0	4.0	Glc(b1-2)Gal(b1-2)GlcA	Glycine_max	Glycine	Fabaceae	Fabales	Dicotyledons	Angiosperms	Plantae
8.0	2.0	4.0	1.8666666666666667	0.38222222222222224	3.0	0.0	4.0	4.0	-0.01449275362318878	0.2336996336996337	0.0424983563445102	0.7032967032967034	0.2878410319329179	0.23435873177472627	0.2576675588964282	0.0002740957590223773	0.3783783783783784	0.18181818181818182	0.2607392318487478	0.0035914244795852515	0.7032967032967035	0.23369963369963373	0.042498356344510206	0.2967032967032967	0.07692307692307686	0.1664050235478807	0.005448913051514536	0.7032967032967034	0.2336996336996337	0.0424983563445102	6.833333333333332	3.620238095238095	5.10047619047619	0.9765668556311412	64.62197768561361	23.99999999999996	46.69590712444458	153.4922578252201	4.0	15.0	7.0	Man(a1-3)[Man(a1-6)]Man(a1-6)[Man(a1-2)Man(a1-3)]Man(b1-4)GlcNAc(b1-4)GlcNAcN	Glycine_max	Glycine	Fabaceae	Fabales	Dicotyledons	Angiosperms	Plantae
12.0	2.0	4.0	1.894736842105263	0.30470914127423826	3.0	0.0	4.0	4.0	-0.011235955056182094	0.23426212590299278	0.036874090972184505	0.6797385620915033	0.2552298073226458	0.20780039762999888	0.2290380618166394	0.00017314518664569433	0.3050847457627119	0.13740458015267176	0.2117616455352046	0.002391786448112201	0.6797385620915034	0.23426212590299303	0.03687409097218453	0.2875816993464053	0.058823529411764705	0.15468409586056653	0.005392038199932605	0.6797385620915033	0.23426212590299278	0.036874090972184505	7.566666666666666	3.7932900432900434	5.626072757651706	1.1575057548055545	97.3652915571031	35.665109000253906	66.76121452256892	312.94023547142734	4.0	19.0	7.0	Man(a1-2)Man(a1-6)[Man(a1-3)]Man(a1-6)[Man(a1-2)Man(a1-2)Man(a1-3)]Man(b1-4)GlcNAc(b1-4)GlcNAcN	Glycine_max	Glycine	Fabaceae	Fabales	Dicotyledons	Angiosperms	Plantae
4.0	0.0	2.0	1.6	0.24	2.0	0.0	2.0	2.0	-0.3333333333333333	0.3333333333333333	0.07777777777777778	0.6666666666666666	0.4667572150637692	0.4204672433219078	0.44669822730896264	0.0004606937190304005	0.6666666666666666	0.4	0.5219047619047619	0.011116553287981853	0.6666666666666664	0.3333333333333332	0.07777777777777768	0.49999999999999994	0.3333333333333333	0.4166666666666666	0.006944444444444437	0.6666666666666666	0.3333333333333333	0.07777777777777778	3.0	2.083333333333333	2.5666666666666664	0.15944444444444458	10.0	4.47213595499958	7.42424931913462	4.880522047329137	2.0	5.0	5.0	Rha(a1-2)Gal(b1-2)GlcA	Glycine_max	Glycine	Fabaceae	Fabales	Dicotyledons	Angiosperms	Plantae
12.0	2.0	4.0	1.9047619047619047	0.2766439909297051	3.0	0.0	4.0	4.0	-0.010101010101009894	0.22506265664160402	0.034393628180727505	0.6526315789473685	0.24259210111377352	0.19750925714084575	0.21788917117661732	0.000143356703014387	0.2857142857142857	0.12987012987012986	0.20004165731269682	0.002177269562524511	0.6526315789473686	0.2250626566416042	0.03439362818072753	0.2894736842105264	0.05263157894736842	0.14578947368421064	0.0049919667590027725	0.6526315789473685	0.22506265664160402	0.034393628180727505	7.933333333333334	3.9675324675324677	5.903755239469525	1.317349559551991	111.06754701531652	41.85689907291254	76.28559927922258	408.50734260971797	4.0	21.0	7.0	Man(a1-2)Man(a1-6)[Man(a1-2)Man(a1-3)]Man(a1-6)[Man(a1-2)Man(a1-2)Man(a1-3)]Man(b1-4)GlcNAc(b1-4)GlcNAcN	Glycine_max	Glycine	Fabaceae	Fabales	Dicotyledons	Angiosperms	Plantae
4.0	0.0	2.0	1.6	0.24	2.0	0.0	2.0	2.0	-0.3333333333333333	0.3333333333333333	0.07777777777777778	0.6666666666666666	0.4667572150637692	0.4204672433219078	0.44669822730896264	0.0004606937190304005	0.6666666666666666	0.4	0.5219047619047619	0.011116553287981853	0.6666666666666664	0.3333333333333332	0.07777777777777768	0.49999999999999994	0.3333333333333333	0.4166666666666666	0.006944444444444437	0.6666666666666666	0.3333333333333333	0.07777777777777778	3.0	2.083333333333333	2.5666666666666664	0.15944444444444458	10.0	4.47213595499958	7.42424931913462	4.880522047329137	2.0	5.0	4.0	L-Lyx(a1-2)Ara(a1-2)GlcA	Glycine_max	Glycine	Fabaceae	Fabales	Dicotyledons	Angiosperms	Plantae
8.0	0.0	2.0	1.7777777777777777	0.1728395061728395	2.0	0.0	2.0	2.0	-0.14285714285714285	0.3333333333333333	0.04365079365079364	0.5714285714285714	0.34156376778201314	0.3070652810099893	0.33304136382759103	0.0001945610909692719	0.4	0.2222222222222222	0.31386000121632307	0.004095994038204712	0.5714285714285717	0.33333333333333354	0.043650793650793676	0.3571428571428574	0.14285714285714293	0.26785714285714296	0.00669642857142857	0.5714285714285714	0.3333333333333333	0.04365079365079364	4.166666666666667	2.7178571428571425	3.657936507936508	0.2918049256739736	27.27636339397172	12.961481396815719	19.529901265542183	26.582956558174065	2.0	9.0	7.0	Rha(a1-2)Rha(a1-2)Gal(b1-4)[Glc(b1-2)]GlcA	Glycine_max	Glycine	Fabaceae	Fabales	Dicotyledons	Angiosperms	Plantae
8.0	2.0	4.0	1.8461538461538463	0.4378698224852071	3.0	0.0	4.0	4.0	-0.01694915254237533	0.2400932400932401	0.04954602507050062	0.6666666666666667	0.30937821467217186	0.25212963015854634	0.2766999008660377	0.0003602417838018499	0.4	0.1935483870967742	0.2882867823846054	0.004061440222934485	0.6666666666666667	0.2400932400932401	0.049546025070500606	0.31818181818181834	0.09090909090909091	0.1792929292929293	0.006459800020406084	0.6666666666666667	0.2400932400932401	0.04954602507050062	6.249999999999999	3.352380952380952	4.764835164835166	0.8407900783587595	54.552726787943136	21.90890230020661	38.09380328763025	96.86215108331774	4.0	13.0	6.0	Man(a1-3)[Man(a1-6)]Man(a1-6)[Man(a1-3)]Man(b1-4)GlcNAc(b1-4)GlcNAcN	Glycine_max	Glycine	Fabaceae	Fabales	Dicotyledons	Angiosperms	Plantae
4.0	0.0	2.0	1.6	0.24	2.0	0.0	2.0	2.0	-0.3333333333333333	0.3333333333333333	0.07777777777777778	0.6666666666666666	0.4667572150637692	0.4204672433219078	0.44669822730896264	0.0004606937190304005	0.6666666666666666	0.4	0.5219047619047619	0.011116553287981853	0.6666666666666664	0.3333333333333332	0.07777777777777768	0.49999999999999994	0.3333333333333333	0.4166666666666666	0.006944444444444437	0.6666666666666666	0.3333333333333333	0.07777777777777778	3.0	2.083333333333333	2.5666666666666664	0.15944444444444458	10.0	4.47213595499958	7.42424931913462	4.880522047329137	2.0	5.0	5.0	Glc(b1-2)Ara(a1-2)GlcA	Glycine_max	Glycine	Fabaceae	Fabales	Dicotyledons	Angiosperms	Plantae
4.0	0.0	2.0	1.6	0.24	2.0	0.0	2.0	2.0	-0.3333333333333333	0.3333333333333333	0.07777777777777778	0.6666666666666666	0.4667572150637692	0.4204672433219078	0.44669822730896264	0.0004606937190304005	0.6666666666666666	0.4	0.5219047619047619	0.011116553287981853	0.6666666666666664	0.3333333333333332	0.07777777777777768	0.49999999999999994	0.3333333333333333	0.4166666666666666	0.006944444444444437	0.6666666666666666	0.3333333333333333	0.07777777777777778	3.0	2.083333333333333	2.5666666666666664	0.15944444444444458	10.0	4.47213595499958	7.42424931913462	4.880522047329137	2.0	5.0	4.0	Rha(a1-2)Ara(a1-2)GlcA	Glycine_max	Glycine	Fabaceae	Fabales	Dicotyledons	Angiosperms	Plantae
18.0	1.0	3.0	1.9130434782608696	0.16635160680529304	3.0	0.0	3.0	3.0	-8.421504234708775e-15	0.2791266704310183	0.03366547554306864	0.6233766233766234	0.231819288937559	0.18892034097692811	0.2083294320691082	7.71086033280528e-05	0.2037037037037037	0.09606986899563319	0.1532099243697964	0.0011012927055306394	0.6233766233766228	0.2791266704310183	0.03366547554306862	0.28571428571428575	0.047619047619047616	0.17079889807162532	0.00627412133261655	0.6233766233766234	0.2791266704310183	0.03366547554306864	7.636544011544011	3.772626393214629	5.755625363553751	0.8813407197713715	143.8054240979765	63.10309025713353	96.63784496183594	571.1269211317873	3.0	23.0	7.0	Man(a1-2)Man(a1-2)Man(a1-2)Man(a1-2)Man(a1-2)Man(a1-3)[Man(a1-2)Man(a1-2)Man(a1-6)]Man(b1-4)GlcNAc(b1-4)GlcNAcN	Glycine_max	Glycine	Fabaceae	Fabales	Dicotyledons	Angiosperms	Plantae
16.0	1.0	3.0	1.894736842105263	0.19944598337950137	3.0	0.0	3.0	3.0	-3.66373598126301e-15	0.30030959752321984	0.038260020029230894	0.5294117647058824	0.2552472218421704	0.2082094674145241	0.22917473013399198	0.0001105220153803615	0.21951219512195122	0.11042944785276074	0.17121440272681424	0.0011988912454420162	0.5294117647058845	0.3003095975232212	0.03826002002923118	0.29411764705882476	0.058823529411764705	0.1895424836601315	0.007404559499907497	0.5294117647058824	0.30030959752321984	0.038260020029230894	6.686544011544011	3.5290806415806424	5.277623399991821	0.6416334656295256	109.43491216243362	52.364109846343894	74.95386668614049	303.91786879612226	3.0	19.0	8.0	Glc(a1-2)Glc(a1-3)Glc(a1-3)Man(a1-2)Man(a1-2)Man(a1-3)[Man(a1-6)]Man(b1-4)GlcNAc(b1-4)GlcNAcN	Glycine_max	Glycine	Fabaceae	Fabales	Dicotyledons	Angiosperms	Plantae
16.0	3.0	5.0	1.9259259259259258	0.2908093278463649	3.0	0.0	5.0	5.0	-0.02247191011236151	0.21299145299145295	0.033486974943385206	0.6153846153846154	0.21353679343186366	0.17368789566329187	0.19214709746073452	0.00011652997445203689	0.23636363636363636	0.10196078431372549	0.16674558955091884	0.0014612461634238765	0.6153846153846156	0.212991452991453	0.033486974943385206	0.2800000000000003	0.04	0.1313609467455622	0.005512075907706315	0.6153846153846154	0.21299145299145295	0.033486974943385206	8.995634920634917	4.23702824952825	6.6316203343981135	1.6751858469406127	165.19079877522964	61.627915752522064	108.73900349217564	793.8291195281482	5.0	27.0	6.0	Man(a1-2)Man(a1-6)Man(a1-6)Man(a1-6)[Man(a1-2)Man(a1-2)]Man(a1-3)[Man(a1-2)Man(a1-6)[Man(a1-3)]Man(a1-6)]Man(b1-4)GlcNAc(b1-4)GlcNAc	Saccharomyces_cerevisiae	Saccharomyces	Saccharomycetaceae	Saccharomycetales	Saccharomycetes	Ascomycota	Fungi
14.0	2.0	4.0	1.9047619047619047	0.27664399092970515	3.0	0.0	4.0	4.0	-0.010101010101009894	0.24110275689223054	0.03594939730278077	0.6736842105263158	0.24259659696711394	0.19751477641916784	0.2178925622200086	0.00014187894824729867	0.2702702702702703	0.11764705882352941	0.18899385216987846	0.001853974847721399	0.6736842105263158	0.2411027568922307	0.03594939730278078	0.2736842105263158	0.05263157894736842	0.1542105263157896	0.005767590027700839	0.6736842105263158	0.24110275689223054	0.03594939730278077	7.83452380952381	3.8111582861582867	5.814944050658337	1.1749096528656757	118.18629362155085	43.26661530556769	78.67497123758497	422.2489007650028	4.0	21.0	7.0	Glc(a1-3)Man(a1-2)Man(a1-2)Man(a1-3)[Man(a1-2)Man(a1-6)[Man(a1-3)]Man(a1-6)]Man(b1-4)GlcNAc(b1-4)GlcNAc	Saccharomyces_cerevisiae	Saccharomyces	Saccharomycetaceae	Saccharomycetales	Saccharomycetes	Ascomycota	Fungi
14.0	3.0	5.0	1.9130434782608696	0.3402646502835539	3.0	0.0	5.0	5.0	-0.026666666666667362	0.21739130434782605	0.036804206494629496	0.658008658008658	0.2315234024008256	0.18831979080526406	0.20813204338089805	0.00015931338765719092	0.2716049382716049	0.11891891891891893	0.18928072918818709	0.0018394332135960474	0.6580086580086579	0.21739130434782616	0.03680420649462951	0.28138528138528135	0.047619047619047616	0.13852813852813858	0.005852077870968076	0.658008658008658	0.21739130434782605	0.036804206494629496	8.417857142857141	4.079015429015429	6.225825382347122	1.469706225863269	128.74781551544598	47.159304490206175	86.29025484290062	495.9919191470484	5.0	23.0	6.0	Man(a1-2)Man(a1-2)Man(a1-6)[Man(a1-3)]Man(a1-6)[Man(a1-2)Man(a1-2)[Man(a1-6)]Man(a1-3)]Man(b1-4)GlcNAc(b1-4)GlcNAc	Saccharomyces_cerevisiae	Saccharomyces	Saccharomycetaceae	Saccharomycetales	Saccharomycetes	Ascomycota	Fungi
12.0	1.0	3.0	1.8666666666666667	0.24888888888888897	3.0	0.0	3.0	3.0	-2.396231361482638e-15	0.2864468864468865	0.04114586268432423	0.6153846153846154	0.2880091192529861	0.2349339006737203	0.2578584325073122	0.00017569545153858248	0.2916666666666667	0.14432989690721648	0.22209867304289874	0.002217465038229288	0.6153846153846158	0.2864468864468869	0.04114586268432426	0.3076923076923079	0.07692307692307693	0.1946624803767663	0.006890620032580119	0.6153846153846154	0.2864468864468865	0.04114586268432423	6.3011904761904765	3.3143217893217893	4.844401154401155	0.6551166926254234	74.45804187594422	33.674916480965365	51.046079707963	160.29774644824192	3.0	15.0	6.0	Man(a1-3)Man(a1-2)Man(a1-2)Man(a1-3)[Man(a1-6)]Man(b1-4)GlcNAc(b1-4)GlcNAc	Saccharomyces_cerevisiae	Saccharomyces	Saccharomycetaceae	Saccharomycetales	Saccharomycetes	Ascomycota	Fungi
16.0	1.0	3.0	1.894736842105263	0.19944598337950137	3.0	0.0	3.0	3.0	-3.66373598126301e-15	0.30030959752321984	0.038260020029230894	0.5294117647058824	0.2552472218421704	0.2082094674145241	0.22917473013399198	0.0001105220153803615	0.21951219512195122	0.11042944785276074	0.17121440272681424	0.0011988912454420162	0.5294117647058845	0.3003095975232212	0.03826002002923118	0.29411764705882476	0.058823529411764705	0.1895424836601315	0.007404559499907497	0.5294117647058824	0.30030959752321984	0.038260020029230894	6.686544011544011	3.5290806415806424	5.277623399991821	0.6416334656295256	109.43491216243362	52.364109846343894	74.95386668614049	303.91786879612226	3.0	19.0	7.0	Glc(a1-2)Glc(a1-3)Glc(a1-3)Man(a1-2)Man(a1-2)Man(a1-3)[Man(a1-6)]Man(b1-4)GlcNAc(b1-4)GlcNAc	Saccharomyces_cerevisiae	Saccharomyces	Saccharomycetaceae	Saccharomycetales	Saccharomycetes	Ascomycota	Fungi
18.0	3.0	5.0	1.9310344827586208	0.27110582639714625	3.0	0.0	5.0	5.0	-0.020833333333333665	0.21948549534756426	0.033489178469643895	0.6243386243386243	0.20598605277939752	0.16754622668917885	0.18542312511331208	0.00010102329390266452	0.2153846153846154	0.09032258064516129	0.1523365612933508	0.0011994582659760843	0.6243386243386245	0.21948549534756437	0.0334891784696439	0.2777777777777778	0.037037037037037035	0.1328420256991686	0.005850078756622326	0.6243386243386243	0.21948549534756426	0.033489178469643895	9.169877344877342	4.2243871324753695	6.757132866007105	1.683904329226651	190.41008376658323	70.25667228100069	122.69755349627742	1005.3103660274421	5.0	29.0	7.0	Glc(a1-2)Glc(a1-2)Glc(a1-3)Man(a1-3)Man(a1-2)[Man(a1-2)Man(a1-6)]Man(a1-3)[Man(a1-2)Man(a1-6)[Man(a1-3)]Man(a1-6)]Man(b1-4)GlcNAc(b1-4)GlcNAc	Saccharomyces_cerevisiae	Saccharomyces	Saccharomycetaceae	Saccharomycetales	Saccharomycetes	Ascomycota	Fungi
14.0	3.0	5.0	1.9259259259259258	0.2908093278463649	3.0	0.0	5.0	5.0	-0.02247191011236151	0.20205128205128203	0.03301196581196581	0.64	0.21353421246312032	0.17368414657473688	0.1921447900013758	0.00011741671236423915	0.2524271844660194	0.11255411255411256	0.17396398543787098	0.0015868566267278389	0.6399999999999998	0.2020512820512821	0.03301196581196583	0.2769230769230768	0.04	0.12568047337278115	0.005198137320121848	0.64	0.20205128205128203	0.03301196581196581	9.151190476190472	4.438478188478187	6.718214501547835	1.7914589547971664	154.84185480676342	56.920997883030545	106.32405140798272	737.1960921922431	5.0	27.0	6.0	Man(a1-3)Man(a1-2)Man(a1-6)[Man(a1-2)Man(a1-3)]Man(a1-6)[Man(a1-2)Man(a1-2)[Man(a1-2)Man(a1-6)]Man(a1-3)]Man(b1-4)GlcNAc(b1-4)GlcNAc	Saccharomyces_cerevisiae	Saccharomyces	Saccharomycetaceae	Saccharomycetales	Saccharomycetes	Ascomycota	Fungi
12.0	2.0	4.0	1.9047619047619047	0.2766439909297051	3.0	0.0	4.0	4.0	-0.010101010101009894	0.22506265664160402	0.034393628180727505	0.6526315789473685	0.24259210111377352	0.19750925714084575	0.21788917117661732	0.000143356703014387	0.2857142857142857	0.12987012987012986	0.20004165731269682	0.002177269562524511	0.6526315789473686	0.2250626566416042	0.03439362818072753	0.2894736842105264	0.05263157894736842	0.14578947368421064	0.0049919667590027725	0.6526315789473685	0.22506265664160402	0.034393628180727505	7.933333333333334	3.9675324675324677	5.903755239469525	1.317349559551991	111.06754701531652	41.85689907291254	76.28559927922258	408.50734260971797	4.0	21.0	6.0	Man(a1-2)Man(a1-3)[Man(a1-2)Man(a1-6)]Man(a1-6)[Man(a1-2)Man(a1-2)Man(a1-3)]Man(b1-4)GlcNAc(b1-4)GlcNAc	Saccharomyces_cerevisiae	Saccharomyces	Saccharomycetaceae	Saccharomycetales	Saccharomycetes	Ascomycota	Fungi
14.0	3.0	5.0	1.92	0.31359999999999993	3.0	0.0	5.0	5.0	-0.024390243902439494	0.2081159420289855	0.03420718336483932	0.6376811594202899	0.22198381256511296	0.18055860700856377	0.1996599577024151	0.00013590129026979497	0.2608695652173913	0.11764705882352941	0.1820110348102591	0.0017409355714935373	0.6376811594202897	0.20811594202898562	0.03420718336483933	0.28260869565217384	0.043478260869565216	0.13103864734299522	0.005327210086583121	0.6376811594202899	0.2081159420289855	0.03420718336483932	8.784523809523806	4.290126540126539	6.482654012654013	1.6385387127567632	139.94284547628413	52.76362383309142	95.94639341465401	610.2895907201372	5.0	25.0	6.0	Man(a1-2)Man(a1-6)Man(a1-6)[Man(a1-2)Man(a1-2)]Man(a1-3)[Man(a1-2)Man(a1-6)[Man(a1-3)]Man(a1-6)]Man(b1-4)GlcNAc(b1-4)GlcNAc	Saccharomyces_cerevisiae	Saccharomyces	Saccharomycetaceae	Saccharomycetales	Saccharomycetes	Ascomycota	Fungi
14.0	3.0	5.0	1.92	0.3136	3.0	0.0	5.0	5.0	-0.024390243902439494	0.21043478260869566	0.034942155009451796	0.6521739130434783	0.22198381346969165	0.18055860752651015	0.1996599583047584	0.0001359010497421238	0.2608695652173913	0.11320754716981132	0.180373373743188	0.0016881365052903799	0.6521739130434782	0.21043478260869578	0.034942155009451824	0.2717391304347826	0.043478260869565216	0.13224637681159426	0.005562775677378707	0.6521739130434783	0.21043478260869566	0.034942155009451796	8.784523809523806	4.227367077367076	6.47156487956488	1.6244223412102523	143.8332367709181	51.84592558726264	96.41693774674053	615.7741155408492	5.0	25.0	6.0	Man(a1-2)Man(a1-2)Man(a1-6)[Man(a1-3)]Man(a1-6)[Man(a1-2)Man(a1-2)[Man(a1-6)Man(a1-6)]Man(a1-3)]Man(b1-4)GlcNAc(b1-4)GlcNAc	Saccharomyces_cerevisiae	Saccharomyces	Saccharomycetaceae	Saccharomycetales	Saccharomycetes	Ascomycota	Fungi
16.0	4.0	6.0	1.9310344827586208	0.3400713436385256	3.0	0.0	6.0	6.0	-0.03703703703703752	0.197591680350301	0.034338008188111044	0.6243386243386243	0.2057297702876529	0.16733613043138065	0.18535441651583232	0.00012649889876500603	0.23728813559322035	0.1037037037037037	0.16599784882962207	0.0013898113777760064	0.6243386243386243	0.1975916803503011	0.034338008188111065	0.2777777777777778	0.037037037037037035	0.12150415721844299	0.005719389040574661	0.6243386243386243	0.197591680350301	0.034338008188111044	9.419047619047614	4.504885392385391	6.988037919934471	1.9163069106274901	175.31685600648402	65.4828221749792	117.26363550198235	869.2397888576767	6.0	29.0	6.0	Man(a1-6)Man(a1-6)Man(a1-6)[Man(a1-2)]Man(a1-6)[Man(a1-2)Man(a1-2)]Man(a1-3)[Man(a1-2)Man(a1-6)[Man(a1-3)]Man(a1-6)]Man(b1-4)GlcNAc(b1-4)GlcNAc	Saccharomyces_cerevisiae	Saccharomyces	Saccharomycetaceae	Saccharomycetales	Saccharomycetes	Ascomycota	Fungi
20.0	3.0	5.0	1.935483870967742	0.2539021852237252	3.0	0.0	5.0	5.0	-0.019417475728157003	0.21883574341861325	0.032287017709703415	0.6068965517241379	0.1991835015457277	0.162013109025501	0.1793589570843867	8.842902973016367e-05	0.20270270270270271	0.08595988538681948	0.14390072101864096	0.0010969133412169175	0.6068965517241373	0.21883574341861328	0.03228701770970333	0.2758620689655172	0.034482758620689655	0.13088122605363986	0.0057215601650004964	0.6068965517241379	0.21883574341861325	0.032287017709703415	9.437734487734485	4.327018711422737	6.915317428058365	1.7747052748585284	208.53776636378467	78.11529939774861	135.2966173233422	1260.8253408601608	5.0	31.0	7.0	Glc(a1-2)Glc(a1-2)Glc(a1-3)Man(a1-3)Man(a1-2)[Man(a1-2)Man(a1-6)]Man(a1-3)[Man(a1-3)Man(a1-2)Man(a1-6)[Man(a1-3)]Man(a1-6)]Man(b1-4)GlcNAc(b1-4)GlcNAc	Saccharomyces_cerevisiae	Saccharomyces	Saccharomycetaceae	Saccharomycetales	Saccharomycetes	Ascomycota	Fungi
12.0	3.0	5.0	1.92	0.31359999999999993	3.0	0.0	5.0	5.0	-0.024390243902439494	0.20115942028985512	0.03435740390674227	0.6521739130434783	0.22198079083353214	0.18055656495825345	0.19965740949237148	0.0001369188347954947	0.2727272727272727	0.13333333333333333	0.1868217591932076	0.001807470690384162	0.6521739130434785	0.20115942028985517	0.0343574039067423	0.2717391304347827	0.043478260869565216	0.12741545893719816	0.005233129711311818	0.6521739130434783	0.20115942028985512	0.03435740390674227	8.88333333333333	4.602056277056275	6.540277056277055	1.7070537057984518	127.56174975281326	49.719211578624005	94.6316921602975	572.8428388784046	5.0	25.0	6.0	Man(a1-2)Man(a1-2)[Man(a1-2)Man(a1-6)]Man(a1-3)[Man(a1-2)Man(a1-3)[Man(a1-2)Man(a1-6)]Man(a1-6)]Man(b1-4)GlcNAc(b1-4)GlcNAc	Saccharomyces_cerevisiae	Saccharomyces	Saccharomycetaceae	Saccharomycetales	Saccharomycetes	Ascomycota	Fungi
12.0	4.0	6.0	1.9259259259259258	0.36488340192043894	3.0	0.0	6.0	6.0	-0.040000000000003276	0.19566951566951563	0.03360053246321052	0.6646153846153846	0.21325770621851686	0.17345757348553434	0.1920728307413453	0.00014506472804355226	0.26262626262626265	0.1187214611872146	0.17842210539781594	0.0016584927373264207	0.6646153846153848	0.1956695156695158	0.03360053246321054	0.27692307692307694	0.04	0.12236686390532553	0.0052386401036378285	0.6646153846153846	0.19566951566951563	0.03360053246321052	9.249999999999995	4.527128427128426	6.810560632782854	1.8247966343918012	149.5593527667157	54.110997033874504	104.89912280462262	702.1740348203093	6.0	27.0	6.0	Man(a1-3)Man(a1-2)[Man(a1-6)]Man(a1-6)[Man(a1-3)Man(a1-2)Man(a1-2)]Man(a1-3)[Man(a1-3)[Man(a1-6)]Man(a1-6)]Man(b1-4)GlcNAc(b1-4)GlcNAc	Saccharomyces_cerevisiae	Saccharomyces	Saccharomycetaceae	Saccharomycetales	Saccharomycetes	Ascomycota	Fungi
14.0	3.0	5.0	1.9130434782608696	0.3402646502835539	3.0	0.0	5.0	5.0	-0.026666666666667362	0.21739130434782605	0.036804206494629496	0.658008658008658	0.2315234024008256	0.18831979080526406	0.20813204338089805	0.00015931338765719092	0.2716049382716049	0.11891891891891893	0.18928072918818709	0.0018394332135960474	0.6580086580086579	0.21739130434782616	0.03680420649462951	0.28138528138528135	0.047619047619047616	0.13852813852813858	0.005852077870968076	0.658008658008658	0.21739130434782605	0.036804206494629496	8.417857142857141	4.079015429015429	6.225825382347122	1.469706225863269	128.74781551544598	47.159304490206175	86.29025484290062	495.9919191470484	5.0	23.0	6.0	Man(a1-3)Man(a1-2)Man(a1-2)[Man(a1-6)]Man(a1-3)[Man(a1-2)Man(a1-6)[Man(a1-3)]Man(a1-6)]Man(b1-4)GlcNAc(b1-4)GlcNAc	Saccharomyces_cerevisiae	Saccharomyces	Saccharomycetaceae	Saccharomycetales	Saccharomycetes	Ascomycota	Fungi
14.0	3.0	5.0	1.9259259259259258	0.2908093278463649	3.0	0.0	5.0	5.0	-0.02247191011236151	0.20660968660968657	0.032060804701260534	0.6276923076923077	0.2135367503988677	0.17368786474659187	0.19214705889346487	0.00011654479562836331	0.24528301886792453	0.1145374449339207	0.1710453109932363	0.0015799308717166	0.6276923076923077	0.2066096866096867	0.032060804701260555	0.28	0.04	0.12804733727810658	0.005030916284443825	0.6276923076923077	0.20660968660968657	0.032060804701260534	9.052380952380949	4.464368964368963	6.669048235714903	1.7337386869608578	151.94735930577687	59.04235767650176	107.26208436414952	776.8452578576444	5.0	27.0	6.0	Man(a1-2)Man(a1-6)Man(a1-6)[Man(a1-3)Man(a1-2)Man(a1-2)]Man(a1-3)[Man(a1-2)Man(a1-6)[Man(a1-3)]Man(a1-6)]Man(b1-4)GlcNAc(b1-4)GlcNAc	Saccharomyces_cerevisiae	Saccharomyces	Saccharomycetaceae	Saccharomycetales	Saccharomycetes	Ascomycota	Fungi
12.0	3.0	5.0	1.9130434782608696	0.3402646502835539	3.0	0.0	5.0	5.0	-0.026666666666667362	0.20685111989459812	0.03593726491622546	0.658008658008658	0.2315197794776723	0.18831725554092887	0.20812915249746655	0.00016051675025154547	0.2857142857142857	0.13333333333333333	0.19678271763809632	0.0020035483045807447	0.6580086580086583	0.20685111989459837	0.035937264916225495	0.28138528138528146	0.047619047619047616	0.1330184966548604	0.005404324605784307	0.658008658008658	0.20685111989459812	0.03593726491622546	8.516666666666664	4.3341991341991335	6.295595708639189	1.558531012593496	118.9621788637021	44.81071300481599	84.51029588998064	464.0098885877182	5.0	23.0	6.0	Man(a1-2)Man(a1-2)[Man(a1-2)Man(a1-6)]Man(a1-3)[Man(a1-2)Man(a1-6)[Man(a1-3)]Man(a1-6)]Man(b1-4)GlcNAc(b1-4)GlcNAc	Saccharomyces_cerevisiae	Saccharomyces	Saccharomycetaceae	Saccharomycetales	Saccharomycetes	Ascomycota	Fungi
12.0	1.0	3.0	1.8666666666666667	0.24888888888888897	3.0	0.0	3.0	3.0	-2.396231361482638e-15	0.2864468864468865	0.04114586268432423	0.6153846153846154	0.2880091192529861	0.2349339006737203	0.2578584325073122	0.00017569545153858248	0.2916666666666667	0.14432989690721648	0.22209867304289874	0.002217465038229288	0.6153846153846158	0.2864468864468869	0.04114586268432426	0.3076923076923079	0.07692307692307693	0.1946624803767663	0.006890620032580119	0.6153846153846154	0.2864468864468865	0.04114586268432423	6.3011904761904765	3.3143217893217893	4.844401154401155	0.6551166926254234	74.45804187594422	33.674916480965365	51.046079707963	160.29774644824192	3.0	15.0	7.0	Glc(a1-3)Man(a1-2)Man(a1-2)Man(a1-3)[Man(a1-6)]Man(b1-4)GlcNAc(b1-4)GlcNAc	Saccharomyces_cerevisiae	Saccharomyces	Saccharomycetaceae	Saccharomycetales	Saccharomycetes	Ascomycota	Fungi
16.0	4.0	6.0	1.9310344827586208	0.3400713436385256	3.0	0.0	6.0	6.0	-0.03703703703703752	0.197591680350301	0.034338008188111044	0.6243386243386243	0.2057297702876529	0.16733613043138065	0.18535441651583232	0.00012649889876500603	0.23728813559322035	0.1037037037037037	0.16599784882962207	0.0013898113777760064	0.6243386243386243	0.1975916803503011	0.034338008188111065	0.2777777777777778	0.037037037037037035	0.12150415721844299	0.005719389040574661	0.6243386243386243	0.197591680350301	0.034338008188111044	9.419047619047614	4.504885392385391	6.988037919934471	1.9163069106274901	175.31685600648402	65.4828221749792	117.26363550198235	869.2397888576767	6.0	29.0	6.0	Man(a1-2)Man(a1-6)Man(a1-6)[Man(a1-2)]Man(a1-6)[Man(a1-2)Man(a1-2)]Man(a1-3)[Man(a1-2)Man(a1-6)[Man(a1-3)]Man(a1-6)]Man(b1-4)GlcNAc(b1-4)GlcNAc	Saccharomyces_cerevisiae	Saccharomyces	Saccharomycetaceae	Saccharomycetales	Saccharomycetes	Ascomycota	Fungi
12.0	2.0	4.0	1.894736842105263	0.30470914127423826	3.0	0.0	4.0	4.0	-0.011235955056182094	0.23426212590299275	0.0368740909721845	0.6797385620915033	0.2552298073226458	0.20780039762999888	0.2290380618166394	0.00017314518664569443	0.3050847457627119	0.13740458015267176	0.21176164553520466	0.0023917864481122005	0.6797385620915034	0.23426212590299303	0.036874090972184526	0.2875816993464052	0.058823529411764705	0.15468409586056656	0.0053920381999326035	0.6797385620915033	0.23426212590299275	0.0368740909721845	7.566666666666666	3.7932900432900434	5.626072757651706	1.1575057548055543	97.36529155710328	35.665109000253906	66.76121452256898	312.9402354714289	4.0	19.0	7.0	Glc(a1-3)Man(a1-2)Man(a1-2)[Man(a1-2)Man(a1-6)]Man(a1-3)[Man(a1-6)]Man(b1-4)GlcNAc(b1-4)GlcNAc	Saccharomyces_cerevisiae	Saccharomyces	Saccharomycetaceae	Saccharomycetales	Saccharomycetes	Ascomycota	Fungi
14.0	1.0	3.0	1.8823529411764706	0.22145328719723184	3.0	0.0	3.0	3.0	0.0	0.29411764705882354	0.039605920799692426	0.5666666666666667	0.2701494884632725	0.22036549785167725	0.24225199915614967	0.00013749831661357694	0.25	0.125	0.1934468827992914	0.001589717421514663	0.5666666666666677	0.29411764705882376	0.03960592079969246	0.3	0.06666666666666667	0.19166666666666676	0.007239583333333341	0.5666666666666667	0.29411764705882354	0.039605920799692426	6.512301587301587	3.425804750804751	5.074100735865442	0.650306455219445	91.47677300823275	42.89522117905425	62.611232755645744	223.83353281826575	3.0	17.0	7.0	Glc(a1-3)Glc(a1-3)Man(a1-2)Man(a1-2)Man(a1-3)[Man(a1-6)]Man(b1-4)GlcNAc(b1-4)GlcNAc	Saccharomyces_cerevisiae	Saccharomyces	Saccharomycetaceae	Saccharomycetales	Saccharomycetes	Ascomycota	Fungi
14.0	3.0	5.0	1.9259259259259258	0.2908093278463649	3.0	0.0	5.0	5.0	-0.02247191011236151	0.20205128205128203	0.03301196581196581	0.64	0.21353421246312032	0.17368414657473688	0.1921447900013758	0.00011741671236423915	0.2524271844660194	0.11255411255411256	0.17396398543787098	0.0015868566267278389	0.6399999999999998	0.2020512820512821	0.03301196581196583	0.2769230769230768	0.04	0.12568047337278115	0.005198137320121848	0.64	0.20205128205128203	0.03301196581196581	9.151190476190472	4.438478188478187	6.718214501547835	1.7914589547971664	154.84185480676342	56.920997883030545	106.32405140798272	737.1960921922431	5.0	27.0	6.0	Man(a1-3)Man(a1-2)Man(a1-6)[Man(a1-2)Man(a1-2)]Man(a1-3)[Man(a1-2)Man(a1-3)[Man(a1-2)Man(a1-6)]Man(a1-6)]Man(b1-4)GlcNAc(b1-4)GlcNAc	Saccharomyces_cerevisiae	Saccharomyces	Saccharomycetaceae	Saccharomycetales	Saccharomycetes	Ascomycota	Fungi
12.0	3.0	5.0	1.9130434782608696	0.3402646502835539	3.0	0.0	5.0	5.0	-0.026666666666667362	0.21136834180312442	0.03539737485187121	0.6233766233766234	0.23152332217454855	0.1883197257729746	0.20813199496947427	0.0001593335395919555	0.275	0.12429378531073447	0.19355091082424372	0.0019646681677669042	0.6233766233766235	0.2113683418031246	0.035397374851871215	0.28571428571428575	0.047619047619047616	0.13537977174340818	0.005358325740422983	0.6233766233766234	0.21136834180312442	0.03539737485187121	8.417857142857141	4.141774891774891	6.256333521550914	1.5075306823201975	125.15590277729382	47.72839825512672	85.25608948601509	481.39920555239405	5.0	23.0	6.0	Man(a1-3)Man(a1-2)Man(a1-2)[Man(a1-2)Man(a1-6)]Man(a1-3)[Man(a1-3)[Man(a1-6)]Man(a1-6)]Man(b1-4)GlcNAc(b1-4)GlcNAc	Saccharomyces_cerevisiae	Saccharomyces	Saccharomycetaceae	Saccharomycetales	Saccharomycetes	Ascomycota	Fungi
14.0	2.0	4.0	1.9130434782608696	0.25330812854442347	3.0	0.0	4.0	4.0	-0.009174311926605547	0.2309429700734049	0.033837786912689315	0.658008658008658	0.2316671987793015	0.1886145762948006	0.20822741150124804	0.00011960596905512646	0.25882352941176473	0.1116751269035533	0.18044629314125019	0.0017350497662499162	0.658008658008658	0.230942970073405	0.033837786912689356	0.2813852813852814	0.047619047619047616	0.14561196379378208	0.005357241592081139	0.658008658008658	0.2309429700734049	0.033837786912689315	8.201190476190476	3.9595099345099354	6.078892122370383	1.341702346475629	133.41664064126022	48.4148737476406	88.50675968383183	540.5534902681917	4.0	23.0	7.0	Glc(a1-3)Man(a1-2)Man(a1-2)Man(a1-3)[Man(a1-2)Man(a1-3)[Man(a1-2)Man(a1-6)]Man(a1-6)]Man(b1-4)GlcNAc(b1-4)GlcNAc	Saccharomyces_cerevisiae	Saccharomyces	Saccharomycetaceae	Saccharomycetales	Saccharomycetes	Ascomycota	Fungi
[truncated: 12,713 more rows]
[truncated: 2 more columns]
